# Supplementary material for: The time and place of origin of South Caucasian languages: insights into past human societies, ecosystems and human population genetics
Source: Sci Rep. 2023 Nov 30;13:21133. doi: 10.1038/s41598-023-45500-w (PMC10689496; doi:10.1038/s41598-023-45500-w)
Supplement: Supplementary file 2 — Supplementary Data 1. [file 41598_2023_45500_MOESM2_ESM.xlsx]

## Sheet: Georgianized
Used to identify Kartvelian homeland	Class	Concept	Georgian	Svan	Megrelian	Laz	G	S	M	L	Z	GZ	CGZ	CK	Diff1	Diff2
No	Bird	Lark (Alaudidae)	ტოროლა				1	0	0	0	0	1	0	0	1	1
No	Bird	Lark (Alaudidae)		მა̈ლიდ			0	1	0	0	0	0	0	0	1	0
No	Bird	Kingfisher + Accentor	ალკუნი	მალკინ, მალკჷნა			1	1	0	0	0	1	0	1	0	1
No	Bird	Kingfisher (Alcedo atthis)			წყარკაკია		0	0	1	0	1	1	0	0	1	1
No	Bird	Kingfisher (Alcedo atthis)			წყარწყვეტია, წყარწყვიტია		0	0	1	0	1	1	0	0	1	1
No	Bird	Sylvia spp.	ასპუჭაკა				1	0	0	0	0	1	0	0	1	1
No	Bird	Sylvia spp.			მაღლაკია, მაღლოკია, მაღრაკია		0	0	1	0	1	1	0	0	1	1
No	Bird	Sparrow (Passer domesticus)	ბეღურა		ბაღირე, ბაღირეე, ბაღრე, ბაღრი, ბაღჷრი, ბაღჷრეე	ბაღულჲა მანურე	1	0	1	1	1	1	1	0	1	0
No	Bird	Grey partridge (Perdix perdix)	გნოლი				1	0	0	0	0	1	0	0	1	1
No	Bird	Grey partridge (Perdix perdix)			გჷ		0	0	1	0	1	1	0	0	1	1
No	Bird	Nightjar (Caprimulgus europaeus)	უფეხურა				1	0	0	0	0	1	0	0	1	1
No	Bird	Nightjar (Caprimulgus europaeus)			ბარდღალია		0	0	1	0	1	1	0	0	1	1
No	Bird	Wagtail (Motacilla spp.)	ბოლოქანქალა, ბოლოქანქარა				1	0	0	0	0	1	0	0	1	1
No	Bird	Wagtail (Motacilla spp.)	წყალწყალა				1	0	0	0	0	1	0	0	1	1
No	Bird	Wagtail (Motacilla spp.)		კჳასდალ, კჳასდან, კვასალაი			0	1	0	0	0	0	0	0	1	0
No	Bird	Wagtail (Motacilla spp.)		მჷჴნიიროოლ, ჷჴლინდ, ჷჴნილ			0	1	0	0	0	0	0	0	1	0
No	Bird	Wagtail (Motacilla spp.)			მაბზაკუნა		0	0	1	0	1	1	0	0	1	1
No	Bird	Wagtail (Motacilla spp.)			მაზაკელა/ი, მასაქელა, მასაქილა, მასახელა, მასახია, მაცაქელა		0	0	1	0	1	1	0	0	1	1
No	Bird	Wagtail (Motacilla spp.)				სიმსიკოკარი	0	0	0	1	1	1	0	0	1	1
No	Bird	Wagtail (Motacilla spp.)				წარი სპიტილი, სპიწილი	0	0	0	1	1	1	0	0	1	1
No	Bird	Wagtail (Motacilla spp.)		შდეკრაი			0	1	0	0	0	0	0	0	1	0
No	Bird	Grey wagtail (Motacilla cinerea)	ბზეწვია				1	0	0	0	0	1	0	0	1	1
No	Bird	Grey wagtail (Motacilla cinerea)		თამფელ			0	1	0	0	0	0	0	0	1	0
No	Bird	Grey wagtail (Motacilla cinerea)				წიმწიმი	0	0	0	1	1	1	0	0	1	1
No	Bird	Redstart Phoenucurus spp.)	ბოლოცეცხლა				1	0	0	0	0	1	0	0	1	1
No	Bird	Redstart Phoenucurus spp.)		მკაალ			0	1	0	0	0	0	0	0	1	0
No	Bird	Redstart Phoenucurus spp.)		მინზო			0	1	0	0	0	0	0	0	1	0
No	Bird	Redstart Phoenucurus spp.)			ჭერჭიბიე		0	0	1	0	1	1	0	0	1	1
No	Bird	Redstart Phoenucurus spp.)				კუდელისარი	0	0	0	1	1	1	0	0	1	1
No	Bird	Tawny owl (Strix aluco)	ბუ	ბუ, ღუჰ, მუგ, მუგულიდ	ღუ	მღუ	1	1	1	1	1	1	1	1	0	0
No	Bird	Tawny owl (Strix aluco)		ჳადიდა, ჳადიდაჲ			0	1	0	0	0	0	0	0	1	0
No	Bird	Tawny owl (Strix aluco)		ღორღოლ			0	1	0	0	0	0	0	0	1	0
No	Bird	Nightingale (Luscinia megarhynchos)		მჷლეთილ			0	1	0	0	0	0	0	0	1	0
No	Bird	Nightingale (Luscinia megarhynchos)		ხალიდ, ხა̈ლიდ			0	1	0	0	0	0	0	0	1	0
No	Bird	Nightingale (Luscinia megarhynchos)			მაბშალია, მაფშალია, მეფშალია, მაფშაია, მავშაია	მაფშალე	0	0	1	1	1	1	0	0	1	1
No	Bird	Jack snipe (Lymnocryptes minimus)	ჭყიანპო				1	0	0	0	0	1	0	0	1	1
No	Bird	Jack snipe (Lymnocryptes minimus)		მაჯრახ			0	1	0	0	0	0	0	0	1	0
No	Bird	Jack snipe (Lymnocryptes minimus)		პა̈ჟ, პა̈ჟჳ			0	1	0	0	0	0	0	0	1	0
No	Bird	Jack snipe (Lymnocryptes minimus)				კიკილიგინძე	0	0	0	1	1	1	0	0	1	1
No	Bird	Swan (Cygnus spp.)	გედი	გედღარღად, გედღრღალდ	გედი		1	1	1	0	1	1	1	1	0	0
No	Bird	Swan (Cygnus spp.)		ღარღანდ, ღარღატ			0	1	0	0	0	0	0	0	1	0
No	Bird	Swan (Cygnus spp.)			ოლორი		0	0	1	0	1	1	0	0	1	1
No	Bird	Turtle-dove (Streptopelia turtur)	გვრიტი	ქჳირთილ			1	1	0	0	0	1	0	1	0	1
No	Bird	Turtle-dove (Streptopelia turtur)			ტურტურვე, ტურტურვიე, ტურტური, ტურტურუვე, ტურტურუე		0	0	1	0	1	1	0	0	1	1
No	Bird	Turtle-dove (Streptopelia turtur)				კირძილი, კურძული	0	0	0	1	1	1	0	0	1	1
No	Bird	Turtle-dove (Streptopelia turtur)				დირვანა	0	0	0	1	1	1	0	0	1	1
No	Bird	Rock bunting (Emberiza cia)	გრატა				1	0	0	0	0	1	0	0	1	1
No	Bird	Rock bunting (Emberiza cia)	ქეროზა				1	0	0	0	0	1	0	0	1	1
No	Bird	Rock bunting (Emberiza cia)		მუნწ, მჷნწლა			0	1	0	0	0	0	0	0	1	0
No	Bird	Rock bunting (Emberiza cia)		მჷჩხნილ			0	1	0	0	0	0	0	0	1	0
No	Bird	Rock bunting (Emberiza cia)		ჯჷჭკ, ჯიჭკ			0	1	0	0	0	0	0	0	1	0
No	Bird	Rock bunting (Emberiza cia)			ჭურჭულია		0	0	1	0	1	1	0	0	1	1
No	Bird	Rock bunting (Emberiza cia)				თიფი კინჩი	0	0	0	1	1	1	0	0	1	1
No	Bird	Cuckoo (Cuculus canorus)	გუგული, გუგუტი	გეგო, გიგუ, გა̈გო	გუგული, გუგუტი	გუგული, გუნგული, კუკუ	1	1	1	1	1	1	1	1	0	0
No	Bird	Eagle Owl (Bubo bubo)	ზარნაშო		ჟარნაშო		1	0	1	0	1	1	1	0	1	0
No	Bird	Eagle Owl (Bubo bubo)		ღუჰ			0	1	0	0	0	0	0	0	1	0
No	Bird	Eagle Owl (Bubo bubo)					0	0	0	0	0	0	0	0	0	0
No	Bird	Eagle Owl (Bubo bubo)			ღუზანდარა		0	0	1	0	1	1	0	0	1	1
No	Bird	Long-tailed tit (Aegithalos caudatus)	თოხიტარა				1	0	0	0	0	1	0	0	1	1
No	Bird	Long-tailed tit (Aegithalos caudatus)			ბირცხა		0	0	1	0	1	1	0	0	1	1
No	Bird	Long-tailed tit (Aegithalos caudatus)			მაქიქილა		0	0	1	0	1	1	0	0	1	1
No	Bird	Gull + Swallow	თოლია	შდაულ			1	1	0	0	0	1	0	1	0	1
No	Bird	Gull (Larus spp.)	მეთოვლია		მათირია	მართინი	1	0	1	1	1	1	1	0	1	0
No	Bird	Gull (Larus spp.)		მემუს			0	1	0	0	0	0	0	0	1	0
No	Bird	Gull (Larus spp.)		მჷჟირჟოლ			0	1	0	0	0	0	0	0	1	0
No	Bird	Duck (Anas spp.)	იხვი, ხვირიკა		იხვინჯა		1	0	1	0	1	1	1	0	1	0
No	Bird	Duck (Anas spp.)			წყარისინდი		0	0	1	0	1	1	0	0	1	1
No	Bird	Duck (Anas spp.)		მილც, მჷლც			0	1	0	0	0	0	0	0	1	0
No	Bird	Duck (Anas spp.)			კვატა		0	0	1	0	1	1	0	0	1	1
No	Bird	Duck (Anas spp.)		ბაბილ		ბიბი	0	1	0	1	1	1	0	1	0	1
No	Bird	Bee-eater (Merops apiaster)	კვირიონი				1	0	0	0	0	1	0	0	1	1
No	Bird	Bee-eater (Merops apiaster)	მელეღვია		მალუღია	ლუღიმონჭაფურა	1	0	1	1	1	1	1	0	1	0
No	Bird	Bee-eater (Merops apiaster)			ცაშ ლაკვი		0	0	1	0	1	1	0	0	1	1
No	Bird	Bee-eater (Merops apiaster)				კიჲკვა	0	0	0	1	1	1	0	0	1	1
No	Bird	Bee-eater (Merops apiaster)				მაფატულე, ფატიმონჭე	0	0	0	1	1	1	0	0	1	1
No	Bird	Bee-eater (Merops apiaster)		მუურშგიილ			0	1	0	0	0	0	0	0	1	0
No	Bird	Woodpecker (Picidae)	კოდალა, ხეკოდა		კიდუ, კიდჷ, კჷდი, კჷდჷ	კიდი, კუდი, მკუდი	1	0	1	1	1	1	1	0	1	0
No	Bird	Woodpecker (Picidae)	ხე-კაკუნა	მაყგუნა, მჷყგჷნ			1	1	0	0	0	1	0	1	0	1
No	Bird	Woodpecker (Picidae)		მჷშკჷფჷნალ, მჷშკჷრფჷნალ			0	1	0	0	0	0	0	0	1	0
No	Bird	Grebe (Podiceps spp.)	კოკონა	კოკრაი	კოკორინა	კოკორინა	1	1	1	1	1	1	1	1	0	0
No	Bird	Grebe (Podiceps spp.)				კვარკვანტია, ქვარქვალია, ჭვარჭვალია	0	0	0	1	1	1	0	0	1	1
No	Bird	Rosefinch (Carpodacus erythrinus)	კოჭობა				1	0	0	0	0	1	0	0	1	1
No	Bird	Rosefinch (Carpodacus erythrinus)		მუნწულ			0	1	0	0	0	0	0	0	1	0
No	Bird	Rosefinch (Carpodacus erythrinus)		წჷრნი ნეპოოლ			0	1	0	0	0	0	0	0	1	0
No	Bird	Rosefinch (Carpodacus erythrinus)			ჭითაჩიტი		0	0	1	0	1	1	0	0	1	1
No	Bird	Hawfinch (Coccothraustes coccothraustes)	კულუმბური			კურმული, პურმოლი, პურმული	1	0	0	1	1	1	1	0	1	0
No	Bird	Hawfinch (Coccothraustes coccothraustes)			გოლური კვინჩა		0	0	1	0	1	1	0	0	1	1
No	Bird	Hawfinch (Coccothraustes coccothraustes)				მჩხუშ პურმოლი	0	0	0	1	1	1	0	0	1	1
No	Bird	Hawfinch (Coccothraustes coccothraustes)				მოსაშ პურმოლი	0	0	0	1	1	1	0	0	1	1
No	Bird	Snowfinch (Montifringilla nivalis)	მთიულა				1	0	0	0	0	1	0	0	1	1
No	Bird	Snowfinch (Montifringilla nivalis)	მეთოვლია				1	0	0	0	0	1	0	0	1	1
No	Bird	Snowfinch (Montifringilla nivalis)			ჩერჩელა		0	0	1	0	1	1	0	0	1	1
No	Bird	Coot (Fulica atra)	მელოტა				1	0	0	0	0	1	0	0	1	1
No	Bird	Coot (Fulica atra)		საალტა, სალტა			0	1	0	0	0	0	0	0	1	0
No	Bird	Flycatcher (Muscicapa spp.)	მემატლია				1	0	0	0	0	1	0	0	1	1
No	Bird	Flycatcher (Muscicapa spp.)		ჩიერაჲ, ჭუმჭიერა, ჭჳუმ			0	1	0	0	0	0	0	0	1	0
No	Bird	Flycatcher (Muscicapa spp.)				წიპწიპილი	0	0	0	1	1	1	0	0	1	1
No	Bird	Flycatcher (Muscicapa spp.)				ჭირტჭირტი	0	0	0	1	1	1	0	0	1	1
No	Bird	Swallow (Hirundinidae)	მერცხალი		მარჭიხოლი, მარჭიხოი, მაჭირხოლი		1	0	1	0	1	1	1	0	1	0
No	Bird	Swallow (Hirundinidae)		შდაჳალ, შტაჳალ			0	1	0	0	0	0	0	0	1	0
No	Bird	Swallow (Hirundinidae)				შილიდონი, მშქირიდონი	0	0	0	1	1	1	0	0	1	1
No	Bird	Greenfinch (Chloris chloris)	მწვანულა			ჯივანე	1	0	0	1	1	1	1	0	1	0
No	Bird	Greenfinch (Chloris chloris)	მესკია				1	0	0	0	0	1	0	0	1	1
No	Bird	Greenfinch (Chloris chloris)			ნაძვიშ კვინჩა		0	0	1	0	1	1	0	0	1	1
No	Bird	Greenfinch (Chloris chloris)				პურმოლი, პრუმული, კურმოლი, კურმული	0	0	0	1	1	1	0	0	1	1
No	Bird	Reed warbler (Acrocephalus arundinaceus)	მეჩალია				1	0	0	0	0	1	0	0	1	1
No	Bird	Reed warbler (Acrocephalus arundinaceus)			წალამიშ ჩიტი		0	0	1	0	1	1	0	0	1	1
No	Bird	Red-fronted serin (Serinus pusillus)	მთიულა წითელთავა				1	0	0	0	0	1	0	0	1	1
No	Bird	Red-fronted serin (Serinus pusillus)		მჷთნაფოოლ			0	1	0	0	0	0	0	0	1	0
No	Bird	Red-fronted serin (Serinus pusillus)		მჷლქნილ			0	1	0	0	0	0	0	0	1	0
No	Bird	Red-fronted serin (Serinus pusillus)				ჭირჭირი	0	0	0	1	1	1	0	0	1	1
No	Bird	Sparrowhawk (Accipiter nisus)	მიმინო	მიმილ	მიმინო	მიმიჲა	1	1	1	1	1	1	1	1	0	0
No	Bird	Sparrowhawk (Accipiter nisus)				სკიპირი	0	0	0	1	1	1	0	0	1	1
No	Bird	Sparrowhawk (Accipiter nisus)		ჰერკ		ანკე	0	1	0	1	1	1	0	1	0	1
No	Bird	Goshawk (Accipiter gentilis)	ქორი		ქირი, ქჷრი	მქური, მქირი	1	0	1	1	1	1	1	0	1	0
No	Bird	Goshawk (Accipiter gentilis)		ცხა̈კჳ, ცხეკჳ, ცხეკ			0	1	0	0	0	0	0	0	1	0
No	Bird	Goshawk (Accipiter gentilis)		ჰერკ		ანკე	0	1	0	1	1	1	0	1	0	1
No	Bird	Golden oriole (Oriolus oriolus)	მოლაღური	მაღლაჳ	მალაღური, მაჲაღური, მალუღია, მალუღე	მალაღუდე, მალაღურე, მალუღია, მალუღე	1	1	1	1	1	1	1	1	0	0
No	Bird	Golden oriole (Oriolus oriolus)	ბიჭოგოგია			შილიგოგია	1	0	0	1	1	1	1	0	1	0
No	Bird	Quail (Coturnix coturnix)	მწყერი	შყა̈ჟჳ, შყეჟჳ	ჭყორი		1	1	1	0	1	1	1	1	0	0
No	Bird	Swift (Apus apus)	ძინცხჳ	ძინძღჳ, ძინცხჳ, მჷჟიშხოოლ			1	1	0	0	0	1	0	1	0	1
No	Bird	Swift (Apus apus)		მუჟულიდ, მუხულიდ			0	1	0	0	0	0	0	0	1	0
No	Bird	Swift (Apus apus)			სრიალა		0	0	1	0	1	1	0	0	1	1
No	Bird	Stonechat (Saxicola torquatus)	ოვსადი				1	0	0	0	0	1	0	0	1	1
No	Bird	Stonechat (Saxicola torquatus)			უჩაჩიტი		0	0	1	0	1	1	0	0	1	1
No	Bird	Stonechat (Saxicola torquatus)				დიხაშირა	0	0	0	1	1	1	0	0	1	1
No	Bird	Griffon vulture (Gyps fulvus)	ორბი	ჳერბ	ობი, ობრი, ორბი		1	1	1	0	1	1	1	1	0	0
No	Bird	Hoopoe (Upupa epops)	ოფოფი	ოფოფაჲ, ოფოფე, ხოფფა̈ჲლ	ოფოფია, ოფოფი	ოფამფე	1	1	1	1	1	1	1	1	0	0
No	Bird	Hoopoe (Upupa epops)		ლამა̈რჲაა ქოჩოჩოოლ, ლამარია̈შ ქოჩჩა̈ილ, ლამერია ქოქოჩალ			0	1	0	0	0	0	0	0	1	0
No	Bird	Hoopoe (Upupa epops)				ნგოლა მამული	0	0	0	1	1	1	0	0	1	1
No	Bird	Great egret (Ardea alba)	ოყარი				1	0	0	0	0	1	0	0	1	1
No	Bird	Great egret (Ardea alba)	თეთრი ყანჩა				1	0	0	0	0	1	0	0	1	1
No	Bird	Caucasian grouse (Lyrurus mlokosiewiczi)	როჭო				1	0	0	0	0	1	0	0	1	1
No	Bird	Caucasian grouse (Lyrurus mlokosiewiczi)		მჷსირ			0	1	0	0	0	0	0	0	1	0
No	Bird	Caucasian grouse (Lyrurus mlokosiewiczi)		ლახჳე ქათალ			0	1	0	0	0	0	0	0	1	0
No	Bird	Caucasian grouse (Lyrurus mlokosiewiczi)			გჷ		0	0	1	0	1	1	0	0	1	1
No	Bird	Chough (Pyrrhocorax spp.)	მაღრანი				1	0	0	0	0	1	0	0	1	1
No	Bird	Chough (Pyrrhocorax spp.)	ჭკა				1	0	0	0	0	1	0	0	1	1
No	Bird	Chough (Pyrrhocorax spp.)		ჭჳეემა, ჭჳერ			0	1	0	0	0	0	0	0	1	0
No	Bird	Chough (Pyrrhocorax spp.)			ჭკუტკვარია		0	0	1	0	1	1	0	0	1	1
No	Bird	Chaffinch (Fringilla coelebs)	სკვინჩა	კვინჩ, სკჳინჩ, სკჳინჩაჲ, სკჳინჩა̈	კვინჩა	კვინჭკახი	1	1	1	1	1	1	1	1	0	0
No	Bird	Chaffinch (Fringilla coelebs)	ნიბლია				1	0	0	0	0	1	0	0	1	1
No	Bird	Chaffinch (Fringilla coelebs)				კახი	0	0	0	1	1	1	0	0	1	1
No	Bird	Cinereous vulture (Aegypius monachus)	სვავი		შვე		1	0	1	0	1	1	1	0	1	0
No	Bird	Cinereous vulture (Aegypius monachus)		დუდა̈ყ			0	1	0	0	0	0	0	0	1	0
No	Bird	Large raptor (Haliaeetus spp.)	ფსოვი		ფსივი		1	0	1	0	1	1	1	0	1	0
No	Bird	Large raptor (Aquila spp.)	ორბი	ჳერბ	ობი, ობრი, ორბი		1	1	1	0	1	1	1	1	0	0
No	Bird	Bullfinch (Pyrrhula pyrrhula)	სტვენია				1	0	0	0	0	1	0	0	1	1
No	Bird	Bullfinch (Pyrrhula pyrrhula)			გურმეჭვია, გურმეჭია		0	0	1	0	1	1	0	0	1	1
No	Bird	Bullfinch (Pyrrhula pyrrhula)				ომბრი კინჩი, ომბრი კახი	0	0	0	1	1	1	0	0	1	1
No	Bird	Bullfinch (Pyrrhula pyrrhula)				ჶიჲო	0	0	0	1	1	1	0	0	1	1
No	Bird	Pigeon (Columba livia)	მტრედი		ტორონჯი	ტოროჯი	1	0	1	1	1	1	1	0	1	0
No	Bird	Pigeon (Columba livia)		მუგ, მუგჳ			0	1	0	0	0	0	0	0	1	0
No	Bird	Woodcock (Scolopax rusticola)	კვეთერი		კვათარი, კვათარა, კვათარი, კვანთარი	კვათარი	1	0	1	1	1	1	1	0	1	0
No	Bird	Woodcock (Scolopax rusticola)	ტყის ქათამი				1	0	0	0	0	1	0	0	1	1
No	Bird	Woodcock (Scolopax rusticola)		მააგა			0	1	0	0	0	0	0	0	1	0
No	Bird	Woodcock (Scolopax rusticola)		ცხეკიშქათალ			0	1	0	0	0	0	0	0	1	0
No	Bird	Woodcock (Scolopax rusticola)		ბინული ქათალ			0	1	0	0	0	0	0	0	1	0
No	Bird	Woodcock (Scolopax rusticola)				მტკორი ქოთუმე, მტკაქოთუმე	0	0	0	1	1	1	0	0	1	1
No	Bird	Woodcock (Scolopax rusticola)				წკაქოთუმე	0	0	0	1	1	1	0	0	1	1
No	Bird	Woodcock (Scolopax rusticola)				წარი ქორმე	0	0	0	1	1	1	0	0	1	1
No	Bird	Falco peregrinus	შავარდენი		შარდინ		1	0	1	0	1	1	1	0	1	0
No	Bird	Buzzard, Kite (Buteoninae, Milvinae)	ძერა	ჟინა	ჯაჯა	მჯაჯი	1	1	1	1	1	1	1	1	0	0
No	Bird	Buzzard, Kite (Buteoninae, Milvinae)	კაკაჩა				1	0	0	0	0	1	0	0	1	1
No	Bird	Buzzard, Kite (Buteoninae, Milvinae)			ჟვაბუ		0	0	1	0	1	1	0	0	1	1
No	Bird	Buzzard, Kite (Buteoninae, Milvinae)			დიდქჷრიო		0	0	1	0	1	1	0	0	1	1
No	Bird	Buzzard, Kite (Buteoninae, Milvinae)				ზაღანოზი	0	0	0	1	1	1	0	0	1	1
No	Bird	Chicken (Gallus gallus)	ქათამი	ქათალ	ქოთომი	ქოთუმე, ქორმე	1	1	1	1	1	1	1	1	0	0
No	Bird	Wood pigeon (Columba palumbus)	ქედანი				1	0	0	0	0	1	0	0	1	1
No	Bird	Wood pigeon (Columba palumbus)				შანაული ტოროჯი	0	0	0	1	1	1	0	0	1	1
No	Bird	Wood pigeon (Columba palumbus)				ჩიქი	0	0	0	1	1	1	0	0	1	1
No	Bird	Wood pigeon (Columba palumbus)		მუგ, მუგჳ, მუგუ			0	1	0	0	0	0	0	0	1	0
No	Bird	Red-backed shrike (Lanius collurio)	ღაჟო		ღაჟო, ღვეჟელუა	ღაჭო	1	0	1	1	1	1	1	0	1	0
No	Bird	Red-backed shrike (Lanius collurio)	ჯინხვალა		ჯოხოლა	ჯიჯეღენი, ჯიჯღანი, ჯიჯხინა	1	0	1	1	1	1	1	0	1	0
No	Bird	Red-backed shrike (Lanius collurio)	ყარანა				1	0	0	0	0	1	0	0	1	1
No	Bird	Red-backed shrike (Lanius collurio)			ხაჭვი		0	0	1	0	1	1	0	0	1	1
No	Bird	Corn crake (Crex crex)	ღალღა				1	0	0	0	0	1	0	0	1	1
No	Bird	Corn crake (Crex crex)		მა̈ლიდ, მალიდ			0	1	0	0	0	0	0	0	1	0
No	Bird	Goose (Anser spp.)	ღერღეტი	ღარღაად	ღოღღონჯი, ღორღოჯი	ღორღოჯი	1	1	1	1	1	1	1	1	0	0
No	Bird	Wren (Troglodytes troglodytes)	ჭინჭრაქა		ჭინჭა	ჭურჭა	1	0	1	1	1	1	1	0	1	0
No	Bird	Wren (Troglodytes troglodytes)	ღობემძვრალა				1	0	0	0	0	1	0	0	1	1
No	Bird	Wren (Troglodytes troglodytes)		ძუხულიდ			0	1	0	0	0	0	0	0	1	0
No	Bird	Wren (Troglodytes troglodytes)		ჰინკრიშ			0	1	0	0	0	0	0	0	1	0
No	Bird	Wren (Troglodytes troglodytes)		ცაგრა̈			0	1	0	0	0	0	0	0	1	0
No	Bird	Wren (Troglodytes troglodytes)		გჳანცჷლდ, გჳანცულდ			0	1	0	0	0	0	0	0	1	0
No	Bird	Heron (Ardeidae)	ყანჩა	ყანჩჳ, ყა̈ნჩჳ, ყენჩ, ყანჯჳ	ყანჩი, ყანჩო, ჸანჩი		1	1	1	0	1	1	1	1	0	0
No	Bird	Heron (Ardeidae)				მაწიწილე	0	0	0	1	1	1	0	0	1	1
No	Bird	Warbler (Phylloscopus spp.)	ყარანა				1	0	0	0	0	1	0	0	1	1
No	Bird	Warbler (Phylloscopus spp.)	ჭივჭავი				1	0	0	0	0	1	0	0	1	1
No	Bird	Warbler (Phylloscopus spp.)			სისონდია		0	0	1	0	1	1	0	0	1	1
No	Bird	Warbler (Phylloscopus spp.)				ჩაი კინჩი	0	0	0	1	1	1	0	0	1	1
No	Bird	Crow (Corvus corone)	ყვავი	ჭჳერ	კვარია, ყვარია, კოჭო-კვარია	ყვაროჯი	1	1	1	1	1	1	1	1	0	0
No	Bird	Raven (Corvus corax)	ყორანი	ღჳამა̈ლ, ღჳემა̈ლ, ღჳემელ, ღომელ, ყვემელ	ყორანი	ყური, მყური, ღუი, მღუი, ური	1	1	1	1	1	1	1	1	0	0
No	Bird	Raven (Corvus corax)			დუდუჩა კვარია		0	0	1	0	1	1	0	0	1	1
No	Bird	Magpie (Pica pica)	კაჭკაჭი				1	0	0	0	0	1	0	0	1	1
No	Bird	Diving ducks, Grebes (Aythyini, Podicipedidae)	ყურყუმელა	კოკრაჲ მჷლც, კჷრკნალ მილც			1	1	0	0	0	1	0	1	0	1
No	Bird	Blackbird (Turdus merula)	შაშვი		ზესკვი, ზესქვი	მზესქუ, ზემსკუ	1	0	1	1	1	1	1	0	1	0
No	Bird	Blackbird (Turdus merula)		მაღლაჳ, მჷღლაჳ			0	1	0	0	0	0	0	0	1	0
No	Bird	Ring ouzel (Turdus torquatus)	შაშვი თეთრგულა				1	0	0	0	0	1	0	0	1	1
No	Bird	Ring ouzel (Turdus torquatus)		ხარჭვან, ჴერჭჳან, ხერჭჳანი, ხერჭჳამი			0	1	0	0	0	0	0	0	1	0
No	Bird	Ring ouzel (Turdus torquatus)			ჩიქვი, ციკვი		0	0	1	0	1	1	0	0	1	1
No	Bird	Starling (Sturnus vulgaris)	შოშია		შუშანი	შუშანი	1	0	1	1	1	1	1	0	1	0
No	Bird	Starling (Sturnus vulgaris)		გეგჳაალდ			0	1	0	0	0	0	0	0	1	0
No	Bird	Starling (Sturnus vulgaris)		პაპლანდ, პარპაანდ			0	1	0	0	0	0	0	0	1	0
No	Bird	Starling (Sturnus vulgaris)				უჩა სურიჭი	0	0	0	1	1	1	0	0	1	1
No	Bird	Starling (Sturnus vulgaris)				სივილი	0	0	0	1	1	1	0	0	1	1
No	Bird	Caucasian snowcock (Tetraogallus caucasicus)	შურთხი				1	0	0	0	0	1	0	0	1	1
No	Bird	Caucasian snowcock (Tetraogallus caucasicus)		მჷლყეერ, მჷყელ			0	1	0	0	0	0	0	0	1	0
No	Bird	Caucasian snowcock (Tetraogallus caucasicus)		ჟჳა̈ნ			0	1	0	0	0	0	0	0	1	0
No	Bird	Caucasian snowcock (Tetraogallus caucasicus)		კოჯა̈ ქათალ			0	1	0	0	0	0	0	0	1	0
No	Bird	Caucasian snowcock (Tetraogallus caucasicus)			კაკაბი		0	0	1	0	1	1	0	0	1	1
No	Bird	Caucasian snowcock (Tetraogallus caucasicus)			გვალაშ ინდური		0	0	1	0	1	1	0	0	1	1
No	Bird	Caucasian snowcock (Tetraogallus caucasicus)			მახურთქინე ქოთომი		0	0	1	0	1	1	0	0	1	1
No	Bird	Cormorant (Phalacrocorax spp.)			ჩვამა		0	0	1	0	1	1	0	0	1	1
No	Bird	Goldfinch (Carduelis carduelis)	ჩიტბატონა				1	0	0	0	0	1	0	0	1	1
No	Bird	Goldfinch (Carduelis carduelis)			ჭიჭე კვინჩა		0	0	1	0	1	1	0	0	1	1
No	Bird	Goldfinch (Carduelis carduelis)				თიასპირონი	0	0	0	1	1	1	0	0	1	1
No	Bird	Goldfinch (Carduelis carduelis)				თიასპურა	0	0	0	1	1	1	0	0	1	1
No	Bird	Goldfinch (Carduelis carduelis)				ქეასქული	0	0	0	1	1	1	0	0	1	1
No	Bird	Goldfinch (Carduelis carduelis)				კიკილიმჭითა	0	0	0	1	1	1	0	0	1	1
No	Bird	Goldfinch (Carduelis carduelis)				თიმჭითა	0	0	0	1	1	1	0	0	1	1
No	Bird	Goldfinch (Carduelis carduelis)				ნუკუმჭითა	0	0	0	1	1	1	0	0	1	1
No	Bird	Mistle thrush (Turdus viscivorus)	ჩხართვი	ჩხჷრჷშტ, ჩხირჳიშტ, ჩხურუშტ, ჩხჷრიშტ, ჩხჷრუშტ			1	1	0	0	0	1	0	1	0	1
No	Bird	Mistle thrush (Turdus viscivorus)			ჯღორჯღი, ჯღირჯღი, ჯღირჯღუ, ჯღჷრჯღჷ	მაჯაჯღა	0	0	1	1	1	1	0	0	1	1
No	Bird	Mistle thrush (Turdus viscivorus)				მაჭაპულე	0	0	0	1	1	1	0	0	1	1
No	Bird	Mistle thrush (Turdus viscivorus)				კლიხა	0	0	0	1	1	1	0	0	1	1
No	Bird	Jay (Garrulus glandarius)	ჩხიკვი		ჩხვიკი, ჩხვირკი, ჩიქვი	მჩიქი, ჩხვიკი, ჩიქი	1	0	1	1	1	1	1	0	1	0
No	Bird	Jay (Garrulus glandarius)		ჴაჩუ, ჴაჳიჩ, ჴარჩუ			0	1	0	0	0	0	0	0	1	0
No	Bird	Jay (Garrulus glandarius)				მჩურჩი	0	0	0	1	1	1	0	0	1	1
No	Bird	Jay (Garrulus glandarius)				კვარტოროჯი	0	0	0	1	1	1	0	0	1	1
No	Bird	Jay (Garrulus glandarius)				სელიყვარი	0	0	0	1	1	1	0	0	1	1
No	Bird	Snipe (Gallinago spp.)	გოჭა				1	0	0	0	0	1	0	0	1	1
No	Bird	Snipe (Gallinago spp.)	ჭყიამპო				1	0	0	0	0	1	0	0	1	1
No	Bird	Snipe (Gallinago spp.)		ლიჳლიჳაჲ			0	1	0	0	0	0	0	0	1	0
No	Bird	Snipe (Gallinago spp.)		მუყურტნილ			0	1	0	0	0	0	0	0	1	0
No	Bird	Snipe (Gallinago spp.)				ნაჭიჭღინერი	0	0	0	1	1	1	0	0	1	1
No	Bird	Crane (Grus grus)	წერო		ჭარა, ჭარო		1	0	1	0	1	1	1	0	1	0
No	Bird	Crane (Grus grus)		მაყჳრინტ, მჷყროონტ			0	1	0	0	0	0	0	0	1	0
No	Bird	Tit (Parus spp.)	წივწივა				1	0	0	0	0	1	0	0	1	1
No	Bird	Tit (Parus spp.)		მჷთნაფოოლ			0	1	0	0	0	0	0	0	1	0
No	Bird	Tit (Parus spp.)			ცქჷრპაპა, ცქჷრპაპი		0	0	1	0	1	1	0	0	1	1
No	Bird	Tit (Parus spp.)		შგინილ		მშქირი	0	1	0	1	1	1	0	1	0	1
No	Bird	Tit (Parus spp.)				ლაჭი კინჭი	0	0	0	1	1	1	0	0	1	1
No	Bird	Tit (Parus spp.)				ჭურულიმ ლაჲჭი ჭურული	0	0	0	1	1	1	0	0	1	1
No	Bird	Tit (Parus spp.)	წიწკანა	ჯჷჭკ, ჯიჭკ	ჭიჭკონა		1	1	1	0	1	1	1	1	0	0
No	Bird	Tit (Parus spp.)	კიოტა		კიონტია		1	0	1	0	1	1	1	0	1	0
No	Bird	Little ringed plover (Charadrius dubius)	წინტალა				1	0	0	0	0	1	0	0	1	1
No	Bird	Little ringed plover (Charadrius dubius)		მჷლცოდ			0	1	0	0	0	0	0	0	1	0
No	Bird	Song thrush (Turdus philomelos)	წრიპა				1	0	0	0	0	1	0	0	1	1
No	Bird	Song thrush (Turdus philomelos)	ჯიჯღი		ჯღირჯღი, ჯღორჯღი	მაჯაჯღა, მაჯღაჯი	1	0	1	1	1	1	1	0	1	0
No	Bird	Song thrush (Turdus philomelos)		გჳაწაჲ ჩხჷრჷშტ	ჩხოტა		0	1	1	0	1	1	0	1	0	1
No	Bird	Dipper (Cinclus cinclus)	წყლის შაშვი		წყარიშ ზესქვი	წარიზემსკუ, წკაზემსკუ	1	0	1	1	1	1	1	0	1	0
No	Bird	Dipper (Cinclus cinclus)		ბატკა̈ლ			0	1	0	0	0	0	0	0	1	0
No	Bird	Dipper (Cinclus cinclus)		ლიცეჴეფოოლ			0	1	0	0	0	0	0	0	1	0
No	Bird	Dipper (Cinclus cinclus)		მჷლცდ, მჷლცილ			0	1	0	0	0	0	0	0	1	0
No	Bird	Dipper (Cinclus cinclus)				ღალიზემსქუ	0	0	0	1	1	1	0	0	1	1
No	Bird	Scops owl (Otus scops)	წყრომი				1	0	0	0	0	1	0	0	1	1
No	Bird	Crake (Porzana porzana)	ქათამურა				1	0	0	0	0	1	0	0	1	1
No	Bird	Crake (Porzana porzana)			ზანთია		0	0	1	0	1	1	0	0	1	1
No	Bird	Accentor (Prunellidae)	ჭვინტაკა				1	0	0	0	0	1	0	0	1	1
No	Bird	Accentor (Prunellidae)		გჳაწინაჲ			0	1	0	0	0	0	0	0	1	0
No	Bird	Great snipe (Gallinago media)	ჭოვილო				1	0	0	0	0	1	0	0	1	1
No	Bird	Great snipe (Gallinago media)	გოჭა				1	0	0	0	0	1	0	0	1	1
No	Bird	Great snipe (Gallinago media)		მერყლიდ			0	1	0	0	0	0	0	0	1	0
No	Bird	Great snipe (Gallinago media)		მინდღლა			0	1	0	0	0	0	0	0	1	0
No	Bird	Great snipe (Gallinago media)			ჭორტიყი		0	0	1	0	1	1	0	0	1	1
No	Bird	Pheasant (Phasianus colchicus)	ხოხობი		ხუხუბ		1	0	1	0	1	1	1	0	1	0
No	Bird	Pheasant (Phasianus colchicus)			ქილორი, ქიორი, ქჷლორი		0	0	1	0	1	1	0	0	1	1
No	Bird	Rooster, cock	მამალი	მამილჳ	მუმული	მამული, მუმული	1	1	1	1	1	1	1	1	0	0
No	Bird	Rooster, cock	ყვინჩილა	ყჳიჩ			1	1	0	0	0	1	0	1	0	1
No	Bird	Hen	დედალი	და̈დჳ	დადული	დადული	1	1	1	1	1	1	1	1	0	0
No	Bird	Chick	ბარტყი				1	0	0	0	0	1	0	0	1	1
No	Bird	Chick	წიწილა	წინწილ	წიწილა, წიწლა	წიპილი	1	1	1	1	1	1	1	1	0	0
No	Bird	Chick	მართვე		მართვე		1	0	1	0	1	1	1	0	1	0
No	Bird	Chick			ტუტურუა		0	0	1	0	1	1	0	0	1	1
No	Bird	Chick			ბაღაჭუჭუა		0	0	1	0	1	1	0	0	1	1
No	Bird	Chick				მოთა, მოთალი	0	0	0	1	1	1	0	0	1	1
No	Bird	Chick + Kittin	ცინდალა	ცინდა̈ჳ			1	1	0	0	0	1	0	1	0	1
No	Bird	Crop, craw	ინჩაჴუ, ჩიჩახვი	ჴჳა̈ნჩ			1	1	0	0	0	1	0	1	0	1
No	Bird	Beak, bill + sting	ნისკარტი, ნიკარტი	ნიკრა̈ტ	ლაკარტი		1	1	1	0	1	1	1	1	0	0
No	Mammal	Bear (Ursus spp.)	დათვი	და̈შდჳ	თუნთი	მთუთი	1	1	1	1	1	1	1	1	0	0
No	Mammal	Hyena (Hyena spp.)	აფთარი		ოფთირ		1	0	1	0	1	1	1	0	1	0
No	Mammal	Lynx (Lynx spp.)	ფოცხვერი	ფორეცხ	ფორცხოლი	ფორცხოლი	1	1	1	1	1	1	1	1	0	0
No	Mammal	Fox (Vulpes spp.)	მელა	მაალ	მელია, მელა	მელი	1	1	1	1	1	1	1	1	0	0
No	Mammal	Wolf (Canis lupus)	მგელი	აშანგელ	გერი, ნგერი	მგერი, მგვერი, მჯვერი	1	1	1	1	1	1	1	1	0	0
No	Mammal	Wolf (Canis lupus)		თხეერე			0	1	0	0	0	0	0	0	1	0
No	Mammal	Jackal (Canis aureus)	ტურა		ტურა		1	0	1	0	1	1	1	0	1	0
No	Mammal	Cat (Felis spp.)	კატა		კატუ	კატუ	1	0	1	1	1	1	1	0	1	0
No	Mammal	Cat (Felis spp.)	ციცა	ციცჳ			1	1	0	0	0	1	0	1	0	1
No	Mammal	Marten (Martes spp.)	კვერნა	კჳენ	კვინორი	კვენური	1	1	1	1	1	1	1	1	0	0
No	Mammal	Marten (Martes spp.)		ნა̈ცხეკჳ			0	1	0	0	0	0	0	0	1	0
No	Mammal	Otter (Lutra lutra)	წავი, მწავი	წიჳეერ, წიჳერ, წიორ	წვინარი, წვინორი	წვინარი, მწუნარი, წვინრი, წინარი	1	1	1	1	1	1	1	1	0	0
No	Mammal	Badger (Meles meles)	მაჩვი	მუნჩქჳ	მუნჩქვი	მუმჩქვი	1	1	1	1	1	1	1	1	0	0
No	Mammal	Hedgehog (Erinaceus spp.)	ზღარბი, გრძღაბი		გირძღაბი, გირჯღიბი		1	0	1	0	1	1	1	0	1	0
No	Mammal	Hedgehog (Erinaceus spp.)	ბუძგი	ბუძგჳ	ბუძგა	ბუძგი	1	1	1	1	1	1	1	1	0	0
No	Mammal	Hedgehog (Erinaceus spp.)		ძინძღჳ		დანძოლონი	0	1	0	1	1	1	0	1	0	1
No	Mammal	Hedgehog (Erinaceus spp.)		ცხუნკჳ			0	1	0	0	0	0	0	0	1	0
No	Mammal	Mole (Talpa spp.)	თხუნელა	შდიხუნ, შიხუნდ		ხუხული, ხურხული	1	1	0	1	1	1	1	1	0	0
No	Mammal	Mole (Talpa spp.)	მუხვი	მუჰ	მუხვი, მუხუ, მოხოხი	მუხუხი	1	1	1	1	1	1	1	1	0	0
No	Mammal	Mole (Talpa spp.)	მუდო	მუდჳ	მუდუ		1	1	1	0	1	1	1	1	0	0
No	Mammal	Mole (Talpa spp.)			ფუღუ		0	0	1	0	1	1	0	0	1	1
No	Mammal	Mole (Talpa spp.)				ემხუ	0	0	0	1	1	1	0	0	1	1
No	Mammal	Mole (Talpa spp.)				ლეტა მთუი, ლეტა მთგუი	0	0	0	1	1	1	0	0	1	1
No	Mammal	Weasel (Mustela spp.)	დედოფალა, სინდიოფალა			დადალიბუ	1	0	0	1	1	1	1	0	1	0
No	Mammal	Weasel (Mustela spp.)	სინჯაფი				1	0	0	0	0	1	0	0	1	1
No	Mammal	Weasel (Mustela spp.)	თრითინა				1	0	0	0	0	1	0	0	1	1
No	Mammal	Weasel (Mustela spp.)	ჳრცინი, ქრცვინი	ურშჳნა			1	1	0	0	0	1	0	1	0	1
No	Mammal	Weasel (Mustela spp.)			აღიაღი, არღია	ღაჲლა, ღალია	0	0	1	1	1	1	0	0	1	1
No	Mammal	Weasel (Mustela spp.)				ყალიჭერელი	0	0	0	1	1	1	0	0	1	1
No	Mammal	Tur (Capra cylindricirnis/caucasica)	ჯიხვი, ჯიჴჳი		ძიხვი		1	0	1	0	1	1	1	0	1	0
No	Mammal	Tur (Capra cylindricirnis/caucasica)	ვაცი	ღჳაშ	ოჩი	ოჩი, ბოჩი	1	1	1	1	1	1	1	1	0	0
No	Mammal	Tur (Capra cylindricirnis/caucasica)				მტკუი მთხა	0	0	0	1	1	1	0	0	1	1
No	Mammal	Tur female + foal	კვიცი	კჳიცრა			1	1	0	0	0	1	0	1	0	1
No	Mammal	Tur young + chamois young	ფოთრი	ფჷთ			1	1	0	0	0	1	0	1	0	1
No	Mammal	Deer (Cervus spp. + Capreolus spp.)	ილემი, ირემი	ჰჷლ, ილჳ	ერემი	ერემი	1	1	1	1	1	1	1	1	0	0
No	Mammal	Deer + young bull	მაცალო	ლა̈ჩჳ			1	1	0	0	0	1	0	1	0	1
No	Mammal	Deer young	ნუკრი				1	0	0	0	0	1	0	0	1	1
No	Mammal	Deer young				მოთა	0	0	0	1	1	1	0	0	1	1
No	Mammal	Roe deer (Capreolus capreolus)	შველი		სქვერი	მსქვერი	1	0	1	1	1	1	1	0	1	0
Yes	Mammal	Chamois (Rupicapra spp.)	არჩვი	ჰერსკნ	ერცქემი		1	1	1	0	1	1	1	1	0	0
No	Mammal	Chamois (Rupicapra spp.)	ფსიტი				1	0	0	0	0	1	0	0	1	1
No	Mammal	Chamois (Rupicapra spp.)		ცხეკიშ			0	1	0	0	0	0	0	0	1	0
No	Mammal	Chamois young	ციკანი				1	0	0	0	0	1	0	0	1	1
No	Mammal	Chamois young	კანთურა	კანდრეჳ			1	1	0	0	0	1	0	1	0	1
No	Pig farming	Pig (Sus spp.)	ღორი		ღეჯი	ღეჯი	1	0	1	1	1	1	1	0	1	0
No	Pig farming	Pig (Sus spp.)		ხა̈მ			0	1	0	0	0	0	0	0	1	0
No	Pig farming	Pig male	ტახი				1	0	0	0	0	1	0	0	1	1
No	Pig farming	Pig male	კერატი	კეირ	კერი		1	1	1	0	1	1	1	1	0	0
No	Pig farming	Pig female	ნეზვი	ნეზჳ			1	1	0	0	0	1	0	1	0	1
No	Pig farming	Pig female	ყოჳი	ყერ	ჸორი		1	1	1	0	1	1	1	1	0	0
No	Pig farming	Pig young	გოჭი	გჳეჭ	გვინჭკი		1	1	1	0	1	1	1	1	0	0
No	Pig farming	Pig young	თელი		თუ	მთვილა, თილა	1	0	1	1	1	1	1	0	1	0
No	Cattle farming	Cow (Bos taurus)	ძროხა				1	0	0	0	0	1	0	0	1	1
No	Cattle farming	Cow (Bos taurus)	ფური	ფუირ	ფუჯი	ფუჯი	1	1	1	1	1	1	1	1	0	0
No	Cattle farming	Cow (Bos taurus)			ჩხოუ		0	0	1	0	1	1	0	0	1	1
No	Cattle farming	Cow male	ხარი, ჴარი	ჴა̈ნ	ხოჯი	ხოჯი	1	1	1	1	1	1	1	1	0	0
No	Cattle farming	Cow young	ხბო, ჴბოჲ	ხაბნა, ღა̈ბენა, ღაბნა	ქაბულა		1	1	1	0	1	1	1	1	0	0
No	Cattle farming	Cow young	გენი	ღუნ	გინი, გენი	გენი, ნჯენი	1	1	1	1	1	1	1	1	0	0
No	Cattle farming	Cow immature male	მოზვერი		მოზა, ნამოზა, მოზუკია	მოზარი	1	0	1	1	1	1	1	0	1	0
No	Cattle farming	Bull sacrificial	უსხი	ჳისხჳ			1	1	0	0	0	1	0	1	0	1
No	Cattle farming	Cow immature female	დეკეული		ჯაკელა		1	0	1	0	1	1	1	0	1	0
No	Sheep farming	Sheep (Ovis aries)	ცხვარი		შხური	მჩხური	1	0	1	1	1	1	1	0	1	0
No	Sheep farming	Sheep (Ovis aries)		ღოლჲააქ			0	1	0	0	0	0	0	0	1	0
No	Sheep farming	Sheep male	ვერძი		ერჯი		1	0	1	0	1	1	1	0	1	0
No	Sheep farming	Sheep male		გიცა̈რ			0	1	0	0	0	0	0	0	1	0
No	Sheep farming	Sheep immature	თოხლი	დუხჳ		თორხი	1	1	0	1	1	1	1	1	0	0
No	Sheep farming	Sheep young	კრავი		კირიბი		1	0	1	0	1	1	1	0	1	0
No	Sheep farming	Sheep young	ბატკანი			ტიკანი	1	0	0	1	1	1	1	0	1	0
No	Sheep farming	Sheep young		ჟინაღ, ჟჷნაღ			0	1	0	0	0	0	0	0	1	0
No	Sheep farming	Sheep young		ბეხ			0	1	0	0	0	0	0	0	1	0
No	Sheep farming	Sheep young		თომირ			0	1	0	0	0	0	0	0	1	0
No	Goat farming	Goat (Capra hircus)	თხა	დაჴჷლ	თხა	თხა	1	1	1	1	1	1	1	1	0	0
No	Goat farming	Goat (Capra hircus)				შორონი	0	0	0	1	1	1	0	0	1	1
No	Goat farming	Goat male	ვაცი	ღჳაშ	ოჩი	ოჩი, ბოჩი	1	1	1	1	1	1	1	1	0	0
No	Goat farming	Goat male	ბოტი	ბოტ, ბოტა, ბეტჳ	ბოტი, ბეტარი	ბოტი, ბოტიკინა	1	1	1	1	1	1	1	1	0	0
No	Goat farming	Goat young	ციკანი, თიკანი			ტიკანი	1	0	0	1	1	1	1	0	1	0
No	Goat farming	Goat young	ქოსტი	ნეღა̈შდ, ნეჴშდ	ქვაშთი		1	1	1	0	1	1	1	1	0	0
No	Goat farming	Goat young		გიცჳრილ	ქაცარი		0	1	1	0	1	1	0	1	0	1
No	Horse farming	Horse (Equus ferus caballus)	ცხენი	შხირ	ჩხენი	ჩხენი	1	1	1	1	1	1	1	1	0	0
No	Horse farming	Horse (Equus ferus caballus)		ჩა̈ჟ			0	1	0	0	0	0	0	0	1	0
No	Horse farming	Horse young	კვიცი				1	0	0	0	0	1	0	0	1	1
No	Horse farming	Horse young		სააბელ			0	1	0	0	0	0	0	0	1	0
No	Horse farming	Horse young	ქვირაჲ		ქვირა		1	0	1	0	1	1	1	0	1	0
No	Horse farming	Horse young			ფაშატი		0	0	1	0	1	1	0	0	1	1
No	Donkey farming	Donkey (Equus africanus asinus)	ვირი	ჰუიილ	ვირი		1	1	1	0	1	1	1	1	0	0
No	Donkey farming	Donkey (Equus africanus asinus)			გირინი, გჷრჷნი	გურუნი, გირინი	0	0	1	1	1	1	0	0	1	1
No	Donkey farming	Donkey (Equus africanus asinus)	სახედარი				1	0	0	0	0	1	0	0	1	1
No	Donkey farming	Donkey (Equus africanus asinus)		წელ			0	1	0	0	0	0	0	0	1	0
No	Donkey farming	Donkey young	ჩოჩორი		ჩოჩიკია, ჩოჩიკე		1	0	1	0	1	1	1	0	1	0
No	Mammal	Dog (Canis familiaris)	ძაღლი	ჟეღ	ჯოღორი	ჯოღორი	1	1	1	1	1	1	1	1	0	0
No	Mammal	Dog (Canis familiaris)				ლაჭი	0	0	0	1	1	1	0	0	1	1
No	Mammal	Dog young	ლეკვი		ლაკვი		1	0	1	0	1	1	1	0	1	0
No	Mammal	Dog young	ბოკვერი	ფა̈კჳნა			1	1	0	0	0	1	0	1	0	1
No	Mammal	Dog young				კუტავი	0	0	0	1	1	1	0	0	1	1
No	Mammal	Bat (Chiroptera)	ღამურა				1	0	0	0	0	1	0	0	1	1
No	Mammal	Bat (Chiroptera)		მეთა̈თხ, მათხა̈ფ			0	1	0	0	0	0	0	0	1	0
No	Mammal	Bat (Chiroptera)			ბურბუ	ბურბუ	0	0	1	1	1	1	0	0	1	1
No	Mammal	Bat (Chiroptera)			ოხვამეშ ჭუკი		0	0	1	0	1	1	0	0	1	1
No	Mammal	Bat (Chiroptera)			ბუტყუჭი		0	0	1	0	1	1	0	0	1	1
No	Mammal	Mouse (Mus spp.)	თაგვი	შდუგჳ		მთუგი, მთუჯი, მთუი	1	1	0	1	1	1	1	1	0	0
No	Mammal	Mouse (Mus spp.)			ჭუკი		0	0	1	0	1	1	0	0	1	1
No	Mammal	Squirrel (Sciurus spp.)	ციყვი		ციყვი, ცოჸუ		1	0	1	0	1	1	1	0	1	0
No	Mammal	Squirrel (Sciurus spp.)	ძამლი	ჯინირ		ძემური, ძენური	1	1	0	1	1	1	1	1	0	0
No	Mammal	Dormouse (Gliridae)	ძილგუდა				1	0	0	0	0	1	0	0	1	1
No	Mammal	Dormouse (Gliridae)		ჰალჳ	ჰალაია		0	1	1	0	1	1	0	1	0	1
No	Mammal	Gazelle (Gazella spp.)	ქურციკი		ქოჩია		1	0	1	0	1	1	1	0	1	0
No	Donkey farming	Mule (Equus mulus)	ძორი, ჯორი		ძარი	ძარი	1	0	1	1	1	1	1	0	1	0
No	Donkey farming	Mule (Equus mulus)		ჰუიილ			0	1	0	0	0	0	0	0	1	0
No	Mammal	Leopard (Panthera pardus)	ჯიქი		ჯიქი, ჯიჯაღი		1	0	1	0	1	1	1	0	1	0
No	Mammal	Leopard/tiger (Panthera pardus/tigris)	ვეფხვი	ჳეფხჳ	ვემხვი		1	1	1	0	1	1	1	1	0	0
No	Mammal	Tiger (Panthera tigris)			ყილო		0	0	1	0	1	1	0	0	1	1
No	Mammal	Lion (Panthera leo)	ლომი	ლემ	ილიმ		1	1	1	0	1	1	1	1	0	0
No	Mammal	Lion (Panthera leo)			ყილო, ნჯილო		0	0	1	0	1	1	0	0	1	1
No	Invertebrate	Beetle	ხოჭო		ხოჭო, ხოჭოჭია		1	0	1	0	1	1	1	0	1	0
No	Invertebrate	Beetle	მუღალი	ბუღუულ, მუღულ			1	1	0	0	0	1	0	1	0	1
No	Invertebrate	Beetle	ბაბაჭუა			ბობონჭვა	1	0	0	1	1	1	1	0	1	0
No	Invertebrate	Honey bee	ფუტკარი			ბუტკუჯი, ბუტუჯი, პუტუჟი	1	0	0	1	1	1	1	0	1	0
No	Invertebrate	Honey bee	ბუზი	ბუზუულ		ბუზურ	1	1	0	1	1	1	1	1	0	0
No	Invertebrate	Honey bee		ლაღჳბა̈[შ]			0	1	0	0	0	0	0	0	1	0
No	Invertebrate	Honey bee		მეერ			0	1	0	0	0	0	0	0	1	0
No	Invertebrate	Honey bee			ფსკა		0	0	1	0	1	1	0	0	1	1
No	Invertebrate	Wasp	კრაზანა	ღა̈ზჳ, ლაღარზ			1	1	0	0	0	1	0	1	0	1
No	Invertebrate	Wasp	ბზიკი	ბიზიკ			1	1	0	0	0	1	0	1	0	1
No	Invertebrate	Wasp			მაფსკალია, მასკაია		0	0	1	0	1	1	0	0	1	1
No	Invertebrate	Wasp			მაწირღია, მარწუხი	მაწოფხე, მაწუფხე, აწუღე, აწიღე, აწირღა	0	0	1	1	1	1	0	0	1	1
No	Invertebrate	Sting	ნესტარი		მეშთერი, ნეშთერი		1	0	1	0	1	1	1	0	1	0
No	Invertebrate	Sting		ცხჳი			0	1	0	0	0	0	0	0	1	0
No	Invertebrate	Sting			ძი	ნძი	0	0	1	1	1	1	0	0	1	1
No	Invertebrate	Sting			ლაკარტი		0	0	1	0	1	1	0	0	1	1
No	Invertebrate	worm	ჭია		ჭია		1	0	1	0	1	1	1	0	1	0
No	Invertebrate	worm	მატლი	მჷტ	მუნტურ	მუნტურ	1	1	1	1	1	1	1	1	0	0
No	Invertebrate	worm	ღვანკი	ღვა̈სკ	ღვენწკი		1	1	1	0	1	1	1	1	0	0
No	Invertebrate	worm	წიწილ			წიწი, დობაწიწი	1	0	0	1	1	1	1	0	1	0
No	Invertebrate	Bug/worm	ჭიაღუა		ჭიჭაღუა		1	0	1	0	1	1	1	0	1	0
No	Invertebrate	Bug/worm		მუღუულ			0	1	0	0	0	0	0	0	1	0
No	Invertebrate	Bug/worm			ღვერღვი		0	0	1	0	1	1	0	0	1	1
No	Invertebrate	Locust	კალია, მკალ		კოლი, რკოლი	მკოლი, ნკოლ	1	0	1	1	1	1	1	0	1	0
No	Invertebrate	Locust		მჷნწლა			0	1	0	0	0	0	0	0	1	0
No	Invertebrate	tick	ტკიპა				1	0	0	0	0	1	0	0	1	1
No	Invertebrate	tick	კირჩხიბი	ღჷჯგ, გჷჯღ, გარჯღ, გჷ[რ]ჯღ	გჷრდღჷ, გირდღიბი		1	1	1	0	1	1	1	1	0	0
No	Invertebrate	tick	ბეჭეჭო, ბაჭკა		ბაჭა		1	0	1	0	1	1	1	0	1	0
No	Invertebrate	tick			ღვაჭა	ღაჭკა	0	0	1	1	1	1	0	0	1	1
No	Invertebrate	mole-cricket	მახრა	მახრა	ხვატარი		1	1	1	0	1	1	1	1	0	0
No	Invertebrate	mole-cricket			ღვაბაია	ღვაპა	0	0	1	1	1	1	0	0	1	1
No	Invertebrate	Spider	ობობა	ოფლოფა̈[ჲ]			1	1	0	0	0	1	0	1	0	1
No	Invertebrate	Spider	ბორბალა		ბორბოლია	ბობოლა, ბომბულა	1	0	1	1	1	1	1	0	1	0
No	Invertebrate	Spider		პა̈ჟჳ			0	1	0	0	0	0	0	0	1	0
No	Invertebrate	Spider web	ქსელი				1	0	0	0	0	1	0	0	1	1
No	Invertebrate	Spider web	აბლაბუდა				1	0	0	0	0	1	0	0	1	1
No	Invertebrate	Spider web	ფანთხი, ბანდღი	ფა̈ნთხ, ბანდღ	ბონდღი		1	1	1	0	1	1	1	1	0	0
No	Invertebrate	Spider web		თხრა̈მ			0	1	0	0	0	0	0	0	1	0
No	Invertebrate	Spider web	მასე		მოსა	მოსა	1	0	1	1	1	1	1	0	1	0
No	Invertebrate	Fly	ბუზი	ბუზუულ			1	1	0	0	0	1	0	1	0	1
No	Invertebrate	Fly		მეერ	ჭანჯი, ჭანდი	მჭაჯი	0	1	1	1	1	1	0	1	0	1
No	Invertebrate	Flea	რწყილი, გრწყილი, გირწყილი	ზჷსყ	წყირი	მწკირი	1	1	1	1	1	1	1	1	0	0
No	Invertebrate	Bed bug	ბაღლინჯო				1	0	0	0	0	1	0	0	1	1
No	Invertebrate	Bed bug	ღანდალა				1	0	0	0	0	1	0	0	1	1
No	Invertebrate	Bed bug		გჷრდღა̈ბ, გრდღა̈ბილ	გირდღიბია		0	1	1	0	1	1	0	1	0	1
No	Invertebrate	Bed bug	კედლისტილაი, კიტინტელაჲ	კედლიტიშ	კიდაშტი, კიდაჭი, კიტიტი		1	1	1	0	1	1	1	1	0	0
No	Invertebrate	Bed bug				მკორიდა	0	0	0	1	1	1	0	0	1	1
No	Invertebrate	Louse	ტილი	ტიშ	ტი, ტირ	მტი, მტირ	1	1	1	1	1	1	1	1	0	0
No	Invertebrate	Earthworm	ჭიაყელა		ჭია		1	0	1	0	1	1	1	0	1	0
No	Invertebrate	Earthworm		მჷტ			0	1	0	0	0	0	0	0	1	0
No	Invertebrate	Earthworm	ჭიაღუა	ღჳა̈სკ	ღვენწკი		1	1	1	0	1	1	1	1	0	0
No	Invertebrate	Earthworm				წიწი, დობაწიწი	0	0	0	1	1	1	0	0	1	1
No	Invertebrate	Butterfly	პეპელა	პერპელ, პა̈რპოლ	ფარფალია	ფარფალი	1	1	1	1	1	1	1	1	0	0
No	Invertebrate	Dragonfly	ნემსიყლაპია				1	0	0	0	0	1	0	0	1	1
No	Invertebrate	Dragonfly		მუწბურილ			0	1	0	0	0	0	0	0	1	0
No	Invertebrate	Dragonfly			გვერიშ დუდიშ მახოკალი		0	0	1	0	1	1	0	0	1	1
No	Invertebrate	Dragonfly				კარკალამტახუ	0	0	0	1	1	1	0	0	1	1
No	Invertebrate	Dragonfly				ორიწამტახუ, ორორემტახუ	0	0	0	1	1	1	0	0	1	1
No	Invertebrate	Dragonfly				თოლიგამაღაშე	0	0	0	1	1	1	0	0	1	1
No	Invertebrate	Scorpion	მორიელი		მორიალე		1	0	1	0	1	1	1	0	1	0
No	Invertebrate	Scorpion	ღრიანკალი	მჷღრნჭ			1	1	0	0	0	1	0	1	0	1
No	Invertebrate	Scorpion		კლა̈ჭ			0	1	0	0	0	0	0	0	1	0
No	Invertebrate	Scorpion				ანკრეპი, აკრეპი	0	0	0	1	1	1	0	0	1	1
No	Invertebrate	Leech	წურბელა				1	0	0	0	0	1	0	0	1	1
No	Invertebrate	Leech				ვაშამელა	0	0	0	1	1	1	0	0	1	1
No	Invertebrate	Leech				მონდოველა	0	0	0	1	1	1	0	0	1	1
No	Invertebrate	Ant	ჭიანჭველა, ჯინჭველი, ბუნჭველა, ბუჭურჭყველა	მჷრშკ, მჷშკ	ჭკიჭკიტია, ჯგიჯგიტია	დიმჭკუ, დუმჭკუ, დუნჭუ	1	1	1	1	1	1	1	1	0	0
No	Invertebrate	Firefly	ციცინათელა				1	0	0	0	0	1	0	0	1	1
No	Invertebrate	Firefly		მჷჭკა̈მ, მჷჭკმი̄ლ, მჷჭკიჳო̄ლ, მუჭკმულ, მუჭკმულდ	მარწკინაია	პინჭკუ	0	1	1	1	1	1	0	1	0	1
No	Invertebrate	Firefly		შველწაქ			0	1	0	0	0	0	0	0	1	0
No	Invertebrate	Firefly				მაპაზული, პაპაზულჲა	0	0	0	1	1	1	0	0	1	1
No	Invertebrate	Mosquito	კოღო	კუღჳინ, კჷღნ, კუღუნ	კოღონა	კოღონი, კოღონა, კროღონი	1	1	1	1	1	1	1	1	0	0
No	Invertebrate	Midge	ქინქლა		ქინქი		1	0	1	0	1	1	1	0	1	0
No	Invertebrate	Midge	მუწაკი				1	0	0	0	0	1	0	0	1	1
No	Invertebrate	Midge	მუმლი				1	0	0	0	0	1	0	0	1	1
No	Invertebrate	Midge		მეერ			0	1	0	0	0	0	0	0	1	0
No	Invertebrate	Ladybug	ჭიამაია				1	0	0	0	0	1	0	0	1	1
No	Invertebrate	Ladybug		მჭკრილ			0	1	0	0	0	0	0	0	1	0
No	Invertebrate	Ladybug		ტყჷსგნა̈ჲ მუღუულ			0	1	0	0	0	0	0	0	1	0
No	Invertebrate	Ladybug		ტყჳასგილ			0	1	0	0	0	0	0	0	1	0
No	Invertebrate	Ladybug			მატაროზაია		0	0	1	0	1	1	0	0	1	1
No	Invertebrate	Ladybug				ხავანა	0	0	0	1	1	1	0	0	1	1
No	Invertebrate	Caterpillars	მუხლუხო				1	0	0	0	0	1	0	0	1	1
No	Invertebrate	Caterpillars		მჷტ			0	1	0	0	0	0	0	0	1	0
No	Invertebrate	Caterpillars	ბერაო		ბარუუ	ბარუუ	1	0	1	1	1	1	1	0	1	0
No	Invertebrate	Cranefly	გრძელფეხა კოღო				1	0	0	0	0	1	0	0	1	1
No	Invertebrate	Cranefly	ბუკაკა				1	0	0	0	0	1	0	0	1	1
No	Invertebrate	Cranefly		ძჷნგ, ძჷნძ, ძჷ			0	1	0	0	0	0	0	0	1	0
No	Invertebrate	Gadfly	ბორა			მპური	1	0	0	1	1	1	1	0	1	0
No	Invertebrate	Gadfly	მაწუხელა				1	0	0	0	0	1	0	0	1	1
No	Invertebrate	Gadfly		ღა̈რზ, ღა̈ზჳ			0	1	0	0	0	0	0	0	1	0
No	Invertebrate	Gadfly			ცხენიშ ჭანდი		0	0	1	0	1	1	0	0	1	1
No	Invertebrate	Gadfly				მპური	0	0	0	1	1	1	0	0	1	1
No	Invertebrate	Gadfly				პურზი, პრუზი	0	0	0	1	1	1	0	0	1	1
No	Invertebrate	Gadfly				ჯოღორმჭაჯი	0	0	0	1	1	1	0	0	1	1
No	Invertebrate	Lousefly	ბუზანკალი				1	0	0	0	0	1	0	0	1	1
No	Invertebrate	Lousefly		თხამულ, თხამუულ			0	1	0	0	0	0	0	0	1	0
No	Invertebrate	Lousefly		ღა̈ზჳ			0	1	0	0	0	0	0	0	1	0
No	Invertebrate	Lousefly			ღვინკი		0	0	1	0	1	1	0	0	1	1
No	Invertebrate	Lousefly			ბორბოზია		0	0	1	0	1	1	0	0	1	1
No	Invertebrate	Moth	ჩრჩილი			ჩიჩქი	1	0	0	1	1	1	1	0	1	0
No	Invertebrate	Moth			ძიღუ		0	0	1	0	1	1	0	0	1	1
No	Invertebrate	Moth			კიკილი, ხიხილი, კიკიტი		0	0	1	0	1	1	0	0	1	1
No	Invertebrate	Ground beetle	ბზუალა				1	0	0	0	0	1	0	0	1	1
No	Invertebrate	Ground beetle		კოლა̈[შ] მუღულ			0	1	0	0	0	0	0	0	1	0
No	Invertebrate	Ground beetle			კუნდიშ ხოჭო		0	0	1	0	1	1	0	0	1	1
No	Invertebrate	Slug	ლოქორა		ლოქორია		1	0	1	0	1	1	1	0	1	0
No	Invertebrate	Slug	ლოფორთქინა, ლოფორჩქინა				1	0	0	0	0	1	0	0	1	1
No	Invertebrate	Slug		მუღჳრეენჭ, მუღროონჭ, მჷღრჷნჭ, მღრეეჭ, მუღვრეენჭ, მჷრღჭ			0	1	0	0	0	0	0	0	1	0
No	Invertebrate	Slug			მუნწი		0	0	1	0	1	1	0	0	1	1
No	Invertebrate	Slug				ფენწე	0	0	0	1	1	1	0	0	1	1
No	Invertebrate	Snail	ლოკოკინა		ლოქოკინა		1	0	1	0	1	1	1	0	1	0
No	Invertebrate	Snail			ფერწო		0	0	1	0	1	1	0	0	1	1
No	Invertebrate	Snail				ფენწე	0	0	0	1	1	1	0	0	1	1
No	Invertebrate	Hornet/Bumblebee	ონავარი				1	0	0	0	0	1	0	0	1	1
No	Invertebrate	Hornet/Bumblebee	დიდკრაზანა				1	0	0	0	0	1	0	0	1	1
No	Invertebrate	Hornet/Bumblebee	ბაზი		ბაზი	მჟუჟუ, მჟურჟი	1	0	1	1	1	1	1	0	1	0
No	Invertebrate	Hornet/Bumblebee	ზარდლი		ზუნჯი, ზუნდი	მზუჯი, ბზუჯი	1	0	1	1	1	1	1	0	1	0
No	Fish	Fish	თევზი	ცუზ			1	1	0	0	0	1	0	1	0	1
No	Fish	Fish	ჩხამა	ჩხჳიმ, ჩხუმ	ჩხომი	ჩხომი, ჩხომბი	1	1	1	1	1	1	1	1	0	0
No	Fish	wels catfish	ლოქო, ლოქორო		ლორქო	ლორქო	1	0	1	1	1	1	1	0	1	0
No	Fish	wels catfish	ღლავი		ღილამი, ღლამი	ღილამი	1	0	1	1	1	1	1	0	1	0
No	Fish	Trout				ღვანჩქი	0	0	0	1	1	1	0	0	1	1
No	Fish	Sturgeon	ზუთხი		ზინთხჷ, ზუთხი	ზუნთხუ	1	0	1	1	1	1	1	0	1	0
No	Fish	Sturgeon	ფარგა		ფორონჯი	ფორეჯი	1	0	1	1	1	1	1	0	1	0
No	Fish	Sturgeon	სვია		შამაია, სვია		1	0	1	0	1	1	1	0	1	0
No	Fish	Sturgeon			ანჯაქია		0	0	1	0	1	1	0	0	1	1
No	Fish	Sturgeon			ჯარღალა		0	0	1	0	1	1	0	0	1	1
No	Crustacea	Crab/crayfish	კიბო		კიბოია		1	0	1	0	1	1	1	0	1	0
No	Crustacea	Crab/crayfish	კიბორჩხალა		კიბურჩხი		1	0	1	0	1	1	1	0	1	0
No	Crustacea	Crab/crayfish	კირჩხიბი		გირჯღიბი		1	0	1	0	1	1	1	0	1	0
No	Crustacea	Crab/crayfish	ასთაკვი	ჰა̈შდა̈კჳ	ორთუკი, ორთოკვი	ორთუკი, ორთოკვი	1	1	1	1	1	1	1	1	0	0
No	Reptile	Snake	გველი		გვერი	გვერი	1	0	1	1	1	1	1	0	1	0
No	Reptile	Snake	ოძი	ჳიჯ			1	1	0	0	0	1	0	1	0	1
No	Reptile	Snake		ჰერწა̈მ	ვერწემი		0	1	1	0	1	1	0	1	0	1
No	Reptile	Snake	წიწილა			წიწილა	1	0	0	1	1	1	1	0	1	0
No	Reptile	Lizard	ხვლიკი, მხვლივი	ფხჷლ	ხვილარი	ხოლურა, მთხოლარი, მთხოლურე, მხოლურე, ნთხალარი, ნთხალარი	1	1	1	1	1	1	1	1	0	0
No	Reptile	Lizard	სვლივი	შვალ	შველა		1	1	1	0	1	1	1	1	0	0
No	Reptile	Lizard	ასთაკვი	ჰა̈შდა̈კჳ	ორთუკი, ორთოკვი	ორთუკი, ორთოკვი	1	1	1	1	1	1	1	1	0	0
No	Reptile	Lizard			ტინტილა		0	0	1	0	1	1	0	0	1	1
No	Reptile	Turtle/Tortoise	კუ, კუვი, კუჳ		კუ		1	0	1	0	1	1	1	0	1	0
No	Amphibian	Frog	ბაყაყი, მაყაყი				1	0	0	0	0	1	0	0	1	1
No	Amphibian	Frog	მყვარი			მაარე, მაჲარე, მარი, მაჰარი	1	0	0	1	1	1	1	0	1	0
No	Amphibian	Frog		აფხჳ		ემხუ	0	1	0	1	1	1	0	1	0	1
No	Amphibian	Frog	ყვარტი, ყოტი		გორდი		1	0	1	0	1	1	1	0	1	0
No	Amphibian	Toad	გომბეშო, გომბიო				1	0	0	0	0	1	0	0	1	1
No	Amphibian	Toad			ჟვაბუ	მჟვაბუ	0	0	1	1	1	1	0	0	1	1
No	Amphibian	Salamander	მორიელი				1	0	0	0	0	1	0	0	1	1
No	Amphibian	Salamander	წყლის ჯოჯო				1	0	0	0	0	1	0	0	1	1
No	Amphibian	Salamander	მზეთუნახავი				1	0	0	0	0	1	0	0	1	1
No	Fungus	Fungus + cucumber	სოკო		შინკა	შუკა	1	0	1	1	1	1	1	0	1	0
No	Fungus	Fungus	ტყურბლა	ტყუბულ	ტყიბულ	ტყიბულ	1	1	1	1	1	1	1	1	0	0
No	Fungus	Tinder fungus	აბედი	ჰაბედ	ობედი		1	1	1	0	1	1	1	1	0	0
No	Plant part	Flower	ყვავილი		პეული		1	0	1	0	1	1	1	0	1	0
No	Plant part	Flower		მუღჳა̈ჲ			0	1	0	0	0	0	0	0	1	0
No	Plant part	Flower		ბოჭოჭ[ოოლ]			0	1	0	0	0	0	0	0	1	0
No	Plant part	Seed	თესლი		თასი		1	0	1	0	1	1	1	0	1	0
No	Plant part	Seed		ლა̈ში			0	1	0	0	0	0	0	0	1	0
No	Plant part	Seed				ჭკემი	0	0	0	1	1	1	0	0	1	1
No	Shrub	Yellow Azalea (Rhododendron luteum)	იელი		იბლი, ივლი, ელი, ელიშია	ჲელი	1	0	1	1	1	1	1	0	1	0
Yes	Shrub	Yellow Azalea (Rhododendron luteum)		ჰადრა	ოდი	ოდი	0	1	1	1	1	1	0	1	0	1
No	Herb	Veratrum lobelianum	შხამა, სხამა, ჩხამა, შხამი				1	0	0	0	0	1	0	0	1	1
No	Herb	Veratrum lobelianum	ასლიყარა				1	0	0	0	0	1	0	0	1	1
No	Herb	Veratrum lobelianum				წარმახი	0	0	0	1	1	1	0	0	1	1
No	Herb	Veratrum lobelianum		ნაყშდელ			0	1	0	0	0	0	0	0	1	0
No	Herb	Veratrum lobelianum	აპუტარაკი, აბუდარაკი, აპუნტრაკი, ხაპუტრაკი, აბუტარატი	ამტრა̈კ	აპუტრაკი		1	1	1	0	1	1	1	1	0	0
No	Shrub	Boxwood	ბზა		ბზაკალი, ზაკალი		1	0	1	0	1	1	1	0	1	0
No	Shrub	Boxwood		ბაია			0	1	0	0	0	0	0	0	1	0
No	Herb	Strawberry (Fragaria spp.)	მარწყვი	ბასყი, ბა̈სყ			1	1	0	0	0	1	0	1	0	1
No	Herb	Strawberry (Fragaria spp.)	დარღალა		დურღენი	დურღენი	1	0	1	1	1	1	1	0	1	0
No	Herb	Strawberry (Fragaria spp.)	წიამპოლა				1	0	0	0	0	1	0	0	1	1
No	Herb	Strawberry (Fragaria spp.)	წიწინდერა		წიწიმდერა, წიწინდარა		1	0	1	0	1	1	1	0	1	0
No	Herb	Strawberry (Fragaria spp.)		მაჲოოლ			0	1	0	0	0	0	0	0	1	0
No	Herb	Strawberry (Fragaria spp.)		ცინყა	ცჷმუა, ცჷმყუა		0	1	1	0	1	1	0	1	0	1
No	Herb	Strawberry (Fragaria spp.)			ხვიხვინია		0	0	1	0	1	1	0	0	1	1
No	Herb	Strawberry (Fragaria spp.)			ტკოფა-კინდღი	კანდღუ	0	0	1	1	1	1	0	0	1	1
No	Shrub	Goat willow (Salix caprea)	მდგნალი, დგნარი, დგნალი				1	0	0	0	0	1	0	0	1	1
No	Shrub	Goat willow (Salix caprea)	ბატიჭუკა				1	0	0	0	0	1	0	0	1	1
Yes	Shrub	Goat willow (Salix caprea)	ფოხვი	ფიხვრა	ფურხი		1	1	1	0	1	1	1	1	0	0
No	Shrub	Goat willow (Salix caprea)	ციცელა, ციცა				1	0	0	0	0	1	0	0	1	1
No	Shrub	Goat willow (Salix caprea)	კატაწნორა				1	0	0	0	0	1	0	0	1	1
Yes	Shrub	Goat willow (Salix caprea)	ბაგვი	ბა̈გჳრა	ბუგუძირი		1	1	1	0	1	1	1	1	0	0
No	Shrub	Goat willow (Salix caprea)		ჩიჭვინი			0	1	0	0	0	0	0	0	1	0
No	Shrub	Goat willow (Salix caprea)			კატუჯვარი		0	0	1	0	1	1	0	0	1	1
No	Shrub	Goat willow (Salix caprea)				ზევიდი	0	0	0	1	1	1	0	0	1	1
No	Vine	Ivy	სურო		სუჯი	მსიჯი, მსუჯი	1	0	1	1	1	1	1	0	1	0
No	Vine	Ivy	ფათალო				1	0	0	0	0	1	0	0	1	1
No	Vine	Ivy	ჟუან				1	0	0	0	0	1	0	0	1	1
No	Vine	Ivy		ბა̈რდ, ბაარდ			0	1	0	0	0	0	0	0	1	0
No	Shrub	Cherry plum	ტყემალი, ტყიმალი, ტყიმალ		ჸომური	ყომური	1	0	1	1	1	1	1	0	1	0
No	Shrub	Cherry plum		ბა̈რყენ, ბა̈რყჳენ			0	1	0	0	0	0	0	0	1	0
No	Shrub	Holly (Ilex spp.)	ბაძგი, ბაძგარი, ბაძგარა	ბაძგრა			1	1	0	0	0	1	0	1	0	1
No	Shrub	Holly (Ilex spp.)	ირმისაკვნეტელა				1	0	0	0	0	1	0	0	1	1
No	Shrub	Holly (Ilex spp.)	ჩხერი				1	0	0	0	0	1	0	0	1	1
No	Shrub	Holly (Ilex spp.)	ვირის საკვნეტელა				1	0	0	0	0	1	0	0	1	1
No	Shrub	Holly (Ilex spp.)	ზამთარა, ზამთარ-ზაფხულა				1	0	0	0	0	1	0	0	1	1
No	Shrub	Holly (Ilex spp.)	ჭკემარა				1	0	0	0	0	1	0	0	1	1
No	Shrub	Holly (Ilex spp.)		ბა̈რცხილ	ბარცხელი, ბარცხინი		0	1	1	0	1	1	0	1	0	1
Yes	Shrub	Cherry laurel (Prunus laurocerasus)	წყავი, მწყავი	წყაჳ, წყეჳ	წყილი, წყი, წყივი, წყოვი, წყოი	მწკო, მწკოლი, წუ	1	1	1	1	1	1	1	1	0	0
No	Shrub	Cherry laurel (Prunus laurocerasus)	ჩქერი, შკერი, ლეშკერი, ლეშკი				1	0	0	0	0	1	0	0	1	1
No	Tree	Alder (Alnus glutinosa)	თხმელა, რთხმელა, თხემლა		თხომ, თხუმ, თხუმუ	თხომბუ, თხომუ	1	0	1	1	1	1	1	0	1	0
No	Tree	Alder (Alnus glutinosa)		ბელყა̈ჩ, ბელყეჩ			0	1	0	0	0	0	0	0	1	0
No	Herb	Butterbur (Petasites spp.)	ბუერა, ბუარა, ფურღველა, ბურღველა, ბურღავაი, ბულღავაი, ბულღავა, ბულღვა, ბულღო, ბორხვენა	ბირღჳ, ბურღი, ბუურღუ	ბუღი, ბუღი		1	1	1	0	1	1	1	1	0	0
No	Herb	Butterbur (Petasites spp.)	ლეშხი				1	0	0	0	0	1	0	0	1	1
No	Herb	Butterbur (Petasites spp.)	დილმა, დიმელა, ყარდიმელა, მელაკუდა				1	0	0	0	0	1	0	0	1	1
No	Herb	Butterbur (Petasites spp.)	ბარამბო				1	0	0	0	0	1	0	0	1	1
No	Herb	Butterbur (Petasites spp.)		მუკურთხი			0	1	0	0	0	0	0	0	1	0
No	Gardening	Radish	ბოლოკი	ბოლეკ	ბულეკი	ბულეკი	1	1	1	1	1	1	1	1	0	0
No	Herb	Fescue (Festuca spp.)	ქუჩი, ქოჩი, ქუშაი, ქოჩორა				1	0	0	0	0	1	0	0	1	1
No	Herb	Fescue (Festuca spp.)	მწივანა, წივანა				1	0	0	0	0	1	0	0	1	1
No	Herb	Fescue (Festuca spp.)	ბუძგი, ბურძგლი	ბოჯგერ	ბუძგური	ბუძგური	1	1	1	1	1	1	1	1	0	0
No	Herb	Field horsetail	შვიტა				1	0	0	0	0	1	0	0	1	1
No	Herb	Field horsetail	მუხლა				1	0	0	0	0	1	0	0	1	1
No	Herb	Field horsetail	ნაწყვეტა				1	0	0	0	0	1	0	0	1	1
No	Herb	Field horsetail	ცხენის, ჯორის ან ვირი ძუა				1	0	0	0	0	1	0	0	1	1
No	Herb	Field horsetail	მონაძუა				1	0	0	0	0	1	0	0	1	1
No	Herb	Field horsetail	ბორბალა				1	0	0	0	0	1	0	0	1	1
No	Herb	Field horsetail	ტრიალა				1	0	0	0	0	1	0	0	1	1
No	Herb	Field horsetail	დათვიფანჩარი				1	0	0	0	0	1	0	0	1	1
No	Herb	Field horsetail	ნაძვაბალახა				1	0	0	0	0	1	0	0	1	1
No	Herb	Field horsetail		ბჷზჷლდ			0	1	0	0	0	0	0	0	1	0
No	Herb	Field horsetail			თუნთიში ჭემი		0	0	1	0	1	1	0	0	1	1
No	Herb	Field horsetail			დემიში ჭემი		0	0	1	0	1	1	0	0	1	1
No	Herb	Field horsetail			მაჭყვადური		0	0	1	0	1	1	0	0	1	1
No	Tree	Walnut (Juglans regia)	კაკალი	კაკრა, გაკრა			1	1	0	0	0	1	0	1	0	1
No	Tree	Walnut (Juglans regia)	ნეძი		ნეძი	ნეძი	1	0	1	1	1	1	1	0	1	0
No	Tree	Walnut + chestnut	ნიგოზი	გჳიჯ, გჳიზ			1	1	0	0	0	1	0	1	0	1
Yes	Herb	Dwarf elder (Sambucus ebulus)	ანწლი, ანწლიკა	განჭჳ, გა̈ნჭჳ	ინჭირია, ინჭილია, ინჭირი	ინჭირა, ინჭირი	1	1	1	1	1	1	1	1	0	0
No	Shrub	Black elder (Sambucus nigra)	დიდგულა, დუდგულა				1	0	0	0	0	1	0	0	1	1
No	Shrub	Black elder (Sambucus nigra)	გულყრუ, გულყურო				1	0	0	0	0	1	0	0	1	1
No	Shrub	Black elder (Sambucus nigra)	ხეკრო, ხეღრუე, ხეყრუა	გეყრუაჲ	ჯაყრუა		1	1	1	0	1	1	1	1	0	0
No	Shrub	Black elder (Sambucus nigra)	ხრეკოლა, ხრიკოლა				1	0	0	0	0	1	0	0	1	1
No	Shrub	Black elder (Sambucus nigra)	თხიფსელა				1	0	0	0	0	1	0	0	1	1
No	Shrub	Black elder (Sambucus nigra)			თახვანტია		0	0	1	0	1	1	0	0	1	1
No	Shrub	Black elder (Sambucus nigra)			ხინთობილაშიუ ჯა		0	0	1	0	1	1	0	0	1	1
No	Shrub	Black elder (Sambucus nigra)			ჩვაჩვაბე, ჩიჩვაბი		0	0	1	0	1	1	0	0	1	1
No	Shrub	Black elder (Sambucus nigra)			კამპაა, კამპარა	კამპაა, კამპარა	0	0	1	1	1	1	0	0	1	1
No	Shrub	Barberry (Berberis vulgaris)	კოწახური, ეკალძმარა, კოწმახური, კვაწახური	გჳაწხირ, გოწხირ	კორწოხული		1	1	1	0	1	1	1	1	0	0
No	Shrub	Barberry (Berberis vulgaris)	ესკალძმარა				1	0	0	0	0	1	0	0	1	1
No	Fern	Male fern (Dryopteris filix-mas)	გვიმრა	გჳრიმბ	გვიმორა		1	1	1	0	1	1	1	1	0	0
No	Fern	Male fern (Dryopteris filix-mas)	ჩადუნა, ჩადა				1	0	0	0	0	1	0	0	1	1
No	Fern	Male fern (Dryopteris filix-mas)	ბლენცნარა			ბილონცა	1	0	0	1	1	1	1	0	1	0
Yes	Tree	Chestnut (Castanea sativa)	წაბლი	წებელდ	ჭუბური	ჭუბური, ჭუბუი	1	1	1	1	1	1	1	1	0	0
No	Herb	Hemp (Cannabis spp.)	კანაფი				1	0	0	0	0	1	0	0	1	1
No	Herb	Hemp (Cannabis spp.)		ქან	ქუნი		0	1	1	0	1	1	0	1	0	1
No	Herb	Hemp (Cannabis spp.)		გიმბა̈შ			0	1	0	0	0	0	0	0	1	0
No	Herb	Hemp (Cannabis spp.)		ჴერჴ, ხერხლა			0	1	0	0	0	0	0	0	1	0
No	Herb	Hemp (Cannabis spp.)	კეფი		კჷფი, კიფი	კერფი, კეფი	1	0	1	1	1	1	1	0	1	0
No	Shrub	Rowan (Sorbus aucuparia)	ცირცელი				1	0	0	0	0	1	0	0	1	1
No	Shrub	Rowan (Sorbus aucuparia)	წორო, მწორო				1	0	0	0	0	1	0	0	1	1
No	Shrub	Rowan (Sorbus aucuparia)	ჭნავი, მჭკნავი, მჭნავი				1	0	0	0	0	1	0	0	1	1
No	Shrub	Rowan (Sorbus aucuparia)		გოგლა̈ნდ			0	1	0	0	0	0	0	0	1	0
No	Shrub	Rowan (Sorbus aucuparia)			ჩვახა		0	0	1	0	1	1	0	0	1	1
No	Tree	White Willow (Salix alba)	ტირიფი	ტელეფ	ტილიფი		1	1	1	0	1	1	1	1	0	0
No	Tree	White Willow (Salix alba)	წნორი				1	0	0	0	0	1	0	0	1	1
No	Tree	White Willow (Salix alba)	ძეწნი	ჭჷჭჷნდ, ჩიჭჷნდ	ზიჭონი, ჭიჭონი		1	1	1	0	1	1	1	1	0	0
No	Tree	White Willow (Salix alba)		გუნწჳიშ, გჷნწიშ			0	1	0	0	0	0	0	0	1	0
No	Tree	Pine (Pinus spp.)	ფიწვი, ბეწვი		ფიჭვი	ფიჭვი	1	0	1	1	1	1	1	0	1	0
No	Tree	Pine (Pinus spp.)	კატარი				1	0	0	0	0	1	0	0	1	1
No	Tree	Pine (Pinus spp.)		გჷგიბ, გჷგჷფ	გიგიბი		0	1	1	0	1	1	0	1	0	1
No	Tree	Checkertree (Sorbus torminalis)	თამელი	თამ	რთომი		1	1	1	0	1	1	1	1	0	0
No	Tree	Checkertree (Sorbus torminalis)	დათვიხალა, დათვიმსხალა		თუნთიში სხული		1	0	1	0	1	1	1	0	1	0
No	Tree	Checkertree (Sorbus torminalis)	ბალღოჯი				1	0	0	0	0	1	0	0	1	1
No	Tree	Checkertree (Sorbus torminalis)	დათვამსხალა				1	0	0	0	0	1	0	0	1	1
No	Tree	Checkertree (Sorbus torminalis)		მურგჳი, მუურგუ			0	1	0	0	0	0	0	0	1	0
No	Tree	Checkertree (Sorbus torminalis)			შხერაჯი		0	0	1	0	1	1	0	0	1	1
No	Vine	Grape (Vitis spp.)	ვაზი	ჳა̈ზ, ღჳა̈ზ			1	1	0	0	0	1	0	1	0	1
No	Vine	Grape (Vitis spp.)	ვენახი, ვენაჴი		ბინეხი, ბენეხი	ბინეხი, ბენეხი	1	0	1	1	1	1	1	0	1	0
No	Vine	Grape (Vitis spp.)		ლერწ			0	1	0	0	0	0	0	0	1	0
Yes	Tree	Aspen (Populus tremula)	ვერხვი	ჳერხჳ, ჳერხჳლა, ჲერხჳლა	ვეხი		1	1	1	0	1	1	1	1	0	0
No	Tree	Aspen (Populus tremula)	დარანღი				1	0	0	0	0	1	0	0	1	1
No	Tree	Aspen (Populus tremula)			ფრიალე		0	0	1	0	1	1	0	0	1	1
No	Tree	Apple (Malus spp.)	ვაშლი	ჳისგ, ჳისკჳ, უსკჳ	უშქური	უშქირი	1	1	1	1	1	1	1	1	0	0
No	Shrub	Blackberry (Rubus fruticosus)	მაყვალი, მაყოლ	მუყჳ	მუჸი, მუჸია	მუჸი	1	1	1	1	1	1	1	1	0	0
No	Shrub	Blackberry (Rubus fruticosus)	ბარდი, ბარდაყვავილაი				1	0	0	0	0	1	0	0	1	1
No	Shrub	Blackberry (Rubus fruticosus)	ძუგურა	ძიგირ, ძჷგირ	ძიგირი, ძჷგირი		1	1	1	0	1	1	1	1	0	0
No	Shrub	Blackberry (Rubus fruticosus)		ჳიღ, ჳიღჳ, უღჳ (ნაყოფი)			0	1	0	0	0	0	0	0	1	0
No	Shrub	Blackberry (Rubus fruticosus)			დურღენი		0	0	1	0	1	1	0	0	1	1
No	Tree	Pear (Pyrus spp.)	მსხალი, სხალი	ჳიცხ, იცხ	სხული	მცხული	1	1	1	1	1	1	1	1	0	0
Yes	Tree	Linden (Tilia spp.)	ცაცხვი, ცაცხ	ზა̈სხჳ, ზესხა	დუცხუ	დუცხუ	1	1	1	1	1	1	1	1	0	0
No	Tree	Linden (Tilia spp.)	მაჭი				1	0	0	0	0	1	0	0	1	1
No	Tree	Linden (Tilia spp.)		ფაჩა			0	1	0	0	0	0	0	0	1	0
No	Shrub	Caucasian rhododendron (Rhododendron caucasicum)	დეკა				1	0	0	0	0	1	0	0	1	1
Yes	Shrub	Caucasian rhododendron (Rhododendron caucasicum)	ზისხა	ზიშხორა	ჟიშქე		1	1	1	0	1	1	1	1	0	0
No	Shrub	Caucasian rhododendron (Rhododendron caucasicum)			ხვამცა, ხვანცა		0	0	1	0	1	1	0	0	1	1
No	Shrub	Caucasian rhododendron (Rhododendron caucasicum)	შქერი		შქერი	მშკერი	1	0	1	1	1	1	1	0	1	0
Yes	Shrub	Medlar (Mespilus germanica)	ზღმარტლი, ჟღმარტლი, ზიმარტლი, სიმარტლი, სხმარტლინ, სიმარტლ	ზუნტი, ზუნქი, ჟუუნტუ	ცქუმუნტური, ცხუმუნტური	ცქირმუტური	1	1	1	1	1	1	1	1	0	0
Yes	Shrub	Colchic butcher's-broom (Ruscus colchicus)	ძმერხლი, ჯმერხლი, ჯილმეხი	ზჷმეხ	ზორმეხი	ზერმეხი, ზურმეხი, ზურმეხ	1	1	1	1	1	1	1	1	0	0
No	Tree	Sycamore (Acer pseudoplatanus)	ბოკვი, ბოყვი				1	0	0	0	0	1	0	0	1	1
Yes	Tree	Sycamore (Acer pseudoplatanus)	თეკერა	თეკრა, თეკჷრ	თაკვერი	თაკვერი	1	1	1	1	1	1	1	1	0	0
No	Tree	Sycamore + Zelkova	ძელქვა		ჩამფა		1	0	1	0	1	1	1	0	1	0
No	Herb	Raspberry (Rubus idaeus)	ჟოლო, ჟოლი, მჟვალი, მჟოლი, ჟვალო, ჟოლა				1	0	0	0	0	1	0	0	1	1
No	Herb	Raspberry (Rubus idaeus)	ქუბა, ღვაფი, ხვაფი, ღვაფა, ხვაფა, ქუურაი				1	0	0	0	0	1	0	0	1	1
No	Herb	Raspberry (Rubus idaeus)		ინღა	იმღვა, ინღვა		0	1	1	0	1	1	0	1	0	1
No	Herb	Raspberry (Rubus idaeus)			ბალიშ მუჸი		0	0	1	0	1	1	0	0	1	1
No	Herb	Raspberry (Rubus idaeus)				დაძი კანდღუ	0	0	0	1	1	1	0	0	1	1
No	Herb	Sedge (Carex spp.)	ისლი	ისრ	ისირი, ლისირი, მაისირაია	ლისირი	1	1	1	1	1	1	1	1	0	0
No	Herb	Sedge (Carex spp.)			ხაია		0	0	1	0	1	1	0	0	1	1
Yes	Tree	Ash (Fraxinus excelsior)	იფანი, იფენი, იფნი, იფნა	იფ, იფარ, იფნაჲ	ლიფონი		1	1	1	0	1	1	1	1	0	0
No	Tree	Ash (Fraxinus excelsior)	კოპიტი				1	0	0	0	0	1	0	0	1	1
Yes	Tree	Ash (Fraxinus excelsior)		ლა̈ჯრა, ლენჯ	ლაჯი, ლანჯი		0	1	1	0	1	1	0	1	0	1
No	Gardening	Squash, pumpkin	გოგრა, გუგრაა				1	0	0	0	0	1	0	0	1	1
No	Gardening	Squash, pumpkin	კვახი	კჳახნესგ			1	1	0	0	0	1	0	1	0	1
No	Gardening	Squash, pumpkin	ხაპი				1	0	0	0	0	1	0	0	1	1
No	Gardening	Squash, pumpkin			კოპეშია		0	0	1	0	1	1	0	0	1	1
No	Gardening	Squash, pumpkin				კაიში	0	0	0	1	1	1	0	0	1	1
No	Gardening	Squash, pumpkin				ყოყორე	0	0	0	1	1	1	0	0	1	1
No	Gardening	Squash, pumpkin				ფელი	0	0	0	1	1	1	0	0	1	1
No	Gardening	Cucumber	კიტრი, კინტრი	კინტჳრი, კინტრ, კჷნტჷრ	კჷნტჷრი	კინტრი	1	1	1	1	1	1	1	1	0	0
No	Gardening	Cucumber				შუკა	0	0	0	1	1	1	0	0	1	1
No	Shrub	Swida (Cornus australis)	შინდანწლა, შინდილერწა, შინდარწა, შვინდლარწა, შვინდარწლა, შვინერწალა, შინარწკილი, შინდიმაცილობელა, შუიდანწლა				1	0	0	0	0	1	0	0	1	1
No	Shrub	Swida (Cornus australis)	ინძგლა		ინზგილი, ინძგილი		1	0	1	0	1	1	1	0	1	0
No	Shrub	Swida (Cornus australis)	ზუმპელა, ზუმპე				1	0	0	0	0	1	0	0	1	1
No	Shrub	Swida (Cornus australis)	თხიფსელა				1	0	0	0	0	1	0	0	1	1
No	Shrub	Swida (Cornus australis)	კრიკინა	კჷკჷნდ			1	1	0	0	0	1	0	1	0	1
No	Herb	Hogweed (Heracleum)	დიყი, დიყინა, დიყა, მდიყი, დილყა, დუიყ, დიყვი		დიჸე, დიჸია		1	0	1	0	1	1	1	0	1	0
No	Herb	Hogweed (Heracleum)	ხელახაში, თელახარში, თილახარჩილა, ჩილახარჩილა		ფალახარჯი		1	0	1	0	1	1	1	0	1	0
No	Herb	Hogweed (Heracleum)	ქოლგანა				1	0	0	0	0	1	0	0	1	1
No	Herb	Hogweed (Heracleum)		ჩიჩჳლა			0	1	0	0	0	0	0	0	1	0
No	Herb	Hogweed (Heracleum)			ღოღე, ღოღელია		0	0	1	0	1	1	0	0	1	1
No	Gardening	Bean	ლობიო, ლობიო, ლებუა, ლებიო, ლობიე, ლობიეი		ლებია	ლობია, ლობჟა, ლობჯა	1	0	1	1	1	1	1	0	1	0
No	Herb	Plantains (Plantago spp.)	მრავალძარღვა, ლავაძარღვა, ლავარძაღა, ცხრაძარღვა, ბამბაძარღვა, ძარღვა-ძარღვა, ბერაძარღვა	მჷძარღჳოოლ, მაჯარლოლ	მაჯარღვია, მაჯარღალაია	მაჯარღვე	1	1	1	1	1	1	1	1	0	0
No	Herb	Plantains (Plantago spp.)		მუდრუწა			0	1	0	0	0	0	0	0	1	0
No	Herb	Plantains (Plantago spp.)		მუხჳტელ		ხუტულ, ხუტენი	0	1	0	1	1	1	0	1	0	1
No	Herb	Plantains (Plantago spp.)		შჳარა̈შ ბალე			0	1	0	0	0	0	0	0	1	0
No	Herb	Plantains (Plantago spp.)				შქვითდამაი	0	0	0	1	1	1	0	0	1	1
No	Shrub	Blueberry (Vaccinium spp.)	მოცვი		მუნჩუ, მუნჩია		1	0	1	0	1	1	1	0	1	0
No	Shrub	Blueberry (Vaccinium spp.)	შავხილაი				1	0	0	0	0	1	0	0	1	1
No	Shrub	Blueberry (Vaccinium spp.)	სელშავი, შალშავი, შილშავი				1	0	0	0	0	1	0	0	1	1
No	Shrub	Blueberry (Vaccinium spp.)	ილი				1	0	0	0	0	1	0	0	1	1
No	Shrub	Blueberry (Vaccinium spp.)	ჟოლი				1	0	0	0	0	1	0	0	1	1
No	Shrub	Blueberry (Vaccinium spp.)	მოდგინარი	მეგმჷლ, მელგმჷლ, მენგმჷლ			1	1	0	0	0	1	0	1	0	1
No	Shrub	Blueberry (Vaccinium spp.)	მიწამოცვი				1	0	0	0	0	1	0	0	1	1
No	Shrub	Blueberry (Vaccinium spp.)			მელიშია		0	0	1	0	1	1	0	0	1	1
No	Shrub	Blueberry (Vaccinium spp.)		ციინყა, ცინყა			0	1	0	0	0	0	0	0	1	0
No	Shrub	Blueberry (Vaccinium spp.)				კაცხა, კაცხანაკა	0	0	0	1	1	1	0	0	1	1
No	Shrub	Currant (Ribes spp.)	მოცხარი, მაცხარი	მენცხარ, მენცხჳარ, მენცხჳა̈რ, მჷნცხარ	მორცხულა, მირცხულა		1	1	1	0	1	1	1	1	0	0
No	Shrub	Currant (Ribes spp.)	ხუნწი, ხუნწაი		ხუნწი		1	0	1	0	1	1	1	0	1	0
No	Shrub	Currant (Ribes spp.)	ალუდა				1	0	0	0	0	1	0	0	1	1
No	Shrub	Currant (Ribes spp.)			ჩხერაზი, ჩხარაზი	ჩხერაზი, ჩხარაზი	0	0	1	1	1	1	0	0	1	1
No	Herb	Nettle (Urtica dioica)	ჭინჭარი, ჯინჭარი, ჟინჭარ	ჯიშკარ		დინჭკიჯი, დინჭყიჯი	1	1	0	1	1	1	1	1	0	0
No	Herb	Nettle (Urtica dioica)	ჭახიანა				1	0	0	0	0	1	0	0	1	1
No	Herb	Nettle (Urtica dioica)		მერხელ	მერხე		0	1	1	0	1	1	0	1	0	1
No	Herb	Nettle (Urtica dioica)			ჭუჭელია, ჭუჭელე		0	0	1	0	1	1	0	0	1	1
No	Herb	Mint (Mentha spp.)	პიტნა				1	0	0	0	0	1	0	0	1	1
No	Herb	Mint (Mentha spp.)		მინთოორ	მინთა		0	1	1	0	1	1	0	1	0	1
No	Herb	Sorrel (Rumex acetosa)	მჟაუნა, მჟავანა, მჟავია, მჟაველა, ჟვანაჲ, მჟავე ღვალო				1	0	0	0	0	1	0	0	1	1
No	Herb	Sorrel (Rumex acetosa)		მურთხჳა̈ლი	ტყვატყვალია		0	1	1	0	1	1	0	1	0	1
No	Herb	Sorrel (Rumex acetosa)			სასტი		0	0	1	0	1	1	0	0	1	1
No	Herb	Sorrel (Rumex acetosa)			ჭვახა, ჩვახა		0	0	1	0	1	1	0	0	1	1
No	Herb	Black nightshade (Solanum nigrum)	ძაღლყურძენა, ძაღლიხუნწაი, ძაღლაყურძენა		ჯოღორიში მაყირზენაია	ჯიღორ ჸურძენი	1	0	1	1	1	1	1	0	1	0
No	Herb	Black nightshade (Solanum nigrum)		მუყურძენოოლ			0	1	0	0	0	0	0	0	1	0
No	Herb	Black nightshade (Solanum nigrum)			დიხამი მელიშია		0	0	1	0	1	1	0	0	1	1
No	Herb	Black nightshade (Solanum nigrum)			ღვინჯა-ღვინჯა		0	0	1	0	1	1	0	0	1	1
No	Herb	Black nightshade (Solanum nigrum)			უჩა ტყა		0	0	1	0	1	1	0	0	1	1
No	Shrub	Dog-rose	ასკილი, ესკალაი			ოშკილი	1	0	0	1	1	1	1	0	1	0
No	Shrub	Dog-rose	ტყის ვარდი				1	0	0	0	0	1	0	0	1	1
No	Shrub	Dog-rose	ქორნიკარტა				1	0	0	0	0	1	0	0	1	1
No	Shrub	Dog-rose	ეშმაკის მათრახი				1	0	0	0	0	1	0	0	1	1
No	Shrub	Dog-rose		მუჴჳა̈რი, ჴჳა̈რი			0	1	0	0	0	0	0	0	1	0
No	Shrub	Dog-rose			ეშმაკიში ვარდი		0	0	1	0	1	1	0	0	1	1
No	Shrub	Dog-rose			ეშმაკიში მართახი		0	0	1	0	1	1	0	0	1	1
No	Herb	Spurge (Euphorbia spp.)	რძიანა, რძევანა, ერძევანა, მერძევალა, მერძეულე, რძიარძია, ზიანა	მჷლჷჯოოლ	მაბჟალია, მავჟალია, მებჟალიე		1	1	1	0	1	1	1	1	0	0
Yes	Tree	Spruce (Picea orientalis)	ნაძვი	ნეზჳრა, ნენზ	ნუზუ	ნუზუ	1	1	1	1	1	1	1	1	0	0
No	Tree	Spruce (Picea orientalis)	ცველა				1	0	0	0	0	1	0	0	1	1
No	Tree	Spruce (Picea orientalis)		ღუმირ, ღუმუურ			0	1	0	0	0	0	0	0	1	0
No	Tree	Fir (Abies nordmanniana)	სოჭი		შვაჭა, შვანჭა, შვანჭკა		1	0	1	0	1	1	1	0	1	0
No	Tree	Fir (Abies nordmanniana)	ჩიხრი				1	0	0	0	0	1	0	0	1	1
No	Tree	Fir (Abies nordmanniana)		ნენზ			0	1	0	0	0	0	0	0	1	0
No	Gardening	Pea (Pisum sativum)	ბარდა, ბარდალა		ბოდორია		1	0	1	0	1	1	1	0	1	0
No	Gardening	Pea (Pisum sativum)	ჴანდური, ჴჷნდური	ღედა̈რ, ღედერ		ხუნდურა	1	1	0	1	1	1	1	1	0	0
No	Gardening	Pea (Pisum sativum)	ცვერცი, ცერცი, ოქროცერცვა				1	0	0	0	0	1	0	0	1	1
No	Gardening	Pea (Pisum sativum)		ბეგჳა			0	1	0	0	0	0	0	0	1	0
No	Gardening	Pea (Pisum sativum)				ფარსული	0	0	0	1	1	1	0	0	1	1
No	Gardening	Garlic	ნიორი, ნივარი, ნიგორ	ნიჳრა	ლერი	ლეი, ლერი	1	1	1	1	1	1	1	1	0	0
No	Gardening	Pepper	წიწაკა			ჭიჭ, ჭიჭამ	1	0	0	1	1	1	1	0	1	0
No	Gardening	Pepper		ძაფანა̈ჲ	ზარფანა, ზაფანა		0	1	1	0	1	1	0	1	0	1
No	Herb	Clover	სამყურა		სუმჸუჯა	სუმჸუჯა	1	0	1	1	1	1	1	0	1	0
No	Herb	Clover	ვენჟაი, ჲრნჟა				1	0	0	0	0	1	0	0	1	1
No	Herb	Clover			ტოფური	ტოფური, ტოფუი	0	0	1	1	1	1	0	0	1	1
No	Herb	Clover		პირპილ			0	1	0	0	0	0	0	0	1	0
No	Tree	Birch (Betula spp.)	არყა, არყი				1	0	0	0	0	1	0	0	1	1
Yes	Tree	Birch (Betula spp.)	ძახველი, ძაჴუელი	ჟაჴჳერ, ჟა̈ჴჳრა, ჯაყვარლა			1	1	0	0	0	1	0	1	0	1
No	Tree	Birch (Betula spp.)			ჭყერი, ჭყერია, ჭყორია		0	0	1	0	1	1	0	0	1	1
No	Shrub	Guelder rose (Viburnum opulus)	ძახველი, ძახველა, მძახველი, ძეხველი, ჯახველა, ჯანხველი	წანწოფ, წონწოფ, სანწჳეფ	ძარწუფა		1	1	1	0	1	1	1	1	0	0
No	Herb	Broad bean	ცერცვი				1	0	0	0	0	1	0	0	1	1
No	Herb	Broad bean	გორველა	როგ			1	1	0	0	0	1	0	1	0	1
No	Herb	Broad bean	ხვანძა		ხაჯი	ხაჯი	1	0	1	1	1	1	1	0	1	0
No	Herb	Welsh onion	ჭლაკვი, მჭლაკვი	ჭაგჳ			1	1	0	0	0	1	0	1	0	1
No	Herb	Welsh onion	სოხვი	სოხ	სორხი, შუხვ	შუხვ	1	1	1	1	1	1	1	1	0	0
No	Shrub	Wayfaring tree	უზანი, ურძანი, ურძენი, ურძნი		ღუზანი		1	0	1	0	1	1	1	0	1	0
No	Shrub	Wayfaring tree	სამწიფელა				1	0	0	0	0	1	0	0	1	1
No	Shrub	Wayfaring tree	თურსა				1	0	0	0	0	1	0	0	1	1
No	Shrub	Wayfaring tree	ცლიხვა, ცლიფა				1	0	0	0	0	1	0	0	1	1
No	Herb	Dock	ღოლო, ღვალო		ოღვალო, ღვალო	ღვალო, ღვალუ	1	0	1	1	1	1	1	0	1	0
No	Herb	Dock	ჭეკარი, ჭეკარა				1	0	0	0	0	1	0	0	1	1
No	Herb	Dock	ჭირტალი				1	0	0	0	0	1	0	0	1	1
No	Herb	Dock		ტელეფი			0	1	0	0	0	0	0	0	1	0
No	Herb	Dock			კუმუნთხური, კუმხა		0	0	1	0	1	1	0	0	1	1
No	Vine	Wild grape	უსურვაზი				1	0	0	0	0	1	0	0	1	1
No	Vine	Wild grape		ცხეკიშ ყუნზელ	ტყარ-ჸურზენი		0	1	1	0	1	1	0	1	0	1
No	Vine	Wild grape	კრიკინა, კრიკენა, კრიკინა				1	0	0	0	0	1	0	0	1	1
No	Vine	Wild grape	ბაბილო				1	0	0	0	0	1	0	0	1	1
No	Vine	Wild grape	ზღვამლი, ძღვამლი, ძღვამბლი, რძღვამლი				1	0	0	0	0	1	0	0	1	1
No	Vine	Wild grape	მენცხერო, მოცხარი, ომცხვარო, მორცხულა				1	0	0	0	0	1	0	0	1	1
No	Vine	Wild grape			ტყარი ბინეხი, ბურეხი	მტკვი ბინეხ	0	0	1	1	1	1	0	0	1	1
No	Herb	Chicory	ვარდკაჭაჭა, ღორთკაჭაჭა				1	0	0	0	0	1	0	0	1	1
No	Herb	Chicory	ულეწელა, ულეწავა	ულეწუაჲ			1	1	0	0	0	1	0	1	0	1
No	Herb	Chicory			ტატალი		0	0	1	0	1	1	0	0	1	1
No	Herb	Chicory			მწვანე სვიტი		0	0	1	0	1	1	0	0	1	1
Yes	Tree	Yew (Taxus baccata)	უთხოვარი, ურთხმელა	ურთხა	ურთხელი	ურთხელი	1	1	1	1	1	1	1	1	0	0
No	Tree	Yew (Taxus baccata)	სატილია				1	0	0	0	0	1	0	0	1	1
No	Tree	Yew (Taxus baccata)	წუთული				1	0	0	0	0	1	0	0	1	1
No	Tree	Yew (Taxus baccata)		შა̈ჲრა			0	1	0	0	0	0	0	0	1	0
No	Plant	Mistletoe (Viscum spp.)	ფითრი	ფითირ			1	1	0	0	0	1	0	1	0	1
No	Plant	Mistletoe (Viscum spp.)	ბიდნა				1	0	0	0	0	1	0	0	1	1
No	Plant	Mistletoe (Viscum spp.)		ჭაბრ		ჭაბუ	0	1	0	1	1	1	0	1	0	1
No	Plant	Mistletoe (Viscum spp.)			ლიყვი, ლეყვი		0	0	1	0	1	1	0	0	1	1
Yes	Plant	Maple (Acer spp.)	მეკენცხალი, ნეკერჩხალი, ნეკერჩხალი, ნაკერჩხალი, კემერჩხალი, კიმერჩხალი, კენერჩხალი, მეკერჩხალი, ლეკენჩხალი, ლეკონჩხალი, მეკენჩხალი, ნეკუერჩხალ, ლეკმაკენჩხა	ბიკენჩხალ, ბიკინჩხალ	ლაკინჩხა		1	1	1	0	1	1	1	1	0	0
No	Plant	Maple (Acer spp.)	ქორაფი		ქოროფე		1	0	1	0	1	1	1	0	1	0
No	Plant	Maple (Acer spp.)		ფიხჳრა			0	1	0	0	0	0	0	0	1	0
No	Plant	Maple (Acer spp.)			მეხიკალი		0	0	1	0	1	1	0	0	1	1
No	Plant	Maple (Acer spp.)				ბარნა	0	0	0	1	1	1	0	0	1	1
No	Plant	Moss	ხავსი, მხავსი	ხაჳიზ, ხაჳის		ჲოსუმი	1	1	0	1	1	1	1	1	0	0
No	Plant	Moss		ფანთქუს	ფუთქური		0	1	1	0	1	1	0	1	0	1
No	Herb	Cress	წიწმატი, წიწმატა, წიწმარიტა		ჭიჭამი		1	0	1	0	1	1	1	0	1	0
No	Herb	Cress		ქართჷლდ			0	1	0	0	0	0	0	0	1	0
No	Shrub	Plum	ქლიავი, ქლივარი	ქილჷაჳ, ქილჳა̈რდ, ქირჳალდ, ქირჳა̈დ			1	1	0	0	0	1	0	1	0	1
No	Shrub	Plum			ჭაჭი		0	0	1	0	1	1	0	0	1	1
No	Shrub	Plum				მაროშინაშ ჸომური	0	0	0	1	1	1	0	0	1	1
No	Gardening	Lentil		ქირს, ქირც			0	1	0	0	0	0	0	0	1	0
No	Herb	Agasyllis caucasica	დუცი, მდუსი		დირჩე, ჯირჩე		1	0	1	0	1	1	1	0	1	0
No	Herb	Agasyllis caucasica		ღეი, ღეჰი			0	1	0	0	0	0	0	0	1	0
No	Herb	Ramsons (Allium ursinum)	ღანძილი, ხანძილი, ღანძელი, ღანზილ				1	0	0	0	0	1	0	0	1	1
No	Herb	Ramsons (Allium ursinum)	დიშლა	შიშგილ	ჯიშკილა	ჯიშკილა	1	1	1	1	1	1	1	1	0	0
No	Herb	Bellflower (Campanula spp.)	მაჩიტა, მაჩიკა, ნაჩიკა, მიჩიკა, მიჩიკტარა, ჩიტითავა				1	0	0	0	0	1	0	0	1	1
No	Herb	Bellflower (Campanula spp.)	სატყლაშუნა, სატყეშებელა				1	0	0	0	0	1	0	0	1	1
No	Herb	Bellflower (Campanula spp.)	კაწაი				1	0	0	0	0	1	0	0	1	1
No	Herb	Bellflower (Campanula spp.)	საფეთქებელა				1	0	0	0	0	1	0	0	1	1
No	Herb	Bellflower (Campanula spp.)	სათითურა				1	0	0	0	0	1	0	0	1	1
No	Herb	Bellflower (Campanula spp.)		ღჳა̈ჭი			0	1	0	0	0	0	0	0	1	0
No	Herb	Bellflower (Campanula spp.)			შუშულუბა		0	0	1	0	1	1	0	0	1	1
No	Herb	Bellflower (Campanula spp.)				ტუკში	0	0	0	1	1	1	0	0	1	1
Yes	Shrub	Pontic rhododendron (Rhododendron ponticum)	შიარი	შგერი, შგოორი	ფშკერი, შქერი	მშქერი	1	1	1	1	1	1	1	1	0	0
No	Shrub	Pontic rhododendron (Rhododendron ponticum)	კვალიზი				1	0	0	0	0	1	0	0	1	1
Yes	Shrub	Hazel (Corylus spp.)	თხილი	შდიხ, შტიხ, შდიხჷნდ, შდჷხჷნდ	თხირი	მთხირი, ნთხირი	1	1	1	1	1	1	1	1	0	0
No	Shrub	Cornel	შინდი, შვინდი, შჳინდ			სქინდი, მსქინდი	1	0	0	1	1	1	1	0	1	0
No	Shrub	Cornel			ბძგირი		0	0	1	0	1	1	0	0	1	1
No	Herb	Foxtail millet	ღომი		ღუმუ	ღომუ	1	0	1	1	1	1	1	0	1	0
No	Herb	Foxtail millet	ჩხორი		ჩხვერი	ნაჩხვაი, ნჩხვარი	1	0	1	1	1	1	1	0	1	0
No	Gardening	Beet	ჭარხალი, ჭერხილ				1	0	0	0	0	1	0	0	1	1
No	Gardening	Beet	ჭაკუნტელი, ჭაკუნტელა	ჩიგინდჳირ	ჭაკუნტელი		1	1	1	0	1	1	1	1	0	0
Yes	Tree	Hornbeam (Carpinus spp.)	რცხილა, ცხილაი, ცხუმი, ცხომი, ცხემლა, რცხემლა, ქრცხილა	ცხჳიმ, ცხჷმრა, ცხუმ	ცხომი, ცხემური, ცხიმური	ცხომი, ცხემური, ცხიმური, მცხუბრი	1	1	1	1	1	1	1	1	0	0
No	Tree	Hawthorn (Crataegus spp.)	კუნელი, სკუნელი, კვინელი, კუნელა, კუმელა, კნოლ				1	0	0	0	0	1	0	0	1	1
No	Tree	Hawthorn (Crataegus spp.)	კურკანტელა		კურკანტელა		1	0	1	0	1	1	1	0	1	0
No	Tree	Hawthorn (Crataegus spp.)	ლიცვი				1	0	0	0	0	1	0	0	1	1
No	Tree	Hawthorn (Crataegus spp.)		ცა̈ნცი, ცაანცი	ქუნცი		0	1	1	0	1	1	0	1	0	1
No	Tree	Hawthorn (Crataegus spp.)			ხინჭკი, ხინჭკვი	ხინჭკი, ხინჭკვი	0	0	1	1	1	1	0	0	1	1
No	Tree	Elm (Ulmus spp.)	თელა				1	0	0	0	0	1	0	0	1	1
Yes	Tree	Elm (Ulmus spp.)	ცველა	ცა̈ჲრა, ცააჲრა	ცჷ		1	1	1	0	1	1	1	1	0	0
Yes	Tree	Beech (Fagus spp.)	წიფელი	წიფ, წიფრა	წიფური	წიფური, ეიფრა	1	1	1	1	1	1	1	1	0	0
No	Tree	White Poplar (Populus alba)	ალვა, ალვის ხე	ჰალა̈ მეგემ			1	1	0	0	0	1	0	1	0	1
No	Tree	White Poplar (Populus alba)			ჩე ჯა	ხჩე ჯა	0	0	1	1	1	1	0	0	1	1
No	Tree	Juniper (Juniperus spp.)	ღვია, ღვიო, ღჳვი	ღჳიჳ			1	1	0	0	0	1	0	1	0	1
No	Shrub	Oriental Hornbeam (Carpinus orientalis)	ჯაგრცხილა, ჯაგკირცხილა				1	0	0	0	0	1	0	0	1	1
No	Shrub	Oriental Hornbeam (Carpinus orientalis)	თეთრრცხილა				1	0	0	0	0	1	0	0	1	1
No	Shrub	Oriental Hornbeam (Carpinus orientalis)	ქრცხილი				1	0	0	0	0	1	0	0	1	1
No	Shrub	Oriental Hornbeam (Carpinus orientalis)	კვინცხა				1	0	0	0	0	1	0	0	1	1
No	Shrub	Oriental Hornbeam (Carpinus orientalis)	ძიგრა				1	0	0	0	0	1	0	0	1	1
No	Shrub	Oriental Hornbeam (Carpinus orientalis)		ჭჷჭნდ	ჭიჭონი		0	1	1	0	1	1	0	1	0	1
No	Shrub	Oriental Hornbeam (Carpinus orientalis)			ხერაჯი		0	0	1	0	1	1	0	0	1	1
No	Shrub	Oriental Hornbeam (Carpinus orientalis)			ნძღილი, ზღილი, რზღილი, ძღილი		0	0	1	0	1	1	0	0	1	1
No	Gardening	Onion	ხახვი, მხახვი, ხახ	ხა̈ხჳ	ხუხუ, ხვარხვი	ხუხუ	1	1	1	1	1	1	1	1	0	0
No	Gardening	Onion				კრომი	0	0	0	1	1	1	0	0	1	1
No	Tree	Oak	მუხა				1	0	0	0	0	1	0	0	1	1
No	Tree	Oak	წყანი		ჭყონი	ჭკონი	1	0	1	1	1	1	1	0	1	0
No	Tree	Oak		ჯირა, ჯიირა, ჯიჰრა			0	1	0	0	0	0	0	0	1	0
No	Plant part	Acorn	რკო, გრკო, კრკო		კჷ	კურკო	1	0	1	1	1	1	1	0	1	0
No	Plant part	Acorn	შიბუ	შგჳიბ			1	1	0	0	0	1	0	1	0	1
No	Plant part	Acorn	წკა	წკა	წკა	წკა	1	1	1	1	1	1	1	1	0	0
No	Tree	Sweet Cherry	ბალი, მბალი		ბულ	ბული	1	0	1	1	1	1	1	0	1	0
No	Tree	Sweet Cherry		ჰებრა			0	1	0	0	0	0	0	0	1	0
No	Dairying	To milk	წველა		ჭვალუა	ოჭვალუ	1	0	1	1	1	1	1	0	1	0
No	Dairying	To milk		ლი-შგ-ი, ლი-შგ-ა̈ლი			0	1	0	0	0	0	0	0	1	0
No	Dairying	Milk	რძე	ლჷჯე	ბჟა	მჟა, მჯა	1	1	1	1	1	1	1	1	0	0
No	Dairying	Yogurt	მაწონი	მარწჳენ	მარწვენ, მარწვინ		1	1	1	0	1	1	1	1	0	0
No	Dairying	Cheese	ყველი	ლიყეელე	ჸვალი	ჸვალი, ყვალი, კვალი	1	1	1	1	1	1	1	1	0	0
No	Dairying	Cheese	თესლი	თა̈შ	თასი	თასი	1	1	1	1	1	1	1	1	0	0
No	Dairying	Cheese		ქიჳ	ქიფური		0	1	1	0	1	1	0	1	0	1
No	Dairying	Butter	ერბო		აბრი		1	0	1	0	1	1	1	0	1	0
No	Dairying	Butter	ცმელი	ლეცჳმი	ციმუ	ციმუ	1	1	1	1	1	1	1	1	0	0
No	Dairying	Butter	კარაქი				1	0	0	0	0	1	0	0	1	1
No	Dairying	Curds	ხაჭვა, ხაჭო				1	0	0	0	0	1	0	0	1	1
No	Dairying	Curds	ნადუღი			გენდუღერი	1	0	0	1	1	1	1	0	1	0
No	Dairying	Curds		ნაფჳე	ნაფუნეფი		0	1	1	0	1	1	0	1	0	1
No	Grain cultivation	Bread	ზიარი	დია̈რ	დიარა	გიარი	1	1	1	1	1	1	1	1	0	0
No	Grain cultivation	Bread	მახალი			მოხა	1	0	0	1	1	1	1	0	1	0
No	Grain cultivation	Wheat	ხორბალი, ხვარბალი, ჴჳარბალი		ქობალი, ქიბორი	ქოვალი, ქუბორი, ქიბორი	1	0	1	1	1	1	1	0	1	0
No	Grain cultivation	Wheat	გვაწა, გუაწა		გოწო		1	0	1	0	1	1	1	0	1	0
No	Grain cultivation	Wheat		კჳეცენ			0	1	0	0	0	0	0	0	1	0
No	Grain cultivation	Wheat	დიკა, დიკალ			დიკა	1	0	0	1	1	1	1	0	1	0
No	Grain cultivation	Wheat		კულ			0	1	0	0	0	0	0	0	1	0
No	Grain cultivation	Wheat	ზანდური	ზჷნთხ			1	1	0	0	0	1	0	1	0	1
No	Grain cultivation	Wheat	მახა			მოხა	1	0	0	1	1	1	1	0	1	0
No	Grain cultivation	Wheat	ასლი		ვოსილ		1	0	1	0	1	1	1	0	1	0
No	Grain cultivation	Wheat	იფქლი, იფხლი, იმქლი	ფექ	ირქ		1	1	1	0	1	1	1	1	0	0
No	Grain cultivation	Wheat	დოლი	დოლაჲ, დულაჲ			1	1	0	0	0	1	0	1	0	1
No	Grain cultivation	Heap of grain, fruits, etc	ხვავი	ხჳა̈ჲ	ხვე		1	1	1	0	1	1	1	1	0	0
No	Grain cultivation	Heap of grain, fruits, etc	ხროვა	ხორეჳ	ხოლა	ხოლა	1	1	1	1	1	1	1	1	0	0
No	Grain cultivation	Foxtail millet, millet	ხვარინა, ხვრიმა	ლჷხჳერი, ლჷხჳრი			1	1	0	0	0	1	0	1	0	1
No	Grain cultivation	Foxtail millet, millet	ქვრიმა, ქურიმი			ქურუმი	1	0	0	1	1	1	1	0	1	0
No	Grain cultivation	Foxtail millet, millet	ჩხოჲ		ჩხვაი, ჩხვერი	ჩხვაი, ნჩხვაი, ნჩხვარი	1	0	1	1	1	1	1	0	1	0
No	Grain cultivation	Oat	შვრია, შვრივა, შვლივა, ფშვრია			ფშქველა	1	0	0	1	1	1	1	0	1	0
No	Grain cultivation	Oat	სუდაჲ, სუდა	სჷლ			1	1	0	0	0	1	0	1	0	1
No	Grain cultivation	Rye	ჭვავი		ჭვე, ჭვია	ჭვარი	1	0	1	1	1	1	1	0	1	0
No	Grain cultivation	Rye	სვილი, სვილა	სჷლ			1	1	0	0	0	1	0	1	0	1
No	Grain cultivation	Rye	ქუბი, ქუბა, ქუბე		ქუბა		1	0	1	0	1	1	1	0	1	0
No	Grain cultivation	Barley	ქერი	ქერ	ქერი	ქერი	1	1	1	1	1	1	1	1	0	0
No	Grain cultivation	Barley	ბუჭონი, ბიჭონი	ჭჷმინ			1	1	0	0	0	1	0	1	0	1
No	Grain cultivation	Millet (Panicum milliaceum)	ფეტვი, ფჳეტ	ფეტჳ, ფუტჳ	ფატი	ფატი	1	1	1	1	1	1	1	1	0	0
No	Grain cultivation	Millet (Panicum milliaceum)	მჭადი, ჭადი		ჭკიდი	მჭკიდი, მჭკუდი	1	0	1	1	1	1	1	0	1	0
No	Grain cultivation	Millet (Panicum milliaceum)	ურო		ურუში, ურიშია		1	0	1	0	1	1	1	0	1	0
No	Grain cultivation	Green/growing cereal	ჯეჯლი, ჯეჯილი				1	0	0	0	0	1	0	0	1	1
No	Grain cultivation	Straw and chaff	წუელი	წუ, წჳი	წუ	წუ	1	1	1	1	1	1	1	1	0	0
No	Grain cultivation	Straw and chaff	ჩალა	ჩალ	ჩალა	ჩალა	1	1	1	1	1	1	1	1	0	0
No	Grain cultivation	Arable land	ყანა		ჸვანა, ჸონა	ყონა, ჸონა, ჲონა	1	0	1	1	1	1	1	0	1	0
No	Grain cultivation	Arable land	დაბა	და̈ბ	დობერა	დობირა	1	1	1	1	1	1	1	1	0	0
No	Grain cultivation	Threshing-floor	კალო	კალ, კალჳ, კაჳ	კელი	კელი	1	1	1	1	1	1	1	1	0	0
No	Grain cultivation	Threshing-board	კევრი	კაჳირ	კები, კელი, კე, კეიჲ		1	1	1	0	1	1	1	1	0	0
No	Wine making	Wine	ღვინო	ღჳინა̈ლ, ღჳინელ	ღვინი	ღვინი, ღინი	1	1	1	1	1	1	1	1	0	0
No	Wine making	Grape	ყურძენი	ყუნზელ	ჸურძენ	ჸურძენი, ურძენი	1	1	1	1	1	1	1	1	0	0
No	Sexual Organ	Breast, mamma	ძუძუ		ძუძუ	ძუძუა	1	0	1	1	1	1	1	0	1	0
No	Sexual Organ	Breast, mamma		ლისჳ, ლუსჳ			0	1	0	0	0	0	0	0	1	0
No	Sexual Organ	Breast, mamma	ბუძულა			ბუძი	1	0	0	1	1	1	1	0	1	0
No	Sexual Organ	Udder	ცური	ჩილეღჳ, ჩილეღჳ	ჩური	ჩური	1	1	1	1	1	1	1	1	0	0
No	Sexual Organ	Udder	ჯიქანი, ჯიქი		ჯიქ: უჯიქანს		1	0	1	0	1	1	1	0	1	0
No	Sexual Organ	Penis	ყლე	ყლირ	ჸოლე	ჸოლე, კოლე	1	1	1	1	1	1	1	1	0	0
No	Sexual Organ	Penis	ჴომი	ჴჳემ			1	1	0	0	0	1	0	1	0	1
No	Sexual Organ	Vagina	მუტელი				1	0	0	0	0	1	0	0	1	1
No	Sexual Organ	Vagina		ბუდ			0	1	0	0	0	0	0	0	1	0
No	Sexual Organ	Vagina			ჩურ	ჩურ	0	0	1	1	1	1	0	0	1	1
No	Sexual Organ	Ass	ტრაკი	სატრაკ		ტრიპი	1	1	0	1	1	1	1	1	0	0
No	Sexual Organ	Ass			მუნდი, ბუდი	მუნდი	0	0	1	1	1	1	0	0	1	1
No	Animal waste matter	Faeces	ნაკელი	კოლ, კალ			1	1	0	0	0	1	0	1	0	1
No	Animal waste matter	Faeces	ნეხვი		ნახუა	ონახუ	1	0	1	1	1	1	1	0	1	0
No	Animal waste matter	Faeces	მძღნერი, მძღრენი, ძღნერი		ბჟღერი	ბჯღერი	1	0	1	1	1	1	1	0	1	0
No	Animal waste matter	Faeces	ტრაწი		ტროჭი		1	0	1	0	1	1	1	0	1	0
No	Animal waste matter	Faeces	ბილწი, პილწი				1	0	0	0	0	1	0	0	1	1
No	Animal waste matter	Faeces	ჸაჸა	ჸაჸ	ჸაჸა	ჸაჸა	1	1	1	1	1	1	1	1	0	0
No	Animal waste matter	Urine	ფსელი	ფსჷლ	ნაფსუმა	ოფსუ	1	1	1	1	1	1	1	1	0	0
No	Animal waste matter	Urine	შარდი	ლასგარ	სქირი		1	1	1	0	1	1	1	1	0	0
No	Food	Meat	ხორცი, ჴორცი			ხუსი	1	0	0	1	1	1	1	0	1	0
No	Food	Meat	ლიღვი	ლეღჳ	გინო-ლიღონ-უა		1	1	1	0	1	1	1	1	0	0
No	Mineral Food	Salt	მარილი		მორელი	მორჲა	1	0	1	1	1	1	1	0	1	0
No	Mineral Food	Salt	ძმარი	ჯიმ	ჯიმუ	მჯიმუ, ნჯიმუ	1	1	1	1	1	1	1	1	0	0
No	Time	Year	წელი		წჷ	წო	1	0	1	1	1	1	1	0	1	0
No	Time	Year	წენი	ლეჰნე, ნეჰნე	წანა	წანა	1	1	1	1	1	1	1	1	0	0
No	Time	Year	ზა-მთარი, ზა-ფხული	ზა̈ჲ	ზო-თონჯი	ზო-თონი	1	1	1	1	1	1	1	1	0	0
No	Matter	Stone	ქვა, ქუა	ქჳან	ქუალ	ქვალ	1	1	1	1	1	1	1	1	0	0
No	Matter	Stone	ტალი	ტალ	ტოლი	ტოლი	1	1	1	1	1	1	1	1	0	0
No	Matter	Flint	კაჟი	კაჟ	კაჟინა		1	1	1	0	1	1	1	1	0	0
No	Firing	Flint and steel	ტალ-კვესი, ტალი		ტოლი		1	0	1	0	1	1	1	0	1	0
No	Firing	Flint and tinder	კვეს-აბედი	კჳეშ-ჰაბედ	კვაშ-ობედი		1	1	1	0	1	1	1	1	0	0
No	Hunting	Hunting	თხეჳლ, თხევლა	თხჳჲა̈რ / თხეელ			1	1	0	0	0	1	0	1	0	1
No	Hunting	Hunting			ჯინუ		0	0	1	0	1	1	0	0	1	1
No	Hunting	Hunter	მთხეჳლარი, მთხევლარი	მეთხჳია̈რ			1	1	0	0	0	1	0	1	0	1
No	Hunting	Hunter			მოჯინე, მაჯინი, მაჯინჷ		0	0	1	0	1	1	0	0	1	1
No	Hunting	Bow	მშვილდი		ქაშქვილი, შკვილი, შქვინდი		1	0	1	0	1	1	1	0	1	0
No	Hunting	Bow	ცხემლა, ცხემლაიში	ჴცემა̈დ			1	1	0	0	0	1	0	1	0	1
No	Hunting	Arrow	ისარი		ისინჯი, ისინდი	სინდი	1	0	1	1	1	1	1	0	1	0
No	Hunting	Arrow	ჩხა	ცხჳი	ჩხო	ჩხო	1	1	1	1	1	1	1	1	0	0
No	Hunting	fleece, wool	მატყლი	მა̈ტყ	მონტყორი	მონტკორი, მონტკოი	1	1	1	1	1	1	1	1	0	0
No	Fishing	Fishing	თევზაობა	ლიცუზალი			1	1	0	0	0	1	0	1	0	1
No	Fishing	Fishing			ჩხომუა	ჩხომუა	0	0	1	1	1	1	0	0	1	1
No	Fishing	Fisherman	მეთევზე				1	0	0	0	0	1	0	0	1	1
No	Fishing	Fisherman			მეჩხომე, მაჩხომე	მეჩხომე, მაჩხომე	0	0	1	1	1	1	0	0	1	1
No	Weapon	Sling	შურდული		შქურდონი, შქურდუმი		1	0	1	0	1	1	1	0	1	0
No	Cutting	Knife	გაცა	გა̈ჩ	გოჩა	გოჩა	1	1	1	1	1	1	1	1	0	0
No	Cutting	Knife	ხმალი, ჴრმალი		ხამუ	ხამუ, ხამი	1	0	1	1	1	1	1	0	1	0
No	Cutting	Scissors	მა-კრატ-ელ-ი				1	0	0	0	0	1	0	0	1	1
No	Weapon	Sword + Dagger	ხმალი, ჴრმალი				1	0	0	0	0	1	0	0	1	1
No	Weapon	Sword + Dagger		ხანგარ	ხანგარ		0	1	1	0	1	1	0	1	0	1
No	Weapon	Sword + Dagger	ყელე		ყამა	კამა	1	0	1	1	1	1	1	0	1	0
No	Weapon	Sword + Dagger			შხანი		0	0	1	0	1	1	0	0	1	1
No	Weapon	Sword + Dagger	მახვილი	ნახე	მოხე, მოღე		1	1	1	0	1	1	1	1	0	0
No	Weapon	Shield	ფარი	ფა̈რ	ფორი		1	1	1	0	1	1	1	1	0	0
No	Weapon	Mace (bludgeon)	ლახტი				1	0	0	0	0	1	0	0	1	1
No	Weapon	Mace (bludgeon)			ხარკალი		0	0	1	0	1	1	0	0	1	1
No	Weapon	Helmet	ჩაფხუტი				1	0	0	0	0	1	0	0	1	1
No	Weapon	Helmet	ზუჩი	ზურჩ			1	1	0	0	0	1	0	1	0	1
No	Cutting	Axe		კაჰდა, კაადა			0	1	0	0	0	0	0	0	1	0
No	Cutting	Axe	არგანი		არგუნი	არგუნი	1	0	1	1	1	1	1	0	1	0
No	Cutting	Axe	ცული				1	0	0	0	0	1	0	0	1	1
No	Cutting	Axe	კვეღო, კვეჟღო		კვაღა		1	0	1	0	1	1	1	0	1	0
No	Cutting	Bill-hook	წალდი				1	0	0	0	0	1	0	0	1	1
No	Cutting	Bill-hook			ბურჭული	ბურჭული	0	0	1	1	1	1	0	0	1	1
No	Digging	Pickaxe	წერაქვი		წირქვა		1	0	1	0	1	1	1	0	1	0
No	Digging	Pickaxe	წალკატი	წალკა̈ტ			1	1	0	0	0	1	0	1	0	1
No	Weapon	Spear	შუბი	შგჳაბ			1	1	0	0	0	1	0	1	0	1
No	Weapon	Spear	ზუფი		შუფი		1	0	1	0	1	1	1	0	1	0
No	Weapon	Spear	წათი		ჭვირთი		1	0	1	0	1	1	1	0	1	0
No	Hunting	Net	ბადე	ბა̈დ	ბოდა	ბოდა	1	1	1	1	1	1	1	1	0	0
No	Hunting	Trap	მახე				1	0	0	0	0	1	0	0	1	1
No	Hunting	Trap	ილენჭი		ირენჭკი	ირეჭკი	1	0	1	1	1	1	1	0	1	0
No	Hunting	Trap	კაკანათი				1	0	0	0	0	1	0	0	1	1
No	Hunting	Trap	რეგვი	რაგჳ	რაგვი	რაგი	1	1	1	1	1	1	1	1	0	0
No	Hunting	Loop/noose			მარყუჟი		0	0	1	0	1	1	0	0	1	1
No	Hunting	Loop/noose	ყულუფი, ყულფი		ყურფი		1	0	1	0	1	1	1	0	1	0
No	Hunting	Loop/noose	ყორყი	ყჳირყჳ, ჩალყჳ	ყურყი, ყორყელი		1	1	1	0	1	1	1	1	0	0
No	Fishing	Fish-hook	ნემსკავი				1	0	0	0	0	1	0	0	1	1
No	Fishing	Fish-hook	კეცხ-ი/ა	კაცხ	კაცხუ		1	1	1	0	1	1	1	1	0	0
No	Fishing	Fish-hook			კართი		0	0	1	0	1	1	0	0	1	1
No	Horse farming	Whip, lash	შოლტი		შქვერთი		1	0	1	0	1	1	1	0	1	0
No	Horse farming	Whip, lash	კენწი, მეკენწალი			კამჭი	1	0	0	1	1	1	1	0	1	0
No	Grain cultivation	Plough	გუთანი				1	0	0	0	0	1	0	0	1	1
No	Grain cultivation	Plough	ერქვანი		არქანი, აქონი		1	0	1	0	1	1	1	0	1	0
No	Grain cultivation	Plough	ღინწი	ღა̈ნწჳიშ			1	1	0	0	0	1	0	1	0	1
No	Grain cultivation	Plough	კავი				1	0	0	0	0	1	0	0	1	1
No	Tool	Hook	კავი	კა̈ჳ	კაღუ	კაღუ	1	1	1	1	1	1	1	1	0	0
No	Grain cultivation	Yoke	უღელი	უუღჳა	უღუ	უღუ	1	1	1	1	1	1	1	1	0	0
No	Grain cultivation	Sieve, filter	ცხავი		ცახი		1	0	1	0	1	1	1	0	1	0
No	Grain cultivation	Sieve, filter	ცხრილი	ცხჷრილ	ცხირი		1	1	1	0	1	1	1	1	0	0
No	Grain cultivation	Sieve, filter	საცერი	ძუჰეერა	ოცირალი		1	1	1	0	1	1	1	1	0	0
No	Transport	Cart	ურემი, ურიკა		ურემია		1	0	1	0	1	1	1	0	1	0
No	Transport	Cart	ლაშქინი		ლოშქინი		1	0	1	0	1	1	1	0	1	0
No	Transport	Wheel	ბორბალი	ბორბოოლდ, ბორბაალ	ბორბოლია		1	1	1	0	1	1	1	1	0	0
No	Grain cultivation	Hoe	თოხი, თოჴი		თორხი		1	0	1	0	1	1	1	0	1	0
No	Grain cultivation	Hoe		ბერგ	ბერგი	ბერგი, ბერჯი	0	1	1	1	1	1	0	1	0	1
No	Grain cultivation	Scythe	ცელი	მერ-ჩილ	ცალი		1	1	1	0	1	1	1	1	0	0
No	Grain cultivation	Sickle		ნაშდა̈ქ			0	1	0	0	0	0	0	0	1	0
No	Haying	Pitchfork	ფიწალი	ბირწა̈ლ			1	1	0	0	0	1	0	1	0	1
No	Haying	Pitchfork			ჭყოროპოტი		0	0	1	0	1	1	0	0	1	1
No	Haying	Rake	ფოცხი, ფოჩხი	ფოცხ	ბუცხი, ფოჩხ, ფოჩხი	ბუცხი	1	1	1	1	1	1	1	1	0	0
No	Grain cultivation	Harrow	ფარცხი	ლა̈ფცხიირ			1	1	0	0	0	1	0	1	0	1
No	Grain cultivation	Harrow		ლაჭაადიირ			0	1	0	0	0	0	0	0	1	0
No	Tool	Broom	ცოცხი	ჩეჩხ, ჩაჩხ	ჩორჩხი	ჩორჩხი	1	1	1	1	1	1	1	1	0	0
No	Cutting	Saw	ხერხი, ჴერჴი	ჴერჴ	ხორხი	ხორხი	1	1	1	1	1	1	1	1	0	0
No	Tying	Belt, strap, thong	ღვედი	ღჳედ	ღვინდი		1	1	1	0	1	1	1	1	0	0
No	Tying	Rope	თოკი, მთოკვი	თჳეკ, თეკჳ, თაკჳ		თუკი	1	1	0	1	1	1	1	1	0	0
No	Tying	Thread	ძაფი	ძა̈ფ	ძაფი		1	1	1	0	1	1	1	1	0	0
No	Tying	Thread		ქიპ			0	1	0	0	0	0	0	0	1	0
No	Tying	Cable	ბაგირი	ბა̈გირ	ბოგირი	ბოგირი	1	1	1	1	1	1	1	1	0	0
No	Tying	Chain	ჯაჭვი		ძეწკვი	ძეწკვი	1	0	1	1	1	1	1	0	1	0
No	Tying	Chain		ნააჭა			0	1	0	0	0	0	0	0	1	0
No	Digging	Shovel	ნიჩაბი		ჩქიფი	ჩქიფი	1	0	1	1	1	1	1	0	1	0
No	Digging	Shovel		ლახიირ			0	1	0	0	0	0	0	0	1	0
No	Digging	Spade	ბელი, ბელტი		ბარი	ბარი	1	0	1	1	1	1	1	0	1	0
No	Matter	Copper+Bronze+Iron	სპილენძი, პილენძი, ბრინჯაო	ბერეჯ, ბერეჟ		პრინჯი	1	1	0	1	1	1	1	1	0	0
No	Matter	Copper			ლინჯი	ლიჯი	0	0	1	1	1	1	0	0	1	1
No	Matter	Copper		ჩეიი			0	1	0	0	0	0	0	0	1	0
No	Matter	Iron	რკინა		კინა	კინა	1	0	1	1	1	1	1	0	1	0
No	Matter	Cast iron	თენგირი		თუნგია		1	0	1	0	1	1	1	0	1	0
No	Matter	Gold	ოქრო	ჳოქჳრ	ორქო	ორქო	1	1	1	1	1	1	1	1	0	0
No	Matter	Silver	ვერცხლი		ჳარჩხილ	ჳარჩხილ, ბაჩხურ	1	0	1	1	1	1	1	0	1	0
No	Eating	Spoon	კოვზი		კიზი	კუზი	1	0	1	1	1	1	1	0	1	0
No	Eating	Spoon		ყოოშ			0	1	0	0	0	0	0	0	1	0
No	Hammering	Hammer	კეკი		კაკი, კვეკვა		1	0	1	0	1	1	1	0	1	0
No	Hammering	Hammer	კვერი	კჳერ	კვალია		1	1	1	0	1	1	1	1	0	0
No	Hammering	Sledgehammer	ურო, ვარია		ურო	ურო	1	0	1	1	1	1	1	0	1	0
No	Hammering	Sledgehammer		შგჳაბ, შგჳიბ			0	1	0	0	0	0	0	0	1	0
No	Hammering	Nail (a small metal spike with a broadened flat head)	კინტ	კირტ			1	1	0	0	0	1	0	1	0	1
No	Piercing	Awl	სადგისი	თჷგირ	ოდგიში		1	1	1	0	1	1	1	1	0	0
No	Piercing	Awl		თეტეენ			0	1	0	0	0	0	0	0	1	0
No	Digging	Crowbar	ძალაყინი, ძალაკეტი		ჯოლოკეტი		1	0	1	0	1	1	1	0	1	0
No	Carpentry	Wedge	სოლი, ფსვალი		ფსალი	ფსალი	1	0	1	1	1	1	1	0	1	0
No	Carpentry	Wedge		თალ			0	1	0	0	0	0	0	0	1	0
No	Carpentry	Wedge		ფარა̈შ			0	1	0	0	0	0	0	0	1	0
No	Carpentry	Chisel	ხვეწი	ხჳეწ	ხვაწი	ხოწი, ხვაწა	1	1	1	1	1	1	1	1	0	0
No	Carpentry	Drill, borer	ბურღი	ბურღ	ბურღი, ბუღი		1	1	1	0	1	1	1	1	0	0
No	Carpentry	Carpenter’s plane	შალაშინი				1	0	0	0	0	1	0	0	1	1
No	Carpentry	Carpenter’s plane	ქუსთარი		ქუშთარა	ხუშთარი	1	0	1	1	1	1	1	0	1	0
No	Moving	Ladder	კიბე	კიბ	კიბე		1	1	1	0	1	1	1	1	0	0
No	Moving	Ladder		კიჩხ			0	1	0	0	0	0	0	0	1	0
No	Moving	Ladder			ტკვა		0	0	1	0	1	1	0	0	1	1
No	Tool	Bucket	კულა, ყულა	კულ	კულა		1	1	1	0	1	1	1	1	0	0
No	Tool	Bucket		სეგდა			0	1	0	0	0	0	0	0	1	0
No	Building	Trowel	ლაღა		ლოღა		1	0	1	0	1	1	1	0	1	0
No	Firing	Oven	ღუმელი, ღომელი	ღვემალ			1	1	0	0	0	1	0	1	0	1
No	Firing	Hearth	კერა	კა-კერა̈ჲ	კერია	კირა	1	1	1	1	1	1	1	1	0	0
No	Tool	Sharp branch	კაპი, ორკაპი	კაპ	კოპული		1	1	1	0	1	1	1	1	0	0
No	Moving	Ski	თხილამური		თხირიშია		1	0	1	0	1	1	1	0	1	0
No	Moving	Snowshoe		ჩელტ	ჩერტი		0	1	1	0	1	1	0	1	0	1
No	Moving	Crampon	წრიაპი	წრიბ			1	1	0	0	0	1	0	1	0	1
No	Cutting	To sharpen	ლესვა		ლასირუა	ოლასირუ	1	0	1	1	1	1	1	0	1	0
No	Cutting	To sharpen	სრევა	შა̈რ	შირუა	ოშირუ	1	1	1	1	1	1	1	1	0	0
No	Cutting	Sharp	ბასრი	ბა̈სრ			1	1	0	0	0	1	0	1	0	1
No	Climate	Avalanche	ზვავი, შვავი	ჟა̈ჰ, ჟაჲ	შვიმონი, სვიმონი		1	1	1	0	1	1	1	1	0	0

## Sheet: Romanized
Used to identify Kartvelian homeland	Class	Concept	Georgian	Svan	Megrelian	Laz	G	S	M	L	Z	GZ	CGZ	CK	Diff1	Diff2
No	Bird	Lark (Alaudidae)	ṭorola				1	0	0	0	0	1	0	0	1	1
No	Bird	Lark (Alaudidae)		mælid			0	1	0	0	0	0	0	0	1	0
No	Bird	Kingfisher + Accentor	alḳuni	malḳin, malḳəna			1	1	0	0	0	1	0	1	0	1
No	Bird	Kingfisher (Alcedo atthis)			c̣q̇arḳaḳia		0	0	1	0	1	1	0	0	1	1
No	Bird	Kingfisher (Alcedo atthis)			c̣q̇arc̣q̇veṭia, c̣q̇arc̣q̇viṭia		0	0	1	0	1	1	0	0	1	1
No	Bird	Sylvia spp.	asṗuč̣aḳa				1	0	0	0	0	1	0	0	1	1
No	Bird	Sylvia spp.			maɣlaḳia, maɣloḳia, maɣraḳia		0	0	1	0	1	1	0	0	1	1
No	Bird	Sparrow (Passer domesticus)	beɣura		baɣire, baɣiree, baɣre, baɣri, baɣəri, baɣəree	baɣulja manure	1	0	1	1	1	1	1	0	1	0
No	Bird	Grey partridge (Perdix perdix)	gnoli				1	0	0	0	0	1	0	0	1	1
No	Bird	Grey partridge (Perdix perdix)			gə		0	0	1	0	1	1	0	0	1	1
No	Bird	Nightjar (Caprimulgus europaeus)	upexura				1	0	0	0	0	1	0	0	1	1
No	Bird	Nightjar (Caprimulgus europaeus)			bardɣalia		0	0	1	0	1	1	0	0	1	1
No	Bird	Wagtail (Motacilla spp.)	bolokankala, bolokankara				1	0	0	0	0	1	0	0	1	1
No	Bird	Wagtail (Motacilla spp.)	c̣q̇alc̣q̇ala				1	0	0	0	0	1	0	0	1	1
No	Bird	Wagtail (Motacilla spp.)		ḳwasdal, ḳwasdan, ḳvasalai			0	1	0	0	0	0	0	0	1	0
No	Bird	Wagtail (Motacilla spp.)		məqniirool, əqlind, əqnil			0	1	0	0	0	0	0	0	1	0
No	Bird	Wagtail (Motacilla spp.)			mabzaḳuna		0	0	1	0	1	1	0	0	1	1
No	Bird	Wagtail (Motacilla spp.)			mazaḳela/i, masakela, masakila, masaxela, masaxia, macakela		0	0	1	0	1	1	0	0	1	1
No	Bird	Wagtail (Motacilla spp.)				simsiḳoḳari	0	0	0	1	1	1	0	0	1	1
No	Bird	Wagtail (Motacilla spp.)				c̣ari sṗiṭili, sṗic̣ili	0	0	0	1	1	1	0	0	1	1
No	Bird	Wagtail (Motacilla spp.)		šdeḳrai			0	1	0	0	0	0	0	0	1	0
No	Bird	Grey wagtail (Motacilla cinerea)	bzec̣via				1	0	0	0	0	1	0	0	1	1
No	Bird	Grey wagtail (Motacilla cinerea)		tampel			0	1	0	0	0	0	0	0	1	0
No	Bird	Grey wagtail (Motacilla cinerea)				c̣imc̣imi	0	0	0	1	1	1	0	0	1	1
No	Bird	Redstart Phoenucurus spp.)	bolocecxla				1	0	0	0	0	1	0	0	1	1
No	Bird	Redstart Phoenucurus spp.)		mḳaal			0	1	0	0	0	0	0	0	1	0
No	Bird	Redstart Phoenucurus spp.)		minzo			0	1	0	0	0	0	0	0	1	0
No	Bird	Redstart Phoenucurus spp.)			č̣erč̣ibie		0	0	1	0	1	1	0	0	1	1
No	Bird	Redstart Phoenucurus spp.)				ḳudelisari	0	0	0	1	1	1	0	0	1	1
No	Bird	Tawny owl (Strix aluco)	bu	bu, ɣuh, mug, mugulid	ɣu	mɣu	1	1	1	1	1	1	1	1	0	0
No	Bird	Tawny owl (Strix aluco)		wadida, wadidaj			0	1	0	0	0	0	0	0	1	0
No	Bird	Tawny owl (Strix aluco)		ɣorɣol			0	1	0	0	0	0	0	0	1	0
No	Bird	Nightingale (Luscinia megarhynchos)		məletil			0	1	0	0	0	0	0	0	1	0
No	Bird	Nightingale (Luscinia megarhynchos)		xalid, xælid			0	1	0	0	0	0	0	0	1	0
No	Bird	Nightingale (Luscinia megarhynchos)			mabšalia, mapšalia, mepšalia, mapšaia, mavšaia	mapšale	0	0	1	1	1	1	0	0	1	1
No	Bird	Jack snipe (Lymnocryptes minimus)	č̣q̇ianṗo				1	0	0	0	0	1	0	0	1	1
No	Bird	Jack snipe (Lymnocryptes minimus)		maǯrax			0	1	0	0	0	0	0	0	1	0
No	Bird	Jack snipe (Lymnocryptes minimus)		ṗæž, ṗæžw			0	1	0	0	0	0	0	0	1	0
No	Bird	Jack snipe (Lymnocryptes minimus)				ḳiḳiliginʒe	0	0	0	1	1	1	0	0	1	1
No	Bird	Swan (Cygnus spp.)	gedi	gedɣarɣad, gedɣrɣald	gedi		1	1	1	0	1	1	1	1	0	0
No	Bird	Swan (Cygnus spp.)		ɣarɣand, ɣarɣaṭ			0	1	0	0	0	0	0	0	1	0
No	Bird	Swan (Cygnus spp.)			olori		0	0	1	0	1	1	0	0	1	1
No	Bird	Turtle-dove (Streptopelia turtur)	gvriṭi	kwirtil			1	1	0	0	0	1	0	1	0	1
No	Bird	Turtle-dove (Streptopelia turtur)			ṭurṭurve, ṭurṭurvie, ṭurṭuri, ṭurṭuruve, ṭurṭurue		0	0	1	0	1	1	0	0	1	1
No	Bird	Turtle-dove (Streptopelia turtur)				ḳirʒili, ḳurʒuli	0	0	0	1	1	1	0	0	1	1
No	Bird	Turtle-dove (Streptopelia turtur)				dirvana	0	0	0	1	1	1	0	0	1	1
No	Bird	Rock bunting (Emberiza cia)	graṭa				1	0	0	0	0	1	0	0	1	1
No	Bird	Rock bunting (Emberiza cia)	keroza				1	0	0	0	0	1	0	0	1	1
No	Bird	Rock bunting (Emberiza cia)		munc̣, mənc̣la			0	1	0	0	0	0	0	0	1	0
No	Bird	Rock bunting (Emberiza cia)		məčxnil			0	1	0	0	0	0	0	0	1	0
No	Bird	Rock bunting (Emberiza cia)		ǯəč̣ḳ, ǯič̣ḳ			0	1	0	0	0	0	0	0	1	0
No	Bird	Rock bunting (Emberiza cia)			č̣urč̣ulia		0	0	1	0	1	1	0	0	1	1
No	Bird	Rock bunting (Emberiza cia)				tipi ḳinči	0	0	0	1	1	1	0	0	1	1
No	Bird	Cuckoo (Cuculus canorus)	guguli, guguṭi	gego, gigu, gægo	guguli, guguṭi	guguli, gunguli, ḳuḳu	1	1	1	1	1	1	1	1	0	0
No	Bird	Eagle Owl (Bubo bubo)	zarnašo		žarnašo		1	0	1	0	1	1	1	0	1	0
No	Bird	Eagle Owl (Bubo bubo)		ɣuh			0	1	0	0	0	0	0	0	1	0
No	Bird	Eagle Owl (Bubo bubo)					0	0	0	0	0	0	0	0	0	0
No	Bird	Eagle Owl (Bubo bubo)			ɣuzandara		0	0	1	0	1	1	0	0	1	1
No	Bird	Long-tailed tit (Aegithalos caudatus)	toxiṭara				1	0	0	0	0	1	0	0	1	1
No	Bird	Long-tailed tit (Aegithalos caudatus)			bircxa		0	0	1	0	1	1	0	0	1	1
No	Bird	Long-tailed tit (Aegithalos caudatus)			makikila		0	0	1	0	1	1	0	0	1	1
No	Bird	Gull + Swallow	tolia	šdaul			1	1	0	0	0	1	0	1	0	1
No	Bird	Gull (Larus spp.)	metovlia		matiria	martini	1	0	1	1	1	1	1	0	1	0
No	Bird	Gull (Larus spp.)		memus			0	1	0	0	0	0	0	0	1	0
No	Bird	Gull (Larus spp.)		məžiržol			0	1	0	0	0	0	0	0	1	0
No	Bird	Duck (Anas spp.)	ixvi, xviriḳa		ixvinǯa		1	0	1	0	1	1	1	0	1	0
No	Bird	Duck (Anas spp.)			c̣q̇arisindi		0	0	1	0	1	1	0	0	1	1
No	Bird	Duck (Anas spp.)		milc, məlc			0	1	0	0	0	0	0	0	1	0
No	Bird	Duck (Anas spp.)			ḳvaṭa		0	0	1	0	1	1	0	0	1	1
No	Bird	Duck (Anas spp.)		babil		bibi	0	1	0	1	1	1	0	1	0	1
No	Bird	Bee-eater (Merops apiaster)	ḳvirioni				1	0	0	0	0	1	0	0	1	1
No	Bird	Bee-eater (Merops apiaster)	meleɣvia		maluɣia	luɣimonč̣apura	1	0	1	1	1	1	1	0	1	0
No	Bird	Bee-eater (Merops apiaster)			caš laḳvi		0	0	1	0	1	1	0	0	1	1
No	Bird	Bee-eater (Merops apiaster)				ḳijḳva	0	0	0	1	1	1	0	0	1	1
No	Bird	Bee-eater (Merops apiaster)				mapaṭule, paṭimonč̣e	0	0	0	1	1	1	0	0	1	1
No	Bird	Bee-eater (Merops apiaster)		muuršgiil			0	1	0	0	0	0	0	0	1	0
No	Bird	Woodpecker (Picidae)	ḳodala, xeḳoda		ḳidu, ḳidə, ḳədi, ḳədə	ḳidi, ḳudi, mḳudi	1	0	1	1	1	1	1	0	1	0
No	Bird	Woodpecker (Picidae)	xe-ḳaḳuna	maq̇guna, məq̇gən			1	1	0	0	0	1	0	1	0	1
No	Bird	Woodpecker (Picidae)		məšḳəpənal, məšḳərpənal			0	1	0	0	0	0	0	0	1	0
No	Bird	Grebe (Podiceps spp.)	ḳoḳona	ḳoḳrai	ḳoḳorina	ḳoḳorina	1	1	1	1	1	1	1	1	0	0
No	Bird	Grebe (Podiceps spp.)				ḳvarḳvanṭia, kvarkvalia, č̣varč̣valia	0	0	0	1	1	1	0	0	1	1
No	Bird	Rosefinch (Carpodacus erythrinus)	ḳoč̣oba				1	0	0	0	0	1	0	0	1	1
No	Bird	Rosefinch (Carpodacus erythrinus)		munc̣ul			0	1	0	0	0	0	0	0	1	0
No	Bird	Rosefinch (Carpodacus erythrinus)		c̣ərni neṗool			0	1	0	0	0	0	0	0	1	0
No	Bird	Rosefinch (Carpodacus erythrinus)			č̣itačiṭi		0	0	1	0	1	1	0	0	1	1
No	Bird	Hawfinch (Coccothraustes coccothraustes)	ḳulumburi			ḳurmuli, ṗurmoli, ṗurmuli	1	0	0	1	1	1	1	0	1	0
No	Bird	Hawfinch (Coccothraustes coccothraustes)			goluri ḳvinča		0	0	1	0	1	1	0	0	1	1
No	Bird	Hawfinch (Coccothraustes coccothraustes)				mčxuš ṗurmoli	0	0	0	1	1	1	0	0	1	1
No	Bird	Hawfinch (Coccothraustes coccothraustes)				mosaš ṗurmoli	0	0	0	1	1	1	0	0	1	1
No	Bird	Snowfinch (Montifringilla nivalis)	mtiula				1	0	0	0	0	1	0	0	1	1
No	Bird	Snowfinch (Montifringilla nivalis)	metovlia				1	0	0	0	0	1	0	0	1	1
No	Bird	Snowfinch (Montifringilla nivalis)			čerčela		0	0	1	0	1	1	0	0	1	1
No	Bird	Coot (Fulica atra)	meloṭa				1	0	0	0	0	1	0	0	1	1
No	Bird	Coot (Fulica atra)		saalṭa, salṭa			0	1	0	0	0	0	0	0	1	0
No	Bird	Flycatcher (Muscicapa spp.)	memaṭlia				1	0	0	0	0	1	0	0	1	1
No	Bird	Flycatcher (Muscicapa spp.)		čieraj, č̣umč̣iera, č̣wum			0	1	0	0	0	0	0	0	1	0
No	Bird	Flycatcher (Muscicapa spp.)				c̣iṗc̣iṗili	0	0	0	1	1	1	0	0	1	1
No	Bird	Flycatcher (Muscicapa spp.)				č̣irṭč̣irṭi	0	0	0	1	1	1	0	0	1	1
No	Bird	Swallow (Hirundinidae)	mercxali		marč̣ixoli, marč̣ixoi, mač̣irxoli		1	0	1	0	1	1	1	0	1	0
No	Bird	Swallow (Hirundinidae)		šdawal, šṭawal			0	1	0	0	0	0	0	0	1	0
No	Bird	Swallow (Hirundinidae)				šilidoni, mškiridoni	0	0	0	1	1	1	0	0	1	1
No	Bird	Greenfinch (Chloris chloris)	mc̣vanula			ǯivane	1	0	0	1	1	1	1	0	1	0
No	Bird	Greenfinch (Chloris chloris)	mesḳia				1	0	0	0	0	1	0	0	1	1
No	Bird	Greenfinch (Chloris chloris)			naʒviš ḳvinča		0	0	1	0	1	1	0	0	1	1
No	Bird	Greenfinch (Chloris chloris)				ṗurmoli, ṗrumuli, ḳurmoli, ḳurmuli	0	0	0	1	1	1	0	0	1	1
No	Bird	Reed warbler (Acrocephalus arundinaceus)	mečalia				1	0	0	0	0	1	0	0	1	1
No	Bird	Reed warbler (Acrocephalus arundinaceus)			c̣alamiš čiṭi		0	0	1	0	1	1	0	0	1	1
No	Bird	Red-fronted serin (Serinus pusillus)	mtiula c̣iteltava				1	0	0	0	0	1	0	0	1	1
No	Bird	Red-fronted serin (Serinus pusillus)		mətnapool			0	1	0	0	0	0	0	0	1	0
No	Bird	Red-fronted serin (Serinus pusillus)		məlknil			0	1	0	0	0	0	0	0	1	0
No	Bird	Red-fronted serin (Serinus pusillus)				č̣irč̣iri	0	0	0	1	1	1	0	0	1	1
No	Bird	Sparrowhawk (Accipiter nisus)	mimino	mimil	mimino	mimija	1	1	1	1	1	1	1	1	0	0
No	Bird	Sparrowhawk (Accipiter nisus)				sḳiṗiri	0	0	0	1	1	1	0	0	1	1
No	Bird	Sparrowhawk (Accipiter nisus)		herḳ		anḳe	0	1	0	1	1	1	0	1	0	1
No	Bird	Goshawk (Accipiter gentilis)	kori		kiri, kəri	mkuri, mkiri	1	0	1	1	1	1	1	0	1	0
No	Bird	Goshawk (Accipiter gentilis)		cxæḳw, cxeḳw, cxeḳ			0	1	0	0	0	0	0	0	1	0
No	Bird	Goshawk (Accipiter gentilis)		herḳ		anḳe	0	1	0	1	1	1	0	1	0	1
No	Bird	Golden oriole (Oriolus oriolus)	molaɣuri	maɣlaw	malaɣuri, majaɣuri, maluɣia, maluɣe	malaɣude, malaɣure, maluɣia, maluɣe	1	1	1	1	1	1	1	1	0	0
No	Bird	Golden oriole (Oriolus oriolus)	bič̣ogogia			šiligogia	1	0	0	1	1	1	1	0	1	0
No	Bird	Quail (Coturnix coturnix)	mc̣q̇eri	šq̇æžw, šq̇ežw	č̣q̇ori		1	1	1	0	1	1	1	1	0	0
No	Bird	Swift (Apus apus)	ʒincxw	ʒinʒɣw, ʒincxw, məžišxool			1	1	0	0	0	1	0	1	0	1
No	Bird	Swift (Apus apus)		mužulid, muxulid			0	1	0	0	0	0	0	0	1	0
No	Bird	Swift (Apus apus)			sriala		0	0	1	0	1	1	0	0	1	1
No	Bird	Stonechat (Saxicola torquatus)	ovsadi				1	0	0	0	0	1	0	0	1	1
No	Bird	Stonechat (Saxicola torquatus)			učačiṭi		0	0	1	0	1	1	0	0	1	1
No	Bird	Stonechat (Saxicola torquatus)				dixašira	0	0	0	1	1	1	0	0	1	1
No	Bird	Griffon vulture (Gyps fulvus)	orbi	werb	obi, obri, orbi		1	1	1	0	1	1	1	1	0	0
No	Bird	Hoopoe (Upupa epops)	opopi	opopaj, opope, xoppæjl	opopia, opopi	opampe	1	1	1	1	1	1	1	1	0	0
No	Bird	Hoopoe (Upupa epops)		lamærjaa kočočool, lamariæš koččæil, lameria kokočal			0	1	0	0	0	0	0	0	1	0
No	Bird	Hoopoe (Upupa epops)				ngola mamuli	0	0	0	1	1	1	0	0	1	1
No	Bird	Great egret (Ardea alba)	oq̇ari				1	0	0	0	0	1	0	0	1	1
No	Bird	Great egret (Ardea alba)	tetri q̇anča				1	0	0	0	0	1	0	0	1	1
No	Bird	Caucasian grouse (Lyrurus mlokosiewiczi)	roč̣o				1	0	0	0	0	1	0	0	1	1
No	Bird	Caucasian grouse (Lyrurus mlokosiewiczi)		məsir			0	1	0	0	0	0	0	0	1	0
No	Bird	Caucasian grouse (Lyrurus mlokosiewiczi)		laxwe katal			0	1	0	0	0	0	0	0	1	0
No	Bird	Caucasian grouse (Lyrurus mlokosiewiczi)			gə		0	0	1	0	1	1	0	0	1	1
No	Bird	Chough (Pyrrhocorax spp.)	maɣrani				1	0	0	0	0	1	0	0	1	1
No	Bird	Chough (Pyrrhocorax spp.)	č̣ḳa				1	0	0	0	0	1	0	0	1	1
No	Bird	Chough (Pyrrhocorax spp.)		č̣weema, č̣wer			0	1	0	0	0	0	0	0	1	0
No	Bird	Chough (Pyrrhocorax spp.)			č̣ḳuṭḳvaria		0	0	1	0	1	1	0	0	1	1
No	Bird	Chaffinch (Fringilla coelebs)	sḳvinča	ḳvinč, sḳwinč, sḳwinčaj, sḳwinčæ	ḳvinča	ḳvinč̣ḳaxi	1	1	1	1	1	1	1	1	0	0
No	Bird	Chaffinch (Fringilla coelebs)	niblia				1	0	0	0	0	1	0	0	1	1
No	Bird	Chaffinch (Fringilla coelebs)				ḳaxi	0	0	0	1	1	1	0	0	1	1
No	Bird	Cinereous vulture (Aegypius monachus)	svavi		šve		1	0	1	0	1	1	1	0	1	0
No	Bird	Cinereous vulture (Aegypius monachus)		dudæq̇			0	1	0	0	0	0	0	0	1	0
No	Bird	Large raptor (Haliaeetus spp.)	psovi		psivi		1	0	1	0	1	1	1	0	1	0
No	Bird	Large raptor (Aquila spp.)	orbi	werb	obi, obri, orbi		1	1	1	0	1	1	1	1	0	0
No	Bird	Bullfinch (Pyrrhula pyrrhula)	sṭvenia				1	0	0	0	0	1	0	0	1	1
No	Bird	Bullfinch (Pyrrhula pyrrhula)			gurmeč̣via, gurmeč̣ia		0	0	1	0	1	1	0	0	1	1
No	Bird	Bullfinch (Pyrrhula pyrrhula)				ombri ḳinči, ombri ḳaxi	0	0	0	1	1	1	0	0	1	1
No	Bird	Bullfinch (Pyrrhula pyrrhula)				ჶijo	0	0	0	1	1	1	0	0	1	1
No	Bird	Pigeon (Columba livia)	mṭredi		ṭoronǯi	ṭoroǯi	1	0	1	1	1	1	1	0	1	0
No	Bird	Pigeon (Columba livia)		mug, mugw			0	1	0	0	0	0	0	0	1	0
No	Bird	Woodcock (Scolopax rusticola)	ḳveteri		ḳvatari, ḳvatara, ḳvatari, ḳvantari	ḳvatari	1	0	1	1	1	1	1	0	1	0
No	Bird	Woodcock (Scolopax rusticola)	ṭq̇is katami				1	0	0	0	0	1	0	0	1	1
No	Bird	Woodcock (Scolopax rusticola)		maaga			0	1	0	0	0	0	0	0	1	0
No	Bird	Woodcock (Scolopax rusticola)		cxeḳiškatal			0	1	0	0	0	0	0	0	1	0
No	Bird	Woodcock (Scolopax rusticola)		binuli katal			0	1	0	0	0	0	0	0	1	0
No	Bird	Woodcock (Scolopax rusticola)				mṭḳori kotume, mṭḳakotume	0	0	0	1	1	1	0	0	1	1
No	Bird	Woodcock (Scolopax rusticola)				c̣ḳakotume	0	0	0	1	1	1	0	0	1	1
No	Bird	Woodcock (Scolopax rusticola)				c̣ari korme	0	0	0	1	1	1	0	0	1	1
No	Bird	Falco peregrinus	šavardeni		šardin		1	0	1	0	1	1	1	0	1	0
No	Bird	Buzzard, Kite (Buteoninae, Milvinae)	ʒera	žina	ǯaǯa	mǯaǯi	1	1	1	1	1	1	1	1	0	0
No	Bird	Buzzard, Kite (Buteoninae, Milvinae)	ḳaḳača				1	0	0	0	0	1	0	0	1	1
No	Bird	Buzzard, Kite (Buteoninae, Milvinae)			žvabu		0	0	1	0	1	1	0	0	1	1
No	Bird	Buzzard, Kite (Buteoninae, Milvinae)			didkərio		0	0	1	0	1	1	0	0	1	1
No	Bird	Buzzard, Kite (Buteoninae, Milvinae)				zaɣanozi	0	0	0	1	1	1	0	0	1	1
No	Bird	Chicken (Gallus gallus)	katami	katal	kotomi	kotume, korme	1	1	1	1	1	1	1	1	0	0
No	Bird	Wood pigeon (Columba palumbus)	kedani				1	0	0	0	0	1	0	0	1	1
No	Bird	Wood pigeon (Columba palumbus)				šanauli ṭoroǯi	0	0	0	1	1	1	0	0	1	1
No	Bird	Wood pigeon (Columba palumbus)				čiki	0	0	0	1	1	1	0	0	1	1
No	Bird	Wood pigeon (Columba palumbus)		mug, mugw, mugu			0	1	0	0	0	0	0	0	1	0
No	Bird	Red-backed shrike (Lanius collurio)	ɣažo		ɣažo, ɣveželua	ɣač̣o	1	0	1	1	1	1	1	0	1	0
No	Bird	Red-backed shrike (Lanius collurio)	ǯinxvala		ǯoxola	ǯiǯeɣeni, ǯiǯɣani, ǯiǯxina	1	0	1	1	1	1	1	0	1	0
No	Bird	Red-backed shrike (Lanius collurio)	q̇arana				1	0	0	0	0	1	0	0	1	1
No	Bird	Red-backed shrike (Lanius collurio)			xač̣vi		0	0	1	0	1	1	0	0	1	1
No	Bird	Corn crake (Crex crex)	ɣalɣa				1	0	0	0	0	1	0	0	1	1
No	Bird	Corn crake (Crex crex)		mælid, malid			0	1	0	0	0	0	0	0	1	0
No	Bird	Goose (Anser spp.)	ɣerɣeṭi	ɣarɣaad	ɣoɣɣonǯi, ɣorɣoǯi	ɣorɣoǯi	1	1	1	1	1	1	1	1	0	0
No	Bird	Wren (Troglodytes troglodytes)	č̣inč̣raka		č̣inč̣a	č̣urč̣a	1	0	1	1	1	1	1	0	1	0
No	Bird	Wren (Troglodytes troglodytes)	ɣobemʒvrala				1	0	0	0	0	1	0	0	1	1
No	Bird	Wren (Troglodytes troglodytes)		ʒuxulid			0	1	0	0	0	0	0	0	1	0
No	Bird	Wren (Troglodytes troglodytes)		hinḳriš			0	1	0	0	0	0	0	0	1	0
No	Bird	Wren (Troglodytes troglodytes)		cagræ			0	1	0	0	0	0	0	0	1	0
No	Bird	Wren (Troglodytes troglodytes)		gwancəld, gwanculd			0	1	0	0	0	0	0	0	1	0
No	Bird	Heron (Ardeidae)	q̇anča	q̇ančw, q̇ænčw, q̇enč, q̇anǯw	q̇anči, q̇ančo, ʾanči		1	1	1	0	1	1	1	1	0	0
No	Bird	Heron (Ardeidae)				mac̣ic̣ile	0	0	0	1	1	1	0	0	1	1
No	Bird	Warbler (Phylloscopus spp.)	q̇arana				1	0	0	0	0	1	0	0	1	1
No	Bird	Warbler (Phylloscopus spp.)	č̣ivč̣avi				1	0	0	0	0	1	0	0	1	1
No	Bird	Warbler (Phylloscopus spp.)			sisondia		0	0	1	0	1	1	0	0	1	1
No	Bird	Warbler (Phylloscopus spp.)				čai ḳinči	0	0	0	1	1	1	0	0	1	1
No	Bird	Crow (Corvus corone)	q̇vavi	č̣wer	ḳvaria, q̇varia, ḳoč̣o-ḳvaria	q̇varoǯi	1	1	1	1	1	1	1	1	0	0
No	Bird	Raven (Corvus corax)	q̇orani	ɣwamæl, ɣwemæl, ɣwemel, ɣomel, q̇vemel	q̇orani	q̇uri, mq̇uri, ɣui, mɣui, uri	1	1	1	1	1	1	1	1	0	0
No	Bird	Raven (Corvus corax)			duduča ḳvaria		0	0	1	0	1	1	0	0	1	1
No	Bird	Magpie (Pica pica)	ḳač̣ḳač̣i				1	0	0	0	0	1	0	0	1	1
No	Bird	Diving ducks, Grebes (Aythyini, Podicipedidae)	q̇urq̇umela	ḳoḳraj məlc, ḳərḳnal milc			1	1	0	0	0	1	0	1	0	1
No	Bird	Blackbird (Turdus merula)	šašvi		zesḳvi, zeskvi	mzesku, zemsḳu	1	0	1	1	1	1	1	0	1	0
No	Bird	Blackbird (Turdus merula)		maɣlaw, məɣlaw			0	1	0	0	0	0	0	0	1	0
No	Bird	Ring ouzel (Turdus torquatus)	šašvi tetrgula				1	0	0	0	0	1	0	0	1	1
No	Bird	Ring ouzel (Turdus torquatus)		xarč̣van, qerč̣wan, xerč̣wani, xerč̣wami			0	1	0	0	0	0	0	0	1	0
No	Bird	Ring ouzel (Turdus torquatus)			čikvi, ciḳvi		0	0	1	0	1	1	0	0	1	1
No	Bird	Starling (Sturnus vulgaris)	šošia		šušani	šušani	1	0	1	1	1	1	1	0	1	0
No	Bird	Starling (Sturnus vulgaris)		gegwaald			0	1	0	0	0	0	0	0	1	0
No	Bird	Starling (Sturnus vulgaris)		ṗaṗland, ṗarṗaand			0	1	0	0	0	0	0	0	1	0
No	Bird	Starling (Sturnus vulgaris)				uča surič̣i	0	0	0	1	1	1	0	0	1	1
No	Bird	Starling (Sturnus vulgaris)				sivili	0	0	0	1	1	1	0	0	1	1
No	Bird	Caucasian snowcock (Tetraogallus caucasicus)	šurtxi				1	0	0	0	0	1	0	0	1	1
No	Bird	Caucasian snowcock (Tetraogallus caucasicus)		məlq̇eer, məq̇el			0	1	0	0	0	0	0	0	1	0
No	Bird	Caucasian snowcock (Tetraogallus caucasicus)		žwæn			0	1	0	0	0	0	0	0	1	0
No	Bird	Caucasian snowcock (Tetraogallus caucasicus)		ḳoǯæ katal			0	1	0	0	0	0	0	0	1	0
No	Bird	Caucasian snowcock (Tetraogallus caucasicus)			ḳaḳabi		0	0	1	0	1	1	0	0	1	1
No	Bird	Caucasian snowcock (Tetraogallus caucasicus)			gvalaš induri		0	0	1	0	1	1	0	0	1	1
No	Bird	Caucasian snowcock (Tetraogallus caucasicus)			maxurtkine kotomi		0	0	1	0	1	1	0	0	1	1
No	Bird	Cormorant (Phalacrocorax spp.)			čvama		0	0	1	0	1	1	0	0	1	1
No	Bird	Goldfinch (Carduelis carduelis)	čiṭbaṭona				1	0	0	0	0	1	0	0	1	1
No	Bird	Goldfinch (Carduelis carduelis)			č̣ič̣e ḳvinča		0	0	1	0	1	1	0	0	1	1
No	Bird	Goldfinch (Carduelis carduelis)				tiasṗironi	0	0	0	1	1	1	0	0	1	1
No	Bird	Goldfinch (Carduelis carduelis)				tiasṗura	0	0	0	1	1	1	0	0	1	1
No	Bird	Goldfinch (Carduelis carduelis)				keaskuli	0	0	0	1	1	1	0	0	1	1
No	Bird	Goldfinch (Carduelis carduelis)				ḳiḳilimč̣ita	0	0	0	1	1	1	0	0	1	1
No	Bird	Goldfinch (Carduelis carduelis)				timč̣ita	0	0	0	1	1	1	0	0	1	1
No	Bird	Goldfinch (Carduelis carduelis)				nuḳumč̣ita	0	0	0	1	1	1	0	0	1	1
No	Bird	Mistle thrush (Turdus viscivorus)	čxartvi	čxərəšṭ, čxirwišṭ, čxurušṭ, čxərišṭ, čxərušṭ			1	1	0	0	0	1	0	1	0	1
No	Bird	Mistle thrush (Turdus viscivorus)			ǯɣorǯɣi, ǯɣirǯɣi, ǯɣirǯɣu, ǯɣərǯɣə	maǯaǯɣa	0	0	1	1	1	1	0	0	1	1
No	Bird	Mistle thrush (Turdus viscivorus)				mač̣aṗule	0	0	0	1	1	1	0	0	1	1
No	Bird	Mistle thrush (Turdus viscivorus)				ḳlixa	0	0	0	1	1	1	0	0	1	1
No	Bird	Jay (Garrulus glandarius)	čxiḳvi		čxviḳi, čxvirḳi, čikvi	mčiki, čxviḳi, čiki	1	0	1	1	1	1	1	0	1	0
No	Bird	Jay (Garrulus glandarius)		qaču, qawič, qarču			0	1	0	0	0	0	0	0	1	0
No	Bird	Jay (Garrulus glandarius)				mčurči	0	0	0	1	1	1	0	0	1	1
No	Bird	Jay (Garrulus glandarius)				ḳvarṭoroǯi	0	0	0	1	1	1	0	0	1	1
No	Bird	Jay (Garrulus glandarius)				seliq̇vari	0	0	0	1	1	1	0	0	1	1
No	Bird	Snipe (Gallinago spp.)	goč̣a				1	0	0	0	0	1	0	0	1	1
No	Bird	Snipe (Gallinago spp.)	č̣q̇iamṗo				1	0	0	0	0	1	0	0	1	1
No	Bird	Snipe (Gallinago spp.)		liwliwaj			0	1	0	0	0	0	0	0	1	0
No	Bird	Snipe (Gallinago spp.)		muq̇urṭnil			0	1	0	0	0	0	0	0	1	0
No	Bird	Snipe (Gallinago spp.)				nač̣ič̣ɣineri	0	0	0	1	1	1	0	0	1	1
No	Bird	Crane (Grus grus)	c̣ero		č̣ara, č̣aro		1	0	1	0	1	1	1	0	1	0
No	Bird	Crane (Grus grus)		maq̇wrinṭ, məq̇roonṭ			0	1	0	0	0	0	0	0	1	0
No	Bird	Tit (Parus spp.)	c̣ivc̣iva				1	0	0	0	0	1	0	0	1	1
No	Bird	Tit (Parus spp.)		mətnapool			0	1	0	0	0	0	0	0	1	0
No	Bird	Tit (Parus spp.)			ckərṗaṗa, ckərṗaṗi		0	0	1	0	1	1	0	0	1	1
No	Bird	Tit (Parus spp.)		šginil		mškiri	0	1	0	1	1	1	0	1	0	1
No	Bird	Tit (Parus spp.)				lač̣i ḳinč̣i	0	0	0	1	1	1	0	0	1	1
No	Bird	Tit (Parus spp.)				č̣urulim lajč̣i č̣uruli	0	0	0	1	1	1	0	0	1	1
No	Bird	Tit (Parus spp.)	c̣ic̣ḳana	ǯəč̣ḳ, ǯič̣ḳ	č̣ič̣ḳona		1	1	1	0	1	1	1	1	0	0
No	Bird	Tit (Parus spp.)	ḳioṭa		ḳionṭia		1	0	1	0	1	1	1	0	1	0
No	Bird	Little ringed plover (Charadrius dubius)	c̣inṭala				1	0	0	0	0	1	0	0	1	1
No	Bird	Little ringed plover (Charadrius dubius)		məlcod			0	1	0	0	0	0	0	0	1	0
No	Bird	Song thrush (Turdus philomelos)	c̣riṗa				1	0	0	0	0	1	0	0	1	1
No	Bird	Song thrush (Turdus philomelos)	ǯiǯɣi		ǯɣirǯɣi, ǯɣorǯɣi	maǯaǯɣa, maǯɣaǯi	1	0	1	1	1	1	1	0	1	0
No	Bird	Song thrush (Turdus philomelos)		gwac̣aj čxərəšṭ	čxoṭa		0	1	1	0	1	1	0	1	0	1
No	Bird	Dipper (Cinclus cinclus)	c̣q̇lis šašvi		c̣q̇ariš zeskvi	c̣arizemsḳu, c̣ḳazemsḳu	1	0	1	1	1	1	1	0	1	0
No	Bird	Dipper (Cinclus cinclus)		baṭḳæl			0	1	0	0	0	0	0	0	1	0
No	Bird	Dipper (Cinclus cinclus)		liceqepool			0	1	0	0	0	0	0	0	1	0
No	Bird	Dipper (Cinclus cinclus)		məlcd, məlcil			0	1	0	0	0	0	0	0	1	0
No	Bird	Dipper (Cinclus cinclus)				ɣalizemsku	0	0	0	1	1	1	0	0	1	1
No	Bird	Scops owl (Otus scops)	c̣q̇romi				1	0	0	0	0	1	0	0	1	1
No	Bird	Crake (Porzana porzana)	katamura				1	0	0	0	0	1	0	0	1	1
No	Bird	Crake (Porzana porzana)			zantia		0	0	1	0	1	1	0	0	1	1
No	Bird	Accentor (Prunellidae)	č̣vinṭaḳa				1	0	0	0	0	1	0	0	1	1
No	Bird	Accentor (Prunellidae)		gwac̣inaj			0	1	0	0	0	0	0	0	1	0
No	Bird	Great snipe (Gallinago media)	č̣ovilo				1	0	0	0	0	1	0	0	1	1
No	Bird	Great snipe (Gallinago media)	goč̣a				1	0	0	0	0	1	0	0	1	1
No	Bird	Great snipe (Gallinago media)		merq̇lid			0	1	0	0	0	0	0	0	1	0
No	Bird	Great snipe (Gallinago media)		mindɣla			0	1	0	0	0	0	0	0	1	0
No	Bird	Great snipe (Gallinago media)			č̣orṭiq̇i		0	0	1	0	1	1	0	0	1	1
No	Bird	Pheasant (Phasianus colchicus)	xoxobi		xuxub		1	0	1	0	1	1	1	0	1	0
No	Bird	Pheasant (Phasianus colchicus)			kilori, kiori, kəlori		0	0	1	0	1	1	0	0	1	1
No	Bird	Rooster, cock	mamali	mamilw	mumuli	mamuli, mumuli	1	1	1	1	1	1	1	1	0	0
No	Bird	Rooster, cock	q̇vinčila	q̇wič			1	1	0	0	0	1	0	1	0	1
No	Bird	Hen	dedali	dædw	daduli	daduli	1	1	1	1	1	1	1	1	0	0
No	Bird	Chick	barṭq̇i				1	0	0	0	0	1	0	0	1	1
No	Bird	Chick	c̣ic̣ila	c̣inc̣il	c̣ic̣ila, c̣ic̣la	c̣iṗili	1	1	1	1	1	1	1	1	0	0
No	Bird	Chick	martve		martve		1	0	1	0	1	1	1	0	1	0
No	Bird	Chick			ṭuṭurua		0	0	1	0	1	1	0	0	1	1
No	Bird	Chick			baɣač̣uč̣ua		0	0	1	0	1	1	0	0	1	1
No	Bird	Chick				mota, motali	0	0	0	1	1	1	0	0	1	1
No	Bird	Chick + Kittin	cindala	cindæw			1	1	0	0	0	1	0	1	0	1
No	Bird	Crop, craw	inčaqu, čičaxvi	qwænč			1	1	0	0	0	1	0	1	0	1
No	Bird	Beak, bill + sting	nisḳarṭi, niḳarṭi	niḳræṭ	laḳarṭi		1	1	1	0	1	1	1	1	0	0
No	Mammal	Bear (Ursus spp.)	datvi	dæšdw	tunti	mtuti	1	1	1	1	1	1	1	1	0	0
No	Mammal	Hyena (Hyena spp.)	aptari		optir		1	0	1	0	1	1	1	0	1	0
No	Mammal	Lynx (Lynx spp.)	pocxveri	porecx	porcxoli	porcxoli	1	1	1	1	1	1	1	1	0	0
No	Mammal	Fox (Vulpes spp.)	mela	maal	melia, mela	meli	1	1	1	1	1	1	1	1	0	0
No	Mammal	Wolf (Canis lupus)	mgeli	ašangel	geri, ngeri	mgeri, mgveri, mǯveri	1	1	1	1	1	1	1	1	0	0
No	Mammal	Wolf (Canis lupus)		txeere			0	1	0	0	0	0	0	0	1	0
No	Mammal	Jackal (Canis aureus)	ṭura		ṭura		1	0	1	0	1	1	1	0	1	0
No	Mammal	Cat (Felis spp.)	ḳaṭa		ḳaṭu	ḳaṭu	1	0	1	1	1	1	1	0	1	0
No	Mammal	Cat (Felis spp.)	cica	cicw			1	1	0	0	0	1	0	1	0	1
No	Mammal	Marten (Martes spp.)	ḳverna	ḳwen	ḳvinori	ḳvenuri	1	1	1	1	1	1	1	1	0	0
No	Mammal	Marten (Martes spp.)		næcxeḳw			0	1	0	0	0	0	0	0	1	0
No	Mammal	Otter (Lutra lutra)	c̣avi, mc̣avi	c̣iweer, c̣iwer, c̣ior	c̣vinari, c̣vinori	c̣vinari, mc̣unari, c̣vinri, c̣inari	1	1	1	1	1	1	1	1	0	0
No	Mammal	Badger (Meles meles)	mačvi	munčkw	munčkvi	mumčkvi	1	1	1	1	1	1	1	1	0	0
No	Mammal	Hedgehog (Erinaceus spp.)	zɣarbi, grʒɣabi		girʒɣabi, girǯɣibi		1	0	1	0	1	1	1	0	1	0
No	Mammal	Hedgehog (Erinaceus spp.)	buʒgi	buʒgw	buʒga	buʒgi	1	1	1	1	1	1	1	1	0	0
No	Mammal	Hedgehog (Erinaceus spp.)		ʒinʒɣw		danʒoloni	0	1	0	1	1	1	0	1	0	1
No	Mammal	Hedgehog (Erinaceus spp.)		cxunḳw			0	1	0	0	0	0	0	0	1	0
No	Mammal	Mole (Talpa spp.)	txunela	šdixun, šixund		xuxuli, xurxuli	1	1	0	1	1	1	1	1	0	0
No	Mammal	Mole (Talpa spp.)	muxvi	muh	muxvi, muxu, moxoxi	muxuxi	1	1	1	1	1	1	1	1	0	0
No	Mammal	Mole (Talpa spp.)	mudo	mudw	mudu		1	1	1	0	1	1	1	1	0	0
No	Mammal	Mole (Talpa spp.)			puɣu		0	0	1	0	1	1	0	0	1	1
No	Mammal	Mole (Talpa spp.)				emxu	0	0	0	1	1	1	0	0	1	1
No	Mammal	Mole (Talpa spp.)				leṭa mtui, leṭa mtgui	0	0	0	1	1	1	0	0	1	1
No	Mammal	Weasel (Mustela spp.)	dedopala, sindiopala			dadalibu	1	0	0	1	1	1	1	0	1	0
No	Mammal	Weasel (Mustela spp.)	sinǯapi				1	0	0	0	0	1	0	0	1	1
No	Mammal	Weasel (Mustela spp.)	tritina				1	0	0	0	0	1	0	0	1	1
No	Mammal	Weasel (Mustela spp.)	wrcini, krcvini	uršwna			1	1	0	0	0	1	0	1	0	1
No	Mammal	Weasel (Mustela spp.)			aɣiaɣi, arɣia	ɣajla, ɣalia	0	0	1	1	1	1	0	0	1	1
No	Mammal	Weasel (Mustela spp.)				q̇alič̣ereli	0	0	0	1	1	1	0	0	1	1
No	Mammal	Tur (Capra cylindricirnis/caucasica)	ǯixvi, ǯiqwi		ʒixvi		1	0	1	0	1	1	1	0	1	0
No	Mammal	Tur (Capra cylindricirnis/caucasica)	vaci	ɣwaš	oči	oči, boči	1	1	1	1	1	1	1	1	0	0
No	Mammal	Tur (Capra cylindricirnis/caucasica)				mṭḳui mtxa	0	0	0	1	1	1	0	0	1	1
No	Mammal	Tur female + foal	ḳvici	ḳwicra			1	1	0	0	0	1	0	1	0	1
No	Mammal	Tur young + chamois young	potri	pət			1	1	0	0	0	1	0	1	0	1
No	Mammal	Deer (Cervus spp. + Capreolus spp.)	ilemi, iremi	həl, ilw	eremi	eremi	1	1	1	1	1	1	1	1	0	0
No	Mammal	Deer + young bull	macalo	læčw			1	1	0	0	0	1	0	1	0	1
No	Mammal	Deer young	nuḳri				1	0	0	0	0	1	0	0	1	1
No	Mammal	Deer young				mota	0	0	0	1	1	1	0	0	1	1
No	Mammal	Roe deer (Capreolus capreolus)	šveli		skveri	mskveri	1	0	1	1	1	1	1	0	1	0
Yes	Mammal	Chamois (Rupicapra spp.)	arčvi	hersḳn	erckemi		1	1	1	0	1	1	1	1	0	0
No	Mammal	Chamois (Rupicapra spp.)	psiṭi				1	0	0	0	0	1	0	0	1	1
No	Mammal	Chamois (Rupicapra spp.)		cxeḳiš			0	1	0	0	0	0	0	0	1	0
No	Mammal	Chamois young	ciḳani				1	0	0	0	0	1	0	0	1	1
No	Mammal	Chamois young	ḳantura	ḳandrew			1	1	0	0	0	1	0	1	0	1
No	Pig farming	Pig (Sus spp.)	ɣori		ɣeǯi	ɣeǯi	1	0	1	1	1	1	1	0	1	0
No	Pig farming	Pig (Sus spp.)		xæm			0	1	0	0	0	0	0	0	1	0
No	Pig farming	Pig male	ṭaxi				1	0	0	0	0	1	0	0	1	1
No	Pig farming	Pig male	ḳeraṭi	ḳeir	ḳeri		1	1	1	0	1	1	1	1	0	0
No	Pig farming	Pig female	nezvi	nezw			1	1	0	0	0	1	0	1	0	1
No	Pig farming	Pig female	q̇owi	q̇er	ʾori		1	1	1	0	1	1	1	1	0	0
No	Pig farming	Pig young	goč̣i	gweč̣	gvinč̣ḳi		1	1	1	0	1	1	1	1	0	0
No	Pig farming	Pig young	teli		tu	mtvila, tila	1	0	1	1	1	1	1	0	1	0
No	Cattle farming	Cow (Bos taurus)	ʒroxa				1	0	0	0	0	1	0	0	1	1
No	Cattle farming	Cow (Bos taurus)	puri	puir	puǯi	puǯi	1	1	1	1	1	1	1	1	0	0
No	Cattle farming	Cow (Bos taurus)			čxou		0	0	1	0	1	1	0	0	1	1
No	Cattle farming	Cow male	xari, qari	qæn	xoǯi	xoǯi	1	1	1	1	1	1	1	1	0	0
No	Cattle farming	Cow young	xbo, qboj	xabna, ɣæbena, ɣabna	kabula		1	1	1	0	1	1	1	1	0	0
No	Cattle farming	Cow young	geni	ɣun	gini, geni	geni, nǯeni	1	1	1	1	1	1	1	1	0	0
No	Cattle farming	Cow immature male	mozveri		moza, namoza, mozuḳia	mozari	1	0	1	1	1	1	1	0	1	0
No	Cattle farming	Bull sacrificial	usxi	wisxw			1	1	0	0	0	1	0	1	0	1
No	Cattle farming	Cow immature female	deḳeuli		ǯaḳela		1	0	1	0	1	1	1	0	1	0
No	Sheep farming	Sheep (Ovis aries)	cxvari		šxuri	mčxuri	1	0	1	1	1	1	1	0	1	0
No	Sheep farming	Sheep (Ovis aries)		ɣoljaak			0	1	0	0	0	0	0	0	1	0
No	Sheep farming	Sheep male	verʒi		erǯi		1	0	1	0	1	1	1	0	1	0
No	Sheep farming	Sheep male		gicær			0	1	0	0	0	0	0	0	1	0
No	Sheep farming	Sheep immature	toxli	duxw		torxi	1	1	0	1	1	1	1	1	0	0
No	Sheep farming	Sheep young	ḳravi		ḳiribi		1	0	1	0	1	1	1	0	1	0
No	Sheep farming	Sheep young	baṭḳani			ṭiḳani	1	0	0	1	1	1	1	0	1	0
No	Sheep farming	Sheep young		žinaɣ, žənaɣ			0	1	0	0	0	0	0	0	1	0
No	Sheep farming	Sheep young		bex			0	1	0	0	0	0	0	0	1	0
No	Sheep farming	Sheep young		tomir			0	1	0	0	0	0	0	0	1	0
No	Goat farming	Goat (Capra hircus)	txa	daqəl	txa	txa	1	1	1	1	1	1	1	1	0	0
No	Goat farming	Goat (Capra hircus)				šoroni	0	0	0	1	1	1	0	0	1	1
No	Goat farming	Goat male	vaci	ɣwaš	oči	oči, boči	1	1	1	1	1	1	1	1	0	0
No	Goat farming	Goat male	boṭi	boṭ, boṭa, beṭw	boṭi, beṭari	boṭi, boṭiḳina	1	1	1	1	1	1	1	1	0	0
No	Goat farming	Goat young	ciḳani, tiḳani			ṭiḳani	1	0	0	1	1	1	1	0	1	0
No	Goat farming	Goat young	kosṭi	neɣæšd, neqšd	kvašti		1	1	1	0	1	1	1	1	0	0
No	Goat farming	Goat young		gicwril	kacari		0	1	1	0	1	1	0	1	0	1
No	Horse farming	Horse (Equus ferus caballus)	cxeni	šxir	čxeni	čxeni	1	1	1	1	1	1	1	1	0	0
No	Horse farming	Horse (Equus ferus caballus)		čæž			0	1	0	0	0	0	0	0	1	0
No	Horse farming	Horse young	ḳvici				1	0	0	0	0	1	0	0	1	1
No	Horse farming	Horse young		saabel			0	1	0	0	0	0	0	0	1	0
No	Horse farming	Horse young	kviraj		kvira		1	0	1	0	1	1	1	0	1	0
No	Horse farming	Horse young			pašaṭi		0	0	1	0	1	1	0	0	1	1
No	Donkey farming	Donkey (Equus africanus asinus)	viri	huiil	viri		1	1	1	0	1	1	1	1	0	0
No	Donkey farming	Donkey (Equus africanus asinus)			girini, gərəni	guruni, girini	0	0	1	1	1	1	0	0	1	1
No	Donkey farming	Donkey (Equus africanus asinus)	saxedari				1	0	0	0	0	1	0	0	1	1
No	Donkey farming	Donkey (Equus africanus asinus)		c̣el			0	1	0	0	0	0	0	0	1	0
No	Donkey farming	Donkey young	čočori		čočiḳia, čočiḳe		1	0	1	0	1	1	1	0	1	0
No	Mammal	Dog (Canis familiaris)	ʒaɣli	žeɣ	ǯoɣori	ǯoɣori	1	1	1	1	1	1	1	1	0	0
No	Mammal	Dog (Canis familiaris)				lač̣i	0	0	0	1	1	1	0	0	1	1
No	Mammal	Dog young	leḳvi		laḳvi		1	0	1	0	1	1	1	0	1	0
No	Mammal	Dog young	boḳveri	pæḳwna			1	1	0	0	0	1	0	1	0	1
No	Mammal	Dog young				ḳuṭavi	0	0	0	1	1	1	0	0	1	1
No	Mammal	Bat (Chiroptera)	ɣamura				1	0	0	0	0	1	0	0	1	1
No	Mammal	Bat (Chiroptera)		metætx, matxæp			0	1	0	0	0	0	0	0	1	0
No	Mammal	Bat (Chiroptera)			burbu	burbu	0	0	1	1	1	1	0	0	1	1
No	Mammal	Bat (Chiroptera)			oxvameš č̣uḳi		0	0	1	0	1	1	0	0	1	1
No	Mammal	Bat (Chiroptera)			buṭq̇uč̣i		0	0	1	0	1	1	0	0	1	1
No	Mammal	Mouse (Mus spp.)	tagvi	šdugw		mtugi, mtuǯi, mtui	1	1	0	1	1	1	1	1	0	0
No	Mammal	Mouse (Mus spp.)			č̣uḳi		0	0	1	0	1	1	0	0	1	1
No	Mammal	Squirrel (Sciurus spp.)	ciq̇vi		ciq̇vi, coʾu		1	0	1	0	1	1	1	0	1	0
No	Mammal	Squirrel (Sciurus spp.)	ʒamli	ǯinir		ʒemuri, ʒenuri	1	1	0	1	1	1	1	1	0	0
No	Mammal	Dormouse (Gliridae)	ʒilguda				1	0	0	0	0	1	0	0	1	1
No	Mammal	Dormouse (Gliridae)		halw	halaia		0	1	1	0	1	1	0	1	0	1
No	Mammal	Gazelle (Gazella spp.)	kurciḳi		kočia		1	0	1	0	1	1	1	0	1	0
No	Donkey farming	Mule (Equus mulus)	ʒori, ǯori		ʒari	ʒari	1	0	1	1	1	1	1	0	1	0
No	Donkey farming	Mule (Equus mulus)		huiil			0	1	0	0	0	0	0	0	1	0
No	Mammal	Leopard (Panthera pardus)	ǯiki		ǯiki, ǯiǯaɣi		1	0	1	0	1	1	1	0	1	0
No	Mammal	Leopard/tiger (Panthera pardus/tigris)	vepxvi	wepxw	vemxvi		1	1	1	0	1	1	1	1	0	0
No	Mammal	Tiger (Panthera tigris)			q̇ilo		0	0	1	0	1	1	0	0	1	1
No	Mammal	Lion (Panthera leo)	lomi	lem	ilim		1	1	1	0	1	1	1	1	0	0
No	Mammal	Lion (Panthera leo)			q̇ilo, nǯilo		0	0	1	0	1	1	0	0	1	1
No	Invertebrate	Beetle	xoč̣o		xoč̣o, xoč̣oč̣ia		1	0	1	0	1	1	1	0	1	0
No	Invertebrate	Beetle	muɣali	buɣuul, muɣul			1	1	0	0	0	1	0	1	0	1
No	Invertebrate	Beetle	babač̣ua			bobonč̣va	1	0	0	1	1	1	1	0	1	0
No	Invertebrate	Honey bee	puṭḳari			buṭḳuǯi, buṭuǯi, ṗuṭuži	1	0	0	1	1	1	1	0	1	0
No	Invertebrate	Honey bee	buzi	buzuul		buzur	1	1	0	1	1	1	1	1	0	0
No	Invertebrate	Honey bee		laɣwbæ[š]			0	1	0	0	0	0	0	0	1	0
No	Invertebrate	Honey bee		meer			0	1	0	0	0	0	0	0	1	0
No	Invertebrate	Honey bee			psḳa		0	0	1	0	1	1	0	0	1	1
No	Invertebrate	Wasp	ḳrazana	ɣæzw, laɣarz			1	1	0	0	0	1	0	1	0	1
No	Invertebrate	Wasp	bziḳi	biziḳ			1	1	0	0	0	1	0	1	0	1
No	Invertebrate	Wasp			mapsḳalia, masḳaia		0	0	1	0	1	1	0	0	1	1
No	Invertebrate	Wasp			mac̣irɣia, marc̣uxi	mac̣opxe, mac̣upxe, ac̣uɣe, ac̣iɣe, ac̣irɣa	0	0	1	1	1	1	0	0	1	1
No	Invertebrate	Sting	nesṭari		mešteri, nešteri		1	0	1	0	1	1	1	0	1	0
No	Invertebrate	Sting		cxwi			0	1	0	0	0	0	0	0	1	0
No	Invertebrate	Sting			ʒi	nʒi	0	0	1	1	1	1	0	0	1	1
No	Invertebrate	Sting			laḳarṭi		0	0	1	0	1	1	0	0	1	1
No	Invertebrate	worm	č̣ia		č̣ia		1	0	1	0	1	1	1	0	1	0
No	Invertebrate	worm	maṭli	məṭ	munṭur	munṭur	1	1	1	1	1	1	1	1	0	0
No	Invertebrate	worm	ɣvanḳi	ɣvæsḳ	ɣvenc̣ḳi		1	1	1	0	1	1	1	1	0	0
No	Invertebrate	worm	c̣ic̣il			c̣ic̣i, dobac̣ic̣i	1	0	0	1	1	1	1	0	1	0
No	Invertebrate	Bug/worm	č̣iaɣua		č̣ič̣aɣua		1	0	1	0	1	1	1	0	1	0
No	Invertebrate	Bug/worm		muɣuul			0	1	0	0	0	0	0	0	1	0
No	Invertebrate	Bug/worm			ɣverɣvi		0	0	1	0	1	1	0	0	1	1
No	Invertebrate	Locust	ḳalia, mḳal		ḳoli, rḳoli	mḳoli, nḳol	1	0	1	1	1	1	1	0	1	0
No	Invertebrate	Locust		mənc̣la			0	1	0	0	0	0	0	0	1	0
No	Invertebrate	tick	ṭḳiṗa				1	0	0	0	0	1	0	0	1	1
No	Invertebrate	tick	ḳirčxibi	ɣəǯg, gəǯɣ, garǯɣ, gə[r]ǯɣ	gərdɣə, girdɣibi		1	1	1	0	1	1	1	1	0	0
No	Invertebrate	tick	beč̣eč̣o, bač̣ḳa		bač̣a		1	0	1	0	1	1	1	0	1	0
No	Invertebrate	tick			ɣvač̣a	ɣač̣ḳa	0	0	1	1	1	1	0	0	1	1
No	Invertebrate	mole-cricket	maxra	maxra	xvaṭari		1	1	1	0	1	1	1	1	0	0
No	Invertebrate	mole-cricket			ɣvabaia	ɣvaṗa	0	0	1	1	1	1	0	0	1	1
No	Invertebrate	Spider	oboba	oplopæ[j]			1	1	0	0	0	1	0	1	0	1
No	Invertebrate	Spider	borbala		borbolia	bobola, bombula	1	0	1	1	1	1	1	0	1	0
No	Invertebrate	Spider		ṗæžw			0	1	0	0	0	0	0	0	1	0
No	Invertebrate	Spider web	kseli				1	0	0	0	0	1	0	0	1	1
No	Invertebrate	Spider web	ablabuda				1	0	0	0	0	1	0	0	1	1
No	Invertebrate	Spider web	pantxi, bandɣi	pæntx, bandɣ	bondɣi		1	1	1	0	1	1	1	1	0	0
No	Invertebrate	Spider web		txræm			0	1	0	0	0	0	0	0	1	0
No	Invertebrate	Spider web	mase		mosa	mosa	1	0	1	1	1	1	1	0	1	0
No	Invertebrate	Fly	buzi	buzuul			1	1	0	0	0	1	0	1	0	1
No	Invertebrate	Fly		meer	č̣anǯi, č̣andi	mč̣aǯi	0	1	1	1	1	1	0	1	0	1
No	Invertebrate	Flea	rc̣q̇ili, grc̣q̇ili, girc̣q̇ili	zəsq̇	c̣q̇iri	mc̣ḳiri	1	1	1	1	1	1	1	1	0	0
No	Invertebrate	Bed bug	baɣlinǯo				1	0	0	0	0	1	0	0	1	1
No	Invertebrate	Bed bug	ɣandala				1	0	0	0	0	1	0	0	1	1
No	Invertebrate	Bed bug		gərdɣæb, grdɣæbil	girdɣibia		0	1	1	0	1	1	0	1	0	1
No	Invertebrate	Bed bug	ḳedlisṭilai, ḳiṭinṭelaj	ḳedliṭiš	ḳidašṭi, ḳidač̣i, ḳiṭiṭi		1	1	1	0	1	1	1	1	0	0
No	Invertebrate	Bed bug				mḳorida	0	0	0	1	1	1	0	0	1	1
No	Invertebrate	Louse	ṭili	ṭiš	ṭi, ṭir	mṭi, mṭir	1	1	1	1	1	1	1	1	0	0
No	Invertebrate	Earthworm	č̣iaq̇ela		č̣ia		1	0	1	0	1	1	1	0	1	0
No	Invertebrate	Earthworm		məṭ			0	1	0	0	0	0	0	0	1	0
No	Invertebrate	Earthworm	č̣iaɣua	ɣwæsḳ	ɣvenc̣ḳi		1	1	1	0	1	1	1	1	0	0
No	Invertebrate	Earthworm				c̣ic̣i, dobac̣ic̣i	0	0	0	1	1	1	0	0	1	1
No	Invertebrate	Butterfly	ṗeṗela	ṗerṗel, ṗærṗol	parpalia	parpali	1	1	1	1	1	1	1	1	0	0
No	Invertebrate	Dragonfly	nemsiq̇laṗia				1	0	0	0	0	1	0	0	1	1
No	Invertebrate	Dragonfly		muc̣buril			0	1	0	0	0	0	0	0	1	0
No	Invertebrate	Dragonfly			gveriš dudiš maxoḳali		0	0	1	0	1	1	0	0	1	1
No	Invertebrate	Dragonfly				ḳarḳalamṭaxu	0	0	0	1	1	1	0	0	1	1
No	Invertebrate	Dragonfly				oric̣amṭaxu, ororemṭaxu	0	0	0	1	1	1	0	0	1	1
No	Invertebrate	Dragonfly				toligamaɣaše	0	0	0	1	1	1	0	0	1	1
No	Invertebrate	Scorpion	morieli		moriale		1	0	1	0	1	1	1	0	1	0
No	Invertebrate	Scorpion	ɣrianḳali	məɣrnč̣			1	1	0	0	0	1	0	1	0	1
No	Invertebrate	Scorpion		ḳlæč̣			0	1	0	0	0	0	0	0	1	0
No	Invertebrate	Scorpion				anḳreṗi, aḳreṗi	0	0	0	1	1	1	0	0	1	1
No	Invertebrate	Leech	c̣urbela				1	0	0	0	0	1	0	0	1	1
No	Invertebrate	Leech				vašamela	0	0	0	1	1	1	0	0	1	1
No	Invertebrate	Leech				mondovela	0	0	0	1	1	1	0	0	1	1
No	Invertebrate	Ant	č̣ianč̣vela, ǯinč̣veli, bunč̣vela, buč̣urč̣q̇vela	məršḳ, məšḳ	č̣ḳič̣ḳiṭia, ǯgiǯgiṭia	dimč̣ḳu, dumč̣ḳu, dunč̣u	1	1	1	1	1	1	1	1	0	0
No	Invertebrate	Firefly	cicinatela				1	0	0	0	0	1	0	0	1	1
No	Invertebrate	Firefly		məč̣ḳæm, məč̣ḳmiil, məč̣ḳiwool, muč̣ḳmul, muč̣ḳmuld	marc̣ḳinaia	ṗinč̣ḳu	0	1	1	1	1	1	0	1	0	1
No	Invertebrate	Firefly		švelc̣ak			0	1	0	0	0	0	0	0	1	0
No	Invertebrate	Firefly				maṗazuli, ṗaṗazulja	0	0	0	1	1	1	0	0	1	1
No	Invertebrate	Mosquito	ḳoɣo	ḳuɣwin, ḳəɣn, ḳuɣun	ḳoɣona	ḳoɣoni, ḳoɣona, ḳroɣoni	1	1	1	1	1	1	1	1	0	0
No	Invertebrate	Midge	kinkla		kinki		1	0	1	0	1	1	1	0	1	0
No	Invertebrate	Midge	muc̣aḳi				1	0	0	0	0	1	0	0	1	1
No	Invertebrate	Midge	mumli				1	0	0	0	0	1	0	0	1	1
No	Invertebrate	Midge		meer			0	1	0	0	0	0	0	0	1	0
No	Invertebrate	Ladybug	č̣iamaia				1	0	0	0	0	1	0	0	1	1
No	Invertebrate	Ladybug		mč̣ḳril			0	1	0	0	0	0	0	0	1	0
No	Invertebrate	Ladybug		ṭq̇əsgnæj muɣuul			0	1	0	0	0	0	0	0	1	0
No	Invertebrate	Ladybug		ṭq̇wasgil			0	1	0	0	0	0	0	0	1	0
No	Invertebrate	Ladybug			maṭarozaia		0	0	1	0	1	1	0	0	1	1
No	Invertebrate	Ladybug				xavana	0	0	0	1	1	1	0	0	1	1
No	Invertebrate	Caterpillars	muxluxo				1	0	0	0	0	1	0	0	1	1
No	Invertebrate	Caterpillars		məṭ			0	1	0	0	0	0	0	0	1	0
No	Invertebrate	Caterpillars	berao		baruu	baruu	1	0	1	1	1	1	1	0	1	0
No	Invertebrate	Cranefly	grʒelpexa ḳoɣo				1	0	0	0	0	1	0	0	1	1
No	Invertebrate	Cranefly	buḳaḳa				1	0	0	0	0	1	0	0	1	1
No	Invertebrate	Cranefly		ʒəng, ʒənʒ, ʒə			0	1	0	0	0	0	0	0	1	0
No	Invertebrate	Gadfly	bora			mṗuri	1	0	0	1	1	1	1	0	1	0
No	Invertebrate	Gadfly	mac̣uxela				1	0	0	0	0	1	0	0	1	1
No	Invertebrate	Gadfly		ɣærz, ɣæzw			0	1	0	0	0	0	0	0	1	0
No	Invertebrate	Gadfly			cxeniš č̣andi		0	0	1	0	1	1	0	0	1	1
No	Invertebrate	Gadfly				mṗuri	0	0	0	1	1	1	0	0	1	1
No	Invertebrate	Gadfly				ṗurzi, ṗruzi	0	0	0	1	1	1	0	0	1	1
No	Invertebrate	Gadfly				ǯoɣormč̣aǯi	0	0	0	1	1	1	0	0	1	1
No	Invertebrate	Lousefly	buzanḳali				1	0	0	0	0	1	0	0	1	1
No	Invertebrate	Lousefly		txamul, txamuul			0	1	0	0	0	0	0	0	1	0
No	Invertebrate	Lousefly		ɣæzw			0	1	0	0	0	0	0	0	1	0
No	Invertebrate	Lousefly			ɣvinḳi		0	0	1	0	1	1	0	0	1	1
No	Invertebrate	Lousefly			borbozia		0	0	1	0	1	1	0	0	1	1
No	Invertebrate	Moth	črčili			čički	1	0	0	1	1	1	1	0	1	0
No	Invertebrate	Moth			ʒiɣu		0	0	1	0	1	1	0	0	1	1
No	Invertebrate	Moth			ḳiḳili, xixili, ḳiḳiṭi		0	0	1	0	1	1	0	0	1	1
No	Invertebrate	Ground beetle	bzuala				1	0	0	0	0	1	0	0	1	1
No	Invertebrate	Ground beetle		ḳolæ[š] muɣul			0	1	0	0	0	0	0	0	1	0
No	Invertebrate	Ground beetle			ḳundiš xoč̣o		0	0	1	0	1	1	0	0	1	1
No	Invertebrate	Slug	lokora		lokoria		1	0	1	0	1	1	1	0	1	0
No	Invertebrate	Slug	loportkina, loporčkina				1	0	0	0	0	1	0	0	1	1
No	Invertebrate	Slug		muɣwreenč̣, muɣroonč̣, məɣrənč̣, mɣreeč̣, muɣvreenč̣, mərɣč̣			0	1	0	0	0	0	0	0	1	0
No	Invertebrate	Slug			munc̣i		0	0	1	0	1	1	0	0	1	1
No	Invertebrate	Slug				penc̣e	0	0	0	1	1	1	0	0	1	1
No	Invertebrate	Snail	loḳoḳina		lokoḳina		1	0	1	0	1	1	1	0	1	0
No	Invertebrate	Snail			perc̣o		0	0	1	0	1	1	0	0	1	1
No	Invertebrate	Snail				penc̣e	0	0	0	1	1	1	0	0	1	1
No	Invertebrate	Hornet/Bumblebee	onavari				1	0	0	0	0	1	0	0	1	1
No	Invertebrate	Hornet/Bumblebee	didḳrazana				1	0	0	0	0	1	0	0	1	1
No	Invertebrate	Hornet/Bumblebee	bazi		bazi	mžužu, mžurži	1	0	1	1	1	1	1	0	1	0
No	Invertebrate	Hornet/Bumblebee	zardli		zunǯi, zundi	mzuǯi, bzuǯi	1	0	1	1	1	1	1	0	1	0
No	Fish	Fish	tevzi	cuz			1	1	0	0	0	1	0	1	0	1
No	Fish	Fish	čxama	čxwim, čxum	čxomi	čxomi, čxombi	1	1	1	1	1	1	1	1	0	0
No	Fish	wels catfish	loko, lokoro		lorko	lorko	1	0	1	1	1	1	1	0	1	0
No	Fish	wels catfish	ɣlavi		ɣilami, ɣlami	ɣilami	1	0	1	1	1	1	1	0	1	0
No	Fish	Trout				ɣvančki	0	0	0	1	1	1	0	0	1	1
No	Fish	Sturgeon	zutxi		zintxə, zutxi	zuntxu	1	0	1	1	1	1	1	0	1	0
No	Fish	Sturgeon	parga		poronǯi	poreǯi	1	0	1	1	1	1	1	0	1	0
No	Fish	Sturgeon	svia		šamaia, svia		1	0	1	0	1	1	1	0	1	0
No	Fish	Sturgeon			anǯakia		0	0	1	0	1	1	0	0	1	1
No	Fish	Sturgeon			ǯarɣala		0	0	1	0	1	1	0	0	1	1
No	Crustacea	Crab/crayfish	ḳibo		ḳiboia		1	0	1	0	1	1	1	0	1	0
No	Crustacea	Crab/crayfish	ḳiborčxala		ḳiburčxi		1	0	1	0	1	1	1	0	1	0
No	Crustacea	Crab/crayfish	ḳirčxibi		girǯɣibi		1	0	1	0	1	1	1	0	1	0
No	Crustacea	Crab/crayfish	astaḳvi	hæšdæḳw	ortuḳi, ortoḳvi	ortuḳi, ortoḳvi	1	1	1	1	1	1	1	1	0	0
No	Reptile	Snake	gveli		gveri	gveri	1	0	1	1	1	1	1	0	1	0
No	Reptile	Snake	oʒi	wiǯ			1	1	0	0	0	1	0	1	0	1
No	Reptile	Snake		herc̣æm	verc̣emi		0	1	1	0	1	1	0	1	0	1
No	Reptile	Snake	c̣ic̣ila			c̣ic̣ila	1	0	0	1	1	1	1	0	1	0
No	Reptile	Lizard	xvliḳi, mxvlivi	pxəl	xvilari	xolura, mtxolari, mtxolure, mxolure, ntxalari, ntxalari	1	1	1	1	1	1	1	1	0	0
No	Reptile	Lizard	svlivi	šval	švela		1	1	1	0	1	1	1	1	0	0
No	Reptile	Lizard	astaḳvi	hæšdæḳw	ortuḳi, ortoḳvi	ortuḳi, ortoḳvi	1	1	1	1	1	1	1	1	0	0
No	Reptile	Lizard			ṭinṭila		0	0	1	0	1	1	0	0	1	1
No	Reptile	Turtle/Tortoise	ḳu, ḳuvi, ḳuw		ḳu		1	0	1	0	1	1	1	0	1	0
No	Amphibian	Frog	baq̇aq̇i, maq̇aq̇i				1	0	0	0	0	1	0	0	1	1
No	Amphibian	Frog	mq̇vari			maare, majare, mari, mahari	1	0	0	1	1	1	1	0	1	0
No	Amphibian	Frog		apxw		emxu	0	1	0	1	1	1	0	1	0	1
No	Amphibian	Frog	q̇varṭi, q̇oṭi		gordi		1	0	1	0	1	1	1	0	1	0
No	Amphibian	Toad	gombešo, gombio				1	0	0	0	0	1	0	0	1	1
No	Amphibian	Toad			žvabu	mžvabu	0	0	1	1	1	1	0	0	1	1
No	Amphibian	Salamander	morieli				1	0	0	0	0	1	0	0	1	1
No	Amphibian	Salamander	c̣q̇lis ǯoǯo				1	0	0	0	0	1	0	0	1	1
No	Amphibian	Salamander	mzetunaxavi				1	0	0	0	0	1	0	0	1	1
No	Fungus	Fungus + cucumber	soḳo		šinḳa	šuḳa	1	0	1	1	1	1	1	0	1	0
No	Fungus	Fungus	ṭq̇urbla	ṭq̇ubul	ṭq̇ibul	ṭq̇ibul	1	1	1	1	1	1	1	1	0	0
No	Fungus	Tinder fungus	abedi	habed	obedi		1	1	1	0	1	1	1	1	0	0
No	Plant part	Flower	q̇vavili		ṗeuli		1	0	1	0	1	1	1	0	1	0
No	Plant part	Flower		muɣwæj			0	1	0	0	0	0	0	0	1	0
No	Plant part	Flower		boč̣oč̣[ool]			0	1	0	0	0	0	0	0	1	0
No	Plant part	Seed	tesli		tasi		1	0	1	0	1	1	1	0	1	0
No	Plant part	Seed		læši			0	1	0	0	0	0	0	0	1	0
No	Plant part	Seed				č̣ḳemi	0	0	0	1	1	1	0	0	1	1
No	Shrub	Yellow Azalea (Rhododendron luteum)	ieli		ibli, ivli, eli, elišia	jeli	1	0	1	1	1	1	1	0	1	0
Yes	Shrub	Yellow Azalea (Rhododendron luteum)		hadra	odi	odi	0	1	1	1	1	1	0	1	0	1
No	Herb	Veratrum lobelianum	šxama, sxama, čxama, šxami				1	0	0	0	0	1	0	0	1	1
No	Herb	Veratrum lobelianum	asliq̇ara				1	0	0	0	0	1	0	0	1	1
No	Herb	Veratrum lobelianum				c̣armaxi	0	0	0	1	1	1	0	0	1	1
No	Herb	Veratrum lobelianum		naq̇šdel			0	1	0	0	0	0	0	0	1	0
No	Herb	Veratrum lobelianum	aṗuṭaraḳi, abudaraḳi, aṗunṭraḳi, xaṗuṭraḳi, abuṭaraṭi	amṭræḳ	aṗuṭraḳi		1	1	1	0	1	1	1	1	0	0
No	Shrub	Boxwood	bza		bzaḳali, zaḳali		1	0	1	0	1	1	1	0	1	0
No	Shrub	Boxwood		baia			0	1	0	0	0	0	0	0	1	0
No	Herb	Strawberry (Fragaria spp.)	marc̣q̇vi	basq̇i, bæsq̇			1	1	0	0	0	1	0	1	0	1
No	Herb	Strawberry (Fragaria spp.)	darɣala		durɣeni	durɣeni	1	0	1	1	1	1	1	0	1	0
No	Herb	Strawberry (Fragaria spp.)	c̣iamṗola				1	0	0	0	0	1	0	0	1	1
No	Herb	Strawberry (Fragaria spp.)	c̣ic̣indera		c̣ic̣imdera, c̣ic̣indara		1	0	1	0	1	1	1	0	1	0
No	Herb	Strawberry (Fragaria spp.)		majool			0	1	0	0	0	0	0	0	1	0
No	Herb	Strawberry (Fragaria spp.)		cinq̇a	cəmua, cəmq̇ua		0	1	1	0	1	1	0	1	0	1
No	Herb	Strawberry (Fragaria spp.)			xvixvinia		0	0	1	0	1	1	0	0	1	1
No	Herb	Strawberry (Fragaria spp.)			ṭḳopa-ḳindɣi	ḳandɣu	0	0	1	1	1	1	0	0	1	1
No	Shrub	Goat willow (Salix caprea)	mdgnali, dgnari, dgnali				1	0	0	0	0	1	0	0	1	1
No	Shrub	Goat willow (Salix caprea)	baṭič̣uḳa				1	0	0	0	0	1	0	0	1	1
Yes	Shrub	Goat willow (Salix caprea)	poxvi	pixvra	purxi		1	1	1	0	1	1	1	1	0	0
No	Shrub	Goat willow (Salix caprea)	cicela, cica				1	0	0	0	0	1	0	0	1	1
No	Shrub	Goat willow (Salix caprea)	ḳaṭac̣nora				1	0	0	0	0	1	0	0	1	1
Yes	Shrub	Goat willow (Salix caprea)	bagvi	bægwra	buguʒiri		1	1	1	0	1	1	1	1	0	0
No	Shrub	Goat willow (Salix caprea)		čič̣vini			0	1	0	0	0	0	0	0	1	0
No	Shrub	Goat willow (Salix caprea)			ḳaṭuǯvari		0	0	1	0	1	1	0	0	1	1
No	Shrub	Goat willow (Salix caprea)				zevidi	0	0	0	1	1	1	0	0	1	1
No	Vine	Ivy	suro		suǯi	msiǯi, msuǯi	1	0	1	1	1	1	1	0	1	0
No	Vine	Ivy	patalo				1	0	0	0	0	1	0	0	1	1
No	Vine	Ivy	žuan				1	0	0	0	0	1	0	0	1	1
No	Vine	Ivy		bærd, baard			0	1	0	0	0	0	0	0	1	0
No	Shrub	Cherry plum	ṭq̇emali, ṭq̇imali, ṭq̇imal		ʾomuri	q̇omuri	1	0	1	1	1	1	1	0	1	0
No	Shrub	Cherry plum		bærq̇en, bærq̇wen			0	1	0	0	0	0	0	0	1	0
No	Shrub	Holly (Ilex spp.)	baʒgi, baʒgari, baʒgara	baʒgra			1	1	0	0	0	1	0	1	0	1
No	Shrub	Holly (Ilex spp.)	irmisaḳvneṭela				1	0	0	0	0	1	0	0	1	1
No	Shrub	Holly (Ilex spp.)	čxeri				1	0	0	0	0	1	0	0	1	1
No	Shrub	Holly (Ilex spp.)	viris saḳvneṭela				1	0	0	0	0	1	0	0	1	1
No	Shrub	Holly (Ilex spp.)	zamtara, zamtar-zapxula				1	0	0	0	0	1	0	0	1	1
No	Shrub	Holly (Ilex spp.)	č̣ḳemara				1	0	0	0	0	1	0	0	1	1
No	Shrub	Holly (Ilex spp.)		bærcxil	barcxeli, barcxini		0	1	1	0	1	1	0	1	0	1
Yes	Shrub	Cherry laurel (Prunus laurocerasus)	c̣q̇avi, mc̣q̇avi	c̣q̇aw, c̣q̇ew	c̣q̇ili, c̣q̇i, c̣q̇ivi, c̣q̇ovi, c̣q̇oi	mc̣ḳo, mc̣ḳoli, c̣u	1	1	1	1	1	1	1	1	0	0
No	Shrub	Cherry laurel (Prunus laurocerasus)	čkeri, šḳeri, lešḳeri, lešḳi				1	0	0	0	0	1	0	0	1	1
No	Tree	Alder (Alnus glutinosa)	txmela, rtxmela, txemla		txom, txum, txumu	txombu, txomu	1	0	1	1	1	1	1	0	1	0
No	Tree	Alder (Alnus glutinosa)		belq̇æč, belq̇eč			0	1	0	0	0	0	0	0	1	0
No	Herb	Butterbur (Petasites spp.)	buera, buara, purɣvela, burɣvela, burɣavai, bulɣavai, bulɣava, bulɣva, bulɣo, borxvena	birɣw, burɣi, buurɣu	buɣi, buɣi		1	1	1	0	1	1	1	1	0	0
No	Herb	Butterbur (Petasites spp.)	lešxi				1	0	0	0	0	1	0	0	1	1
No	Herb	Butterbur (Petasites spp.)	dilma, dimela, q̇ardimela, melaḳuda				1	0	0	0	0	1	0	0	1	1
No	Herb	Butterbur (Petasites spp.)	barambo				1	0	0	0	0	1	0	0	1	1
No	Herb	Butterbur (Petasites spp.)		muḳurtxi			0	1	0	0	0	0	0	0	1	0
No	Gardening	Radish	boloḳi	boleḳ	buleḳi	buleḳi	1	1	1	1	1	1	1	1	0	0
No	Herb	Fescue (Festuca spp.)	kuči, koči, kušai, kočora				1	0	0	0	0	1	0	0	1	1
No	Herb	Fescue (Festuca spp.)	mc̣ivana, c̣ivana				1	0	0	0	0	1	0	0	1	1
No	Herb	Fescue (Festuca spp.)	buʒgi, burʒgli	boǯger	buʒguri	buʒguri	1	1	1	1	1	1	1	1	0	0
No	Herb	Field horsetail	šviṭa				1	0	0	0	0	1	0	0	1	1
No	Herb	Field horsetail	muxla				1	0	0	0	0	1	0	0	1	1
No	Herb	Field horsetail	nac̣q̇veṭa				1	0	0	0	0	1	0	0	1	1
No	Herb	Field horsetail	cxenis, ǯoris an viri ʒua				1	0	0	0	0	1	0	0	1	1
No	Herb	Field horsetail	monaʒua				1	0	0	0	0	1	0	0	1	1
No	Herb	Field horsetail	borbala				1	0	0	0	0	1	0	0	1	1
No	Herb	Field horsetail	ṭriala				1	0	0	0	0	1	0	0	1	1
No	Herb	Field horsetail	datvipančari				1	0	0	0	0	1	0	0	1	1
No	Herb	Field horsetail	naʒvabalaxa				1	0	0	0	0	1	0	0	1	1
No	Herb	Field horsetail		bəzəld			0	1	0	0	0	0	0	0	1	0
No	Herb	Field horsetail			tuntiši č̣emi		0	0	1	0	1	1	0	0	1	1
No	Herb	Field horsetail			demiši č̣emi		0	0	1	0	1	1	0	0	1	1
No	Herb	Field horsetail			mač̣q̇vaduri		0	0	1	0	1	1	0	0	1	1
No	Tree	Walnut (Juglans regia)	ḳaḳali	ḳaḳra, gaḳra			1	1	0	0	0	1	0	1	0	1
No	Tree	Walnut (Juglans regia)	neʒi		neʒi	neʒi	1	0	1	1	1	1	1	0	1	0
No	Tree	Walnut + chestnut	nigozi	gwiǯ, gwiz			1	1	0	0	0	1	0	1	0	1
Yes	Herb	Dwarf elder (Sambucus ebulus)	anc̣li, anc̣liḳa	ganč̣w, gænč̣w	inč̣iria, inč̣ilia, inč̣iri	inč̣ira, inč̣iri	1	1	1	1	1	1	1	1	0	0
No	Shrub	Black elder (Sambucus nigra)	didgula, dudgula				1	0	0	0	0	1	0	0	1	1
No	Shrub	Black elder (Sambucus nigra)	gulq̇ru, gulq̇uro				1	0	0	0	0	1	0	0	1	1
No	Shrub	Black elder (Sambucus nigra)	xeḳro, xeɣrue, xeq̇rua	geq̇ruaj	ǯaq̇rua		1	1	1	0	1	1	1	1	0	0
No	Shrub	Black elder (Sambucus nigra)	xreḳola, xriḳola				1	0	0	0	0	1	0	0	1	1
No	Shrub	Black elder (Sambucus nigra)	txipsela				1	0	0	0	0	1	0	0	1	1
No	Shrub	Black elder (Sambucus nigra)			taxvanṭia		0	0	1	0	1	1	0	0	1	1
No	Shrub	Black elder (Sambucus nigra)			xintobilašiu ǯa		0	0	1	0	1	1	0	0	1	1
No	Shrub	Black elder (Sambucus nigra)			čvačvabe, čičvabi		0	0	1	0	1	1	0	0	1	1
No	Shrub	Black elder (Sambucus nigra)			ḳamṗaa, ḳamṗara	ḳamṗaa, ḳamṗara	0	0	1	1	1	1	0	0	1	1
No	Shrub	Barberry (Berberis vulgaris)	ḳoc̣axuri, eḳalʒmara, ḳoc̣maxuri, ḳvac̣axuri	gwac̣xir, goc̣xir	ḳorc̣oxuli		1	1	1	0	1	1	1	1	0	0
No	Shrub	Barberry (Berberis vulgaris)	esḳalʒmara				1	0	0	0	0	1	0	0	1	1
No	Fern	Male fern (Dryopteris filix-mas)	gvimra	gwrimb	gvimora		1	1	1	0	1	1	1	1	0	0
No	Fern	Male fern (Dryopteris filix-mas)	čaduna, čada				1	0	0	0	0	1	0	0	1	1
No	Fern	Male fern (Dryopteris filix-mas)	blencnara			bilonca	1	0	0	1	1	1	1	0	1	0
Yes	Tree	Chestnut (Castanea sativa)	c̣abli	c̣ebeld	č̣uburi	č̣uburi, č̣ubui	1	1	1	1	1	1	1	1	0	0
No	Herb	Hemp (Cannabis spp.)	ḳanapi				1	0	0	0	0	1	0	0	1	1
No	Herb	Hemp (Cannabis spp.)		kan	kuni		0	1	1	0	1	1	0	1	0	1
No	Herb	Hemp (Cannabis spp.)		gimbæš			0	1	0	0	0	0	0	0	1	0
No	Herb	Hemp (Cannabis spp.)		qerq, xerxla			0	1	0	0	0	0	0	0	1	0
No	Herb	Hemp (Cannabis spp.)	ḳepi		ḳəpi, ḳipi	ḳerpi, ḳepi	1	0	1	1	1	1	1	0	1	0
No	Shrub	Rowan (Sorbus aucuparia)	circeli				1	0	0	0	0	1	0	0	1	1
No	Shrub	Rowan (Sorbus aucuparia)	c̣oro, mc̣oro				1	0	0	0	0	1	0	0	1	1
No	Shrub	Rowan (Sorbus aucuparia)	č̣navi, mč̣ḳnavi, mč̣navi				1	0	0	0	0	1	0	0	1	1
No	Shrub	Rowan (Sorbus aucuparia)		goglænd			0	1	0	0	0	0	0	0	1	0
No	Shrub	Rowan (Sorbus aucuparia)			čvaxa		0	0	1	0	1	1	0	0	1	1
No	Tree	White Willow (Salix alba)	ṭiripi	ṭelep	ṭilipi		1	1	1	0	1	1	1	1	0	0
No	Tree	White Willow (Salix alba)	c̣nori				1	0	0	0	0	1	0	0	1	1
No	Tree	White Willow (Salix alba)	ʒec̣ni	č̣əč̣ənd, čič̣ənd	zič̣oni, č̣ič̣oni		1	1	1	0	1	1	1	1	0	0
No	Tree	White Willow (Salix alba)		gunc̣wiš, gənc̣iš			0	1	0	0	0	0	0	0	1	0
No	Tree	Pine (Pinus spp.)	pic̣vi, bec̣vi		pič̣vi	pič̣vi	1	0	1	1	1	1	1	0	1	0
No	Tree	Pine (Pinus spp.)	ḳaṭari				1	0	0	0	0	1	0	0	1	1
No	Tree	Pine (Pinus spp.)		gəgib, gəgəp	gigibi		0	1	1	0	1	1	0	1	0	1
No	Tree	Checkertree (Sorbus torminalis)	tameli	tam	rtomi		1	1	1	0	1	1	1	1	0	0
No	Tree	Checkertree (Sorbus torminalis)	datvixala, datvimsxala		tuntiši sxuli		1	0	1	0	1	1	1	0	1	0
No	Tree	Checkertree (Sorbus torminalis)	balɣoǯi				1	0	0	0	0	1	0	0	1	1
No	Tree	Checkertree (Sorbus torminalis)	datvamsxala				1	0	0	0	0	1	0	0	1	1
No	Tree	Checkertree (Sorbus torminalis)		murgwi, muurgu			0	1	0	0	0	0	0	0	1	0
No	Tree	Checkertree (Sorbus torminalis)			šxeraǯi		0	0	1	0	1	1	0	0	1	1
No	Vine	Grape (Vitis spp.)	vazi	wæz, ɣwæz			1	1	0	0	0	1	0	1	0	1
No	Vine	Grape (Vitis spp.)	venaxi, venaqi		binexi, benexi	binexi, benexi	1	0	1	1	1	1	1	0	1	0
No	Vine	Grape (Vitis spp.)		lerc̣			0	1	0	0	0	0	0	0	1	0
Yes	Tree	Aspen (Populus tremula)	verxvi	werxw, werxwla, jerxwla	vexi		1	1	1	0	1	1	1	1	0	0
No	Tree	Aspen (Populus tremula)	daranɣi				1	0	0	0	0	1	0	0	1	1
No	Tree	Aspen (Populus tremula)			priale		0	0	1	0	1	1	0	0	1	1
No	Tree	Apple (Malus spp.)	vašli	wisg, wisḳw, usḳw	uškuri	uškiri	1	1	1	1	1	1	1	1	0	0
No	Shrub	Blackberry (Rubus fruticosus)	maq̇vali, maq̇ol	muq̇w	muʾi, muʾia	muʾi	1	1	1	1	1	1	1	1	0	0
No	Shrub	Blackberry (Rubus fruticosus)	bardi, bardaq̇vavilai				1	0	0	0	0	1	0	0	1	1
No	Shrub	Blackberry (Rubus fruticosus)	ʒugura	ʒigir, ʒəgir	ʒigiri, ʒəgiri		1	1	1	0	1	1	1	1	0	0
No	Shrub	Blackberry (Rubus fruticosus)		wiɣ, wiɣw, uɣw (naq̇opi)			0	1	0	0	0	0	0	0	1	0
No	Shrub	Blackberry (Rubus fruticosus)			durɣeni		0	0	1	0	1	1	0	0	1	1
No	Tree	Pear (Pyrus spp.)	msxali, sxali	wicx, icx	sxuli	mcxuli	1	1	1	1	1	1	1	1	0	0
Yes	Tree	Linden (Tilia spp.)	cacxvi, cacx	zæsxw, zesxa	ducxu	ducxu	1	1	1	1	1	1	1	1	0	0
No	Tree	Linden (Tilia spp.)	mač̣i				1	0	0	0	0	1	0	0	1	1
No	Tree	Linden (Tilia spp.)		pača			0	1	0	0	0	0	0	0	1	0
No	Shrub	Caucasian rhododendron (Rhododendron caucasicum)	deḳa				1	0	0	0	0	1	0	0	1	1
Yes	Shrub	Caucasian rhododendron (Rhododendron caucasicum)	zisxa	zišxora	žiške		1	1	1	0	1	1	1	1	0	0
No	Shrub	Caucasian rhododendron (Rhododendron caucasicum)			xvamca, xvanca		0	0	1	0	1	1	0	0	1	1
No	Shrub	Caucasian rhododendron (Rhododendron caucasicum)	škeri		škeri	mšḳeri	1	0	1	1	1	1	1	0	1	0
Yes	Shrub	Medlar (Mespilus germanica)	zɣmarṭli, žɣmarṭli, zimarṭli, simarṭli, sxmarṭlin, simarṭl	zunṭi, zunki, žuunṭu	ckumunṭuri, cxumunṭuri	ckirmuṭuri	1	1	1	1	1	1	1	1	0	0
Yes	Shrub	Colchic butcher's-broom (Ruscus colchicus)	ʒmerxli, ǯmerxli, ǯilmexi	zəmex	zormexi	zermexi, zurmexi, zurmex	1	1	1	1	1	1	1	1	0	0
No	Tree	Sycamore (Acer pseudoplatanus)	boḳvi, boq̇vi				1	0	0	0	0	1	0	0	1	1
Yes	Tree	Sycamore (Acer pseudoplatanus)	teḳera	teḳra, teḳər	taḳveri	taḳveri	1	1	1	1	1	1	1	1	0	0
No	Tree	Sycamore + Zelkova	ʒelkva		čampa		1	0	1	0	1	1	1	0	1	0
No	Herb	Raspberry (Rubus idaeus)	žolo, žoli, mžvali, mžoli, žvalo, žola				1	0	0	0	0	1	0	0	1	1
No	Herb	Raspberry (Rubus idaeus)	kuba, ɣvapi, xvapi, ɣvapa, xvapa, kuurai				1	0	0	0	0	1	0	0	1	1
No	Herb	Raspberry (Rubus idaeus)		inɣa	imɣva, inɣva		0	1	1	0	1	1	0	1	0	1
No	Herb	Raspberry (Rubus idaeus)			bališ muʾi		0	0	1	0	1	1	0	0	1	1
No	Herb	Raspberry (Rubus idaeus)				daʒi ḳandɣu	0	0	0	1	1	1	0	0	1	1
No	Herb	Sedge (Carex spp.)	isli	isr	isiri, lisiri, maisiraia	lisiri	1	1	1	1	1	1	1	1	0	0
No	Herb	Sedge (Carex spp.)			xaia		0	0	1	0	1	1	0	0	1	1
Yes	Tree	Ash (Fraxinus excelsior)	ipani, ipeni, ipni, ipna	ip, ipar, ipnaj	liponi		1	1	1	0	1	1	1	1	0	0
No	Tree	Ash (Fraxinus excelsior)	ḳoṗiṭi				1	0	0	0	0	1	0	0	1	1
Yes	Tree	Ash (Fraxinus excelsior)		læǯra, lenǯ	laǯi, lanǯi		0	1	1	0	1	1	0	1	0	1
No	Gardening	Squash, pumpkin	gogra, gugraa				1	0	0	0	0	1	0	0	1	1
No	Gardening	Squash, pumpkin	ḳvaxi	ḳwaxnesg			1	1	0	0	0	1	0	1	0	1
No	Gardening	Squash, pumpkin	xaṗi				1	0	0	0	0	1	0	0	1	1
No	Gardening	Squash, pumpkin			ḳoṗešia		0	0	1	0	1	1	0	0	1	1
No	Gardening	Squash, pumpkin				ḳaiši	0	0	0	1	1	1	0	0	1	1
No	Gardening	Squash, pumpkin				q̇oq̇ore	0	0	0	1	1	1	0	0	1	1
No	Gardening	Squash, pumpkin				peli	0	0	0	1	1	1	0	0	1	1
No	Gardening	Cucumber	ḳiṭri, ḳinṭri	ḳinṭwri, ḳinṭr, ḳənṭər	ḳənṭəri	ḳinṭri	1	1	1	1	1	1	1	1	0	0
No	Gardening	Cucumber				šuḳa	0	0	0	1	1	1	0	0	1	1
No	Shrub	Swida (Cornus australis)	šindanc̣la, šindilerc̣a, šindarc̣a, švindlarc̣a, švindarc̣la, švinerc̣ala, šinarc̣ḳili, šindimacilobela, šuidanc̣la				1	0	0	0	0	1	0	0	1	1
No	Shrub	Swida (Cornus australis)	inʒgla		inzgili, inʒgili		1	0	1	0	1	1	1	0	1	0
No	Shrub	Swida (Cornus australis)	zumṗela, zumṗe				1	0	0	0	0	1	0	0	1	1
No	Shrub	Swida (Cornus australis)	txipsela				1	0	0	0	0	1	0	0	1	1
No	Shrub	Swida (Cornus australis)	ḳriḳina	ḳəḳənd			1	1	0	0	0	1	0	1	0	1
No	Herb	Hogweed (Heracleum)	diq̇i, diq̇ina, diq̇a, mdiq̇i, dilq̇a, duiq̇, diq̇vi		diʾe, diʾia		1	0	1	0	1	1	1	0	1	0
No	Herb	Hogweed (Heracleum)	xelaxaši, telaxarši, tilaxarčila, čilaxarčila		palaxarǯi		1	0	1	0	1	1	1	0	1	0
No	Herb	Hogweed (Heracleum)	kolgana				1	0	0	0	0	1	0	0	1	1
No	Herb	Hogweed (Heracleum)		čičwla			0	1	0	0	0	0	0	0	1	0
No	Herb	Hogweed (Heracleum)			ɣoɣe, ɣoɣelia		0	0	1	0	1	1	0	0	1	1
No	Gardening	Bean	lobio, lobio, lebua, lebio, lobie, lobiei		lebia	lobia, lobža, lobǯa	1	0	1	1	1	1	1	0	1	0
No	Herb	Plantains (Plantago spp.)	mravalʒarɣva, lavaʒarɣva, lavarʒaɣa, cxraʒarɣva, bambaʒarɣva, ʒarɣva-ʒarɣva, beraʒarɣva	məʒarɣwool, maǯarlol	maǯarɣvia, maǯarɣalaia	maǯarɣve	1	1	1	1	1	1	1	1	0	0
No	Herb	Plantains (Plantago spp.)		mudruc̣a			0	1	0	0	0	0	0	0	1	0
No	Herb	Plantains (Plantago spp.)		muxwṭel		xuṭul, xuṭeni	0	1	0	1	1	1	0	1	0	1
No	Herb	Plantains (Plantago spp.)		šwaræš bale			0	1	0	0	0	0	0	0	1	0
No	Herb	Plantains (Plantago spp.)				škvitdamai	0	0	0	1	1	1	0	0	1	1
No	Shrub	Blueberry (Vaccinium spp.)	mocvi		munču, munčia		1	0	1	0	1	1	1	0	1	0
No	Shrub	Blueberry (Vaccinium spp.)	šavxilai				1	0	0	0	0	1	0	0	1	1
No	Shrub	Blueberry (Vaccinium spp.)	selšavi, šalšavi, šilšavi				1	0	0	0	0	1	0	0	1	1
No	Shrub	Blueberry (Vaccinium spp.)	ili				1	0	0	0	0	1	0	0	1	1
No	Shrub	Blueberry (Vaccinium spp.)	žoli				1	0	0	0	0	1	0	0	1	1
No	Shrub	Blueberry (Vaccinium spp.)	modginari	megməl, melgməl, mengməl			1	1	0	0	0	1	0	1	0	1
No	Shrub	Blueberry (Vaccinium spp.)	mic̣amocvi				1	0	0	0	0	1	0	0	1	1
No	Shrub	Blueberry (Vaccinium spp.)			melišia		0	0	1	0	1	1	0	0	1	1
No	Shrub	Blueberry (Vaccinium spp.)		ciinq̇a, cinq̇a			0	1	0	0	0	0	0	0	1	0
No	Shrub	Blueberry (Vaccinium spp.)				ḳacxa, ḳacxanaḳa	0	0	0	1	1	1	0	0	1	1
No	Shrub	Currant (Ribes spp.)	mocxari, macxari	mencxar, mencxwar, mencxwær, məncxar	morcxula, mircxula		1	1	1	0	1	1	1	1	0	0
No	Shrub	Currant (Ribes spp.)	xunc̣i, xunc̣ai		xunc̣i		1	0	1	0	1	1	1	0	1	0
No	Shrub	Currant (Ribes spp.)	aluda				1	0	0	0	0	1	0	0	1	1
No	Shrub	Currant (Ribes spp.)			čxerazi, čxarazi	čxerazi, čxarazi	0	0	1	1	1	1	0	0	1	1
No	Herb	Nettle (Urtica dioica)	č̣inč̣ari, ǯinč̣ari, žinč̣ar	ǯišḳar		dinč̣ḳiǯi, dinč̣q̇iǯi	1	1	0	1	1	1	1	1	0	0
No	Herb	Nettle (Urtica dioica)	č̣axiana				1	0	0	0	0	1	0	0	1	1
No	Herb	Nettle (Urtica dioica)		merxel	merxe		0	1	1	0	1	1	0	1	0	1
No	Herb	Nettle (Urtica dioica)			č̣uč̣elia, č̣uč̣ele		0	0	1	0	1	1	0	0	1	1
No	Herb	Mint (Mentha spp.)	ṗiṭna				1	0	0	0	0	1	0	0	1	1
No	Herb	Mint (Mentha spp.)		mintoor	minta		0	1	1	0	1	1	0	1	0	1
No	Herb	Sorrel (Rumex acetosa)	mžauna, mžavana, mžavia, mžavela, žvanaj, mžave ɣvalo				1	0	0	0	0	1	0	0	1	1
No	Herb	Sorrel (Rumex acetosa)		murtxwæli	ṭq̇vaṭq̇valia		0	1	1	0	1	1	0	1	0	1
No	Herb	Sorrel (Rumex acetosa)			sasṭi		0	0	1	0	1	1	0	0	1	1
No	Herb	Sorrel (Rumex acetosa)			č̣vaxa, čvaxa		0	0	1	0	1	1	0	0	1	1
No	Herb	Black nightshade (Solanum nigrum)	ʒaɣlq̇urʒena, ʒaɣlixunc̣ai, ʒaɣlaq̇urʒena		ǯoɣoriši maq̇irzenaia	ǯiɣor ʾurʒeni	1	0	1	1	1	1	1	0	1	0
No	Herb	Black nightshade (Solanum nigrum)		muq̇urʒenool			0	1	0	0	0	0	0	0	1	0
No	Herb	Black nightshade (Solanum nigrum)			dixami melišia		0	0	1	0	1	1	0	0	1	1
No	Herb	Black nightshade (Solanum nigrum)			ɣvinǯa-ɣvinǯa		0	0	1	0	1	1	0	0	1	1
No	Herb	Black nightshade (Solanum nigrum)			uča ṭq̇a		0	0	1	0	1	1	0	0	1	1
No	Shrub	Dog-rose	asḳili, esḳalai			ošḳili	1	0	0	1	1	1	1	0	1	0
No	Shrub	Dog-rose	ṭq̇is vardi				1	0	0	0	0	1	0	0	1	1
No	Shrub	Dog-rose	korniḳarṭa				1	0	0	0	0	1	0	0	1	1
No	Shrub	Dog-rose	ešmaḳis matraxi				1	0	0	0	0	1	0	0	1	1
No	Shrub	Dog-rose		muqwæri, qwæri			0	1	0	0	0	0	0	0	1	0
No	Shrub	Dog-rose			ešmaḳiši vardi		0	0	1	0	1	1	0	0	1	1
No	Shrub	Dog-rose			ešmaḳiši martaxi		0	0	1	0	1	1	0	0	1	1
No	Herb	Spurge (Euphorbia spp.)	rʒiana, rʒevana, erʒevana, merʒevala, merʒeule, rʒiarʒia, ziana	mələǯool	mabžalia, mavžalia, mebžalie		1	1	1	0	1	1	1	1	0	0
Yes	Tree	Spruce (Picea orientalis)	naʒvi	nezwra, nenz	nuzu	nuzu	1	1	1	1	1	1	1	1	0	0
No	Tree	Spruce (Picea orientalis)	cvela				1	0	0	0	0	1	0	0	1	1
No	Tree	Spruce (Picea orientalis)		ɣumir, ɣumuur			0	1	0	0	0	0	0	0	1	0
No	Tree	Fir (Abies nordmanniana)	soč̣i		švač̣a, švanč̣a, švanč̣ḳa		1	0	1	0	1	1	1	0	1	0
No	Tree	Fir (Abies nordmanniana)	čixri				1	0	0	0	0	1	0	0	1	1
No	Tree	Fir (Abies nordmanniana)		nenz			0	1	0	0	0	0	0	0	1	0
No	Gardening	Pea (Pisum sativum)	barda, bardala		bodoria		1	0	1	0	1	1	1	0	1	0
No	Gardening	Pea (Pisum sativum)	qanduri, qənduri	ɣedær, ɣeder		xundura	1	1	0	1	1	1	1	1	0	0
No	Gardening	Pea (Pisum sativum)	cverci, cerci, okrocercva				1	0	0	0	0	1	0	0	1	1
No	Gardening	Pea (Pisum sativum)		begwa			0	1	0	0	0	0	0	0	1	0
No	Gardening	Pea (Pisum sativum)				parsuli	0	0	0	1	1	1	0	0	1	1
No	Gardening	Garlic	niori, nivari, nigor	niwra	leri	lei, leri	1	1	1	1	1	1	1	1	0	0
No	Gardening	Pepper	c̣ic̣aḳa			č̣ič̣, č̣ič̣am	1	0	0	1	1	1	1	0	1	0
No	Gardening	Pepper		ʒapanæj	zarpana, zapana		0	1	1	0	1	1	0	1	0	1
No	Herb	Clover	samq̇ura		sumʾuǯa	sumʾuǯa	1	0	1	1	1	1	1	0	1	0
No	Herb	Clover	venžai, jrnža				1	0	0	0	0	1	0	0	1	1
No	Herb	Clover			ṭopuri	ṭopuri, ṭopui	0	0	1	1	1	1	0	0	1	1
No	Herb	Clover		ṗirṗil			0	1	0	0	0	0	0	0	1	0
No	Tree	Birch (Betula spp.)	arq̇a, arq̇i				1	0	0	0	0	1	0	0	1	1
Yes	Tree	Birch (Betula spp.)	ʒaxveli, ʒaqueli	žaqwer, žæqwra, ǯaq̇varla			1	1	0	0	0	1	0	1	0	1
No	Tree	Birch (Betula spp.)			č̣q̇eri, č̣q̇eria		0	0	1	0	1	1	0	0	1	1
No	Shrub	Guelder rose (Viburnum opulus)	ʒaxveli, ʒaxvela, mʒaxveli, ʒexveli, ǯaxvela, ǯanxveli	c̣anc̣op, c̣onc̣op, sanc̣wep	ʒarc̣upa		1	1	1	0	1	1	1	1	0	0
No	Herb	Broad bean	cercvi				1	0	0	0	0	1	0	0	1	1
No	Herb	Broad bean	gorvela	rog			1	1	0	0	0	1	0	1	0	1
No	Herb	Broad bean	xvanʒa		xaǯi	xaǯi	1	0	1	1	1	1	1	0	1	0
No	Herb	Welsh onion	č̣laḳvi, mč̣laḳvi	č̣agw			1	1	0	0	0	1	0	1	0	1
No	Herb	Welsh onion	soxvi	sox	sorxi, šuxv	šuxv	1	1	1	1	1	1	1	1	0	0
No	Shrub	Wayfaring tree	uzani, urʒani, urʒeni, urʒni		ɣuzani		1	0	1	0	1	1	1	0	1	0
No	Shrub	Wayfaring tree	samc̣ipela				1	0	0	0	0	1	0	0	1	1
No	Shrub	Wayfaring tree	tursa				1	0	0	0	0	1	0	0	1	1
No	Shrub	Wayfaring tree	clixva, clipa				1	0	0	0	0	1	0	0	1	1
No	Herb	Dock	ɣolo, ɣvalo		oɣvalo, ɣvalo	ɣvalo, ɣvalu	1	0	1	1	1	1	1	0	1	0
No	Herb	Dock	č̣eḳari, č̣eḳara				1	0	0	0	0	1	0	0	1	1
No	Herb	Dock	č̣irṭali				1	0	0	0	0	1	0	0	1	1
No	Herb	Dock		ṭelepi			0	1	0	0	0	0	0	0	1	0
No	Herb	Dock			ḳumuntxuri, ḳumxa		0	0	1	0	1	1	0	0	1	1
No	Vine	Wild grape	usurvazi				1	0	0	0	0	1	0	0	1	1
No	Vine	Wild grape		cxeḳiš q̇unzel	ṭq̇ar-ʾurzeni		0	1	1	0	1	1	0	1	0	1
No	Vine	Wild grape	ḳriḳina, ḳriḳena, ḳriḳina				1	0	0	0	0	1	0	0	1	1
No	Vine	Wild grape	babilo				1	0	0	0	0	1	0	0	1	1
No	Vine	Wild grape	zɣvamli, ʒɣvamli, ʒɣvambli, rʒɣvamli				1	0	0	0	0	1	0	0	1	1
No	Vine	Wild grape	mencxero, mocxari, omcxvaro, morcxula				1	0	0	0	0	1	0	0	1	1
No	Vine	Wild grape			ṭq̇ari binexi, burexi	mṭḳvi binex	0	0	1	1	1	1	0	0	1	1
No	Herb	Chicory	vardḳač̣ač̣a, ɣortḳač̣ač̣a				1	0	0	0	0	1	0	0	1	1
No	Herb	Chicory	ulec̣ela, ulec̣ava	ulec̣uaj			1	1	0	0	0	1	0	1	0	1
No	Herb	Chicory			ṭaṭali		0	0	1	0	1	1	0	0	1	1
No	Herb	Chicory			mc̣vane sviṭi		0	0	1	0	1	1	0	0	1	1
Yes	Tree	Yew (Taxus baccata)	utxovari, urtxmela	urtxa	urtxeli	urtxeli	1	1	1	1	1	1	1	1	0	0
No	Tree	Yew (Taxus baccata)	saṭilia				1	0	0	0	0	1	0	0	1	1
No	Tree	Yew (Taxus baccata)	c̣utuli				1	0	0	0	0	1	0	0	1	1
No	Tree	Yew (Taxus baccata)		šæjra			0	1	0	0	0	0	0	0	1	0
No	Plant	Mistletoe (Viscum spp.)	pitri	pitir			1	1	0	0	0	1	0	1	0	1
No	Plant	Mistletoe (Viscum spp.)	bidna				1	0	0	0	0	1	0	0	1	1
No	Plant	Mistletoe (Viscum spp.)		č̣abr		č̣abu	0	1	0	1	1	1	0	1	0	1
No	Plant	Mistletoe (Viscum spp.)			liq̇vi, leq̇vi		0	0	1	0	1	1	0	0	1	1
Yes	Plant	Maple (Acer spp.)	meḳencxali, neḳerčxali, neḳerčxali, naḳerčxali, ḳemerčxali, ḳimerčxali, ḳenerčxali, meḳerčxali, leḳenčxali, leḳončxali, meḳenčxali, neḳuerčxal, leḳmaḳenčxa	biḳenčxal, biḳinčxal	laḳinčxa		1	1	1	0	1	1	1	1	0	0
No	Plant	Maple (Acer spp.)	korapi		korope		1	0	1	0	1	1	1	0	1	0
No	Plant	Maple (Acer spp.)		pixwra			0	1	0	0	0	0	0	0	1	0
No	Plant	Maple (Acer spp.)			mexiḳali		0	0	1	0	1	1	0	0	1	1
No	Plant	Maple (Acer spp.)				barna	0	0	0	1	1	1	0	0	1	1
No	Plant	Moss	xavsi, mxavsi	xawiz, xawis		josumi	1	1	0	1	1	1	1	1	0	0
No	Plant	Moss		pantkus	putkuri		0	1	1	0	1	1	0	1	0	1
No	Herb	Cress	c̣ic̣maṭi, c̣ic̣maṭa, c̣ic̣mariṭa		č̣ič̣ami		1	0	1	0	1	1	1	0	1	0
No	Herb	Cress		kartəld			0	1	0	0	0	0	0	0	1	0
No	Shrub	Plum	kliavi, klivari	kiləaw, kilwærd, kirwald, kirwæd			1	1	0	0	0	1	0	1	0	1
No	Shrub	Plum			č̣ač̣i		0	0	1	0	1	1	0	0	1	1
No	Shrub	Plum				marošinaš ʾomuri	0	0	0	1	1	1	0	0	1	1
No	Gardening	Lentil		kirs, kirc			0	1	0	0	0	0	0	0	1	0
No	Herb	Agasyllis caucasica	duci, mdusi		dirče, ǯirče		1	0	1	0	1	1	1	0	1	0
No	Herb	Agasyllis caucasica		ɣei, ɣehi			0	1	0	0	0	0	0	0	1	0
No	Herb	Ramsons (Allium ursinum)	ɣanʒili, xanʒili, ɣanʒeli, ɣanzil				1	0	0	0	0	1	0	0	1	1
No	Herb	Ramsons (Allium ursinum)	dišla	šišgil	ǯišḳila	ǯišḳila	1	1	1	1	1	1	1	1	0	0
No	Herb	Bellflower (Campanula spp.)	mačiṭa, mačiḳa, načiḳa, mičiḳa, mičiḳṭara, čiṭitava				1	0	0	0	0	1	0	0	1	1
No	Herb	Bellflower (Campanula spp.)	saṭq̇lašuna, saṭq̇ešebela				1	0	0	0	0	1	0	0	1	1
No	Herb	Bellflower (Campanula spp.)	ḳac̣ai				1	0	0	0	0	1	0	0	1	1
No	Herb	Bellflower (Campanula spp.)	sapetkebela				1	0	0	0	0	1	0	0	1	1
No	Herb	Bellflower (Campanula spp.)	satitura				1	0	0	0	0	1	0	0	1	1
No	Herb	Bellflower (Campanula spp.)		ɣwæč̣i			0	1	0	0	0	0	0	0	1	0
No	Herb	Bellflower (Campanula spp.)			šušuluba		0	0	1	0	1	1	0	0	1	1
No	Herb	Bellflower (Campanula spp.)				ṭuḳši	0	0	0	1	1	1	0	0	1	1
Yes	Shrub	Pontic rhododendron (Rhododendron ponticum)	šiari	šgeri, šgoori	pšḳeri, škeri	mškeri	1	1	1	1	1	1	1	1	0	0
No	Shrub	Pontic rhododendron (Rhododendron ponticum)	ḳvalizi				1	0	0	0	0	1	0	0	1	1
Yes	Shrub	Hazel (Corylus spp.)	txili	šdix, šṭix, šdixənd, šdəxənd	txiri	mtxiri, ntxiri	1	1	1	1	1	1	1	1	0	0
No	Shrub	Cornel	šindi, švindi, šwind			skindi, mskindi	1	0	0	1	1	1	1	0	1	0
No	Shrub	Cornel			bʒgiri		0	0	1	0	1	1	0	0	1	1
No	Herb	Foxtail millet	ɣomi		ɣumu	ɣomu	1	0	1	1	1	1	1	0	1	0
No	Herb	Foxtail millet	čxori		čxveri	načxvai, nčxvari	1	0	1	1	1	1	1	0	1	0
No	Gardening	Beet	č̣arxali, č̣erxil				1	0	0	0	0	1	0	0	1	1
No	Gardening	Beet	č̣aḳunṭeli, č̣aḳunṭela	čigindwir	č̣aḳunṭeli		1	1	1	0	1	1	1	1	0	0
Yes	Tree	Hornbeam (Carpinus spp.)	rcxila, cxilai, cxumi, cxomi, cxemla, rcxemla, krcxila	cxwim, cxəmra, cxum	cxomi, cxemuri, cximuri	cxomi, cxemuri, cximuri, mcxubri	1	1	1	1	1	1	1	1	0	0
No	Tree	Hawthorn (Crataegus spp.)	ḳuneli, sḳuneli, ḳvineli, ḳunela, ḳumela, ḳnol				1	0	0	0	0	1	0	0	1	1
No	Tree	Hawthorn (Crataegus spp.)	ḳurḳanṭela		ḳurḳanṭela		1	0	1	0	1	1	1	0	1	0
No	Tree	Hawthorn (Crataegus spp.)	licvi				1	0	0	0	0	1	0	0	1	1
No	Tree	Hawthorn (Crataegus spp.)		cænci, caanci	kunci		0	1	1	0	1	1	0	1	0	1
No	Tree	Hawthorn (Crataegus spp.)			xinč̣ḳi, xinč̣ḳvi	xinč̣ḳi, xinč̣ḳvi	0	0	1	1	1	1	0	0	1	1
No	Tree	Elm (Ulmus spp.)	tela				1	0	0	0	0	1	0	0	1	1
Yes	Tree	Elm (Ulmus spp.)	cvela	cæjra, caajra	cə		1	1	1	0	1	1	1	1	0	0
Yes	Tree	Beech (Fagus spp.)	c̣ipeli	c̣ip, c̣ipra	c̣ipuri	c̣ipuri, eipra	1	1	1	1	1	1	1	1	0	0
No	Tree	White Poplar (Populus alba)	alva, alvis xe	halæ megem			1	1	0	0	0	1	0	1	0	1
No	Tree	White Poplar (Populus alba)			če ǯa	xče ǯa	0	0	1	1	1	1	0	0	1	1
No	Tree	Juniper (Juniperus spp.)	ɣvia, ɣvio, ɣwvi	ɣwiw			1	1	0	0	0	1	0	1	0	1
No	Shrub	Oriental Hornbeam (Carpinus orientalis)	ǯagrcxila, ǯagḳircxila				1	0	0	0	0	1	0	0	1	1
No	Shrub	Oriental Hornbeam (Carpinus orientalis)	tetrrcxila				1	0	0	0	0	1	0	0	1	1
No	Shrub	Oriental Hornbeam (Carpinus orientalis)	krcxili				1	0	0	0	0	1	0	0	1	1
No	Shrub	Oriental Hornbeam (Carpinus orientalis)	ḳvincxa				1	0	0	0	0	1	0	0	1	1
No	Shrub	Oriental Hornbeam (Carpinus orientalis)	ʒigra				1	0	0	0	0	1	0	0	1	1
No	Shrub	Oriental Hornbeam (Carpinus orientalis)		č̣əč̣nd	č̣ič̣oni		0	1	1	0	1	1	0	1	0	1
No	Shrub	Oriental Hornbeam (Carpinus orientalis)			xeraǯi		0	0	1	0	1	1	0	0	1	1
No	Shrub	Oriental Hornbeam (Carpinus orientalis)			nʒɣili, zɣili, rzɣili, ʒɣili		0	0	1	0	1	1	0	0	1	1
No	Gardening	Onion	xaxvi, mxaxvi, xax	xæxw	xuxu, xvarxvi	xuxu	1	1	1	1	1	1	1	1	0	0
No	Gardening	Onion				ḳromi	0	0	0	1	1	1	0	0	1	1
No	Tree	Oak	muxa				1	0	0	0	0	1	0	0	1	1
No	Tree	Oak	c̣q̇ani		č̣q̇oni	č̣ḳoni	1	0	1	1	1	1	1	0	1	0
No	Tree	Oak		ǯira, ǯiira, ǯihra			0	1	0	0	0	0	0	0	1	0
No	Plant part	Acorn	rḳo, grḳo, ḳrḳo		ḳə	ḳurḳo	1	0	1	1	1	1	1	0	1	0
No	Plant part	Acorn	šibu	šgwib			1	1	0	0	0	1	0	1	0	1
No	Plant part	Acorn	c̣ḳa	c̣ḳa	c̣ḳa	c̣ḳa	1	1	1	1	1	1	1	1	0	0
No	Tree	Sweet Cherry	bali, mbali		bul	buli	1	0	1	1	1	1	1	0	1	0
No	Tree	Sweet Cherry		hebra			0	1	0	0	0	0	0	0	1	0
No	Dairying	To milk	c̣vela		č̣valua	oč̣valu	1	0	1	1	1	1	1	0	1	0
No	Dairying	To milk		li-šg-i, li-šg-æli			0	1	0	0	0	0	0	0	1	0
No	Dairying	Milk	rʒe	ləǯe	bža	mža, mǯa	1	1	1	1	1	1	1	1	0	0
No	Dairying	Yogurt	mac̣oni	marc̣wen	marc̣ven, marc̣vin		1	1	1	0	1	1	1	1	0	0
No	Dairying	Cheese	q̇veli	liq̇eele	ʾvali	ʾvali, q̇vali, ḳvali	1	1	1	1	1	1	1	1	0	0
No	Dairying	Cheese	tesli	tæš	tasi	tasi	1	1	1	1	1	1	1	1	0	0
No	Dairying	Cheese		kiw	kipuri		0	1	1	0	1	1	0	1	0	1
No	Dairying	Butter	erbo		abri		1	0	1	0	1	1	1	0	1	0
No	Dairying	Butter	cmeli	lecwmi	cimu	cimu	1	1	1	1	1	1	1	1	0	0
No	Dairying	Butter	ḳaraki				1	0	0	0	0	1	0	0	1	1
No	Dairying	Curds	xač̣va, xač̣o				1	0	0	0	0	1	0	0	1	1
No	Dairying	Curds	naduɣi			genduɣeri	1	0	0	1	1	1	1	0	1	0
No	Dairying	Curds		napwe	napunepi		0	1	1	0	1	1	0	1	0	1
No	Grain cultivation	Bread	ziari	diær	diara	giari	1	1	1	1	1	1	1	1	0	0
No	Grain cultivation	Bread	maxali			moxa	1	0	0	1	1	1	1	0	1	0
No	Grain cultivation	Wheat	xorbali, xvarbali, qwarbali		kobali, kibori	kovali, kubori, kibori	1	0	1	1	1	1	1	0	1	0
No	Grain cultivation	Wheat	gvac̣a, guac̣a		goc̣o		1	0	1	0	1	1	1	0	1	0
No	Grain cultivation	Wheat		ḳwecen			0	1	0	0	0	0	0	0	1	0
No	Grain cultivation	Wheat	diḳa, diḳal			diḳa	1	0	0	1	1	1	1	0	1	0
No	Grain cultivation	Wheat		ḳul			0	1	0	0	0	0	0	0	1	0
No	Grain cultivation	Wheat	zanduri	zəntx			1	1	0	0	0	1	0	1	0	1
No	Grain cultivation	Wheat	maxa			moxa	1	0	0	1	1	1	1	0	1	0
No	Grain cultivation	Wheat	asli		vosil		1	0	1	0	1	1	1	0	1	0
No	Grain cultivation	Wheat	ipkli, ipxli, imkli	pek	irk		1	1	1	0	1	1	1	1	0	0
No	Grain cultivation	Wheat	doli	dolaj, dulaj			1	1	0	0	0	1	0	1	0	1
No	Grain cultivation	Heap of grain, fruits, etc	xvavi	xwæj	xve		1	1	1	0	1	1	1	1	0	0
No	Grain cultivation	Heap of grain, fruits, etc	xrova	xorew	xola	xola	1	1	1	1	1	1	1	1	0	0
No	Grain cultivation	Foxtail millet, millet	xvarina, xvrima	ləxweri, ləxwri			1	1	0	0	0	1	0	1	0	1
No	Grain cultivation	Foxtail millet, millet	kvrima, kurimi			kurumi	1	0	0	1	1	1	1	0	1	0
No	Grain cultivation	Foxtail millet, millet	čxoj		čxvai, čxveri	čxvai, nčxvai, nčxvari	1	0	1	1	1	1	1	0	1	0
No	Grain cultivation	Oat	švria, švriva, švliva, pšvria			pškvela	1	0	0	1	1	1	1	0	1	0
No	Grain cultivation	Oat	sudaj, suda	səl			1	1	0	0	0	1	0	1	0	1
No	Grain cultivation	Rye	č̣vavi		č̣ve, č̣via	č̣vari	1	0	1	1	1	1	1	0	1	0
No	Grain cultivation	Rye	svili, svila	səl			1	1	0	0	0	1	0	1	0	1
No	Grain cultivation	Rye	kubi, kuba, kube		kuba		1	0	1	0	1	1	1	0	1	0
No	Grain cultivation	Barley	keri	ker	keri	keri	1	1	1	1	1	1	1	1	0	0
No	Grain cultivation	Barley	buč̣oni, bič̣oni	č̣əmin			1	1	0	0	0	1	0	1	0	1
No	Grain cultivation	Millet (Panicum milliaceum)	peṭvi, pweṭ	peṭw, puṭw	paṭi	paṭi	1	1	1	1	1	1	1	1	0	0
No	Grain cultivation	Millet (Panicum milliaceum)	mč̣adi, č̣adi		č̣ḳidi	mč̣ḳidi, mč̣ḳudi	1	0	1	1	1	1	1	0	1	0
No	Grain cultivation	Millet (Panicum milliaceum)	uro		uruši, urišia		1	0	1	0	1	1	1	0	1	0
No	Grain cultivation	Green/growing cereal	ǯeǯli, ǯeǯili				1	0	0	0	0	1	0	0	1	1
No	Grain cultivation	Straw and chaff	c̣ueli	c̣u, c̣wi	c̣u	c̣u	1	1	1	1	1	1	1	1	0	0
No	Grain cultivation	Straw and chaff	čala	čal	čala	čala	1	1	1	1	1	1	1	1	0	0
No	Grain cultivation	Arable land	q̇ana		ʾvana, ʾona	q̇ona, ʾona, jona	1	0	1	1	1	1	1	0	1	0
No	Grain cultivation	Arable land	daba	dæb	dobera	dobira	1	1	1	1	1	1	1	1	0	0
No	Grain cultivation	Threshing-floor	ḳalo	ḳal, ḳalw, ḳaw	ḳeli	ḳeli	1	1	1	1	1	1	1	1	0	0
No	Grain cultivation	Threshing-board	ḳevri	ḳawir	ḳebi, ḳeli, ḳe, ḳeij		1	1	1	0	1	1	1	1	0	0
No	Wine making	Wine	ɣvino	ɣwinæl, ɣwinel	ɣvini	ɣvini, ɣini	1	1	1	1	1	1	1	1	0	0
No	Wine making	Grape	q̇urʒeni	q̇unzel	ʾurʒen	ʾurʒeni, urʒeni	1	1	1	1	1	1	1	1	0	0
No	Sexual Organ	Breast, mamma	ʒuʒu		ʒuʒu	ʒuʒua	1	0	1	1	1	1	1	0	1	0
No	Sexual Organ	Breast, mamma		lisw, lusw			0	1	0	0	0	0	0	0	1	0
No	Sexual Organ	Breast, mamma	buʒula			buʒi	1	0	0	1	1	1	1	0	1	0
No	Sexual Organ	Udder	curi	čileɣw, čileɣw	čuri	čuri	1	1	1	1	1	1	1	1	0	0
No	Sexual Organ	Udder	ǯikani, ǯiki		ǯik: uǯikans		1	0	1	0	1	1	1	0	1	0
No	Sexual Organ	Penis	q̇le	q̇lir	ʾole	ʾole, ḳole	1	1	1	1	1	1	1	1	0	0
No	Sexual Organ	Penis	qomi	qwem			1	1	0	0	0	1	0	1	0	1
No	Sexual Organ	Vagina	muṭeli				1	0	0	0	0	1	0	0	1	1
No	Sexual Organ	Vagina		bud			0	1	0	0	0	0	0	0	1	0
No	Sexual Organ	Vagina			čur	čur	0	0	1	1	1	1	0	0	1	1
No	Sexual Organ	Ass	ṭraḳi	saṭraḳ		ṭriṗi	1	1	0	1	1	1	1	1	0	0
No	Sexual Organ	Ass			mundi, budi	mundi	0	0	1	1	1	1	0	0	1	1
No	Animal waste matter	Faeces	naḳeli	ḳol, ḳal			1	1	0	0	0	1	0	1	0	1
No	Animal waste matter	Faeces	nexvi		naxua	onaxu	1	0	1	1	1	1	1	0	1	0
No	Animal waste matter	Faeces	mʒɣneri, mʒɣreni, ʒɣneri		bžɣeri	bǯɣeri	1	0	1	1	1	1	1	0	1	0
No	Animal waste matter	Faeces	ṭrac̣i		ṭroč̣i		1	0	1	0	1	1	1	0	1	0
No	Animal waste matter	Faeces	bilc̣i, ṗilc̣i				1	0	0	0	0	1	0	0	1	1
No	Animal waste matter	Faeces	ʾaʾa	ʾaʾ	ʾaʾa	ʾaʾa	1	1	1	1	1	1	1	1	0	0
No	Animal waste matter	Urine	pseli	psəl	napsuma	opsu	1	1	1	1	1	1	1	1	0	0
No	Animal waste matter	Urine	šardi	lasgar	skiri		1	1	1	0	1	1	1	1	0	0
No	Food	Meat	xorci, qorci			xusi	1	0	0	1	1	1	1	0	1	0
No	Food	Meat	liɣvi	leɣw	gino-liɣon-ua		1	1	1	0	1	1	1	1	0	0
No	Mineral Food	Salt	marili		moreli	morja	1	0	1	1	1	1	1	0	1	0
No	Mineral Food	Salt	ʒmari	ǯim	ǯimu	mǯimu, nǯimu	1	1	1	1	1	1	1	1	0	0
No	Time	Year	c̣eli		c̣ə	c̣o	1	0	1	1	1	1	1	0	1	0
No	Time	Year	c̣eni	lehne, nehne	c̣ana	c̣ana	1	1	1	1	1	1	1	1	0	0
No	Time	Year	za-mtari, za-pxuli	zæj	zo-tonǯi	zo-toni	1	1	1	1	1	1	1	1	0	0
No	Matter	Stone	kva, kua	kwan	kual	kval	1	1	1	1	1	1	1	1	0	0
No	Matter	Stone	ṭali	ṭal	ṭoli	ṭoli	1	1	1	1	1	1	1	1	0	0
No	Matter	Flint	ḳaži	ḳaž	ḳažina		1	1	1	0	1	1	1	1	0	0
No	Firing	Flint and steel	ṭal-ḳvesi, ṭali		ṭoli		1	0	1	0	1	1	1	0	1	0
No	Firing	Flint and tinder	ḳves-abedi	ḳweš-habed	ḳvaš-obedi		1	1	1	0	1	1	1	1	0	0
No	Hunting	Hunting	txewl, txevla	txwjær / txeel			1	1	0	0	0	1	0	1	0	1
No	Hunting	Hunting			ǯinu		0	0	1	0	1	1	0	0	1	1
No	Hunting	Hunter	mtxewlari, mtxevlari	metxwiær			1	1	0	0	0	1	0	1	0	1
No	Hunting	Hunter			moǯine, maǯini, maǯinə		0	0	1	0	1	1	0	0	1	1
No	Hunting	Bow	mšvildi		kaškvili, šḳvili, škvindi		1	0	1	0	1	1	1	0	1	0
No	Hunting	Bow	cxemla, cxemlaiši	qcemæd			1	1	0	0	0	1	0	1	0	1
No	Hunting	Arrow	isari		isinǯi, isindi	sindi	1	0	1	1	1	1	1	0	1	0
No	Hunting	Arrow	čxa	cxwi	čxo	čxo	1	1	1	1	1	1	1	1	0	0
No	Hunting	fleece, wool	maṭq̇li	mæṭq̇	monṭq̇ori	monṭḳori, monṭḳoi	1	1	1	1	1	1	1	1	0	0
No	Fishing	Fishing	tevzaoba	licuzali			1	1	0	0	0	1	0	1	0	1
No	Fishing	Fishing			čxomua	čxomua	0	0	1	1	1	1	0	0	1	1
No	Fishing	Fisherman	metevze				1	0	0	0	0	1	0	0	1	1
No	Fishing	Fisherman			mečxome, mačxome	mečxome, mačxome	0	0	1	1	1	1	0	0	1	1
No	Weapon	Sling	šurduli		škurdoni, škurdumi		1	0	1	0	1	1	1	0	1	0
No	Cutting	Knife	gaca	gæč	goča	goča	1	1	1	1	1	1	1	1	0	0
No	Cutting	Knife	xmali, qrmali		xamu	xamu, xami	1	0	1	1	1	1	1	0	1	0
No	Cutting	Scissors	ma-ḳraṭ-el-i				1	0	0	0	0	1	0	0	1	1
No	Weapon	Sword + Dagger	xmali, qrmali				1	0	0	0	0	1	0	0	1	1
No	Weapon	Sword + Dagger		xangar	xangar		0	1	1	0	1	1	0	1	0	1
No	Weapon	Sword + Dagger	q̇ele		q̇ama	ḳama	1	0	1	1	1	1	1	0	1	0
No	Weapon	Sword + Dagger			šxani		0	0	1	0	1	1	0	0	1	1
No	Weapon	Sword + Dagger	maxvili	naxe	moxe, moɣe		1	1	1	0	1	1	1	1	0	0
No	Weapon	Shield	pari	pær	pori		1	1	1	0	1	1	1	1	0	0
No	Weapon	Mace (bludgeon)	laxṭi				1	0	0	0	0	1	0	0	1	1
No	Weapon	Mace (bludgeon)			xarḳali		0	0	1	0	1	1	0	0	1	1
No	Weapon	Helmet	čapxuṭi				1	0	0	0	0	1	0	0	1	1
No	Weapon	Helmet	zuči	zurč			1	1	0	0	0	1	0	1	0	1
No	Cutting	Axe		ḳahda, ḳaada			0	1	0	0	0	0	0	0	1	0
No	Cutting	Axe	argani		arguni	arguni	1	0	1	1	1	1	1	0	1	0
No	Cutting	Axe	culi				1	0	0	0	0	1	0	0	1	1
No	Cutting	Axe	ḳveɣo, ḳvežɣo		ḳvaɣa		1	0	1	0	1	1	1	0	1	0
No	Cutting	Bill-hook	c̣aldi				1	0	0	0	0	1	0	0	1	1
No	Cutting	Bill-hook			burč̣uli	burč̣uli	0	0	1	1	1	1	0	0	1	1
No	Digging	Pickaxe	c̣erakvi		c̣irkva		1	0	1	0	1	1	1	0	1	0
No	Digging	Pickaxe	c̣alḳaṭi	c̣alḳæṭ			1	1	0	0	0	1	0	1	0	1
No	Weapon	Spear	šubi	šgwab			1	1	0	0	0	1	0	1	0	1
No	Weapon	Spear	zupi		šupi		1	0	1	0	1	1	1	0	1	0
No	Weapon	Spear	c̣ati		č̣virti		1	0	1	0	1	1	1	0	1	0
No	Hunting	Net	bade	bæd	boda	boda	1	1	1	1	1	1	1	1	0	0
No	Hunting	Trap	maxe				1	0	0	0	0	1	0	0	1	1
No	Hunting	Trap	ilenč̣i		irenč̣ḳi	ireč̣ḳi	1	0	1	1	1	1	1	0	1	0
No	Hunting	Trap	ḳaḳanati				1	0	0	0	0	1	0	0	1	1
No	Hunting	Trap	regvi	ragw	ragvi	ragi	1	1	1	1	1	1	1	1	0	0
No	Hunting	Loop/noose			marq̇uži		0	0	1	0	1	1	0	0	1	1
No	Hunting	Loop/noose	q̇ulupi, q̇ulpi		q̇urpi		1	0	1	0	1	1	1	0	1	0
No	Hunting	Loop/noose	q̇orq̇i	q̇wirq̇w, čalq̇w	q̇urq̇i, q̇orq̇eli		1	1	1	0	1	1	1	1	0	0
No	Fishing	Fish-hook	nemsḳavi				1	0	0	0	0	1	0	0	1	1
No	Fishing	Fish-hook	ḳecx-i/a	ḳacx	ḳacxu		1	1	1	0	1	1	1	1	0	0
No	Fishing	Fish-hook			ḳarti		0	0	1	0	1	1	0	0	1	1
No	Horse farming	Whip, lash	šolṭi		škverti		1	0	1	0	1	1	1	0	1	0
No	Horse farming	Whip, lash	ḳenc̣i, meḳenc̣ali			ḳamč̣i	1	0	0	1	1	1	1	0	1	0
No	Grain cultivation	Plough	gutani				1	0	0	0	0	1	0	0	1	1
No	Grain cultivation	Plough	erkvani		arkani, akoni		1	0	1	0	1	1	1	0	1	0
No	Grain cultivation	Plough	ɣinc̣i	ɣænc̣wiš			1	1	0	0	0	1	0	1	0	1
No	Grain cultivation	Plough	ḳavi				1	0	0	0	0	1	0	0	1	1
No	Tool	Hook	ḳavi	ḳæw	ḳaɣu	ḳaɣu	1	1	1	1	1	1	1	1	0	0
No	Grain cultivation	Yoke	uɣeli	uuɣwa	uɣu	uɣu	1	1	1	1	1	1	1	1	0	0
No	Grain cultivation	Sieve, filter	cxavi		caxi		1	0	1	0	1	1	1	0	1	0
No	Grain cultivation	Sieve, filter	cxrili	cxəril	cxiri		1	1	1	0	1	1	1	1	0	0
No	Grain cultivation	Sieve, filter	saceri	ʒuheera	ocirali		1	1	1	0	1	1	1	1	0	0
No	Transport	Cart	uremi, uriḳa		uremia		1	0	1	0	1	1	1	0	1	0
No	Transport	Cart	laškini		loškini		1	0	1	0	1	1	1	0	1	0
No	Transport	Wheel	borbali	borboold, borbaal	borbolia		1	1	1	0	1	1	1	1	0	0
No	Grain cultivation	Hoe	toxi, toqi		torxi		1	0	1	0	1	1	1	0	1	0
No	Grain cultivation	Hoe		berg	bergi	bergi, berǯi	0	1	1	1	1	1	0	1	0	1
No	Grain cultivation	Scythe	celi	mer-čil	cali		1	1	1	0	1	1	1	1	0	0
No	Grain cultivation	Sickle		našdæk			0	1	0	0	0	0	0	0	1	0
No	Haying	Pitchfork	pic̣ali	birc̣æl			1	1	0	0	0	1	0	1	0	1
No	Haying	Pitchfork			č̣q̇oroṗoṭi		0	0	1	0	1	1	0	0	1	1
No	Haying	Rake	pocxi, počxi	pocx	bucxi, počx, počxi	bucxi	1	1	1	1	1	1	1	1	0	0
No	Grain cultivation	Harrow	parcxi	læpcxiir			1	1	0	0	0	1	0	1	0	1
No	Grain cultivation	Harrow		lač̣aadiir			0	1	0	0	0	0	0	0	1	0
No	Tool	Broom	cocxi	čečx, čačx	čorčxi	čorčxi	1	1	1	1	1	1	1	1	0	0
No	Cutting	Saw	xerxi, qerqi	qerq	xorxi	xorxi	1	1	1	1	1	1	1	1	0	0
No	Tying	Belt, strap, thong	ɣvedi	ɣwed	ɣvindi		1	1	1	0	1	1	1	1	0	0
No	Tying	Rope	toḳi, mtoḳvi	tweḳ, teḳw, taḳw		tuḳi	1	1	0	1	1	1	1	1	0	0
No	Tying	Thread	ʒapi	ʒæp	ʒapi		1	1	1	0	1	1	1	1	0	0
No	Tying	Thread		kiṗ			0	1	0	0	0	0	0	0	1	0
No	Tying	Cable	bagiri	bægir	bogiri	bogiri	1	1	1	1	1	1	1	1	0	0
No	Tying	Chain	ǯač̣vi		ʒec̣ḳvi	ʒec̣ḳvi	1	0	1	1	1	1	1	0	1	0
No	Tying	Chain		naač̣a			0	1	0	0	0	0	0	0	1	0
No	Digging	Shovel	ničabi		čkipi	čkipi	1	0	1	1	1	1	1	0	1	0
No	Digging	Shovel		laxiir			0	1	0	0	0	0	0	0	1	0
No	Digging	Spade	beli, belṭi		bari	bari	1	0	1	1	1	1	1	0	1	0
No	Matter	Copper+Bronze+Iron	sṗilenʒi, ṗilenʒi, brinǯao	bereǯ, berež		ṗrinǯi	1	1	0	1	1	1	1	1	0	0
No	Matter	Copper			linǯi	liǯi	0	0	1	1	1	1	0	0	1	1
No	Matter	Copper		čeii			0	1	0	0	0	0	0	0	1	0
No	Matter	Iron	rḳina		ḳina	ḳina	1	0	1	1	1	1	1	0	1	0
No	Matter	Cast iron	tengiri		tungia		1	0	1	0	1	1	1	0	1	0
No	Matter	Gold	okro	wokwr	orko	orko	1	1	1	1	1	1	1	1	0	0
No	Matter	Silver	vercxli		warčxil	warčxil, bačxur	1	0	1	1	1	1	1	0	1	0
No	Eating	Spoon	ḳovzi		ḳizi	ḳuzi	1	0	1	1	1	1	1	0	1	0
No	Eating	Spoon		q̇ooš			0	1	0	0	0	0	0	0	1	0
No	Hammering	Hammer	ḳeḳi		ḳaḳi, ḳveḳva		1	0	1	0	1	1	1	0	1	0
No	Hammering	Hammer	ḳveri	ḳwer	ḳvalia		1	1	1	0	1	1	1	1	0	0
No	Hammering	Sledgehammer	uro, varia		uro	uro	1	0	1	1	1	1	1	0	1	0
No	Hammering	Sledgehammer		šgwab, šgwib			0	1	0	0	0	0	0	0	1	0
No	Hammering	Nail (a small metal spike with a broadened flat head)	ḳinṭ	ḳirṭ			1	1	0	0	0	1	0	1	0	1
No	Piercing	Awl	sadgisi	təgir	odgiši		1	1	1	0	1	1	1	1	0	0
No	Piercing	Awl		teṭeen			0	1	0	0	0	0	0	0	1	0
No	Digging	Crowbar	ʒalaq̇ini, ʒalaḳeṭi		ǯoloḳeṭi		1	0	1	0	1	1	1	0	1	0
No	Carpentry	Wedge	soli, psvali		psali	psali	1	0	1	1	1	1	1	0	1	0
No	Carpentry	Wedge		tal			0	1	0	0	0	0	0	0	1	0
No	Carpentry	Wedge		paræš			0	1	0	0	0	0	0	0	1	0
No	Carpentry	Chisel	xvec̣i	xwec̣	xvac̣i	xoc̣i, xvac̣a	1	1	1	1	1	1	1	1	0	0
No	Carpentry	Drill, borer	burɣi	burɣ	burɣi, buɣi		1	1	1	0	1	1	1	1	0	0
No	Carpentry	Carpenter’s plane	šalašini				1	0	0	0	0	1	0	0	1	1
No	Carpentry	Carpenter’s plane	kustari		kuštara	xuštari	1	0	1	1	1	1	1	0	1	0
No	Moving	Ladder	ḳibe	ḳib	ḳibe		1	1	1	0	1	1	1	1	0	0
No	Moving	Ladder		ḳičx			0	1	0	0	0	0	0	0	1	0
No	Moving	Ladder			ṭḳva		0	0	1	0	1	1	0	0	1	1
No	Tool	Bucket	ḳula, q̇ula	ḳul	ḳula		1	1	1	0	1	1	1	1	0	0
No	Tool	Bucket		segda			0	1	0	0	0	0	0	0	1	0
No	Building	Trowel	laɣa		loɣa		1	0	1	0	1	1	1	0	1	0
No	Firing	Oven	ɣumeli, ɣomeli	ɣvemal			1	1	0	0	0	1	0	1	0	1
No	Firing	Hearth	ḳera	ḳa-ḳeræj	ḳeria	ḳira	1	1	1	1	1	1	1	1	0	0
No	Tool	Sharp branch	ḳaṗi, orḳaṗi	ḳaṗ	ḳoṗuli		1	1	1	0	1	1	1	1	0	0
No	Moving	Ski	txilamuri		txirišia		1	0	1	0	1	1	1	0	1	0
No	Moving	Snowshoe		čelṭ	čerṭi		0	1	1	0	1	1	0	1	0	1
No	Moving	Crampon	c̣riaṗi	c̣rib			1	1	0	0	0	1	0	1	0	1
No	Cutting	To sharpen	lesva		lasirua	olasiru	1	0	1	1	1	1	1	0	1	0
No	Cutting	To sharpen	sreva	šær	širua	oširu	1	1	1	1	1	1	1	1	0	0
No	Cutting	Sharp	basri	bæsr			1	1	0	0	0	1	0	1	0	1
No	Climate	Avalanche	zvavi, švavi	žæh, žaj	švimoni, svimoni		1	1	1	0	1	1	1	1	0	0
