# Supplementary material for: The time and place of origin of South Caucasian languages: insights into past human societies, ecosystems and human population genetics
Source: Sci Rep. 2023 Nov 30;13:21133. doi: 10.1038/s41598-023-45500-w (PMC10689496; doi:10.1038/s41598-023-45500-w)
Supplement: Supplementary file 3 — Supplementary Data 2. [file 41598_2023_45500_MOESM3_ESM.xlsx]

## Sheet: Georgianized
Meaning concept	N	Grouping	Label	Root	Modern Georgian		Old Georgian		Svan		Megrelian		Laz		Binary summary
					Word	Coding	Word	Coding	Word	Coding	Word	Coding	Word	Coding	G	Z	GZ	CK
fire (n.)	1	fire	fire0			0		0		0		0		0	0	0	0	0
	2	fire	fire1	ძეცხ	ცეცხლ	1	ცეცხლ	1		0	დაჩხჷრ	1	დაჩხურ	1	1	1	1	0
	3	fire	fire2	მესკ		0		0	ლემესგ	1		0		0	0	0	0	0
nose (n.)	4	nose	nose0			0		0		0		0		0	0	0	0	0
	5	nose	nose1	ცხჳირ	ცხვირ	1	ცხჳირ	1		0	ჩხვინდ	1	ჩხვინდ	1	1	1	1	0
	6	nose	nose2	ფხჳნ		0		0	ნეფხჳნა	1		0		0	0	0	0	0
go / come / walk (v.)	7	go_come	go_come0			0		0		0		0		0	0	0	0	0
	8	go_come	go_come1	ჳალ / ჳლ	ვალ / ვლ	1	ჳალ / ჳლ	1		0	ულ / ურ	1	ულ	1	1	1	1	0
	9	go_come	go_come2	ჳედ / ჳიდ	ვედ / ვიდ	1	ჳედ / ჳიდ	1		0	იდ	1	იდ	1	1	1	1	0
	10	go_come	go_come3	ჩედ		0		0	ჩედ	1		0		0	0	0	0	0
	11	go_come	go_come4	ზ		0		0	ზ	1		0		0	0	0	0	0
	12	go_come	go_come5	ჴედ / ჴდ / ჴიდ		0	ჴდ	1	ჴედ / ჴდ	1	რთ	1	ხთ / ხტ	1	1	1	1	1
	13	go_come	go_come6	შ		0		0		0	შ	1		0	0	1	1	0
	14	go_come	go_come7	ხირ / ღირ	ხირ	1	ხირ	1	ღრ / ხრ	1		0		0	1	0	1	1
water (n.)	15	water	water0			0		0		0		0		0	0	0	0	0
	16	water	water1	წყალ	წყალ	1	წყალ	1		0	წყარ	1	წკა / წკარ / წარ	1	1	1	1	0
	17	water	water2	ლიც		0		0	ლიც	1		0		0	0	0	0	0
mouth (n.)	18	mouth	mouth0			0		0		0		0		0	0	0	0	0
	19	mouth	mouth1	პირ	პირ	1	პირ	1	პილ / ბილ	1	პიჯი	1	პიჯი	1	1	1	1	1
	20	mouth	mouth2	ჳიშკჳ		0		0	ჳიშკჳ	1		0		0	0	0	0	0
tongue (n.)	21	tongue	tongue0			0		0		0		0		0	0	0	0	0
	22	tongue	tongue1	ნენ	ენა	1	ენაჲ	1	ნინ	1	ნინა	1	ნენა	1	1	1	1	1
blood (n.)	23	blood	blood0			0		0		0		0		0	0	0	0	0
	24	blood	blood1	ძისხლ	სისხლ	1	სისხლ	1	ზისხ	1	ზისხირ	1	დიცხირ	1	1	1	1	1
bone (n.)	25	bone	bone0			0		0		0		0		0	0	0	0	0
	26	bone	bone1	ძიძჳალ	ძვალ	1	ძჳალ	1	ჯიჯჳ	1	ჯიჯგვ	1		0	1	1	1	1
	27	bone	bone2	ყჳილ		0		0		0	ყვილ	1	ყვილ / ჸილ	1	0	1	1	0
2SG pronoun	28	you_SG	you_SG0			0		0		0		0		0	0	0	0	0
	29	you_SG	you_SG1	შჳენ	შენ	1	შენ	1	ისგუ	1	სქან	1	სქან	1	1	1	1	1
root (n.)	30	root	root0			0		0		0		0		0	0	0	0	0
	31	root	root1	ფასჳ	ფესვ	1	ფესჳ	1		0	ფოსვ	1	ფოსო	1	1	1	1	0
	32	root	root2	წჷსხე / წჷრხე		0		0	წჷსხე / წჷსხუინდ	1	ჭვერხი	1		0	0	1	1	1
	33	root	root3	ჩხინჩხჳ		0		0		0	ჩხინჩხვი	1		0	0	1	1	0
breast / chest (n.)	34	breast	breast0			0		0		0		0		0	0	0	0	0
	35	breast	breast1	მკერდ	მკერდ	1	მკერდ	1	მუჭჳდ	1	კიდირ	1		0	1	1	1	1
	36	breast	breast2	გჳამ		0	გჳამ	1	გჳა̈მ	1		0		0	1	0	1	1
rain (n.)	37	rain	rain0			0		0		0		0		0	0	0	0	0
	38	rain	rain1	წჳიმ	წვიმა	1	წჳიმა	1		0	ჭვიმა	1	ჭიმა	1	1	1	1	0
	39	rain	rain2	უჩხა		0		0	უჩხა	1		0		0	0	0	0	0
1SG pronoun	40	I_me	I_me0			0		0		0		0		0	0	0	0	0
	41	I_me	I_me1	მე	მე	1	მე	1	მი	1	მა	1	მა	1	1	1	1	1
name (n.)	42	name	name0			0		0		0		0		0	0	0	0	0
	43	name	name1	ძახ	სახელ	1	სახელ	1	ჟა̈ხე	1	ჯოხო	1	ჯოხო	1	1	1	1	1
louse (n.)	44	louse	louse0			0		0		0		0		0	0	0	0	0
	45	louse	louse1	ტილ	ტილ	1	ტილ	1	ტიშ	1	ტი	1	ტი	1	1	1	1	1
wing (n.)	46	wing	wing0			0		0		0		0		0	0	0	0	0
	47	wing	wing1	ფრთ	ფრთა	1	ფრთა	1		0		0		0	1	0	1	0
	48	wing	wing2	სჳა		0		0		0	ფსუა	1	მსვა	1	0	1	1	0
	49	wing	wing3	ღალე		0		0	ღალე	1		0		0	0	0	0	0
meat (n.)	50	meat	meat0			0		0		0		0		0	0	0	0	0
	51	meat	meat1	ხორც	ხორც	1	ჴორც	1		0	ხორცი	1	ხორც / ხოწ / ხუს / ხურს / ხურც	1	1	1	1	0
	52	meat	meat2	ლეღჳ		0		0	ლეღჳ	1		0		0	0	0	0	0
arm / hand (n.)	53	hand	hand0			0		0		0		0		0	0	0	0	0
	54	hand	hand1	ხელ	ხელ	1	ჴელ	1		0	ხე	1	ხე	1	1	1	1	0
	55	hand	hand2	შ		0		0	ში	1		0		0	0	0	0	0
	56	hand	hand3	ტჳეტ		0		0	ტჳეტ	1	ტოტ	1		0	0	1	1	1
fly (n.)	57	fly_insect	fly_insect0			0		0		0		0		0	0	0	0	0
	58	fly_insect	fly_insect1	ბუზჳ	ბუზ	1	ბუზჳ	1	ბუზულ	1		0	ბუზ	1	1	1	1	1
	59	fly_insect	fly_insect2	მწერ	მწერ	1	მწერ	1	მეერე	1	ჭანჯი	1	მჭაჯი	1	1	1	1	1
night (n.)	60	night	night0			0		0		0		0		0	0	0	0	0
	61	night	night1	ღამ	ღამე	1	ღამე	1		0	ღუმ	1	ღომ	1	1	1	1	0
	62	night	night2	ლეეთ		0		0	ლეეთ	1		0		0	0	0	0	0
	63	night	night3	სერი		0		0		0	სერი	1	სერი	1	0	1	1	0
ear (n.)	64	ear	ear0			0		0		0		0		0	0	0	0	0
	65	ear	ear1	ყურ	ყურ	1	ყურ	1		0	ჸუჯი	1	ყუჯ / ჸუჯ	1	1	1	1	0
	66	ear	ear2	შდიმ		0		0	შდიმ	1		0		0	0	0	0	0
neck (n.)	67	neck	neck0			0		0		0		0		0	0	0	0	0
	68	neck	neck1	კისერ	კისერ	1	კისერ	1		0		0		0	1	0	1	0
	69	neck	neck2	კინჩხ / კინწყ	ყინწ / კინწ	1	ყინწ / კინწ	1	კინჩხ	1	კინჩხი	1		0	1	1	1	1
far	70	far	far0			0		0		0		0		0	0	0	0	0
	71	far	far1	შორ	შორ	1	შორ	1		0	შორ	1		0	1	1	1	0
	72	far	far2	მენდრან		0		0		0		0	მენდრან	1	0	1	1	0
	73	far	far3	ჯოდია		0		0	ჯოოდია	1		0		0	0	0	0	0
do / make (v.)	74	do	do0			0		0		0		0		0	0	0	0	0
	75	do	do1	კეთ	კეთ	1	კეთ	1		0	კათ	1	კათ	1	1	1	1	0
	76	do	do2	ქამ / ქმ	ქამ / ქმ	1	ქამ / ქმ	1	ჩჳემ / ჩჳმ	1	ქიმ	1	ქუმ / ქომ / ქიფ	1	1	1	1	1
	77	do	do3	ყაჳ / ყჳ	ყავ / ყვ	1	ყაჳ / ყჳ	1		0	ჸ	1	ყ(ვ) / ვ / ჯ(ვ)ნ	1	1	1	1	0
	78	do	do4	ღოლ		0		0		0	ღოლ	1	ღოდ	1	0	1	1	0
	79	do	do5	წყჳ	წყ(ვ)	1	წყჳ	1	სყ	1	ნწყვ	1	წყ / წკ	1	1	1	1	1
house (n.)	80	house	house0			0		0		0		0		0	0	0	0	0
	81	house	house1	ხლ / ხოლ	სახლ	1	სახლ	1	ხორეჳ / ნამხორ	1	ოხორე	1	ოხორი	1	1	1	1	1
	82	house	house2	ქორ		0		0	ქორ	1		0		0	0	0	0	0
	83	house	house3	ყუდ		0		0		0	ჸუდე	1		0	0	1	1	0
stone / rock (n.)	84	stone	stone0			0		0		0		0		0	0	0	0	0
	85	stone	stone1	ქჳა	ქვა	1	ქჳაჲ	1		0	ქუა	1	ქუა	1	1	1	1	0
	86	stone	stone2	ბაჩ		0		0	ბა̈ჩ	1		0		0	0	0	0	0
bitter	87	bitter	bitter0			0		0		0		0		0	0	0	0	0
	88	bitter	bitter1	წარ	მწარე	1	მწარე	1		0	ნწარე	1		0	1	1	1	0
	89	bitter	bitter2	მჷლნი		0		0	მჷლნი	1		0		0	0	0	0	0
	90	bitter	bitter3	ნტ		0		0		0	მანტებაია	1		0	0	1	1	0
	91	bitter	bitter4	კოლო	კოლომან	1	კოლომან	1		0	კოლო	1	კოლო	1	1	1	1	0
say (v.)	92	say	say0			0		0		0		0		0	0	0	0	0
	93	say	say1	რექჳ / რქჳ		0	რქჳ	1	რექჳ	1	რაქვ	1		0	1	1	1	1
	94	say	say2	ტყჳ	ტყვ	1	ტყჳ	1		0	ტყვ	1	ტკ(ვ)	1	1	1	1	0
	95	say	say3	თქჳ	თქვ	1	თქჳ	1	ქჳ	1	თქ(ვ)	1	თქ(ვ)	1	1	1	1	1
	96	say	say4	ყლ		0		0	ყლ	1		0		0	0	0	0	0
	97	say	say5	ტუჳ		0		0	ტუულ	1		0	ტუ	1	0	1	1	1
tooth (n.)	98	tooth	tooth0			0		0		0		0		0	0	0	0	0
	99	tooth	tooth1	კბ	კბილ	1	კბილ	1		0	კიბირი	1	კიბირი	1	1	1	1	0
	100	tooth	tooth2	შდიქ		0		0	შდიქ	1		0		0	0	0	0	0
hair (n.)	101	hair	hair0			0		0		0		0		0	0	0	0	0
	102	hair	hair1	თომ	თმა	1	თმაჲ	1		0	თომა / თუმა	1	თომა	1	1	1	1	0
	103	hair	hair2	ფეთჳ		0		0	ფა̈თჳ	1		0		0	0	0	0	0
big	104	big	big0			0		0		0		0		0	0	0	0	0
	105	big	big1	დიდ	დიდ	1	დიდ	1		0	დიდი	1	დიდი	1	1	1	1	0
	106	big	big2	ც		0	ხოჳცეს	1	ხოშა	1		0		0	1	0	1	1
one	107	one	one0			0		0		0		0		0	0	0	0	0
	108	one	one1	ერთ	ერთ	1	ერთ	1		0	ართი	1	ართი	1	1	1	1	0
	109	one	one2	ეშხუ		0		0	ეშხუ	1		0		0	0	0	0	0
who?	110	who	who0			0		0		0		0		0	0	0	0	0
	111	who	who1	ჳი	ვინ	1	ჳინ	1		0	მი / მინ	1	მი / მინ	1	1	1	1	0
	112	who	who2	ჲერ		0		0	ჲერ	1		0		0	0	0	0	0
3SG pronoun / That	113	it_he_her	it_he_her0			0		0		0		0		0	0	0	0	0
	114	it_he_her	it_he_her1	ჰი	იგი / ის	1	იგი / ისი	1	ეჯა	1	თინა	1	ჰეჲა / ჰემ	1	1	1	1	1
	115	it_he_her	it_he_her2	იმ	იმ	1	იმ	1		0	ემ	1	ემ	1	1	1	1	0
hit / beat (v.)	116	hit	hit0			0		0		0		0		0	0	0	0	0
	117	hit	hit1	ცემ	ცემ	1	ცემ	1		0	ჩამ	1	ჩამ	1	1	1	1	0
	118	hit	hit2	რტყმ	რტყმ	1	რტყმ	1		0		0	რატკ	1	1	1	1	0
	119	hit	hit3	რეკ	რეკ	1	რეკ	1		0		0		0	1	0	1	0
	120	hit	hit4	რეხ	რეხ	1	რეხ	1		0		0		0	1	0	1	0
	121	hit	hit5	ბეთქ	ბეთქ	1	ბეთქ	1		0	ბათქ	1		0	1	1	1	0
	122	hit	hit6	რეჯგჳ	რეჯგვ	1	რეჯგჳ	1		0	რანჯგ	1		0	1	1	1	0
	123	hit	hit7	ყერ		0		0	ყერ	1		0		0	0	0	0	0
	124	hit	hit8	ჴალ / ჴლ	ხალ / ხლ	1	ჴალ / ჴლ	1	ჴალ / ჴლ	1		0		0	1	0	1	1
	125	hit	hit9	ძგერ	ძგერ	1	ძგერ	1	ძგრ	1	ნძგილ	1		0	1	1	1	1
	126	hit	hit10	კარ / კრ	კარ / კრ	1	კარ / კრ	1		0	კირ	1	კორ / კირ	1	1	1	1	0
	127	hit	hit11	ტკეც / ტკც	ტკეც / ტკიც	1	ტკეც / ტკიც	1	ტკეჩ / ტკჩ	1	ტკაჩ	1		0	1	1	1	1
	128	hit	hit12	ტყოც		0		0	ტყც	1	ტყვაც / ტკვაც	1	ტკვაც / ტკოჩ	1	0	1	1	1
	129	hit	hit13	გ		0		0		0	მეგამა	1		0	0	1	1	0
leg / foot (n.)	130	leg	leg0			0		0		0		0		0	0	0	0	0
	131	leg	leg1	ბერჴ	ფეხ	1	ფერჴ	1		0		0		0	1	0	1	0
	132	leg	leg2	კჳი(რ)ცხ		0	კჳირცხ	1	ჭიშხ	1	კუჩხ	1	კუჩხე	1	1	1	1	1
horn (n.)	133	horn	horn0			0		0		0		0		0	0	0	0	0
	134	horn	horn1	რქა	რქა	1	რქა	1		0	ქა	1	ქრა	1	1	1	1	0
	135	horn	horn2	მიჭჳ		0		0	მიჭჳ	1		0		0	0	0	0	0
this	136	this	this0			0		0		0		0		0	0	0	0	0
	137	this	this1	ეს	ეს	1	ესე	1	ალა	1		0		0	1	0	1	1
	138	this	this2	ათენა		0		0		0	ათენა	1		0	0	1	1	0
	139	this	this3	ჰაჲა		0	ჰე	1		0		0	ჰაჲა	1	1	1	1	0
	140	this	this4	ამ	ამ	1	ამ	1	ამ	1		0	ამ	1	1	1	1	1
fish (n.)	141	fish	fish0			0		0		0		0		0	0	0	0	0
	142	fish	fish1	თეჳზ	თევზ	1	თეჳზ	1	ცუზ / თებზ	1		0		0	1	0	1	1
	143	fish	fish2	ჩხამ		0		0		0	ჩხომ	1	ჩხომ	1	0	1	1	0
yesterday	144	yesterday	yesterday0			0		0		0		0		0	0	0	0	0
	145	yesterday	yesterday1	გუშინ	გუშინ	1	გუშინ	1		0		0		0	1	0	1	0
	146	yesterday	yesterday2	ლაათ		0		0	ლაათ	1		0		0	0	0	0	0
	147	yesterday	yesterday3	ღომან		0		0		0	გოღა	1	ღომან	1	0	1	1	0
drink (v.)	148	drink	drink0			0		0		0		0		0	0	0	0	0
	149	drink	drink1	სჳ	სვ	1	სჳ	1	შ(ჳ)	1	შ(ვ)	1	შ(ვ)	1	1	1	1	1
	150	drink	drink2	ლეჳ	ლევ	1	ლეჳ	1		0		0		0	1	0	1	0
	151	drink	drink3	თერ / თრ		0		0	თრ	1		0		0	0	0	0	0
black	152	black	black0			0		0		0		0		0	0	0	0	0
	153	black	black1	სხ / სიხ		0		0	მეშხე	1		0		0	0	0	0	0
	154	black	black2	უჴცე		0	უჴცე	1		0	უჩა	1	უჩა	1	1	1	1	0
navel (n.)	155	navel	navel0			0		0		0		0		0	0	0	0	0
	156	navel	navel1	ჭიპ	ჭიპ	1	ჭიპ	1		0	ჩუპა / ჭირპ	1	ჭიპ / უმპა	1	1	1	1	0
	157	navel	navel2	შდიხჳ		0		0	შდიხჳ	1		0		0	0	0	0	0
stand (v.)	158	stand	stand0			0		0		0		0		0	0	0	0	0
	159	stand	stand1	დეგ / დგ	დექ / დგ	1	დექ / დგ	1	გ	1	დგ / დირთ / დორთ	1	დგ / დგით	1	1	1	1	1
bite (v.)	160	bite	bite0			0		0		0		0		0	0	0	0	0
	161	bite	bite1	კბენ / კბინ	კბენ / კბინ	1	კბენ / კბინ	1		0	კიბირ	1	კიბინ	1	1	1	1	0
	162	bite	bite2	ჴეფ / ჴფ		0		0	ჴეფ / ჴფ	1		0		0	0	0	0	0
	163	bite	bite3	ჩამინ		0		0		0	ჩამინ	1		0	0	1	1	0
back (n.)	164	back	back0			0		0		0		0		0	0	0	0	0
	165	back	back1	ზრგ	ზურგ	1	ზურგ	1		0		0		0	1	0	1	0
	166	back	back2	შიყ		0		0	შიყ	1		0		0	0	0	0	0
	167	back	back3	ოჭიში		0		0		0	ოჭიში	1		0	0	1	1	0
	168	back	back4	კაპულა		0		0		0		0	კაპულა	1	0	1	1	0
	169	back	back5	ოფარე		0		0		0	ოფარე	1		0	0	1	1	0
wind (n.)	170	wind	wind0			0		0		0		0		0	0	0	0	0
	171	wind	wind1	ქარ	ქარ	1	ქარ	1		0		0		0	1	0	1	0
	172	wind	wind2	ბიქჳ		0		0	ბიქჳ	1		0		0	0	0	0	0
	173	wind	wind3	ბორია		0		0		0	ბორია	1		0	0	1	1	0
	174	wind	wind4	იხი		0		0		0	იხი	1	იხი	1	0	1	1	0
smoke (n.)	175	smoke	smoke0			0		0		0		0		0	0	0	0	0
	176	smoke	smoke1	კჳამ	კვამლ	1	კჳამლ	1	კჳემ	1	კუმა	1	კომა	1	1	1	1	1
	177	smoke	smoke2	ბოლ	ბოლ	1	ბოლ	1		0	ნბულ / მბულ	1		0	1	1	1	0
what?	178	what	what0			0		0		0		0		0	0	0	0	0
	179	what	what1	რა	რა	1	რაჲ	1		0		0		0	1	0	1	0
	180	what	what2	მა		0		0	მა̈ჲ	1	მუ	1	მუ	1	0	1	1	1
child (n.)	181	child	child0			0		0		0		0		0	0	0	0	0
	182	child	child1	ბაჳშჳ	ბავშვ	1	ბაჳშჳ	1		0		0		0	1	0	1	0
	183	child	child2	ყრმა	ყრმა	1	ყრმა	1	ყლაჳ	1		0		0	1	0	1	1
	184	child	child3	წულ	წულ	1	წულ	1	ჭუშ	1	ჭოლა / ჭოლო	1	ჭოლა / ჭოლო	1	1	1	1	1
	185	child	child4	მ-შუ-ე		0	მშო	1	სგე(ჲ) / მსგე(ჲ) / სკე	1	სქუა / მსქუა / მსკუა	1	სქუა / მსქუა / მსკუა	1	1	1	1	1
	186	child	child5	ბერე		0		0		0		0	ბერე	1	0	1	1	0
	187	child	child6	ბაღანა		0		0		0	ბაღანა	1		0	0	1	1	0
	188	child	child7	ბალღ	ბალღ	1	ბალღ	1	ბაღჳ	1		0		0	1	0	1	1
	189	child	child8	ბღარ	ბღარ	1	ბღარ	1		0		0		0	1	0	1	0
	190	child	child9	გეზალ		0		0	გეზალ	1		0		0	0	0	0	0
egg (n.)	191	egg	egg0			0		0		0		0		0	0	0	0	0
	192	egg	egg1	კჳერცხ	კვერცხ	1	კჳერცხ	1		0		0		0	1	0	1	0
	193	egg	egg2	ლგრე		0		0	ლჷგრე / გირი	1		0		0	0	0	0	0
	194	egg	egg3	მარქჳალ		0		0		0	მარქვალ	1	მარქვალ	1	0	1	1	0
give (v.)	195	give	give0			0		0		0		0		0	0	0	0	0
	196	give	give1	ც	ც	1	ც	1		0	ჩ	1	ჩ	1	1	1	1	0
	197	give	give2	წჳდ / წჳედ	წოდ	1	წოდ	1	ჰჳდ	1		0		0	1	0	1	1
new	198	new	new0			0		0		0		0		0	0	0	0	0
	199	new	new1	ხ	ახალ	1	ახალ	1	მახე	1	მოხა	1	აღანი	1	1	1	1	1
burn (intr.) (v.)	200	burn	burn0			0		0		0		0		0	0	0	0	0
	201	burn	burn1	წჳ	წვ	1	წჳ	1	ჭ	1	ჭ(ვ)	1	ჭ(ვ)	1	1	1	1	1
	202	burn	burn2	ცხ	ცხ	1	ცხ	1	შხ	1		0	ჩხ	1	1	1	1	1
	203	burn	burn3	ტყაბ		0		0	ტყაბ	1		0		0	0	0	0	0
not	204	not	not0			0		0		0		0		0	0	0	0	0
	205	not	not1	ჳარ	არ	1	არ	1		0	ვა(რ) / ორე	1	ვარ / ვა	1	1	1	1	0
	206	not	not2	მამ		0		0	მაამა	1		0	მომო	1	0	1	1	1
	207	not	not3	დეს		0		0	დეესა	1		0		0	0	0	0	0
	208	not	not4	ნუ	ნუ	1	ნუ	1	ნოომ	1	ნი(მ) / ნუმ	1		0	1	1	1	1
good	209	good	good0			0		0		0		0		0	0	0	0	0
	210	good	good1	კარგ	კარგ	1		0		0		0	კაი / ვორს / ვროს	1	1	1	1	0
	211	good	good2	ჩ		0		0	ხოჩა	1		0		0	0	0	0	0
	212	good	good3	ჯჳ		0		0		0	ჯგირ	1	ჯგირ	1	0	1	1	0
know (v.)	213	know	know0			0		0		0		0		0	0	0	0	0
	214	know	know1	უწყ	უწყ	1	უწყ	1		0		0		0	1	0	1	0
	215	know	know2	ხ / ჩქ		0		0	ხ / ხალ	1	რჩქ	1	ჩქ	1	0	1	1	1
	216	know	know3	ცან / ცნ / ც	ცან / ცნ / ც	1	ცან / ცნ / ც	1		0	ჩინ	1	ჩინ	1	1	1	1	0
	217	know	know4	თერ		0		0	თერ	1	თირ	1		0	0	1	1	1
knee (n.)	218	knee	knee0			0		0		0		0		0	0	0	0	0
	219	knee	knee1	მუხლ	მუხლ	1	მუხლ	1		0		0		0	1	0	1	0
	220	knee	knee2	ქუთულ		0		0	ქუთუულ	1		0		0	0	0	0	0
	221	knee	knee3	ღულ		0		0	ღულა̈ჲ	1		0		0	0	0	0	0
	222	knee	knee4	ბრგლ		0		0		0	ბირგულ	1	ბურგილ	1	0	1	1	0
sand (n.)	223	sand	sand0			0		0		0		0		0	0	0	0	0
	224	sand	sand1	ქჳიშა	ქვიშა	1	ქჳიშა	1	ქჳიშ	1	ქვიშა	1		0	1	1	1	1
	225	sand	sand2	სილა	სილა	1	სილა	1		0	ფსილა	1		0	1	1	1	0
	226	sand	sand3	შალამ	შლამ	1	შლამ	1		0		0	შირიმ	1	1	1	1	0
	227	sand	sand4	ხინჭკ		0	ხინჭ	1	ხინჭკ	1	ხინჭკი	1	ხლუნჭკ	1	1	1	1	1
laugh (v.)	228	laugh	laugh0			0		0		0		0		0	0	0	0	0
	229	laugh	laugh1	დიცინ	სიცილ	1	სიცილ	1		0	ძიცინ	1	ძიცინ	1	1	1	1	0
	230	laugh	laugh2	ცინ	ცინ	1	ცინ	1	ცუნ / ცუ / ჩ	1		0	ჩინ	1	1	1	1	1
hear (v.)	231	hear	hear0			0		0		0		0		0	0	0	0	0
	232	hear	hear1	სემ / სმ	სემ / სმ	1	სემ / სმ	1	სმ / სჷმ	1	სიმ	1	სიმ	1	1	1	1	1
soil (earth) (n.)	233	soil	soil0			0		0		0		0		0	0	0	0	0
	234	soil	soil1	მიწა	მიწა	1	მიწა	1		0		0		0	1	0	1	0
	235	soil	soil2	გიმ		0		0	გიმ	1		0		0	0	0	0	0
	236	soil	soil3	დიხა		0		0		0	დიხა	1	დიხა	1	0	1	1	0
	237	soil	soil4	ლეტა		0		0		0		0	ლეტა	1	0	1	1	0
leaf (n.)	238	leaf	leaf0			0		0		0		0		0	0	0	0	0
	239	leaf	leaf1	ფოთელ	ფოთოლ	1	ფოთოლ	1		0		0		0	1	0	1	0
	240	leaf	leaf2	ბალე		0		0	ბალე	1		0		0	0	0	0	0
	241	leaf	leaf3	ბუტკა		0		0		0		0	ბუტკა	1	0	1	1	0
	242	leaf	leaf4	ფაჳრ		0		0		0	ფა	1	ფავრი	1	0	1	1	0
	243	leaf	leaf5	ფურცელ		0	ფურცელ	1		0	ფურჩა	1	ფურჩა	1	1	1	1	0
red	244	red	red0			0		0		0		0		0	0	0	0	0
	245	red	red1	წით	წითელ	1	მოწითლე	1		0	ჭითა	1	მჭითა	1	1	1	1	0
	246	red	red2	წრნი		0		0	წჷრნი	1		0		0	0	0	0	0
liver (n.)	247	liver	liver0			0		0		0		0		0	0	0	0	0
	248	liver	liver1	ღჳიძ	ღვიძლ	1	ღჳიძლ	1	ყჳიჟე	1		0		0	1	0	1	1
	249	liver	liver2	ჩხონჩხ		0		0		0	ჩხონჩხ	1		0	0	1	1	0
hide (v.)	250	hide	hide0			0		0		0		0		0	0	0	0	0
	251	hide	hide1	მალ	მალ	1	მალ	1		0		0		0	1	0	1	0
	252	hide	hide2	ფალ / ფლ		0	ფალ / ფლ	1		0	ფულ	1	მფულ	1	1	1	1	0
	253	hide	hide3	ტყობ		0		0		0	ტყობ	1	ტკობ	1	0	1	1	0
	254	hide	hide4	პაჟ / პჟ		0		0	პაჟ / პჟ	1		0		0	0	0	0	0
skin / hide (n.)	255	skin	skin0			0		0		0		0		0	0	0	0	0
	256	skin	skin1	კან	კან	1	კან	1	კა̈ნ	1	კუნ	1		0	1	1	1	1
	257	skin	skin2	ტყაბ	ტყავ	1	ტყაჳ	1	ტუფ	1	ტყები	1	ტკები	1	1	1	1	1
suck (v.)	258	suck	suck0			0		0		0		0		0	0	0	0	0
	259	suck	suck1	წოჳ	წოვ	1	წოჳ	1		0	წ(ვ)	1	წ(ვ)	1	1	1	1	0
	260	suck	suck2	ჩიგჳ		0		0	ჩიგჳ	1		0		0	0	0	0	0
carry (v.)	261	carry	carry0			0		0		0		0		0	0	0	0	0
	262	carry	carry1	ზიდ	ზიდ	1	ზიდ	1		0	ზი(ნ)დ	1	ზდ	1	1	1	1	0
	263	carry	carry2	მაჯ		0		0	მააჯ	1	ჯუმ	1		0	0	1	1	1
	264	carry	carry3	ტან / ტარ	ტან / ტარ	1	ტან / ტარ	1		0	ნთირ	1	თირ	1	1	1	1	0
ant (n.)	265	ant	ant0			0		0		0		0		0	0	0	0	0
	266	ant	ant1	ჯინჭჳ	ჭიანჭველა / ბინჭველ / ბუნჭველა	1	ჯინჭჳელ	1		0	ჭკიჭკიტია	1	დიმჭკუ	1	1	1	1	0
	267	ant	ant2	მრშკ		0		0	მრშკ	1		0		0	0	0	0	0
heavy	268	heavy	heavy0			0		0		0		0		0	0	0	0	0
	269	heavy	heavy1	მძიმე	მძიმე	1	მძიმე	1		0		0		0	1	0	1	0
	270	heavy	heavy2	გჳემი		0		0	გჳემი	1		0		0	0	0	0	0
	271	heavy	heavy3	მონკა		0		0		0	მონკა	1	მონკა	1	0	1	1	0
take (v.)	272	take	take0			0		0		0		0		0	0	0	0	0
	273	take	take1	ღ(ჳ)	ღ(ვ)	1	ღ(ჳ)	1	ღ	1	ღ	1	ღ	1	1	1	1	1
	274	take	take2	კიდ / კდ		0		0	კიდ / კდ	1	კიდ / კინდ	1		0	0	1	1	1
	275	take	take3	კაჳ	კავ	1	კაჳ	1	კაჳ / კჳ	1	კ	1	კ	1	1	1	1	1
old	276	old	old0			0		0		0		0		0	0	0	0	0
	277	old	old1	ძჳე	ძველ	1	ძჳელ	1	ჯჳინელ	1	ჯვეში	1	ჯვეში	1	1	1	1	1
eat (v.)	278	eat	eat0			0		0		0		0		0	0	0	0	0
	279	eat	eat1	ჭამ / ჭმ	ჭამ / ჭმ	1	ჭამ / ჭმ	1	ეემ	1	ჭკომ / ჭკუმ	1	ჭკომ / შკომ	1	1	1	1	1
	280	eat	eat2	მხარ		0	მხარ	1		0		0	მხორ / ფხორ / მფხორ	1	1	1	1	0
	281	eat	eat3	ზჳებ / ზობ		0		0	ზჳებ	1		0		0	0	0	0	0
thigh (n.)	282	thigh	thigh0			0		0		0		0		0	0	0	0	0
	283	thigh	thigh1	ბაყჳ	ბაყვ	1	ბაყჳ	1	ფოყ	1		0		0	1	0	1	1
	284	thigh	thigh2	განთხ		0		0		0	განთხ	1		0	0	1	1	0
	285	thigh	thigh3	ტუტულა		0		0		0		0	ტუტულა	1	0	1	1	0
thick	286	thick	thick0			0		0		0		0		0	0	0	0	0
	287	thick	thick1	სქელი	სქელ	1	ზრქელ	1	სგელ	1	სქელი	1		0	1	1	1	1
	288	thick	thick2	პეჯი		0		0		0	პინჯალი	1	პეჯი	1	0	1	1	0
long	289	long	long0			0		0		0		0		0	0	0	0	0
	290	long	long1	გრძელ	გრძელ	1	გრძელ	1		0	გჷრძე	1	გუნძე	1	1	1	1	0
	291	long	long2	ჯჳედ		0		0	ჯჳეედ	1	ჯოდორია	1		0	0	1	1	1
blow (v.)	292	blow	blow0			0		0		0		0		0	0	0	0	0
	293	blow	blow1	ბერ	ბერ	1	ბერ	1	ბეელ	1	მბარ / ბარ	1	ბარ	1	1	1	1	1
wood (n.)	294	wood	wood0			0		0		0		0		0	0	0	0	0
	295	wood	wood1	მორ	მორ	1	მორ	1	მერჳ	1	მურ	1	მურ	1	1	1	1	1
	296	wood	wood2	კუდურ		0		0	კუდურ	1		0		0	0	0	0	0
	297	wood	wood3	ძელ	ძელ	1	ძელ	1		0		0		0	1	0	1	0
run (v.)	298	run	run0			0		0		0		0		0	0	0	0	0
	299	run	run1	რბინ / რბოლ	რბინ / რბოლ	1	რბინ / რბოლ	1		0	რულ	1		0	1	1	1	0
	300	run	run2	ჳლტ		0	ლტ	1	ტჳ	1	რტ / ნტ	1	რტ / მტ	1	1	1	1	1
	301	run	run3	ჭჳმ		0		0	ჭჳმ	1	ჭუმინ	1		0	0	1	1	1
	302	run	run4	ქინ		0		0	ქინ	1	ქინ	1		0	0	1	1	1
	303	run	run5	ნკაპინ		0		0		0		0	ნკაპინ	1	0	1	1	0
fall (v.)	304	fall	fall0			0		0		0		0		0	0	0	0	0
	305	fall	fall1	ზჳალ / ზჳლ		0	ზულ	1		0		0	ჟოლ / ჟულ	1	1	1	1	0
	306	fall	fall2	ჳარდ	ვარდ	1	ჳარდ	1		0		0		0	1	0	1	0
	307	fall	fall3	წყედ		0		0	შყედ	1		0		0	0	0	0	0
	308	fall	fall4	მთხ		0	მთხ	1		0	ნთხ	1		0	1	1	1	0
	309	fall	fall5	ლ		0		0		0	ლ	1	ლ	1	0	1	1	0
	310	fall	fall6	მჴ	მხ	1	მჴ	1	ნჴჳ	1		0		0	1	0	1	1
eye (n.)	311	eye	eye0			0		0		0		0		0	0	0	0	0
	312	eye	eye1	თჳალ	თვალ	1	თჳალ	1	თე	1	თოლი	1	თოლი	1	1	1	1	1
ash (n.)	313	ash	ash0			0		0		0		0		0	0	0	0	0
	314	ash	ash1	ტუტა	ნაცარტუტა	1	ტუტა	1	ტჷტ	1	ტუტა	1	მტუტა	1	1	1	1	1
tail (n.)	315	tail	tail0			0		0		0		0		0	0	0	0	0
	316	tail	tail1	კუად	კუდი	1	კუდ	1	ჰაკჳა̈დ	1	კუდელი	1	კუდელი	1	1	1	1	1
dog (n.)	317	dog	dog0			0		0		0		0		0	0	0	0	0
	318	dog	dog1	ძაღლ	ძაღლ	1	ძაღლ	1	ჟეღ / ჟა̈ღ	1	ჯოღორ	1	ჟოღორ	1	1	1	1	1
cry / weep (v.)	319	cry	cry0			0		0		0		0		0	0	0	0	0
	320	cry	cry1	ტირ	ტირ	1	ტირ	1		0		0		0	1	0	1	0
	321	cry	cry2	გლო(ჳ)	გლოვ	1	გლოჳ	1	გჳნ	1	რგ(ვ) / ნგარ	1	მგარ	1	1	1	1	1
	322	cry	cry3	ზუ	ზუ	1	ზუ	1	ზუჳ / ზჷ	1	ზუ	1		0	1	1	1	1
tie (v.)	323	tie	tie0			0		0		0		0		0	0	0	0	0
	324	tie	tie1	ბ	ბ	1	ბ	1	ბ	1	ბ	1	ბ	1	1	1	1	1
	325	tie	tie2	კრ / კარ	კრ	1	კრ	1	რკინ	1	კირ	1	კორ	1	1	1	1	1
see (v.)	326	see	see0			0		0		0		0		0	0	0	0	0
	327	see	see1	ხედჳ	ხედვ	1	ხედჳ	1		0		0		0	1	0	1	0
	328	see	see2	წედ		0		0	წედ	1		0		0	0	0	0	0
	329	see	see3	ძირ		0		0		0	ძირ	1	ძირ	1	0	1	1	0
sweet	330	sweet	sweet0			0		0		0		0		0	0	0	0	0
	331	sweet	sweet1	ტკბილ	ტკბილ	1	ტკბილ	1		0	ტკაბუ	1		0	1	1	1	0
	332	sweet	sweet2	მუჭხჳი		0		0	მუჭხჳი	1		0		0	0	0	0	0
	333	sweet	sweet3	გემუანი		0		0		0	გემუანი	1		0	0	1	1	0
	334	sweet	sweet4	ლოყა / ლოჲა		0		0		0		0	ლოყა	1	0	1	1	0
rope (n.)	335	rope	rope0			0		0		0		0		0	0	0	0	0
	336	rope	rope1	მთოკჳ	თოკ	1	მთოკჳ	1	თეკჳ	1	თოკ	1	თიკ / თუკ	1	1	1	1	1
shade / shadow (n.)	337	shade	shade0			0		0		0		0		0	0	0	0	0
	338	shade	shade1	ჩრდილ	ჩრდილ	1	ჩრდილ	1		0		0		0	1	0	1	0
	339	shade	shade2	მანჩალ		0		0	მანჩალ	1		0		0	0	0	0	0
	340	shade	shade3	ჩერო / ორო / ღარა	არიელ / არილ / ჩერო	1	ჩერო	1		0	ორო	1	ღარა	1	1	1	1	0
	341	shade	shade4	შგედ		0		0	შგედ	1		0		0	0	0	0	0
bird (n.)	342	bird	bird0			0		0		0		0		0	0	0	0	0
	343	bird	bird1	სირ	სირ	1	სირ	1		0	სინჯი	1		0	1	1	1	0
	344	bird	bird2	ფრ / პრ / პლ	ფრინველ	1	მფრინჳელ	1	მემფჳერ / ნეპრ / ნაპჳერ / ნა̈პოლ	1	მაფურინჯე	1	მფურინაჯე	1	1	1	1	1
salt (n.)	345	salt	salt0			0		0		0		0		0	0	0	0	0
	346	salt	salt1	მარილი	მარილ	1	მარილ	1		0	მორელ	1	მორია	1	1	1	1	0
	347	salt	salt2	ჯიმ		0		0	ჯიმ	1	ჯიმუ	1	ჯუმუ	1	0	1	1	1
small	348	small	small0			0		0		0		0		0	0	0	0	0
	349	small	small1	ცირ	მცირე	1	მცირე	1		0	ცირა	1	მციქა	1	1	1	1	0
	350	small	small2	კოტ		0		0	კოტოლ	1	კვეტე / ჭუტა	1	ჭიტა / ჭუტა / წუტა	1	0	1	1	1
	351	small	small3	ჭიჭე		0		0		0	ჭიჭე	1		0	0	1	1	0
	352	small	small4	პატარა	პატარა	1	პატარა	1		0		0		0	1	0	1	0
wide	353	wide	wide0			0		0		0		0		0	0	0	0	0
	354	wide	wide1	ფართო	ფართო	1	ფართოჲ	1		0	ფართე	1	ფართო	1	1	1	1	0
	355	wide	wide2	გან	განიერ	1	განიერ	1	ლჷგა̈ნ	1	გონიორე / გონია	1	გონიორე / გონია	1	1	1	1	1
	356	wide	wide3	მაშრი		0		0	მაშრი	1		0		0	0	0	0	0
star (n.)	357	star	star0			0		0		0		0		0	0	0	0	0
	358	star	star1	ჳარსკჳლაჳ	ვარსკვლავ	1	ჳარსკჳლაჳ	1		0		0		0	1	0	1	0
	359	star	star2	ამტყჳასგ / მუტყუასგ		0		0	ამტყჳა̈სგ / მუტყუა̈სგ	1		0		0	0	0	0	0
	360	star	star3	მურჷცხ		0		0		0	მურიცხ	1	მურუცხ	1	0	1	1	0
	361	star	star4	მჷჭკამ		0		0	მჷჭკა̈მ	1	ხურჭკუმ	1		0	0	1	1	1
in	362	in	in0			0		0		0		0		0	0	0	0	0
	363	in	in1	სგა / შ / ს	ში	1	შინა	1	სგა / ს	1	შა	1	ს	1	1	1	1	1
hard	364	hard	hard0			0		0		0		0		0	0	0	0	0
	365	hard	hard1	მანგ	მაგარ	1	მაგრ	1		0	მანგარ	1		0	1	1	1	0
	366	hard	hard2	ბგი		0		0	ბგი	1		0		0	0	0	0	0
	367	hard	hard3	კაპეტი		0		0		0	კაპეტი	1	კაპეტი	1	0	1	1	0
crush / grind (v.)	368	crush	crush0			0		0		0		0		0	0	0	0	0
	369	crush	crush1	ფექჳ / ფქჳ	ფქვ	1	ფქჳ	1		0	ქ(ვ)	1	მქ(ვ)	1	1	1	1	0
	370	crush	crush2	გჳეჰ		0		0	გჳეჰ	1		0		0	0	0	0	0
mountain (hill) (n.)	371	mountain	mountain0			0		0		0		0		0	0	0	0	0
	372	mountain	mountain1	მთა	მთა	1	მთა	1		0		0		0	1	0	1	0
	373	mountain	mountain2	გორა	გორა	1	გორა	1		0	გოლა	1	გოლა	1	1	1	1	0
	374	mountain	mountain3	ლახჳ		0		0	ლახჳ	1		0		0	0	0	0	0
	375	mountain	mountain4	სჳიკჳ		0		0	სჳიკჳ	1	სუკი	1		0	0	1	1	1
	376	mountain	mountain5	ზაგარ	ზეგან	1		0	ზაგა̈რ	1	ზურგა	1		0	1	1	1	1
sit (v.)	377	sit	sit0			0		0		0		0		0	0	0	0	0
	378	sit	sit1	ჯდ	ჯდ	1	ჯდ	1		0		0		0	1	0	1	0
	379	sit	sit2	ხუნ		0		0		0	ხუნ	1	ხუნ	1	0	1	1	0
	380	sit	sit3	სგჳრ		0		0	სგჳრ	1		0		0	0	0	0	0
(finger)nail (n.)	381	nail	nail0			0		0		0		0		0	0	0	0	0
	382	nail	nail1	ფრცხა	ფრჩხილ	1	ფრჩხილ	1	ცხა	1	ბირცხა	1	ბურცხა	1	1	1	1	1
throw (v.)	383	throw	throw0			0		0		0		0		0	0	0	0	0
	384	throw	throw1	სარ / სრ	სრ	1	სრ	1		0		0		0	1	0	1	0
	385	throw	throw2	ტყორც	ტყორც	1	ტყორც	1		0		0	ტკოჩ	1	1	1	1	0
	386	throw	throw3	გდ	გდ	1	გდ	1		0	რდ	1		0	1	1	1	0
	387	throw	throw4	ყოთა		0		0		0	ჸოთა	1		0	0	1	1	0
	388	throw	throw5	სტომ		0		0		0		0	სტომ	1	0	1	1	0
	389	throw	throw6	კჳანე		0		0	კჳანე	1		0		0	0	0	0	0
three	390	three	three0			0		0		0		0		0	0	0	0	0
	391	three	three1	სამ	სამ	1	სამ	1	სემი	1	სუმ	1	სუმ	1	1	1	1	1
right	392	right	right0			0		0		0		0		0	0	0	0	0
	393	right	right1	მარჯჳენ	მარჯვენა	1	მარჯჳენა	1	მურსგჳენ	1	მარძგვან	1	მარწკვან	1	1	1	1	1
wash (v.)	394	wash	wash0			0		0		0		0		0	0	0	0	0
	395	wash	wash1	რეცხ / რცხ	რეცხ	1	რეცხ	1	რჩხ	1	რჩხ	1	ჩხ	1	1	1	1	1
	396	wash	wash2	ბან	ბან	1	ბან	1		0	ბონ	1	მბონ	1	1	1	1	0
	397	wash	wash3	ბარ		0		0	ბარ	1		0	ბორ / მბორ	1	0	1	1	1
grasp (v.)	398	grasp	grasp0			0		0		0		0		0	0	0	0	0
	399	grasp	grasp1	ბღაუჭ / ბღუჯჳ	ბღაუჭ / ბღუჯვ	1	ბღაუჭ / ბღუჯჳ	1	ფხჭ	1		0		0	1	0	1	1
	400	grasp	grasp2	ტანტჳ		0		0	ტანტჳ	1		0		0	0	0	0	0
	401	grasp	grasp3	კნ		0		0		0		0	კნ	1	0	1	1	0
branch (n.)	402	branch	branch0			0		0		0		0		0	0	0	0	0
	403	branch	branch1	ტოტ	ტოტ	1	ტოტ	1		0		0		0	1	0	1	0
	404	branch	branch2	სხალ / სხლ		0		0	აშხალ	1		0		0	0	0	0	0
	405	branch	branch3	ყა		0		0		0	ჸა	1	ყა	1	0	1	1	0
	406	branch	branch4	ნოჸელა		0		0		0	ნოჸელა	1		0	0	1	1	0
man (n.)	407	man	man0			0		0		0		0		0	0	0	0	0
	408	man	man1	კაც	კაც	1	კაც	1		0	კოჩ	1	კოჩ	1	1	1	1	0
	409	man	man2	მარე		0		0	მაარე	1		0		0	0	0	0	0
raw	410	raw	raw0			0		0		0		0		0	0	0	0	0
	411	raw	raw1	უმგბ	უმ	1	უმგბარ	1	უჯბა	1	უგიბუ	1	უგიბუ / უგუბუ	1	1	1	1	1
	412	raw	raw2	უხაშუ		0		0		0	უხაშუ	1		0	0	1	1	0
tomorrow	413	tomorrow	tomorrow0			0		0		0		0		0	0	0	0	0
	414	tomorrow	tomorrow1	ხჳალ	ხვალ	1	ხჳალ	1		0		0		0	1	0	1	0
	415	tomorrow	tomorrow2	მჷხარ		0		0	მჷხა̈რ	1		0		0	0	0	0	0
	416	tomorrow	tomorrow3	ჭუმე		0		0		0	ჭუმანი / ჭუმე / ჭუმენი	1	ჭუმენ	1	0	1	1	0
two	417	two	two0			0		0		0		0		0	0	0	0	0
	418	two	two1	ჲორ	ორი	1	ჳორ	1	ჲორუ	1	ჟჷრ	1	ჟურ	1	1	1	1	1
bottom (n.)	419	bottom	bottom0			0		0		0		0		0	0	0	0	0
	420	bottom	bottom1	ძირ	ძირ	1	ძირ	1		0	ჯინჯ	1	ჯიჯ	1	1	1	1	0
	421	bottom	bottom2	ფსკერ	ფსკერ	1	ფსკერ	1	ჰოკერ	1		0		0	1	0	1	1
lie (down) (v.)	422	lie_down	lie_down0			0		0		0		0		0	0	0	0	0
	423	lie_down	lie_down1	დეჳ / დჳ	დევ / დვ	1	დეჳ / დჳ	1	დ	1	დვ	1	დვ	1	1	1	1	1
	424	lie_down	lie_down2	ძეჳ / ძჳ	ძევ / წევ	1	ძრჳ / წეჳ	1	ზ	1	ძვ	1	ძვ	1	1	1	1	1
	425	lie_down	lie_down3	ჯან		0		0		0	ჯან	1	ჯან	1	0	1	1	0
	426	lie_down	lie_down4	ყჳრე / ყჳნ		0		0	ყჳრე / ყჳნ	1		0		0	0	0	0	0
snake (n.)	427	snake	snake0			0		0		0		0		0	0	0	0	0
	428	snake	snake1	გჳელ	გველ	1	გჳელ	1		0	გვერ	1	მგვერ	1	1	1	1	0
	429	snake	snake2	ჳძ		0	ოძ	1	ჰიჯჳ / ჳიჯ / უჯ	1		0		0	1	0	1	1
	430	snake	snake3	ჰერწამ		0		0	ჰერწა̈მ	1		0		0	0	0	0	0
cloud (n.)	431	cloud	cloud0			0		0		0		0		0	0	0	0	0
	432	cloud	cloud1	ღრუბელ	ღრუბელ	1	ღრუბელ	1		0		0		0	1	0	1	0
	433	cloud	cloud2	მეერე		0		0	მეერე	1		0		0	0	0	0	0
	434	cloud	cloud3	მუნაფა		0		0		0	მუნაფა	1		0	0	1	1	0
	435	cloud	cloud4	პულა		0		0		0		0	პულა	1	0	1	1	0
year (n.)	436	year	year0			0		0		0		0		0	0	0	0	0
	437	year	year1	ზა		0		0	ზა̈ჲ	1		0		0	0	0	0	0
	438	year	year2	წელ	წელ	1	წელ	1		0	წანა	1	წანა	1	1	1	1	0
tear (v.)	439	tear	tear0			0		0		0		0		0	0	0	0	0
	440	tear	tear1	ხეჳ	ხევ	1	ხეჳ	1		0		0	ხეხუ	1	1	1	1	0
	441	tear	tear2	გალ / გლ / გლჯ	გლეჯ	1	გალ / გლ	1	გლ / გილ / გლე	1	გურჯ	1		0	1	1	1	1
	442	tear	tear3	ფხრეწ / ფხრიწ	ფხრეწ / ფხრიწ	1	ფრეწ / ფრიწ	1		0	ბურიწ	1	ბრიწ / ბრუწ	1	1	1	1	0
	443	tear	tear4	სოფუ		0		0		0	სოფუ	1		0	0	1	1	0
ask (v.)	444	ask	ask0			0		0		0		0		0	0	0	0	0
	445	ask	ask1	თხოჳ	თხოვ	1	თხოჳ	1		0	თხ(ვ)	1	თხ(ვ)	1	1	1	1	0
	446	ask	ask2	შგჳემ		0		0	შგჳემ	1		0		0	0	0	0	0
weave (v.)	447	weave	weave0			0		0		0		0		0	0	0	0	0
	448	weave	weave1	გუს / გს	ქს	1	გუს / ქს	1	ჯიშ / ჯშ	1	რშ(ვ)	1	შ(ვ)	1	1	1	1	1
at	449	at	at0			0		0		0		0		0	0	0	0	0
	450	at	at1	თან	თან	1	თან	1		0		0		0	1	0	1	0
	451	at	at2	მჷყ		0		0	მჷყ	1		0		0	0	0	0	0
	452	at	at3	კალ		0		0		0	წკალა / წკელა / წკუმა	1	კალა	1	0	1	1	0
edge (n.)	453	edge	edge0			0		0		0		0		0	0	0	0	0
	454	edge	edge1	კიდ	კიდე	1	კიდ	1		0		0		0	1	0	1	0
	455	edge	edge2	ბილ		0		0	ბილ	1		0		0	0	0	0	0
	456	edge	edge3	პირ	პირ	1	პირ	1	პილ	1	პიჯ	1	პიჯ	1	1	1	1	1
	457	edge	edge4	ძგ		0		0		0	ძგა	1	მძგა	1	0	1	1	0
chin (n.)	458	chin	chin0			0		0		0		0		0	0	0	0	0
	459	chin	chin1	ნიკაპ	ნიკაპ	1	ნიკაფ	1	ნიკპა / ნიპკა / ნებკა / კაპრა̈ჲ	1		0		0	1	0	1	1
	460	chin	chin2	ნიკუ / ნუკუ		0		0		0	ნიკუ / ნუკუ	1	ნუ(ნ)კუ / ნუმკუ	1	0	1	1	0
play (v.)	461	play	play0			0		0		0		0		0	0	0	0	0
	462	play	play1	შდრალ		0		0	შდრალ	1		0	სტერ / სთერ	1	0	1	1	1
	463	play	play2	ლაყაფ		0		0		0	ლაჸაფ	1		0	0	1	1	0
	464	play	play3	სტიმ		0		0		0		0	სტიმ	1	0	1	1	0
cheek (n.)	465	cheek	cheek0			0		0		0		0		0	0	0	0	0
	466	cheek	cheek1	ღაწჳ	ღაწვ	1	ღაწჳ	1	ღაჭა	1	ღანწკ	1	ღანწკილი	1	1	1	1	1
	467	cheek	cheek2	ლოყა	ლოყა	1	ლოყა	1		0		0	ლოყა	1	1	1	1	0
	468	cheek	cheek3	ღჳა		0		0		0	ღვა	1		0	0	1	1	0
pus (n.)	469	pus	pus0			0		0		0		0		0	0	0	0	0
	470	pus	pus1	თხამლ		0	თხამლ / თხრამლ	1		0	თხომურ / თხუმურ	1	თხომუ(რ) / თხომ(ბ)რ	1	1	1	1	0
	471	pus	pus2	თაარ		0		0	თაარ	1		0		0	0	0	0	0
	472	pus	pus3	ფაქარ		0		0	ფაქა̈რ	1		0		0	0	0	0	0
	473	pus	pus4	შალარ		0		0	შალა̈რ	1		0		0	0	0	0	0
fly (v.)	474	fly	fly0			0		0		0		0		0	0	0	0	0
	475	fly	fly1	ფარ	ფრენ	1	ფრინჳ	1	პერ / პენალ	1	ფურ / ფურინუ	1	ფურ	1	1	1	1	1
	476	fly	fly2	ფუთხ		0		0		0		0	ფუთხ / ფუთხინ	1	0	1	1	0
hole (n.)	477	hole	hole0			0		0		0		0		0	0	0	0	0
	478	hole	hole1	ჴჳრელ	ხვრელ	1	ჴჳრელ	1	ჴურუ	1	ხურუ	1	ხულა	1	1	1	1	1
	479	hole	hole2	ხჳ		0		0		0	რხვილ	1	გამახვერ / ღორმა	1	0	1	1	0
	480	hole	hole3	ღურტ		0		0		0	ხვირტე	1		0	0	1	1	0
grow (v.)	481	grow	grow0			0		0		0		0		0	0	0	0	0
	482	grow	grow1	ზარდ / ზრდ	ზარდ / ზრდ	1	ზარდ / ზრდ	1	რდ	1	რდ	1	რდ	1	1	1	1	1
	483	grow	grow2	ცხ		0		0	ცხემ	1		0		0	0	0	0	0
	484	grow	grow3	ძინ		0		0		0	ძინ	1	ნძინ	1	0	1	1	0
head (n.)	485	head	head0			0		0		0		0		0	0	0	0	0
	486	head	head1	თაჳ	თავ	1	თაჳ	1		0		0	თი	1	1	1	1	0
	487	head	head2	დუდ		0		0		0	დუდ	1	დუდი	1	0	1	1	0
	488	head	head3	თხამ		0		0	თხჳიმ	1		0		0	0	0	0	0
belly (n.)	489	belly	belly0			0		0		0		0		0	0	0	0	0
	490	belly	belly1	მუცელ	მუცელ	1	მუცელ	1		0		0		0	1	0	1	0
	491	belly	belly2	ჴად		0		0	ჴა̈დ	1		0		0	0	0	0	0
	492	belly	belly3	ქჳარა / ქორბა		0		0		0	ქვარა	1	ქორბა	1	0	1	1	0
shoulder (n.)	493	shoulder	shoulder0			0		0		0		0		0	0	0	0	0
	494	shoulder	shoulder1	მჴარ	მხარ	1	მჴარ	1		0	ხუჯ	1	მხუჯ / ფხუჯ	1	1	1	1	0
	495	shoulder	shoulder2	ბარჯ		0		0	ბარჯ	1		0		0	0	0	0	0
claw (n.)	496	claw	claw0			0		0		0		0		0	0	0	0	0
	497	claw	claw1	კლანჭ	კლანჭ	1	კლანჭ	1	კა̈ნჭჳ	1		0	ჭენგელ	1	1	1	1	1
	498	claw	claw2	ჯღჳაიკ / ჯღჳალ		0		0		0	ჯღვაიკ / ჯღვალ	1		0	0	1	1	0
which?	499	which	which0			0		0		0		0		0	0	0	0	0
	500	which	which1	მელ	რომელ	1	რომელ	1		0	ნამუ	1	ნამუ	1	1	1	1	0
	501	which	which2	ხედა		0		0	ხედა	1		0		0	0	0	0	0
	502	which	which3	მუსხი / მუზმა		0		0		0	მუსხი / მუზმა	1		0	0	1	1	0
	503	which	which4	ნაკო		0		0		0		0	ნაკო	1	0	1	1	0
dig (v.)	504	dig	dig0			0		0		0		0		0	0	0	0	0
	505	dig	dig1	თხარ / თხრ	თხარ / თხრ	1	თხარ / თხრ	1	შთხარ / შთხრ	1	(ნ)თხო(რ)	1	(ნ)თხო(რ)	1	1	1	1	1
pull (v.)	506	pull	pull0			0		0		0		0		0	0	0	0	0
	507	pull	pull1	წე / წი	წე / წი	1	წე / წი	1	ჰ	1	(ნ)ჭ	1	ნჭ	1	1	1	1	1
	508	pull	pull2	ზიდ	ზიდ	1	ზიდ	1		0	ზი(ნ)დ	1	ზდ	1	1	1	1	0
	509	pull	pull3	ბდ		0		0	ბდერ	1		0		0	0	0	0	0
	510	pull	pull4	გზინ		0		0	გზინ	1		0		0	0	0	0	0
	511	pull	pull5	კუნ / კინ		0		0		0	კინ	1	კნ / კუნ	1	0	1	1	0
hot	512	hot	hot0			0		0		0		0		0	0	0	0	0
	513	hot	hot1	ცხელ	ცხელ	1	ცხელ	1		0	ჩხე	1	ჩხე	1	1	1	1	0
	514	hot	hot2	ათუ		0		0	ა̈თუ	1		0		0	0	0	0	0
	515	hot	hot3	ფურე		0		0		0	ფურე	1		0	0	1	1	0
	516	hot	hot4	ტუცა		0		0		0		0	ტუცა	1	0	1	1	0
firewood (n.)	517	firewood	firewood0			0		0		0		0		0	0	0	0	0
	518	firewood	firewood1	ძეშა	შეშა	1	შეშაი	1		0	დიშქა	1	დიშქა	1	1	1	1	0
	519	firewood	firewood2	ზექ		0		0	ზექ	1		0		0	0	0	0	0
remain (v.)	520	remain	remain0			0		0		0		0		0	0	0	0	0
	521	remain	remain1	შჳედ / შჳდ	რჩ	1	შედ / შდ	1	სედ / სდ / სად	1	სქიდ / სქილად	1	სქუდ / სქად	1	1	1	1	1
	522	remain	remain2	ცჳირ		0		0	ცჳირ	1		0		0	0	0	0	0
	523	remain	remain3	ტეჳ		0	ტეჳ	1		0	ტალებ	1	ტალ	1	1	1	1	0
cold	524	cold	cold0			0		0		0		0		0	0	0	0	0
	525	cold	cold1	ციჳ	ცივ	1	ციჳ	1		0		0		0	1	0	1	0
	526	cold	cold2	ცხრო		0		0	მჷცხი	1		0		0	0	0	0	0
	527	cold	cold3	გრილ		0		0		0	რგილუ	1		0	0	1	1	0
	528	cold	cold4	ყინ		0		0		0	ჸინუ / ჸინი	1	ყინი	1	0	1	1	0
feather (n.)	529	feather	feather0			0		0		0		0		0	0	0	0	0
	530	feather	feather1	ბუმბულ	ბუმბულ	1	ბუმბულ	1		0		0	ბუმბულ	1	1	1	1	0
	531	feather	feather2	ბურდღ	ბურტყლ	1	ბურტყლ	1	ბინტყილ	1	ბურდღა	1	ბუნდღა	1	1	1	1	1
cough (v.)	532	cough	cough0			0		0		0		0		0	0	0	0	0
	533	cough	cough1	ჴჳელ	ხველ	1	ჴჳელ	1	ჴჳეშ / ჴჳა̈შ	1	ხვალ	1	ხვალ	1	1	1	1	1
thin	534	thin	thin0			0		0		0		0		0	0	0	0	0
	535	thin	thin1	თთხელ	თხელ	1	თხელ	1	დითხელ	1	თხითხუ	1	თითხუ / თუთხუ	1	1	1	1	1
grass (n.)	536	grass	grass0			0		0		0		0		0	0	0	0	0
	537	grass	grass1	ბალახ	ბალახ	1	ბალახ	1		0		0		0	1	0	1	0
	538	grass	grass2	მოლ	მოლ	1	მოლ	1	მელჳ	1		0	მულა	1	1	1	1	1
	539	grass	grass3	თიბ		0		0		0	თიფი	1	თიფ	1	0	1	1	0
foam (n.)	540	foam	foam0			0		0		0		0		0	0	0	0	0
	541	foam	foam1	ქაფ	ქაფ	1	ქაფ	1		0	ქოფე	1		0	1	1	1	0
	542	foam	foam2	პერ		0	პერ	1	პეერ	1	პანჯი	1	პაჯ	1	1	1	1	1
	543	foam	foam3	ზჳეპალ		0		0		0	ჟვეპურ	1		0	0	1	1	0
	544	foam	foam4	ფოფორ		0		0		0		0	ფოფოჯი	1	0	1	1	0
sour	545	sour	sour0			0		0		0		0		0	0	0	0	0
	546	sour	sour1	მჟაჳე	მჟავე	1	მჟაჳე	1		0	ბჟე	1	მჟაი / მჟარ	1	1	1	1	0
	547	sour	sour2	მჷხიმ		0		0	მჷხიმ	1		0		0	0	0	0	0
full	548	full	full0			0		0		0		0		0	0	0	0	0
	549	full	full1	საჳსე	(ს)ავსე	1	საჳსე	1		0	ოფშა / ეფშა	1	ჲოფშა	1	1	1	1	0
	550	full	full2	გჳეში		0		0	გ(ჳ)ეში / გოში	1	გოფშა	1		0	0	1	1	1
day (n.)	551	day	day0			0		0		0		0		0	0	0	0	0
	552	day	day1	დღე	დღე	1	დღე	1	ლადა̈ღ	1	დღა	1	დღა / ნდღა	1	1	1	1	1
sleep (v.)	553	sleep	sleep0			0		0		0		0		0	0	0	0	0
	554	sleep	sleep1	ძინ	ძინ	1	ძინ	1		0	ნჯირი	1	ნჯირ	1	1	1	1	0
	555	sleep	sleep2	ჳჟ		0		0	ჳჟ	1		0		0	0	0	0	0
	556	sleep	sleep3	რულ		0	რულ	1		0	რულ	1	ლირი	1	1	1	1	0
month (n.)	557	month	month0			0		0		0		0		0	0	0	0	0
	558	month	month1	თჳთე	თვე	1	თჳითე / თთჳე / თჳე	1	დოშდ / დოშტ	1	თუთა	1	(მ)თუთა	1	1	1	1	1
white	559	white	white0			0		0		0		0		0	0	0	0	0
	560	white	white1	თერ / თეთნ	თეთრ	1	თეთრ	1	თჳეთჳნე	1	ოთანთალაია	1		0	1	1	1	1
	561	white	white2	ჴცე		0		0		0	რჩე / ჩე	1	ქჩე / ხჩე	1	0	1	1	0
sew (v.)	562	sew	sew0			0		0		0		0		0	0	0	0	0
	563	sew	sew1	ჩხებ / ჩხბ		0	ჩხბ	1	შხბ	1		0		0	1	0	1	1
	564	sew	sew2	კერ	კერ	1	კერ	1		0		0		0	1	0	1	0
	565	sew	sew3	წ		0		0		0	ჭ	1	ჭ	1	0	1	1	0
kill (v.)	566	kill	kill0			0		0		0		0		0	0	0	0	0
	567	kill	kill1	კულ	კვლ	1	კჳლ	1		0	ჸვილ	1	ყვილ	1	1	1	1	0
	568	kill	kill2	დგარ		0		0	დგარ	1		0		0	0	0	0	0
jump (v.)	569	jump	jump0			0		0		0		0		0	0	0	0	0
	570	jump	jump1	ხტ	ხტ	1	ხტ	1		0		0		0	1	0	1	0
	571	jump	jump2	სკნე		0		0	სკნე	1		0		0	0	0	0	0
	572	jump	jump3	სხპ	სკუპ	1	სკუპ	1		0	სხაპ	1	სხაპ	1	1	1	1	0
	573	jump	jump4	ცხონტ		0		0		0		0	ცხონტ	1	0	1	1	0
	574	jump	jump5	კჳლიზ		0		0	კჳლიზ	1		0		0	0	0	0	0
	575	jump	jump6	ცორ / ცარ		0		0		0	ნცორ	1		0	0	1	1	0
	576	jump	jump7	კეპ		0		0		0		0	კაპ	1	0	1	1	0
throat (n.)	577	throat	throat0			0		0		0		0		0	0	0	0	0
	578	throat	throat1	ჴარჴ	ხახა	1	ჴაჴა	1	ჴარჴ	1	ხურხ	1	ხურხ / ხუხ	1	1	1	1	1
	579	throat	throat2	ყორყ		0		0		0	ყორყელი	1		0	0	1	1	0
	580	throat	throat3	ყარყანტი		0		0		0	ყორყონტი	1	ყირყინტი	1	0	1	1	0
	581	throat	throat4	ყია		0		0	ყიია	1	ყია	1		0	0	1	1	1
	582	throat	throat5	ჴორჴ		0		0		0		0	ხორხონჯა	1	0	1	1	0
woods / forest (n.)	583	forest	forest0			0		0		0		0		0	0	0	0	0
	584	forest	forest1	ტყე(ნ)	ტყე	1	ტყე	1		0	ტყა	1	ტკა	1	1	1	1	0
	585	forest	forest2	ცხეკ		0		0	ცხეკ	1	ჩხვეკი	1	ცხიკ	1	0	1	1	1
there	586	there	there0			0		0		0		0		0	0	0	0	0
	587	there	there1	იქ	იქ	1	იქი	1		0	თექ / თექინე	1	ექ	1	1	1	1	0
	588	there	there2	ეჩე(ჩუ) / ეჩექა / ეჩხაჳ		0		0	ეჩე(ჩუ) / ეჩექა / ეჩხაჳ	1		0		0	0	0	0	0
find (v.)	589	find	find0			0		0		0		0		0	0	0	0	0
	590	find	find1	პეჳ	პოვ	1	პოჳ	1		0	პალ	1		0	1	1	1	0
	591	find	find2	თხელ		0		0	თხელ	1		0		0	0	0	0	0
	592	find	find3	ძირ		0		0		0	ძირ	1	ნძირამ	1	0	1	1	0
	593	find	find4	გორ		0		0		0	მეგორ	1	გორ	1	0	1	1	0
	594	find	find5	გჳებ		0		0	გჳებ	1		0		0	0	0	0	0
flow (v.)	595	flow	flow0			0		0		0		0		0	0	0	0	0
	596	flow	flow1	დინ	დინ	1	დინ	1		0		0		0	1	0	1	0
	597	flow	flow2	ქურც		0		0		0	ქურჩ / ხურჩ	1		0	0	1	1	0
	598	flow	flow3	ქურქ		0		0		0	ქურქ	1		0	0	1	1	0
	599	flow	flow4	წურწურ	წურწურ	1	წურწურ	1		0	ჭურჭულ / ჭვარჭვალ	1		0	1	1	1	0
	600	flow	flow5	წურ		0		0	წურ	1		0	წურ	1	0	1	1	1
many	601	many	many0			0		0		0		0		0	0	0	0	0
	602	many	many1	ხჳაჳ	უხვ	1	უხჳ	1	ხჳა̈ჲ	1	ხვე	1		0	1	1	1	1
	603	many	many2	მრაჳალ	მრავალ	1	მრაჳალ	1	მეჳარ	1	ბრელ / მიარ / მიარო	1	ბრეული	1	1	1	1	1
	604	many	many3	ფისირ		0		0	ფიშირ	1		0		0	0	0	0	0
	605	many	many4	ჳობ		0		0	ჳოობაი	1		0		0	0	0	0	0
chew (v.)	606	chew	chew0			0		0		0		0		0	0	0	0	0
	607	chew	chew1	ღეჭ	ღეჭ	1	ღეჭ	1	ღარჭ	1	ღანჭკ / ღვანჭკ	1	ღვანჭ	1	1	1	1	1
	608	chew	chew2	ლოღ	ლოღ	1	ლოღ	1		0	ლაგუ	1	ლაღუ	1	1	1	1	0
	609	chew	chew3	გგჳ		0		0	გგჳ	1		0		0	0	0	0	0
	610	chew	chew4	წაწ		0		0	ჭაჭ	1		0		0	0	0	0	0
swallow (v.)	611	swallow	swallow0			0		0		0		0		0	0	0	0	0
	612	swallow	swallow1	ყლაპ / ყლპ	ყლაპ	1	ყლაპ	1	ყჷლპ	1	ჸულიფ	1		0	1	1	1	1
	613	swallow	swallow2	რტყჳ		0		0	რტყჳ / ნტყჳ	1		0		0	0	0	0	0
	614	swallow	swallow3	ყლუნტ / ყლურწ	ყლუნტ / ყლურწ	1	ყლუნტ / ყლურწ	1		0	ყინტ / ყირტ / ყულიტ	1		0	1	1	1	0
	615	swallow	swallow4	შჳ		0		0		0		0	შქ	1	0	1	1	0
wet	616	wet	wet0			0		0		0		0		0	0	0	0	0
	617	wet	wet1	სოჳ	სველ	1	სოჳელ	1		0	შოლირი	1	შოლირი	1	1	1	1	0
	618	wet	wet2	ზირ		0		0	მჷჟირ	1		0		0	0	0	0	0
	619	wet	wet3	ლამპ		0		0	ლაამბ	1		0		0	0	0	0	0
	620	wet	wet4	ტალაბ		0		0		0		0	ტოლობერი	1	0	1	1	0
four	621	four	four0			0		0		0		0		0	0	0	0	0
	622	four	four1	ოთხო	ოთხ	1	ოთხ	1	ჳოშთხჳ / ჳოშდხჳ	1	ოთხ / ოთხო	1	ოთხო / ონთხო / ონთხუ	1	1	1	1	1
soft	623	soft	soft0			0		0		0		0		0	0	0	0	0
	624	soft	soft1	ლბილ	რბილ	1	ლბილ	1		0	ლიბუ / ლჷბუ	1	ლიბუ	1	1	1	1	0
	625	soft	soft2	ჩჩჳილ	ჩვილ	1	ჩჩუილ	1		0	ჩქიჩქუ / ჩქჷჩქჷ	1	ჩიჩქუ / ჩუჩქუ	1	1	1	1	0
	626	soft	soft3	ნშგჳ		0		0	მენშგჳე	1		0		0	0	0	0	0
look (v.)	627	look	look0			0		0		0		0		0	0	0	0	0
	628	look	look1	ზერ / ზირ	მზერ / მზირ	1	მზერ / მზირ	1		0	ძირ	1	ძირ / ზირ	1	1	1	1	0
	629	look	look2	ძინ		0	ძინ	1		0	ჯინ	1	ჯინ	1	1	1	1	0
	630	look	look3	ცქრ / ცქდ	ცქერ /ცქირ	1	ცქრ / ცქდ / ცქეტ	1	სგდ	1	წკიდუა	1	წკედ	1	1	1	1	1
	631	look	look4	ორწყ		0		0		0	ორწყ / რწყ	1	ოწკომილ / წკ	1	0	1	1	0
nasal mucus (n.)	632	nasal_mucus	nasal_mucus0			0		0		0		0		0	0	0	0	0
	633	nasal_mucus	nasal_mucus1	წჳინტლ	წვინტლ	1	წჳინტლ	1	სკჷდჷლ / წკინტილ	1		0		0	1	0	1	1
	634	nasal_mucus	nasal_mucus2	ცინგლ	ცინგლ	1	ცინგლ	1		0		0	გინგილი	1	1	1	1	0
	635	nasal_mucus	nasal_mucus3	ჟღჳინტ	ჟღვინტ	1	ჟღჳინტ	1		0	ჟღვინტ	1		0	1	1	1	0
cut (v.)	636	cut	cut0			0		0		0		0		0	0	0	0	0
	637	cut	cut1	ჭერ / ჭრ	ჭერ / ჭრ	1	ჭერ / ჭრ	1		0	ჭკირ / ჭკჷრ	1	ჭკი(რ) / ჭკორ	1	1	1	1	0
	638	cut	cut2	ქაჩ / ქჩ		0		0	ქაჩ / ქჩ	1		0		0	0	0	0	0
	639	cut	cut3	ქჳც / ქც		0		0	ქჳც / ქც	1	ქუც	1		0	0	1	1	1
mother (n.)	640	mother	mother0			0		0		0		0		0	0	0	0	0
	641	mother	mother1	დედა	დედა	1	დედაჲ	1	დი / დია / დედე	1	დიდა	1		0	1	1	1	1
	642	mother	mother2	ნანა		0		0		0		0	ნანა	1	0	1	1	0
scratch (v.)	643	scratch	scratch0			0		0		0		0		0	0	0	0	0
	644	scratch	scratch1	ფხან	ფხან	1	ფხან	1		0		0		0	1	0	1	0
	645	scratch	scratch2	ფრცხენ		0	ფრცხენ	1		0	ფუცხონ / ფუცხოლ	1	ფუცხოლ	1	1	1	1	0
	646	scratch	scratch3	ხეერ		0		0	ხეერ	1		0		0	0	0	0	0
	647	scratch	scratch4	ცემინ		0	ცემინ	1		0	ჩამინ	1	ჩამინ	1	1	1	1	0
	648	scratch	scratch5	ხჳეტ		0		0		0	ხვატ	1	ხიტონ / ხვატ	1	0	1	1	0
sun (n.)	649	sun	sun0			0		0		0		0		0	0	0	0	0
	650	sun	sun1	მზე	მზე	1	მზეჲ	1	მჷჟ / მიჟ	1	ბჟა	1	ბჟა / მჟა	1	1	1	1	1
	651	sun	sun2	ზჳარ		0		0		0		0	მჟურა / მჟორა / ბჟორა / ჟურა	1	0	1	1	0
look for (v.)	652	look_for	look_for0			0		0		0		0		0	0	0	0	0
	653	look_for	look_for1	ძებ	ძებ	1	ძებ	1		0		0		0	1	0	1	0
	654	look_for	look_for2	თხეელ		0		0	თხეელ	1		0		0	0	0	0	0
	655	look_for	look_for3	გორუ		0		0		0	გორუ	1	გორუ	1	0	1	1	0
brain (n.)	656	brain	brain0			0		0		0		0		0	0	0	0	0
	657	brain	brain1	ტჳინ	ტვინ	1	ტჳინ	1		0	ტვინ / ტვენ	1		0	1	1	1	0
	658	brain	brain2	თჳელ		0		0	თჳელ	1		0		0	0	0	0	0
	659	brain	brain3	ნოს / ღნოს		0		0		0		0	ნოს / ღნოს	1	0	1	1	0
warm	660	warm	warm0			0		0		0		0		0	0	0	0	0
	661	warm	warm1	ტფილ	თბილ	1	ტფილ	1		0	ტიბუ / ტჷბუ	1	ტიბუ / ტუბუ	1	1	1	1	0
	662	warm	warm2	ტებდი		0		0	ტებდი	1		0		0	0	0	0	0
cover (v.)	663	cover	cover0			0		0		0		0		0	0	0	0	0
	664	cover	cover1	რექჳ / რქჳ		0	რქჳ	1	რაქჳ / რქჳ	1		0		0	1	0	1	1
	665	cover	cover2	ფარ / ფრ	ფარ	1	ფარ	1	ფარ / ფრ	1	ფორ	1		0	1	1	1	1
	666	cover	cover3	ხუფ	ხუფ	1	ხუფ	1		0		0		0	1	0	1	0
	667	cover	cover4	ჴურ	ხურ	1	ჴურ	1		0		0		0	1	0	1	0
	668	cover	cover5	რთჳ		0	რთჳ	1		0	რთუ	1	თვალ	1	1	1	1	0
	669	cover	cover6	ნჩ		0		0	ნშგ	1		0		0	0	0	0	0
woman (n.)	670	woman	woman0			0		0		0		0		0	0	0	0	0
	671	woman	woman1	ქალ	ქალ	1	ქალ	1		0		0		0	1	0	1	0
	672	woman	woman2	ზურა		0		0	ზურაალ	1		0		0	0	0	0	0
	673	woman	woman3	ასულ		0		0		0	ოსურ	1		0	0	1	1	0
deep	674	deep	deep0			0		0		0		0		0	0	0	0	0
	675	deep	deep1	ღრმა	ღრმა	1	ღრმა	1		0	ენორღომა	1	ღორმა	1	1	1	1	0
	676	deep	deep2	ტბა		0		0		0	ტომბა	1		0	0	1	1	0
	677	deep	deep3	სკოდ		0		0	სკოდი	1		0		0	0	0	0	0
above	678	above	above0			0		0		0		0		0	0	0	0	0
	679	above	above1	ზე	ზემოთ	1	ზემოთ	1	ჟიბაჳ	1	ჟიდო	1	ჟინ	1	1	1	1	1
female (of an animal) (n.)	680	female	female0			0		0		0		0		0	0	0	0	0
	681	female	female1	დედალ	დედალ	1	დედალ	1	და̈დჳ / დედჳ	1	დადულ	1	დადულ	1	1	1	1	1
	682	female	female2	ზურა		0		0	ზურა̈ჲ	1		0	ზურა	1	0	1	1	1
put on (v.)	683	put_on	put_on0			0		0		0		0		0	0	0	0	0
	684	put_on	put_on1	მოს	მოს	1	მოს	1	მსჳ	1	მორს	1		0	1	1	1	1
	685	put_on	put_on2	ცჳ	ცვ	1	ცჳ	1	ცჳ	1	ცუნ	1	ცუნ	1	1	1	1	1
	686	put_on	put_on3	რქჳ		0		0	რქჳ	1		0		0	0	0	0	0
	687	put_on	put_on4	ქუნ		0		0		0	ქუნ	1	ქუნ	1	0	1	1	0
other	688	other	other0			0		0		0		0		0	0	0	0	0
	689	other	other1	სხჳა	სხვა / ცხო / უცხო	1	სხჳა	1		0	შხვა	1	ჩქვა	1	1	1	1	0
	690	other	other2	იშგენ		0		0	იშგენ	1		0		0	0	0	0	0
forehead (n.)	691	forehead	forehead0			0		0		0		0		0	0	0	0	0
	692	forehead	forehead1	შუბლ	შუბლ	1	შუბლ	1		0		0		0	1	0	1	0
	693	forehead	forehead2	ნებგჳა		0		0	ნებგჳა	1		0		0	0	0	0	0
	694	forehead	forehead3	ყუა		0		0		0	ჸვა	1	ყვა	1	0	1	1	0
left	695	left	left0			0		0		0		0		0	0	0	0	0
	696	left	left1	მარცხენა	მარცხენა	1	მარცხენა	1	მჷრთენ	1	კვარჩხან	1	კვარჩხანი / კვანჩხარი	1	1	1	1	1
rise (v.)	697	rise	rise0			0		0		0		0		0	0	0	0	0
	698	rise	rise1	წე / წი	წე / წი	1	წე / წი	1	ჰ	1	(ნ)ჭ	1	ნჭ	1	1	1	1	1
	699	rise	rise2	გნ		0		0	გნ	1		0		0	0	0	0	0
	700	rise	rise3	ბიდ		0		0	ბიდ	1		0		0	0	0	0	0
	701	rise	rise4	დეგ / დგ	დექ / დგ	1	დექ / დგ	1	გ	1	დგ / დირთ / დორთ	1	დგ / დგით	1	1	1	1	1
	702	rise	rise5	სელ		0		0		0		0	სელ	1	0	1	1	0
dry	703	dry	dry0			0		0		0		0		0	0	0	0	0
	704	dry	dry1	შრ / სგრ	მშრალ	1	მშრალ	1		0	სქირუ	1	მსქირუ	1	1	1	1	0
	705	dry	dry2	ფუკჳ		0		0	ფუკჳ	1		0		0	0	0	0	0
	706	dry	dry3	ზჷსკ		0		0	ზჷსკ	1		0		0	0	0	0	0
	707	dry	dry4	ფურ		0		0	ფური	1		0		0	0	0	0	0
	708	dry	dry5	ჴამ	ხმელ	1	ჴმელ	1		0	ხომულა	1	ხომბულა / ხომულა	1	1	1	1	0
how?	709	how	how0			0		0		0		0		0	0	0	0	0
	710	how	how1	რაჲ-გჳარ	როგორ	1	როგორ	1		0		0		0	1	0	1	0
	711	how	how2	მა-გჳარად		0		0	მაგჳა̈რდ	1		0		0	0	0	0	0
	712	how	how3	იმ-ზე		0		0	იმჟი(ნ)	1		0		0	0	0	0	0
	713	how	how4	წო		0		0		0	მუჭო	1	მუჭო	1	0	1	1	0
	714	how	how5	ხემ		0		0	ხემა	1		0		0	0	0	0	0
	715	how	how6	ნაკო		0		0		0		0	ნაკო	1	0	1	1	0
break (v.)	716	break	break0			0		0		0		0		0	0	0	0	0
	717	break	break1	ტეხ / ტხ	ტეხ / ტყ	1	ტეხ / ტყ	1		0	ტახ	1	ტახ	1	1	1	1	0
	718	break	break2	კჳშე		0		0	კჳშე	1		0		0	0	0	0	0
	719	break	break3	კჳერცხ		0	კჳერცხ	1	ყჳეჩ	1		0	კვანჩხ	1	1	1	1	1
	720	break	break4	ხეპ		0		0	ხპ	1	ხაფ	1	ხაპ	1	0	1	1	1
where?	721	where	where0			0		0		0		0		0	0	0	0	0
	722	where	where1	სად	სად	1	სად	1		0	სო	1	სო	1	1	1	1	0
	723	where	where2	იმეგ		0		0	იმე(გ)	1		0	ნაქ	1	0	1	1	1
spin (v.)	724	spin	spin0			0		0		0		0		0	0	0	0	0
	725	spin	spin1	(ს)ეთ / (ს)თ	რთ	1	სთ	1	ლეთ / ლთ	1	რთ	1	სთ	1	1	1	1	1
	726	spin	spin2	ძახ	ძახ	1	ძახ	1		0		0		0	1	0	1	0
	727	spin	spin3	თუხ		0		0		0	თუხ	1	თხ	1	0	1	1	0
	728	spin	spin4	პუტ / ფუტ		0		0		0	პუტ / ფუტ	1		0	0	1	1	0
ripe (v.)	729	ripe	ripe0			0		0		0		0		0	0	0	0	0
	730	ripe	ripe1	მწ	მწიფე	1	მწიფე	1	მჰ	1	მონჭ	1	მონჭ	1	1	1	1	1
	731	ripe	ripe2	მად / მდ		0	მდილ	1		0	მონდ	1	მონდ	1	1	1	1	0
lick (v.)	732	lick	lick0			0		0		0		0		0	0	0	0	0
	733	lick	lick1	ლოკ	ლოკ	1	ლოკ	1	ლოოკ / ლაკ	1	ლოკ / ლო(ნ)ტკ	1	ლო(ს)კ	1	1	1	1	1
open (v.)	734	open	open0			0		0		0		0		0	0	0	0	0
	735	open	open1	ღ	ღ	1	ღ	1		0		0		0	1	0	1	0
	736	open	open2	კრ		0		0	კრ	1		0		0	0	0	0	0
	737	open	open3	ნჯ		0		0		0	ნჯ	1		0	0	1	1	0
	738	open	open4	წყ		0	რწყმ	1		0	ნწყ	1	ნწკ	1	1	1	1	0
	739	open	open5	ჴს	ხსნ	1	ჴსნ	1		0		0		0	1	0	1	0
tall	740	tall	tall0			0		0		0		0		0	0	0	0	0
	741	tall	tall1	მაღალ	მაღალ	1	მაღალ	1		0		0		0	1	0	1	0
	742	tall	tall2	კჷლთხ		0		0	კჷლთხ	1		0		0	0	0	0	0
	743	tall	tall3	კონკელ		0		0		0	კონკელ	1		0	0	1	1	0
bad	744	bad	bad0			0		0		0		0		0	0	0	0	0
	745	bad	bad1	დარ / დრ	მდარ	1	დარე	1	ხოდრა	1	დარე	1		0	1	1	1	1
	746	bad	bad2	ცუდ	ცუდ	1	ცუდ	1		0		0	მცუდი	1	1	1	1	0
	747	bad	bad3	გლახ	გლახ	1	გლახ	1		0	გლახ	1		0	1	1	1	0
	748	bad	bad4	ლ		0		0	ხოლა	1		0		0	0	0	0	0
	749	bad	bad5	პატ		0		0		0		0	პატ	1	0	1	1	0
	750	bad	bad6	თრაჳ		0		0	თრაჳ	1		0		0	0	0	0	0
	751	bad	bad7	ფრ		0		0		0	ფური	1		0	0	1	1	0
bark (n.)	752	bark	bark0			0		0		0		0		0	0	0	0	0
	753	bark	bark1	ტეფ		0	ტეფ	1	ტეფ	1		0		0	1	0	1	1
	754	bark	bark2	ქერქ	ქერქ	1	ქერქ	1		0		0	ქარქა	1	1	1	1	0
	755	bark	bark3	შჳებ		0		0		0	შვებ	1	შკემბე	1	0	1	1	0
	756	bark	bark4	ცილ		0		0	ცილ	1		0	ცელა	1	0	1	1	1
	757	bark	bark5	ქორქ		0		0		0	ქორქი	1	ქონქოლი	1	0	1	1	0
breathe (v.)	758	breathe	breathe0			0		0		0		0		0	0	0	0	0
	759	breathe	breathe1	ქჳინ		0	ქუინ	1	ქჳინ-ლიკედ	1		0		0	1	0	1	1
	760	breathe	breathe2	სუნ-თქჳა	სუნ-თქვა	1	სუნ-თქჳა	1		0		0	შვან	1	1	1	1	0
	761	breathe	breathe3	ხჳანტ		0		0	ხჳაანტ	1		0		0	0	0	0	0
	762	breathe	breathe4	ბინ		0		0	ბიინ	1		0		0	0	0	0	0
	763	breathe	breathe5	ქელ		0	ქელ	1		0	ქალ / ქალ	1		0	1	1	1	0
	764	breathe	breathe6	სურ		0		0	შურ	1	შურ-იშ-ღ-ალ-ა	1		0	0	1	1	1
count (v.)	765	count	count0			0		0		0		0		0	0	0	0	0
	766	count	count1	რაცხ / რცხ		0	რაცხ / რცხ	1		0	კოროცხ	1	კო(რ)ოცხ / კორეცხ	1	1	1	1	0
	767	count	count2	თჳალ	თვლა	1	თჳლა	1		0		0		0	1	0	1	0
	768	count	count3	შჷლდან		0		0	შჷლდან	1		0		0	0	0	0	0
die (v.)	769	die	die0			0		0		0		0		0	0	0	0	0
	770	die	die1	კჳედ / კჳდ	კვდ	1	კჳდ	1		0		0		0	1	0	1	0
	771	die	die2	დაგრა		0		0	დაგრა	1		0		0	0	0	0	0
	772	die	die3	ღურ		0		0		0	ღურ	1	ღურ	1	0	1	1	0
dirty	773	dirty	dirty0			0		0		0		0		0	0	0	0	0
	774	dirty	dirty1	მწიკჳ		0	მწინკულ	1		0	წიკვილ	1	წიკვერ	1	1	1	1	0
	775	dirty	dirty2	წიდ		0	წიდო(ჳ)ან	1	წიდა̈რ	1	წინდარ	1		0	1	1	1	1
	776	dirty	dirty3	ჭუჭყ	ჭუჭყიან	1	ჭუჭყიან	1		0		0		0	1	0	1	0
	777	dirty	dirty4	კან		0		0	კანა̈რ	1		0		0	0	0	0	0
	778	dirty	dirty5	წჳირ		0	წჳირიან	1	წჳირა̈ლ	1		0		0	1	0	1	1
	779	dirty	dirty6	ლებ		0		0		0		0	ლებ	1	0	1	1	0
	780	dirty	dirty7	ლაფ		0		0		0	ლოფე	1		0	0	1	1	0
dust	781	dust	dust0			0		0		0		0		0	0	0	0	0
	782	dust	dust1	მტჳერ	მტვერ	1	მტჳერ	1		0	ტვერ	1	მტვე(რ) / მთვერ	1	1	1	1	0
	783	dust	dust2	ბუღ		0		0	ბუღჳირ / ბირღჳ	1		0		0	0	0	0	0
	784	dust	dust3	პისჳ		0		0	პისჳ	1		0		0	0	0	0	0
	785	dust	dust4	კჳერ		0		0		0		0	კვერ	1	0	1	1	0
fat (n.)	786	fat	fat0			0		0		0		0		0	0	0	0	0
	787	fat	fat1	ქონ	ქონ	1	ქონ	1		0	ქონ	1		0	1	1	1	0
	788	fat	fat2	ც(ჳ)მელ		0	ცმელ	1	ცჷმრა / ცემილ	1	ციმუ / ცჷმუ	1		0	1	1	1	1
	789	fat	fat3	ცხმ	ცხიმ	1	ცხიმ	1	მჷჩხმა̈რ	1		0		0	1	0	1	1
	790	fat	fat4	ღჳეს		0		0	ღჳესე	1		0		0	0	0	0	0
	791	fat	fat5	სჳენ		0		0		0	შვენ	1	შვენ	1	0	1	1	0
father (n.)	792	father	father0			0		0		0		0		0	0	0	0	0
	793	father	father1	მამა	მამა	1	მამაჲ	1	მუუ	1	მუმა	1		0	1	1	1	1
	794	father	father2	ბაბა		0		0		0	ბაბა	1	ბაბა	1	0	1	1	0
fear (v.)	795	fear	fear0			0		0		0		0		0	0	0	0	0
	796	fear	fear1	შ(ჳ)ინ	შინ	1	შინ	1		0	(რ)სკინ / ცკინ	1		0	1	1	1	0
	797	fear	fear2	ყამ		0	ყამ	1	ყაალჳ	1		0		0	1	0	1	1
	798	fear	fear3	შურ		0		0		0	შქურ / შკურ	1	შქურ / შკურ	1	0	1	1	0
fight (v.)	799	fight	fight0			0		0		0		0		0	0	0	0	0
	800	fight	fight1	ბრგ	ბრძ	1	ბრძ	1	ბჷრგ	1	ბურჯ	1		0	1	1	1	1
	801	fight	fight2	რკენ / რკინ	რკენ / რკინ	1	რკენ / რკინ	1		0	რკინ	1		0	1	1	1	0
	802	fight	fight3	ჩხუბ	ჩხუბ	1	ჩხუბ	1		0	ჩხუპ	1	ჩხუპ	1	1	1	1	0
	803	fight	fight4	ცჳალ		0		0	ცჳა̈ლ	1		0		0	0	0	0	0
five	804	five	five0			0		0		0		0		0	0	0	0	0
	805	five	five1	ხუთ	ხუთ	1	ხუთ	1	ჳოხუშდ / ჳოხჳიშდ / ჳოხჳიშტ	1	ხუთ	1	ხუ(თ)	1	1	1	1	1
flower (n.)	806	flower	flower0			0		0		0		0		0	0	0	0	0
	807	flower	flower1	ყჳაჳილ	ყვავილ	1	ყჳაჳილ	1		0	პეული	1		0	1	1	1	0
	808	flower	flower2	ღიჳ		0		0	მუღჳა̈ჲ	1		0		0	0	0	0	0
	809	flower	flower3	პირ		0		0		0	პირი	1		0	0	1	1	0
	810	flower	flower4	ფაქლ		0		0		0		0	ფუქირი	1	0	1	1	0
fog (n.)	811	fog	fog0			0		0		0		0		0	0	0	0	0
	812	fog	fog1	ნისლ	ნისლ	1	ნისლ	1		0	ნირს / ნჷრს	1		0	1	1	1	0
	813	fog	fog2	ბურ	ბურუს	1	ბურუს	1	ბირისჳ	1		0		0	1	0	1	1
	814	fog	fog3	ბუნტ		0		0	ბინტჳ	1		0		0	0	0	0	0
	815	fog	fog4	ბურს		0	ბურსა	1		0	ბურს / ფორს	1		0	1	1	1	0
freeze (v.)	816	freeze	freeze0			0		0		0		0		0	0	0	0	0
	817	freeze	freeze1	ყინ	ყინ	1	ყინ	1	ყგჷნ / ყჷგნ	1	ჸინ	1	(ყ)ინ / ყინ	1	1	1	1	1
	818	freeze	freeze2	კჳარემ		0		0	კჳარემ	1		0		0	0	0	0	0
	819	freeze	freeze3	ბეძგ		0		0		0	ბეჯგ	1		0	0	1	1	0
	820	freeze	freeze4	სენთ		0		0		0	სანთ	1		0	0	1	1	0
	821	freeze	freeze5	ძგიფ	ძგიფ	1	ძგიფ	1		0		0	ძგიფ	1	1	1	1	0
fruit (n.)	822	fruit	fruit0			0		0		0		0		0	0	0	0	0
	823	fruit	fruit1	ხილ	ხილ	1	ხილ	1		0	ხილ	1	ხილ	1	1	1	1	0
	824	fruit	fruit2	მაშან		0		0	მაშა̈ნ	1		0		0	0	0	0	0
green	825	green	green0			0		0		0		0		0	0	0	0	0
	826	green	green1	მწჳანე	მწვანე	1	მწჳანე	1		0	ჭვენურ / ჭვენიერ	1		0	1	1	1	0
	827	green	green2	ლურჯ		0		0	ჲჷრჟ	1		0		0	0	0	0	0
guts (n.)	828	guts	guts0			0		0		0		0		0	0	0	0	0
	829	guts	guts1	წელ	ნაწლავ	1	წელნ	1	ჭინჭილ	1	ჭი / ჭჷ	1	ჭუ / მჭუ	1	1	1	1	1
heart (n.)	830	heart	heart0			0		0		0		0		0	0	0	0	0
	831	heart	heart1	გულ	გულ	1	გულ	1	გჳი / გუ / გუჰ	1	გურ	1	გურ / გუ	1	1	1	1	1
here	832	here	here0			0		0		0		0		0	0	0	0	0
	833	here	here1	აქ	აქ	1	აქა	1		0	აქ / თაქ / ათაქ	1	აქ / აქო	1	1	1	1	0
	834	here	here2	ამ		0		0	ამე(ჩუ) / ამჩუ / ამექა / ამხაჳ(თექა)	1	ამარ	1	ამარ	1	0	1	1	1
hunt (v.)	835	hunt	hunt0			0		0		0		0		0	0	0	0	0
	836	hunt	hunt1	თხეჳლ		0	თხეჳლ	1	თხჳჲარ / თხეელ	1		0		0	1	0	1	1
	837	hunt	hunt2	ძინ		0		0		0	ჯინუ	1		0	0	1	1	0
ice (n.)	838	ice	ice0			0		0		0		0		0	0	0	0	0
	839	ice	ice1	ლოლ	ლოლო	1	ლოლო	1	ჳოლ	1		0		0	1	0	1	1
	840	ice	ice2	მეძარ		0		0	მეჯა̈რ	1		0		0	0	0	0	0
	841	ice	ice3	ყინ	ყინულ	1	ყინელ	1		0	ჸინ / ინუ	1	ყინერ	1	1	1	1	0
	842	ice	ice4	ბეძგ		0		0		0	ბეჯგი	1		0	0	1	1	0
	843	ice	ice5	კირეჳ		0		0		0		0	კირავი	1	0	1	1	0
lake (n.)	844	lake	lake0			0		0		0		0		0	0	0	0	0
	845	lake	lake1	ტაბა	ტბა	1	ტბა	1		0	ტობა	1	ტობა / ტიბა	1	1	1	1	0
	846	lake	lake2	მჷჰ		0		0	მჷჰ	1		0		0	0	0	0	0
live (v.)	847	live	live0			0		0		0		0		0	0	0	0	0
	848	live	live1	ცოცხლ	ცოცხალ	1	ცოცხლ	1		0		0		0	1	0	1	0
	849	live	live2	ჳ		0		0	ლჲჷა̈რ / ლუჳა̈რ	1		0		0	0	0	0	0
	850	live	live3	მთელ		0		0		0	თელ	1		0	0	1	1	0
moon (n.)	851	moon	moon0			0		0		0		0		0	0	0	0	0
	852	moon	moon1	თჳთე		0	თჳითე / თთჳე / თჳე	1	დოშდულ / დოშტულ	1	თუთა	1	(მ)თუთა	1	1	1	1	1
	853	moon	moon2	მთეჳარე / მთიჳარე	მთჳარე	1	მთოჳარე / მთჳარე	1		0		0		0	1	0	1	0
narrow	854	narrow	narrow0			0		0		0		0		0	0	0	0	0
	855	narrow	narrow1	იწრო	ვიწრო	1	იწრო	1		0	ინწრ	1		0	1	1	1	0
	856	narrow	narrow2	ხუწ		0		0	ნახჳწ	1		0	ხუწი	1	0	1	1	1
near	857	near	near0			0		0		0		0		0	0	0	0	0
	858	near	near1	ახლო	ახლო	1	ახლო	1		0	ხოლო	1	ხოლო	1	1	1	1	0
	859	near	near2	ფედ		0		0	ფეედიას	1		0		0	0	0	0	0
person (n.)	860	person	person0			0		0		0		0		0	0	0	0	0
	861	person	person1	ამსჳა		0		0	ამსჳალდ	1		0		0	0	0	0	0
push (v.)	862	push	push0			0		0		0		0		0	0	0	0	0
	863	push	push1	წე / წი	წე / წი	1	წე / წი	1	ჰ	1	(ნ)ჭ	1	ნჭ	1	1	1	1	1
	864	push	push2	ზიდ	ზიდ	1	ზიდ	1		0	ზი(ნ)დ	1	ზდ	1	1	1	1	0
	865	push	push3	ძჳირ		0		0	ჯჳიირ	1		0		0	0	0	0	0
	866	push	push4	მთხჳ		0		0		0		0	მენთხუ	1	0	1	1	0
river (n.)	867	river	river0			0		0		0		0		0	0	0	0	0
	868	river	river1	დინ	მდინარე	1	მდინარე	1		0		0		0	1	0	1	0
	869	river	river2	ჭალა		0		0	ჭალა̈ჲ	1		0		0	0	0	0	0
	870	river	river3	ღელ		0	ღელე	1	ღელა	1	ღალი / ღალუ	1	ღალი	1	1	1	1	1
	871	river	river4	რუჳე		0		0		0		0	რუბა	1	0	1	1	0
to be(come) rotten (v.)	872	rot	rot0			0		0		0		0		0	0	0	0	0
	873	rot	rot1	ჴრწჳნ	ხრწნ	1	ჴრწნ	1		0		0	ხინწ	1	1	1	1	0
	874	rot	rot2	ქჳირ		0		0	ქჳრე	1		0		0	0	0	0	0
	875	rot	rot3	ყარ		0		0		0	ჸორადუ	1		0	0	1	1	0
	876	rot	rot4	ხც		0		0		0		0	ხც	1	0	1	1	0
	877	rot	rot5	ლპ	ლპ	1	ლპ	1		0		0		0	1	0	1	0
	878	rot	rot6	ხუნ		0		0		0	რხინ	1	ხინ	1	0	1	1	0
round	879	round	round0			0		0		0		0		0	0	0	0	0
	880	round	round1	რგჳალ	მრგვალ	1	მრგჳალ	1	მურგჳა̈ლ	1	მურგვა	1	მორგვალ	1	1	1	1	1
	881	round	round2	კურპ		0		0	კურპი	1		0		0	0	0	0	0
	882	round	round3	კირეტ		0		0	კირეტ	1		0		0	0	0	0	0
	883	round	round4	კჳერკჳერ		0		0		0	კვარკვალია	1	კორკოლერი	1	0	1	1	0
sea (n.)	884	sea	sea0			0		0		0		0		0	0	0	0	0
	885	sea	sea1	ზღჳა	ზღვა	1	ზღჳა	1	ზუღჳა / ძუღჳა / ძღჳა	1	ზღვა	1	ზღუა / ზუღა	1	1	1	1	1
seed (n.)	886	seed	seed0			0		0		0		0		0	0	0	0	0
	887	seed	seed1	თესლ	თესლ	1	თესლ	1		0	თას	1	თას	1	1	1	1	0
	888	seed	seed2	ლაშ		0		0	ლა̈ში	1		0		0	0	0	0	0
sharp	889	sharp	sharp0			0		0		0		0		0	0	0	0	0
	890	sharp	sharp1	ბასრ	ბასრ	1	ბასრ	1	ბრას	1		0		0	1	0	1	1
	891	sharp	sharp2	კჳათ		0	მკჳეთ / მკჳეთრ	1		0	კვათირი	1		0	1	1	1	0
	892	sharp	sharp3	ლეს		0		0		0		0	ლასირერი	1	0	1	1	0
	893	sharp	sharp4	მჭჳალ		0		0		0		0	მწკილი	1	0	1	1	0
short	894	short	short0			0		0		0		0		0	0	0	0	0
	895	short	short1	მკლე	მოკლე	1	მოკლე	1		0	კულე	1	მკულე	1	1	1	1	0
	896	short	short2	კუნტა		0		0		0	კუნტა	1		0	0	1	1	0
	897	short	short3	მეკჳშდე		0		0	მეკჳშდე	1		0		0	0	0	0	0
sing (v.)	898	sing	sing0			0		0		0		0		0	0	0	0	0
	899	sing	sing1	ბრ		0		0	ბრ	1	ბირ	1	ბირ	1	0	1	1	1
	900	sing	sing2	ღარ / ღრ	მღერ	1	მღერ	1	ღარ / ღრ	1		0		0	1	0	1	1
sky (n.)	901	sky	sky0			0		0		0		0		0	0	0	0	0
	902	sky	sky1	ცა	ცა	1	ცა	1		0	ცა	1	(მ)ცა / (ნ)ცა	1	1	1	1	0
	903	sky	sky2	დეცა	ზეცა	1	ზეცა	1	დეც	1		0		0	1	0	1	1
smell (v.)	904	smell	smell0			0		0		0		0		0	0	0	0	0
	905	smell	smell1	სუნ	სუნ	1	სუნ	1		0		0		0	1	0	1	0
	906	smell	smell2	სურ		0		0		0	შურ	1	შურ	1	0	1	1	0
	907	smell	smell3	ჴან		0		0	ჴაან	1		0		0	0	0	0	0
	908	smell	smell4	ყნოს	ყნოს	1	ყნოს	1		0		0		0	1	0	1	0
	909	smell	smell5	ქჳინ		0		0	ქჳინ	1		0		0	0	0	0	0
smooth	910	smooth	smooth0			0		0		0		0		0	0	0	0	0
	911	smooth	smooth1	გლ	გლუვ	1	გლუ	1	მეგჳი	1		0		0	1	0	1	1
	912	smooth	smooth2	ლიპ	მოლიპულ	1	მოლიპულ	1		0		0		0	1	0	1	0
	913	smooth	smooth3	ბრტყელ	ბრტყელ	1	ბრტყელ	1		0	ბირტყა	1		0	1	1	1	0
	914	smooth	smooth4	ტებელ		0		0		0		0	ტაბალა	1	0	1	1	0
snow (n.)	915	snow	snow0			0		0		0		0		0	0	0	0	0
	916	snow	snow1	თოჳლ	თოვლ	1	თოჳლ	1		0	თირ / თჷრ	1	(მ)თვი(რ) / მთურ	1	1	1	1	0
	917	snow	snow2	მუს		0		0	მუს	1		0		0	0	0	0	0
spit (v.)	918	spit	spit0			0		0		0		0		0	0	0	0	0
	919	spit	spit1	ფურთხ	ფურთხ	1	ფურთხ	1		0		0		0	1	0	1	0
	920	spit	spit2	ტბჷნ		0		0	ტბჷნ	1		0		0	0	0	0	0
	921	spit	spit3	ფურტ		0		0		0	ფურტ	1		0	0	1	1	0
stick (n.)	922	stick	stick0			0		0		0		0		0	0	0	0	0
	923	stick	stick1	ტყენ		0		0	ტყენ	1		0		0	0	0	0	0
	924	stick	stick2	ჩხირ	ჩხირ	1	ჩხირ	1	ჩხირ / ცხირ	1	ჩხინჯი	1	ჩხაჟი	1	1	1	1	1
	925	stick	stick3	ბიგა		0		0		0	ბიგა	1	ბიგა	1	0	1	1	0
	926	stick	stick4	კჳერთხ		0	კჳერთხ	1		0		0		0	1	0	1	0
	927	stick	stick5	ჯოხ	ჯოხ	1	ჯოხ	1		0		0		0	1	0	1	0
	928	stick	stick6	ფა		0	ფაენი	1	ფაუ / ფაჳუ	1		0		0	1	0	1	1
	929	stick	stick7	ბოძ		0		0	ბიჯ	1		0		0	0	0	0	0
straight	930	straight	straight0			0		0		0		0		0	0	0	0	0
	931	straight	straight1	წრფელ		0	წრფელ	1		0		0		0	1	0	1	0
	932	straight	straight2	წორ	სწორ	1	სწორ	1	მეწჳინ	1	წორ	1	წორ	1	1	1	1	1
	933	straight	straight3	ბუნ		0	ბუნ	1		0	ბონ	1		0	1	1	1	0
swell (v.)	934	swell	swell0			0		0		0		0		0	0	0	0	0
	935	swell	swell1	სიჳ	სივ	1	სიჳ	1	შიჳ	1	შინ	1		0	1	1	1	1
swim (v.)	936	swim	swim0			0		0		0		0		0	0	0	0	0
	937	swim	swim1	ცურ	ცურ	1	ცურ	1		0	(ნ)ჩურ	1	ნჩუ(რ) / (ნ)ჩვირ / ნჩირ / მჩვირ	1	1	1	1	0
	938	swim	swim2	ცუნ		0		0	ლცუნ	1		0		0	0	0	0	0
	939	swim	swim3	ქინ / ქნ		0		0	ქინ / ქნ	1		0		0	0	0	0	0
they	940	they	they0			0		0		0		0		0	0	0	0	0
	941	they	they1	ისინ	ისინი	1	ისინი	1		0		0		0	1	0	1	0
	942	they	they2	ინებ		0		0		0	თინეფი	1	ენთეფე	1	0	1	1	0
	943	they	they3	იგინ	იგინი	1	იგინი	1	ეჯჲარ	1		0		0	1	0	1	1
	944	they	they4	მაგენ	მაგენი	1	მაგენ	1		0		0	მუქეფე	1	1	1	1	0
think (v.)	945	think	think0			0		0		0		0		0	0	0	0	0
	946	think	think1	გონ	გონ	1	გონ	1		0	გონ	1	გნ	1	1	1	1	0
	947	think	think2	ჭჳარ		0		0	ჭკჳარ	1		0		0	0	0	0	0
	948	think	think3	სკჳერ		0		0	სკოორ	1		0		0	0	0	0	0
	949	think	think4	ხორც		0		0		0		0	ხოსარ	1	0	1	1	0
tree (n.)	950	tree	tree0			0		0		0		0		0	0	0	0	0
	951	tree	tree1	ხე	ხე	1	ხე	1		0		0		0	1	0	1	0
	952	tree	tree2	ძელ		0	ძელ	1		0	ჯა	1	ჯა / მჯა	1	1	1	1	0
	953	tree	tree3	მეგამ		0		0	მეგა̈მ	1		0		0	0	0	0	0
true	954	true	true0			0		0		0		0		0	0	0	0	0
	955	true	true1	ნამდჳილ	ნამდვილ	1	ნამდჳილ	1		0		0		0	1	0	1	0
	956	true	true2	წეს		0		0	წეს	1		0		0	0	0	0	0
	957	true	true3	თინ		0		0		0	თინი	1	მთინ	1	0	1	1	0
turn (v.)	958	turn	turn0			0		0		0		0		0	0	0	0	0
	959	turn	turn1	ქეთ / ქთ		0		0	ქეშდ / ქშდ	1	რთ	1	ქთ	1	0	1	1	1
	960	turn	turn2	სიპ / სპ		0		0	სიპ / სპ	1		0		0	0	0	0	0
	961	turn	turn3	ბრუნ	ბრუნ	1	ბრუნ	1		0	ბურინი	1		0	1	1	1	0
	962	turn	turn4	ტრიალ	ტრიალ	1	ტრიალ	1		0	ტურინი	1		0	1	1	1	0
	963	turn	turn5	ხუნწ		0		0		0		0	ხუნწინ	1	0	1	1	0
vomit (v.)	964	vomit	vomit0			0		0		0		0		0	0	0	0	0
	965	vomit	vomit1	რწყაჳ / რწყჳ	რწყავ / რწყვ	1	რწყაჳ / რწყჳ	1		0		0		0	1	0	1	0
	966	vomit	vomit2	თხ	ნთხ	1	ნთხ	1	ტხუნ / თხუნ / თხარ	1	ნთხა	1	ნთხორ	1	1	1	1	1
	967	vomit	vomit3	ბლეძგ		0		0		0		0	ბლეძგ	1	0	1	1	0
	968	vomit	vomit4	ღ	ღებ	1	ღებ	1		0	ღ	1		0	1	1	1	0
1PL pronoun	969	we	we0			0		0		0		0		0	0	0	0	0
	970	we	we1	ჩჳენ	ჩვენ	1	ჩჳენ	1		0	ჩქი / ჩქა	1	ჩქუნ / ჩქინ / შქუ	1	1	1	1	0
	971	we	we2	ნაჲ		0		0	ნა̈ჲ	1		0		0	0	0	0	0
when?	972	when	when0			0		0		0		0		0	0	0	0	0
	973	when	when1	დის	როდის	1	როდის	1		0	მუდის / მუნდის	1	მუნდეს	1	1	1	1	0
	974	when	when2	ზემ		0		0		0	მუჟანს / მუჟამს	1		0	0	1	1	0
	975	when	when3	სომ		0		0	შომა	1		0		0	0	0	0	0
with	976	with	with0			0		0		0		0		0	0	0	0	0
	977	with	with1	თან	თან	1	თან	1		0		0		0	1	0	1	0
	978	with	with2	ცახან		0		0	ცახან	1		0		0	0	0	0	0
	979	with	with3	კელ		0		0		0	წკელა	1	კალა	1	0	1	1	0
worm (n.)	980	worm	worm0			0		0		0		0		0	0	0	0	0
	981	worm	worm1	მატლ	მატლ	1	მატლ	1	მჷტ	1	მუნტურ	1	მუნტურ / მუნტრ	1	1	1	1	1
	982	worm	worm2	ღჳლერჭ	ღვლერჭ	1	ღჳლერჭ	1	ღჳა̈სყ / ღჳა̈სკ	1	ღვე(რ)წკ / ღვერ(ნ)წკ	1		0	1	1	1	1
	983	worm	worm3	ჭია	ჭია	1	ჭია	1		0		0		0	1	0	1	0
yellow	984	yellow	yellow0			0		0		0		0		0	0	0	0	0
	985	yellow	yellow1	ყჳითელ	ყვითელ	1	ყჳითელ	1		0	ჸვითა	1	ყვითა / კვითა	1	1	1	1	0
2PL pronoun	986	you_all	you_all0			0		0		0		0		0	0	0	0	0
	987	you_all	you_all1	სთქჳენ	თქვენ	1	თქუენ	1	სგა̈ჲ	1	თქვა(ნ)	1	თქვა(ნ)	1	1	1	1	1

## Sheet: Romanized
Meaning concept	N	Grouping	Label	Root	Modern Georgian		Old Georgian		Svan		Megrelian		Laz		Binary summary
					Word	Coding	Word	Coding	Word	Coding	Word	Coding	Word	Coding	G	Z	GZ	CK
fire (n.)	1	fire	fire0			0		0		0		0		0	0	0	0	0
	2	fire	fire1	ʒecx	cecxl	1	cecxl	1		0	dačxər	1	dačxur	1	1	1	1	0
	3	fire	fire2	mesḳ		0		0	lemesg	1		0		0	0	0	0	0
nose (n.)	4	nose	nose0			0		0		0		0		0	0	0	0	0
	5	nose	nose1	cxwir	cxvir	1	cxwir	1		0	čxvind	1	čxvind	1	1	1	1	0
	6	nose	nose2	pxwn		0		0	nepxwna	1		0		0	0	0	0	0
go / come / walk (v.)	7	go_come	go_come0			0		0		0		0		0	0	0	0	0
	8	go_come	go_come1	wal / wl	val / vl	1	wal / wl	1		0	ul / ur	1	ul	1	1	1	1	0
	9	go_come	go_come2	wed / wid	ved / vid	1	wed / wid	1		0	id	1	id	1	1	1	1	0
	10	go_come	go_come3	čed		0		0	čed	1		0		0	0	0	0	0
	11	go_come	go_come4	z		0		0	z	1		0		0	0	0	0	0
	12	go_come	go_come5	qed / qd / qid		0	qd	1	qed / qd	1	rt	1	xt / xṭ	1	1	1	1	1
	13	go_come	go_come6	š		0		0		0	š	1		0	0	1	1	0
	14	go_come	go_come7	xir / ɣir	xir	1	xir	1	ɣr / xr	1		0		0	1	0	1	1
water (n.)	15	water	water0			0		0		0		0		0	0	0	0	0
	16	water	water1	c̣q̇al	c̣q̇al	1	c̣q̇al	1		0	c̣q̇ar	1	c̣ḳa / c̣ḳar / c̣ar	1	1	1	1	0
	17	water	water2	lic		0		0	lic	1		0		0	0	0	0	0
mouth (n.)	18	mouth	mouth0			0		0		0		0		0	0	0	0	0
	19	mouth	mouth1	ṗir	ṗir	1	ṗir	1	ṗil / bil	1	ṗiǯi	1	ṗiǯi	1	1	1	1	1
	20	mouth	mouth2	wišḳw		0		0	wišḳw	1		0		0	0	0	0	0
tongue (n.)	21	tongue	tongue0			0		0		0		0		0	0	0	0	0
	22	tongue	tongue1	nen	ena	1	enaj	1	nin	1	nina	1	nena	1	1	1	1	1
blood (n.)	23	blood	blood0			0		0		0		0		0	0	0	0	0
	24	blood	blood1	ʒisxl	sisxl	1	sisxl	1	zisx	1	zisxir	1	dicxir	1	1	1	1	1
bone (n.)	25	bone	bone0			0		0		0		0		0	0	0	0	0
	26	bone	bone1	ʒiʒwal	ʒval	1	ʒwal	1	ǯiǯw	1	ǯiǯgv	1		0	1	1	1	1
	27	bone	bone2	q̇wil		0		0		0	q̇vil	1	q̇vil / ʾil	1	0	1	1	0
2SG pronoun	28	you_SG	you_SG0			0		0		0		0		0	0	0	0	0
	29	you_SG	you_SG1	šwen	šen	1	šen	1	isgu	1	skan	1	skan	1	1	1	1	1
root (n.)	30	root	root0			0		0		0		0		0	0	0	0	0
	31	root	root1	pasw	pesv	1	pesw	1		0	posv	1	poso	1	1	1	1	0
	32	root	root2	c̣əsxe / c̣ərxe		0		0	c̣əsxe / c̣əsxuind	1	č̣verxi	1		0	0	1	1	1
	33	root	root3	čxinčxw		0		0		0	čxinčxvi	1		0	0	1	1	0
breast / chest (n.)	34	breast	breast0			0		0		0		0		0	0	0	0	0
	35	breast	breast1	mḳerd	mḳerd	1	mḳerd	1	muč̣wd	1	ḳidir	1		0	1	1	1	1
	36	breast	breast2	gwam		0	gwam	1	gwæm	1		0		0	1	0	1	1
rain (n.)	37	rain	rain0			0		0		0		0		0	0	0	0	0
	38	rain	rain1	c̣wim	c̣vima	1	c̣wima	1		0	č̣vima	1	č̣ima	1	1	1	1	0
	39	rain	rain2	učxa		0		0	učxa	1		0		0	0	0	0	0
1SG pronoun	40	I_me	I_me0			0		0		0		0		0	0	0	0	0
	41	I_me	I_me1	me	me	1	me	1	mi	1	ma	1	ma	1	1	1	1	1
name (n.)	42	name	name0			0		0		0		0		0	0	0	0	0
	43	name	name1	ʒax	saxel	1	saxel	1	žæxe	1	ǯoxo	1	ǯoxo	1	1	1	1	1
louse (n.)	44	louse	louse0			0		0		0		0		0	0	0	0	0
	45	louse	louse1	ṭil	ṭil	1	ṭil	1	ṭiš	1	ṭi	1	ṭi	1	1	1	1	1
wing (n.)	46	wing	wing0			0		0		0		0		0	0	0	0	0
	47	wing	wing1	prt	prta	1	prta	1		0		0		0	1	0	1	0
	48	wing	wing2	swa		0		0		0	psua	1	msva	1	0	1	1	0
	49	wing	wing3	ɣale		0		0	ɣale	1		0		0	0	0	0	0
meat (n.)	50	meat	meat0			0		0		0		0		0	0	0	0	0
	51	meat	meat1	xorc	xorc	1	qorc	1		0	xorci	1	xorc / xoc̣ / xus / xurs / xurc	1	1	1	1	0
	52	meat	meat2	leɣw		0		0	leɣw	1		0		0	0	0	0	0
arm / hand (n.)	53	hand	hand0			0		0		0		0		0	0	0	0	0
	54	hand	hand1	xel	xel	1	qel	1		0	xe	1	xe	1	1	1	1	0
	55	hand	hand2	š		0		0	ši	1		0		0	0	0	0	0
	56	hand	hand3	ṭweṭ		0		0	ṭweṭ	1	ṭoṭ	1		0	0	1	1	1
fly (n.)	57	fly_insect	fly_insect0			0		0		0		0		0	0	0	0	0
	58	fly_insect	fly_insect1	buzw	buz	1	buzw	1	buzul	1		0	buz	1	1	1	1	1
	59	fly_insect	fly_insect2	mc̣er	mc̣er	1	mc̣er	1	meere	1	č̣anǯi	1	mč̣aǯi	1	1	1	1	1
night (n.)	60	night	night0			0		0		0		0		0	0	0	0	0
	61	night	night1	ɣam	ɣame	1	ɣame	1		0	ɣum	1	ɣom	1	1	1	1	0
	62	night	night2	leet		0		0	leet	1		0		0	0	0	0	0
	63	night	night3	seri		0		0		0	seri	1	seri	1	0	1	1	0
ear (n.)	64	ear	ear0			0		0		0		0		0	0	0	0	0
	65	ear	ear1	q̇ur	q̇ur	1	q̇ur	1		0	ʾuǯi	1	q̇uǯ / ʾuǯ	1	1	1	1	0
	66	ear	ear2	šdim		0		0	šdim	1		0		0	0	0	0	0
neck (n.)	67	neck	neck0			0		0		0		0		0	0	0	0	0
	68	neck	neck1	ḳiser	ḳiser	1	ḳiser	1		0		0		0	1	0	1	0
	69	neck	neck2	ḳinčx / ḳinc̣q̇	q̇inc̣ / ḳinc̣	1	q̇inc̣ / ḳinc̣	1	ḳinčx	1	ḳinčxi	1		0	1	1	1	1
far	70	far	far0			0		0		0		0		0	0	0	0	0
	71	far	far1	šor	šor	1	šor	1		0	šor	1		0	1	1	1	0
	72	far	far2	mendran		0		0		0		0	mendran	1	0	1	1	0
	73	far	far3	ǯodia		0		0	ǯoodia	1		0		0	0	0	0	0
do / make (v.)	74	do	do0			0		0		0		0		0	0	0	0	0
	75	do	do1	ḳet	ḳet	1	ḳet	1		0	ḳat	1	ḳat	1	1	1	1	0
	76	do	do2	kam / km	kam / km	1	kam / km	1	čwem / čwm	1	kim	1	kum / kom / kip	1	1	1	1	1
	77	do	do3	q̇aw / q̇w	q̇av / q̇v	1	q̇aw / q̇w	1		0	ʾ	1	q̇(v) / v / ǯ(v)n	1	1	1	1	0
	78	do	do4	ɣol		0		0		0	ɣol	1	ɣod	1	0	1	1	0
	79	do	do5	c̣q̇w	c̣q̇(v)	1	c̣q̇w	1	sq̇	1	nc̣q̇v	1	c̣q̇ / c̣ḳ	1	1	1	1	1
house (n.)	80	house	house0			0		0		0		0		0	0	0	0	0
	81	house	house1	xl / xol	saxl	1	saxl	1	xorew / namxor	1	oxore	1	oxori	1	1	1	1	1
	82	house	house2	kor		0		0	kor	1		0		0	0	0	0	0
	83	house	house3	q̇ud		0		0		0	ʾude	1		0	0	1	1	0
stone / rock (n.)	84	stone	stone0			0		0		0		0		0	0	0	0	0
	85	stone	stone1	kwa	kva	1	kwaj	1		0	kua	1	kua	1	1	1	1	0
	86	stone	stone2	bač		0		0	bæč	1		0		0	0	0	0	0
bitter	87	bitter	bitter0			0		0		0		0		0	0	0	0	0
	88	bitter	bitter1	c̣ar	mc̣are	1	mc̣are	1		0	nc̣are	1		0	1	1	1	0
	89	bitter	bitter2	məlni		0		0	məlni	1		0		0	0	0	0	0
	90	bitter	bitter3	nṭ		0		0		0	manṭebaia	1		0	0	1	1	0
	91	bitter	bitter4	ḳolo	ḳoloman	1	ḳoloman	1		0	ḳolo	1	ḳolo	1	1	1	1	0
say (v.)	92	say	say0			0		0		0		0		0	0	0	0	0
	93	say	say1	rekw / rkw		0	rkw	1	rekw	1	rakv	1		0	1	1	1	1
	94	say	say2	ṭq̇w	ṭq̇v	1	ṭq̇w	1		0	ṭq̇v	1	ṭḳ(v)	1	1	1	1	0
	95	say	say3	tkw	tkv	1	tkw	1	kw	1	tk(v)	1	tk(v)	1	1	1	1	1
	96	say	say4	q̇l		0		0	q̇l	1		0		0	0	0	0	0
	97	say	say5	ṭuw		0		0	ṭuul	1		0	ṭu	1	0	1	1	1
tooth (n.)	98	tooth	tooth0			0		0		0		0		0	0	0	0	0
	99	tooth	tooth1	ḳb	ḳbil	1	ḳbil	1		0	ḳibiri	1	ḳibiri	1	1	1	1	0
	100	tooth	tooth2	šdik		0		0	šdik	1		0		0	0	0	0	0
hair (n.)	101	hair	hair0			0		0		0		0		0	0	0	0	0
	102	hair	hair1	tom	tma	1	tmaj	1		0	toma / tuma	1	toma	1	1	1	1	0
	103	hair	hair2	petw		0		0	pætw	1		0		0	0	0	0	0
big	104	big	big0			0		0		0		0		0	0	0	0	0
	105	big	big1	did	did	1	did	1		0	didi	1	didi	1	1	1	1	0
	106	big	big2	c		0	xowces	1	xoša	1		0		0	1	0	1	1
one	107	one	one0			0		0		0		0		0	0	0	0	0
	108	one	one1	ert	ert	1	ert	1		0	arti	1	arti	1	1	1	1	0
	109	one	one2	ešxu		0		0	ešxu	1		0		0	0	0	0	0
who?	110	who	who0			0		0		0		0		0	0	0	0	0
	111	who	who1	wi	vin	1	win	1		0	mi / min	1	mi / min	1	1	1	1	0
	112	who	who2	jer		0		0	jer	1		0		0	0	0	0	0
3SG pronoun / That	113	it_he_her	it_he_her0			0		0		0		0		0	0	0	0	0
	114	it_he_her	it_he_her1	hi	igi / is	1	igi / isi	1	eǯa	1	tina	1	heja / hem	1	1	1	1	1
	115	it_he_her	it_he_her2	im	im	1	im	1		0	em	1	em	1	1	1	1	0
hit / beat (v.)	116	hit	hit0			0		0		0		0		0	0	0	0	0
	117	hit	hit1	cem	cem	1	cem	1		0	čam	1	čam	1	1	1	1	0
	118	hit	hit2	rṭq̇m	rṭq̇m	1	rṭq̇m	1		0		0	raṭḳ	1	1	1	1	0
	119	hit	hit3	reḳ	reḳ	1	reḳ	1		0		0		0	1	0	1	0
	120	hit	hit4	rex	rex	1	rex	1		0		0		0	1	0	1	0
	121	hit	hit5	betk	betk	1	betk	1		0	batk	1		0	1	1	1	0
	122	hit	hit6	reǯgw	reǯgv	1	reǯgw	1		0	ranǯg	1		0	1	1	1	0
	123	hit	hit7	q̇er		0		0	q̇er	1		0		0	0	0	0	0
	124	hit	hit8	qal / ql	xal / xl	1	qal / ql	1	qal / ql	1		0		0	1	0	1	1
	125	hit	hit9	ʒger	ʒger	1	ʒger	1	ʒgr	1	nʒgil	1		0	1	1	1	1
	126	hit	hit10	ḳar / ḳr	ḳar / ḳr	1	ḳar / ḳr	1		0	ḳir	1	ḳor / ḳir	1	1	1	1	0
	127	hit	hit11	ṭḳec / ṭḳc	ṭḳec / ṭḳic	1	ṭḳec / ṭḳic	1	ṭḳeč / ṭḳč	1	ṭḳač	1		0	1	1	1	1
	128	hit	hit12	ṭq̇oc		0		0	ṭq̇c	1	ṭq̇vac / ṭḳvac	1	ṭḳvac / ṭḳoč	1	0	1	1	1
	129	hit	hit13	g		0		0		0	megama	1		0	0	1	1	0
leg / foot (n.)	130	leg	leg0			0		0		0		0		0	0	0	0	0
	131	leg	leg1	berq	pex	1	perq	1		0		0		0	1	0	1	0
	132	leg	leg2	ḳwi(r)cx		0	ḳwircx	1	č̣išx	1	ḳučx	1	ḳučxe	1	1	1	1	1
horn (n.)	133	horn	horn0			0		0		0		0		0	0	0	0	0
	134	horn	horn1	rka	rka	1	rka	1		0	ka	1	kra	1	1	1	1	0
	135	horn	horn2	mič̣w		0		0	mič̣w	1		0		0	0	0	0	0
this	136	this	this0			0		0		0		0		0	0	0	0	0
	137	this	this1	es	es	1	ese	1	ala	1		0		0	1	0	1	1
	138	this	this2	atena		0		0		0	atena	1		0	0	1	1	0
	139	this	this3	haja		0	he	1		0		0	haja	1	1	1	1	0
	140	this	this4	am	am	1	am	1	am	1		0	am	1	1	1	1	1
fish (n.)	141	fish	fish0			0		0		0		0		0	0	0	0	0
	142	fish	fish1	tewz	tevz	1	tewz	1	cuz / tebz	1		0		0	1	0	1	1
	143	fish	fish2	čxam		0		0		0	čxom	1	čxom	1	0	1	1	0
yesterday	144	yesterday	yesterday0			0		0		0		0		0	0	0	0	0
	145	yesterday	yesterday1	gušin	gušin	1	gušin	1		0		0		0	1	0	1	0
	146	yesterday	yesterday2	laat		0		0	laat	1		0		0	0	0	0	0
	147	yesterday	yesterday3	ɣoman		0		0		0	goɣa	1	ɣoman	1	0	1	1	0
drink (v.)	148	drink	drink0			0		0		0		0		0	0	0	0	0
	149	drink	drink1	sw	sv	1	sw	1	š(w)	1	š(v)	1	š(v)	1	1	1	1	1
	150	drink	drink2	lew	lev	1	lew	1		0		0		0	1	0	1	0
	151	drink	drink3	ter / tr		0		0	tr	1		0		0	0	0	0	0
black	152	black	black0			0		0		0		0		0	0	0	0	0
	153	black	black1	sx / six		0		0	mešxe	1		0		0	0	0	0	0
	154	black	black2	uqce		0	uqce	1		0	uča	1	uča	1	1	1	1	0
navel (n.)	155	navel	navel0			0		0		0		0		0	0	0	0	0
	156	navel	navel1	č̣iṗ	č̣iṗ	1	č̣iṗ	1		0	čuṗa / č̣irṗ	1	č̣iṗ / umṗa	1	1	1	1	0
	157	navel	navel2	šdixw		0		0	šdixw	1		0		0	0	0	0	0
stand (v.)	158	stand	stand0			0		0		0		0		0	0	0	0	0
	159	stand	stand1	deg / dg	dek / dg	1	dek / dg	1	g	1	dg / dirt / dort	1	dg / dgit	1	1	1	1	1
bite (v.)	160	bite	bite0			0		0		0		0		0	0	0	0	0
	161	bite	bite1	ḳben / ḳbin	ḳben / ḳbin	1	ḳben / ḳbin	1		0	ḳibir	1	ḳibin	1	1	1	1	0
	162	bite	bite2	qep / qp		0		0	qep / qp	1		0		0	0	0	0	0
	163	bite	bite3	čamin		0		0		0	čamin	1		0	0	1	1	0
back (n.)	164	back	back0			0		0		0		0		0	0	0	0	0
	165	back	back1	zrg	zurg	1	zurg	1		0		0		0	1	0	1	0
	166	back	back2	šiq̇		0		0	šiq̇	1		0		0	0	0	0	0
	167	back	back3	oč̣iši		0		0		0	oč̣iši	1		0	0	1	1	0
	168	back	back4	ḳaṗula		0		0		0		0	ḳaṗula	1	0	1	1	0
	169	back	back5	opare		0		0		0	opare	1		0	0	1	1	0
wind (n.)	170	wind	wind0			0		0		0		0		0	0	0	0	0
	171	wind	wind1	kar	kar	1	kar	1		0		0		0	1	0	1	0
	172	wind	wind2	bikw		0		0	bikw	1		0		0	0	0	0	0
	173	wind	wind3	boria		0		0		0	boria	1		0	0	1	1	0
	174	wind	wind4	ixi		0		0		0	ixi	1	ixi	1	0	1	1	0
smoke (n.)	175	smoke	smoke0			0		0		0		0		0	0	0	0	0
	176	smoke	smoke1	ḳwam	ḳvaml	1	ḳwaml	1	ḳwem	1	ḳuma	1	ḳoma	1	1	1	1	1
	177	smoke	smoke2	bol	bol	1	bol	1		0	nbul / mbul	1		0	1	1	1	0
what?	178	what	what0			0		0		0		0		0	0	0	0	0
	179	what	what1	ra	ra	1	raj	1		0		0		0	1	0	1	0
	180	what	what2	ma		0		0	mæj	1	mu	1	mu	1	0	1	1	1
child (n.)	181	child	child0			0		0		0		0		0	0	0	0	0
	182	child	child1	bawšw	bavšv	1	bawšw	1		0		0		0	1	0	1	0
	183	child	child2	q̇rma	q̇rma	1	q̇rma	1	q̇law	1		0		0	1	0	1	1
	184	child	child3	c̣ul	c̣ul	1	c̣ul	1	č̣uš	1	č̣ola / č̣olo	1	č̣ola / č̣olo	1	1	1	1	1
	185	child	child4	m-šu-e		0	mšo	1	sge(j) / msge(j) / sḳe	1	skua / mskua / msḳua	1	skua / mskua / msḳua	1	1	1	1	1
	186	child	child5	bere		0		0		0		0	bere	1	0	1	1	0
	187	child	child6	baɣana		0		0		0	baɣana	1		0	0	1	1	0
	188	child	child7	balɣ	balɣ	1	balɣ	1	baɣw	1		0		0	1	0	1	1
	189	child	child8	bɣar	bɣar	1	bɣar	1		0		0		0	1	0	1	0
	190	child	child9	gezal		0		0	gezal	1		0		0	0	0	0	0
egg (n.)	191	egg	egg0			0		0		0		0		0	0	0	0	0
	192	egg	egg1	ḳwercx	ḳvercx	1	ḳwercx	1		0		0		0	1	0	1	0
	193	egg	egg2	lgre		0		0	ləgre / giri	1		0		0	0	0	0	0
	194	egg	egg3	markwal		0		0		0	markval	1	markval	1	0	1	1	0
give (v.)	195	give	give0			0		0		0		0		0	0	0	0	0
	196	give	give1	c	c	1	c	1		0	č	1	č	1	1	1	1	0
	197	give	give2	c̣wd / c̣wed	c̣od	1	c̣od	1	hwd	1		0		0	1	0	1	1
new	198	new	new0			0		0		0		0		0	0	0	0	0
	199	new	new1	x	axal	1	axal	1	maxe	1	moxa	1	aɣani	1	1	1	1	1
burn (intr.) (v.)	200	burn	burn0			0		0		0		0		0	0	0	0	0
	201	burn	burn1	c̣w	c̣v	1	c̣w	1	č̣	1	č̣(v)	1	č̣(v)	1	1	1	1	1
	202	burn	burn2	cx	cx	1	cx	1	šx	1		0	čx	1	1	1	1	1
	203	burn	burn3	ṭq̇ab		0		0	ṭq̇ab	1		0		0	0	0	0	0
not	204	not	not0			0		0		0		0		0	0	0	0	0
	205	not	not1	war	ar	1	ar	1		0	va(r) / ore	1	var / va	1	1	1	1	0
	206	not	not2	mam		0		0	maama	1		0	momo	1	0	1	1	1
	207	not	not3	des		0		0	deesa	1		0		0	0	0	0	0
	208	not	not4	nu	nu	1	nu	1	noom	1	ni(m) / num	1		0	1	1	1	1
good	209	good	good0			0		0		0		0		0	0	0	0	0
	210	good	good1	ḳarg	ḳarg	1		0		0		0	ḳai / vors / vros	1	1	1	1	0
	211	good	good2	č		0		0	xoča	1		0		0	0	0	0	0
	212	good	good3	ǯw		0		0		0	ǯgir	1	ǯgir	1	0	1	1	0
know (v.)	213	know	know0			0		0		0		0		0	0	0	0	0
	214	know	know1	uc̣q̇	uc̣q̇	1	uc̣q̇	1		0		0		0	1	0	1	0
	215	know	know2	x / čk		0		0	x / xal	1	rčk	1	čk	1	0	1	1	1
	216	know	know3	can / cn / c	can / cn / c	1	can / cn / c	1		0	čin	1	čin	1	1	1	1	0
	217	know	know4	ter		0		0	ter	1	tir	1		0	0	1	1	1
knee (n.)	218	knee	knee0			0		0		0		0		0	0	0	0	0
	219	knee	knee1	muxl	muxl	1	muxl	1		0		0		0	1	0	1	0
	220	knee	knee2	kutul		0		0	kutuul	1		0		0	0	0	0	0
	221	knee	knee3	ɣul		0		0	ɣulæj	1		0		0	0	0	0	0
	222	knee	knee4	brgl		0		0		0	birgul	1	burgil	1	0	1	1	0
sand (n.)	223	sand	sand0			0		0		0		0		0	0	0	0	0
	224	sand	sand1	kwiša	kviša	1	kwiša	1	kwiš	1	kviša	1		0	1	1	1	1
	225	sand	sand2	sila	sila	1	sila	1		0	psila	1		0	1	1	1	0
	226	sand	sand3	šalam	šlam	1	šlam	1		0		0	širim	1	1	1	1	0
	227	sand	sand4	xinč̣ḳ		0	xinč̣	1	xinč̣ḳ	1	xinč̣ḳi	1	xlunč̣ḳ	1	1	1	1	1
laugh (v.)	228	laugh	laugh0			0		0		0		0		0	0	0	0	0
	229	laugh	laugh1	dicin	sicil	1	sicil	1		0	ʒicin	1	ʒicin	1	1	1	1	0
	230	laugh	laugh2	cin	cin	1	cin	1	cun / cu / č	1		0	čin	1	1	1	1	1
hear (v.)	231	hear	hear0			0		0		0		0		0	0	0	0	0
	232	hear	hear1	sem / sm	sem / sm	1	sem / sm	1	sm / səm	1	sim	1	sim	1	1	1	1	1
soil (earth) (n.)	233	soil	soil0			0		0		0		0		0	0	0	0	0
	234	soil	soil1	mic̣a	mic̣a	1	mic̣a	1		0		0		0	1	0	1	0
	235	soil	soil2	gim		0		0	gim	1		0		0	0	0	0	0
	236	soil	soil3	dixa		0		0		0	dixa	1	dixa	1	0	1	1	0
	237	soil	soil4	leṭa		0		0		0		0	leṭa	1	0	1	1	0
leaf (n.)	238	leaf	leaf0			0		0		0		0		0	0	0	0	0
	239	leaf	leaf1	potel	potol	1	potol	1		0		0		0	1	0	1	0
	240	leaf	leaf2	bale		0		0	bale	1		0		0	0	0	0	0
	241	leaf	leaf3	buṭḳa		0		0		0		0	buṭḳa	1	0	1	1	0
	242	leaf	leaf4	pawr		0		0		0	pa	1	pavri	1	0	1	1	0
	243	leaf	leaf5	purcel		0	purcel	1		0	purča	1	purča	1	1	1	1	0
red	244	red	red0			0		0		0		0		0	0	0	0	0
	245	red	red1	c̣it	c̣itel	1	moc̣itle	1		0	č̣ita	1	mč̣ita	1	1	1	1	0
	246	red	red2	c̣rni		0		0	c̣ərni	1		0		0	0	0	0	0
liver (n.)	247	liver	liver0			0		0		0		0		0	0	0	0	0
	248	liver	liver1	ɣwiʒ	ɣviʒl	1	ɣwiʒl	1	q̇wiže	1		0		0	1	0	1	1
	249	liver	liver2	čxončx		0		0		0	čxončx	1		0	0	1	1	0
hide (v.)	250	hide	hide0			0		0		0		0		0	0	0	0	0
	251	hide	hide1	mal	mal	1	mal	1		0		0		0	1	0	1	0
	252	hide	hide2	pal / pl		0	pal / pl	1		0	pul	1	mpul	1	1	1	1	0
	253	hide	hide3	ṭq̇ob		0		0		0	ṭq̇ob	1	ṭḳob	1	0	1	1	0
	254	hide	hide4	ṗaž / ṗž		0		0	ṗaž / ṗž	1		0		0	0	0	0	0
skin / hide (n.)	255	skin	skin0			0		0		0		0		0	0	0	0	0
	256	skin	skin1	ḳan	ḳan	1	ḳan	1	ḳæn	1	ḳun	1		0	1	1	1	1
	257	skin	skin2	ṭq̇ab	ṭq̇av	1	ṭq̇aw	1	ṭup	1	ṭq̇ebi	1	ṭḳebi	1	1	1	1	1
suck (v.)	258	suck	suck0			0		0		0		0		0	0	0	0	0
	259	suck	suck1	c̣ow	c̣ov	1	c̣ow	1		0	c̣(v)	1	c̣(v)	1	1	1	1	0
	260	suck	suck2	čigw		0		0	čigw	1		0		0	0	0	0	0
carry (v.)	261	carry	carry0			0		0		0		0		0	0	0	0	0
	262	carry	carry1	zid	zid	1	zid	1		0	zi(n)d	1	zd	1	1	1	1	0
	263	carry	carry2	maǯ		0		0	maaǯ	1	ǯum	1		0	0	1	1	1
	264	carry	carry3	ṭan / ṭar	ṭan / ṭar	1	ṭan / ṭar	1		0	ntir	1	tir	1	1	1	1	0
ant (n.)	265	ant	ant0			0		0		0		0		0	0	0	0	0
	266	ant	ant1	ǯinč̣w	č̣ianč̣vela / binč̣vel / bunč̣vela	1	ǯinč̣wel	1		0	č̣ḳič̣ḳiṭia	1	dimč̣ḳu	1	1	1	1	0
	267	ant	ant2	mršḳ		0		0	mršḳ	1		0		0	0	0	0	0
heavy	268	heavy	heavy0			0		0		0		0		0	0	0	0	0
	269	heavy	heavy1	mʒime	mʒime	1	mʒime	1		0		0		0	1	0	1	0
	270	heavy	heavy2	gwemi		0		0	gwemi	1		0		0	0	0	0	0
	271	heavy	heavy3	monḳa		0		0		0	monḳa	1	monḳa	1	0	1	1	0
take (v.)	272	take	take0			0		0		0		0		0	0	0	0	0
	273	take	take1	ɣ(w)	ɣ(v)	1	ɣ(w)	1	ɣ	1	ɣ	1	ɣ	1	1	1	1	1
	274	take	take2	ḳid / ḳd		0		0	ḳid / ḳd	1	ḳid / ḳind	1		0	0	1	1	1
	275	take	take3	ḳaw	ḳav	1	ḳaw	1	ḳaw / ḳw	1	ḳ	1	ḳ	1	1	1	1	1
old	276	old	old0			0		0		0		0		0	0	0	0	0
	277	old	old1	ʒwe	ʒvel	1	ʒwel	1	ǯwinel	1	ǯveši	1	ǯveši	1	1	1	1	1
eat (v.)	278	eat	eat0			0		0		0		0		0	0	0	0	0
	279	eat	eat1	č̣am / č̣m	č̣am / č̣m	1	č̣am / č̣m	1	eem	1	č̣ḳom / č̣ḳum	1	č̣ḳom / šḳom	1	1	1	1	1
	280	eat	eat2	mxar		0	mxar	1		0		0	mxor / pxor / mpxor	1	1	1	1	0
	281	eat	eat3	zweb / zob		0		0	zweb	1		0		0	0	0	0	0
thigh (n.)	282	thigh	thigh0			0		0		0		0		0	0	0	0	0
	283	thigh	thigh1	baq̇w	baq̇v	1	baq̇w	1	poq̇	1		0		0	1	0	1	1
	284	thigh	thigh2	gantx		0		0		0	gantx	1		0	0	1	1	0
	285	thigh	thigh3	ṭuṭula		0		0		0		0	ṭuṭula	1	0	1	1	0
thick	286	thick	thick0			0		0		0		0		0	0	0	0	0
	287	thick	thick1	skeli	skel	1	zrkel	1	sgel	1	skeli	1		0	1	1	1	1
	288	thick	thick2	ṗeǯi		0		0		0	ṗinǯali	1	ṗeǯi	1	0	1	1	0
long	289	long	long0			0		0		0		0		0	0	0	0	0
	290	long	long1	grʒel	grʒel	1	grʒel	1		0	gərʒe	1	gunʒe	1	1	1	1	0
	291	long	long2	ǯwed		0		0	ǯweed	1	ǯodoria	1		0	0	1	1	1
blow (v.)	292	blow	blow0			0		0		0		0		0	0	0	0	0
	293	blow	blow1	ber	ber	1	ber	1	beel	1	mbar / bar	1	bar	1	1	1	1	1
wood (n.)	294	wood	wood0			0		0		0		0		0	0	0	0	0
	295	wood	wood1	mor	mor	1	mor	1	merw	1	mur	1	mur	1	1	1	1	1
	296	wood	wood2	ḳudur		0		0	ḳudur	1		0		0	0	0	0	0
	297	wood	wood3	ʒel	ʒel	1	ʒel	1		0		0		0	1	0	1	0
run (v.)	298	run	run0			0		0		0		0		0	0	0	0	0
	299	run	run1	rbin / rbol	rbin / rbol	1	rbin / rbol	1		0	rul	1		0	1	1	1	0
	300	run	run2	wlṭ		0	lṭ	1	ṭw	1	rṭ / nṭ	1	rṭ / mṭ	1	1	1	1	1
	301	run	run3	č̣wm		0		0	č̣wm	1	č̣umin	1		0	0	1	1	1
	302	run	run4	kin		0		0	kin	1	kin	1		0	0	1	1	1
	303	run	run5	nḳaṗin		0		0		0		0	nḳaṗin	1	0	1	1	0
fall (v.)	304	fall	fall0			0		0		0		0		0	0	0	0	0
	305	fall	fall1	zwal / zwl		0	zul	1		0		0	žol / žul	1	1	1	1	0
	306	fall	fall2	ward	vard	1	ward	1		0		0		0	1	0	1	0
	307	fall	fall3	c̣q̇ed		0		0	šq̇ed	1		0		0	0	0	0	0
	308	fall	fall4	mtx		0	mtx	1		0	ntx	1		0	1	1	1	0
	309	fall	fall5	l		0		0		0	l	1	l	1	0	1	1	0
	310	fall	fall6	mq	mx	1	mq	1	nqw	1		0		0	1	0	1	1
eye (n.)	311	eye	eye0			0		0		0		0		0	0	0	0	0
	312	eye	eye1	twal	tval	1	twal	1	te	1	toli	1	toli	1	1	1	1	1
ash (n.)	313	ash	ash0			0		0		0		0		0	0	0	0	0
	314	ash	ash1	ṭuṭa	nacarṭuṭa	1	ṭuṭa	1	ṭəṭ	1	ṭuṭa	1	mṭuṭa	1	1	1	1	1
tail (n.)	315	tail	tail0			0		0		0		0		0	0	0	0	0
	316	tail	tail1	ḳuad	ḳudi	1	ḳud	1	haḳwæd	1	ḳudeli	1	ḳudeli	1	1	1	1	1
dog (n.)	317	dog	dog0			0		0		0		0		0	0	0	0	0
	318	dog	dog1	ʒaɣl	ʒaɣl	1	ʒaɣl	1	žeɣ / žæɣ	1	ǯoɣor	1	žoɣor	1	1	1	1	1
cry / weep (v.)	319	cry	cry0			0		0		0		0		0	0	0	0	0
	320	cry	cry1	ṭir	ṭir	1	ṭir	1		0		0		0	1	0	1	0
	321	cry	cry2	glo(w)	glov	1	glow	1	gwn	1	rg(v) / ngar	1	mgar	1	1	1	1	1
	322	cry	cry3	zu	zu	1	zu	1	zuw / zə	1	zu	1		0	1	1	1	1
tie (v.)	323	tie	tie0			0		0		0		0		0	0	0	0	0
	324	tie	tie1	b	b	1	b	1	b	1	b	1	b	1	1	1	1	1
	325	tie	tie2	ḳr / ḳar	ḳr	1	ḳr	1	rḳin	1	ḳir	1	ḳor	1	1	1	1	1
see (v.)	326	see	see0			0		0		0		0		0	0	0	0	0
	327	see	see1	xedw	xedv	1	xedw	1		0		0		0	1	0	1	0
	328	see	see2	c̣ed		0		0	c̣ed	1		0		0	0	0	0	0
	329	see	see3	ʒir		0		0		0	ʒir	1	ʒir	1	0	1	1	0
sweet	330	sweet	sweet0			0		0		0		0		0	0	0	0	0
	331	sweet	sweet1	ṭḳbil	ṭḳbil	1	ṭḳbil	1		0	ṭḳabu	1		0	1	1	1	0
	332	sweet	sweet2	muč̣xwi		0		0	muč̣xwi	1		0		0	0	0	0	0
	333	sweet	sweet3	gemuani		0		0		0	gemuani	1		0	0	1	1	0
	334	sweet	sweet4	loq̇a / loja		0		0		0		0	loq̇a	1	0	1	1	0
rope (n.)	335	rope	rope0			0		0		0		0		0	0	0	0	0
	336	rope	rope1	mtoḳw	toḳ	1	mtoḳw	1	teḳw	1	toḳ	1	tiḳ / tuḳ	1	1	1	1	1
shade / shadow (n.)	337	shade	shade0			0		0		0		0		0	0	0	0	0
	338	shade	shade1	črdil	črdil	1	črdil	1		0		0		0	1	0	1	0
	339	shade	shade2	mančal		0		0	mančal	1		0		0	0	0	0	0
	340	shade	shade3	čero / oro / ɣara	ariel / aril / čero	1	čero	1		0	oro	1	ɣara	1	1	1	1	0
	341	shade	shade4	šged		0		0	šged	1		0		0	0	0	0	0
bird (n.)	342	bird	bird0			0		0		0		0		0	0	0	0	0
	343	bird	bird1	sir	sir	1	sir	1		0	sinǯi	1		0	1	1	1	0
	344	bird	bird2	pr / ṗr / ṗl	prinvel	1	mprinwel	1	mempwer / neṗr / naṗwer / næṗol	1	mapurinǯe	1	mpurinaǯe	1	1	1	1	1
salt (n.)	345	salt	salt0			0		0		0		0		0	0	0	0	0
	346	salt	salt1	marili	maril	1	maril	1		0	morel	1	moria	1	1	1	1	0
	347	salt	salt2	ǯim		0		0	ǯim	1	ǯimu	1	ǯumu	1	0	1	1	1
small	348	small	small0			0		0		0		0		0	0	0	0	0
	349	small	small1	cir	mcire	1	mcire	1		0	cira	1	mcika	1	1	1	1	0
	350	small	small2	ḳoṭ		0		0	ḳoṭol	1	ḳveṭe / č̣uṭa	1	č̣iṭa / č̣uṭa / c̣uṭa	1	0	1	1	1
	351	small	small3	č̣ič̣e		0		0		0	č̣ič̣e	1		0	0	1	1	0
	352	small	small4	ṗaṭara	ṗaṭara	1	ṗaṭara	1		0		0		0	1	0	1	0
wide	353	wide	wide0			0		0		0		0		0	0	0	0	0
	354	wide	wide1	parto	parto	1	partoj	1		0	parte	1	parto	1	1	1	1	0
	355	wide	wide2	gan	ganier	1	ganier	1	ləgæn	1	goniore / gonia	1	goniore / gonia	1	1	1	1	1
	356	wide	wide3	mašri		0		0	mašri	1		0		0	0	0	0	0
star (n.)	357	star	star0			0		0		0		0		0	0	0	0	0
	358	star	star1	warsḳwlaw	varsḳvlav	1	warsḳwlaw	1		0		0		0	1	0	1	0
	359	star	star2	amṭq̇wasg / muṭq̇uasg		0		0	amṭq̇wæsg / muṭq̇uæsg	1		0		0	0	0	0	0
	360	star	star3	murəcx		0		0		0	muricx	1	murucx	1	0	1	1	0
	361	star	star4	məč̣ḳam		0		0	məč̣ḳæm	1	xurč̣ḳum	1		0	0	1	1	1
in	362	in	in0			0		0		0		0		0	0	0	0	0
	363	in	in1	sga / š / s	ši	1	šina	1	sga / s	1	ša	1	s	1	1	1	1	1
hard	364	hard	hard0			0		0		0		0		0	0	0	0	0
	365	hard	hard1	mang	magar	1	magr	1		0	mangar	1		0	1	1	1	0
	366	hard	hard2	bgi		0		0	bgi	1		0		0	0	0	0	0
	367	hard	hard3	ḳaṗeṭi		0		0		0	ḳaṗeṭi	1	ḳaṗeṭi	1	0	1	1	0
crush / grind (v.)	368	crush	crush0			0		0		0		0		0	0	0	0	0
	369	crush	crush1	pekw / pkw	pkv	1	pkw	1		0	k(v)	1	mk(v)	1	1	1	1	0
	370	crush	crush2	gweh		0		0	gweh	1		0		0	0	0	0	0
mountain (hill) (n.)	371	mountain	mountain0			0		0		0		0		0	0	0	0	0
	372	mountain	mountain1	mta	mta	1	mta	1		0		0		0	1	0	1	0
	373	mountain	mountain2	gora	gora	1	gora	1		0	gola	1	gola	1	1	1	1	0
	374	mountain	mountain3	laxw		0		0	laxw	1		0		0	0	0	0	0
	375	mountain	mountain4	swiḳw		0		0	swiḳw	1	suḳi	1		0	0	1	1	1
	376	mountain	mountain5	zagar	zegan	1		0	zagær	1	zurga	1		0	1	1	1	1
sit (v.)	377	sit	sit0			0		0		0		0		0	0	0	0	0
	378	sit	sit1	ǯd	ǯd	1	ǯd	1		0		0		0	1	0	1	0
	379	sit	sit2	xun		0		0		0	xun	1	xun	1	0	1	1	0
	380	sit	sit3	sgwr		0		0	sgwr	1		0		0	0	0	0	0
(finger)nail (n.)	381	nail	nail0			0		0		0		0		0	0	0	0	0
	382	nail	nail1	prcxa	prčxil	1	prčxil	1	cxa	1	bircxa	1	burcxa	1	1	1	1	1
throw (v.)	383	throw	throw0			0		0		0		0		0	0	0	0	0
	384	throw	throw1	sar / sr	sr	1	sr	1		0		0		0	1	0	1	0
	385	throw	throw2	ṭq̇orc	ṭq̇orc	1	ṭq̇orc	1		0		0	ṭḳoč	1	1	1	1	0
	386	throw	throw3	gd	gd	1	gd	1		0	rd	1		0	1	1	1	0
	387	throw	throw4	q̇ota		0		0		0	ʾota	1		0	0	1	1	0
	388	throw	throw5	sṭom		0		0		0		0	sṭom	1	0	1	1	0
	389	throw	throw6	ḳwane		0		0	ḳwane	1		0		0	0	0	0	0
three	390	three	three0			0		0		0		0		0	0	0	0	0
	391	three	three1	sam	sam	1	sam	1	semi	1	sum	1	sum	1	1	1	1	1
right	392	right	right0			0		0		0		0		0	0	0	0	0
	393	right	right1	marǯwen	marǯvena	1	marǯwena	1	mursgwen	1	marʒgvan	1	marc̣ḳvan	1	1	1	1	1
wash (v.)	394	wash	wash0			0		0		0		0		0	0	0	0	0
	395	wash	wash1	recx / rcx	recx	1	recx	1	rčx	1	rčx	1	čx	1	1	1	1	1
	396	wash	wash2	ban	ban	1	ban	1		0	bon	1	mbon	1	1	1	1	0
	397	wash	wash3	bar		0		0	bar	1		0	bor / mbor	1	0	1	1	1
grasp (v.)	398	grasp	grasp0			0		0		0		0		0	0	0	0	0
	399	grasp	grasp1	bɣauč̣ / bɣuǯw	bɣauč̣ / bɣuǯv	1	bɣauč̣ / bɣuǯw	1	pxč̣	1		0		0	1	0	1	1
	400	grasp	grasp2	ṭanṭw		0		0	ṭanṭw	1		0		0	0	0	0	0
	401	grasp	grasp3	ḳn		0		0		0		0	ḳn	1	0	1	1	0
branch (n.)	402	branch	branch0			0		0		0		0		0	0	0	0	0
	403	branch	branch1	ṭoṭ	ṭoṭ	1	ṭoṭ	1		0		0		0	1	0	1	0
	404	branch	branch2	sxal / sxl		0		0	ašxal	1		0		0	0	0	0	0
	405	branch	branch3	q̇a		0		0		0	ʾa	1	q̇a	1	0	1	1	0
	406	branch	branch4	noʾela		0		0		0	noʾela	1		0	0	1	1	0
man (n.)	407	man	man0			0		0		0		0		0	0	0	0	0
	408	man	man1	ḳac	ḳac	1	ḳac	1		0	ḳoč	1	ḳoč	1	1	1	1	0
	409	man	man2	mare		0		0	maare	1		0		0	0	0	0	0
raw	410	raw	raw0			0		0		0		0		0	0	0	0	0
	411	raw	raw1	umgb	um	1	umgbar	1	uǯba	1	ugibu	1	ugibu / ugubu	1	1	1	1	1
	412	raw	raw2	uxašu		0		0		0	uxašu	1		0	0	1	1	0
tomorrow	413	tomorrow	tomorrow0			0		0		0		0		0	0	0	0	0
	414	tomorrow	tomorrow1	xwal	xval	1	xwal	1		0		0		0	1	0	1	0
	415	tomorrow	tomorrow2	məxar		0		0	məxær	1		0		0	0	0	0	0
	416	tomorrow	tomorrow3	č̣ume		0		0		0	č̣umani / č̣ume / č̣umeni	1	č̣umen	1	0	1	1	0
two	417	two	two0			0		0		0		0		0	0	0	0	0
	418	two	two1	jor	ori	1	wor	1	joru	1	žər	1	žur	1	1	1	1	1
bottom (n.)	419	bottom	bottom0			0		0		0		0		0	0	0	0	0
	420	bottom	bottom1	ʒir	ʒir	1	ʒir	1		0	ǯinǯ	1	ǯiǯ	1	1	1	1	0
	421	bottom	bottom2	psḳer	psḳer	1	psḳer	1	hoḳer	1		0		0	1	0	1	1
lie (down) (v.)	422	lie_down	lie_down0			0		0		0		0		0	0	0	0	0
	423	lie_down	lie_down1	dew / dw	dev / dv	1	dew / dw	1	d	1	dv	1	dv	1	1	1	1	1
	424	lie_down	lie_down2	ʒew / ʒw	ʒev / c̣ev	1	ʒrw / c̣ew	1	z	1	ʒv	1	ʒv	1	1	1	1	1
	425	lie_down	lie_down3	ǯan		0		0		0	ǯan	1	ǯan	1	0	1	1	0
	426	lie_down	lie_down4	q̇wre / q̇wn		0		0	q̇wre / q̇wn	1		0		0	0	0	0	0
snake (n.)	427	snake	snake0			0		0		0		0		0	0	0	0	0
	428	snake	snake1	gwel	gvel	1	gwel	1		0	gver	1	mgver	1	1	1	1	0
	429	snake	snake2	wʒ		0	oʒ	1	hiǯw / wiǯ / uǯ	1		0		0	1	0	1	1
	430	snake	snake3	herc̣am		0		0	herc̣æm	1		0		0	0	0	0	0
cloud (n.)	431	cloud	cloud0			0		0		0		0		0	0	0	0	0
	432	cloud	cloud1	ɣrubel	ɣrubel	1	ɣrubel	1		0		0		0	1	0	1	0
	433	cloud	cloud2	meere		0		0	meere	1		0		0	0	0	0	0
	434	cloud	cloud3	munapa		0		0		0	munapa	1		0	0	1	1	0
	435	cloud	cloud4	ṗula		0		0		0		0	ṗula	1	0	1	1	0
year (n.)	436	year	year0			0		0		0		0		0	0	0	0	0
	437	year	year1	za		0		0	zæj	1		0		0	0	0	0	0
	438	year	year2	c̣el	c̣el	1	c̣el	1		0	c̣ana	1	c̣ana	1	1	1	1	0
tear (v.)	439	tear	tear0			0		0		0		0		0	0	0	0	0
	440	tear	tear1	xew	xev	1	xew	1		0		0	xexu	1	1	1	1	0
	441	tear	tear2	gal / gl / glǯ	gleǯ	1	gal / gl	1	gl / gil / gle	1	gurǯ	1		0	1	1	1	1
	442	tear	tear3	pxrec̣ / pxric̣	pxrec̣ / pxric̣	1	prec̣ / pric̣	1		0	buric̣	1	bric̣ / bruc̣	1	1	1	1	0
	443	tear	tear4	sopu		0		0		0	sopu	1		0	0	1	1	0
ask (v.)	444	ask	ask0			0		0		0		0		0	0	0	0	0
	445	ask	ask1	txow	txov	1	txow	1		0	tx(v)	1	tx(v)	1	1	1	1	0
	446	ask	ask2	šgwem		0		0	šgwem	1		0		0	0	0	0	0
weave (v.)	447	weave	weave0			0		0		0		0		0	0	0	0	0
	448	weave	weave1	gus / gs	ks	1	gus / ks	1	ǯiš / ǯš	1	rš(v)	1	š(v)	1	1	1	1	1
at	449	at	at0			0		0		0		0		0	0	0	0	0
	450	at	at1	tan	tan	1	tan	1		0		0		0	1	0	1	0
	451	at	at2	məq̇		0		0	məq̇	1		0		0	0	0	0	0
	452	at	at3	ḳal		0		0		0	c̣ḳala / c̣ḳela / c̣ḳuma	1	ḳala	1	0	1	1	0
edge (n.)	453	edge	edge0			0		0		0		0		0	0	0	0	0
	454	edge	edge1	ḳid	ḳide	1	ḳid	1		0		0		0	1	0	1	0
	455	edge	edge2	bil		0		0	bil	1		0		0	0	0	0	0
	456	edge	edge3	ṗir	ṗir	1	ṗir	1	ṗil	1	ṗiǯ	1	ṗiǯ	1	1	1	1	1
	457	edge	edge4	ʒg		0		0		0	ʒga	1	mʒga	1	0	1	1	0
chin (n.)	458	chin	chin0			0		0		0		0		0	0	0	0	0
	459	chin	chin1	niḳaṗ	niḳaṗ	1	niḳap	1	niḳṗa / niṗḳa / nebḳa / ḳaṗræj	1		0		0	1	0	1	1
	460	chin	chin2	niḳu / nuḳu		0		0		0	niḳu / nuḳu	1	nu(n)ḳu / numḳu	1	0	1	1	0
play (v.)	461	play	play0			0		0		0		0		0	0	0	0	0
	462	play	play1	šdral		0		0	šdral	1		0	sṭer / ster	1	0	1	1	1
	463	play	play2	laq̇ap		0		0		0	laʾap	1		0	0	1	1	0
	464	play	play3	sṭim		0		0		0		0	sṭim	1	0	1	1	0
cheek (n.)	465	cheek	cheek0			0		0		0		0		0	0	0	0	0
	466	cheek	cheek1	ɣac̣w	ɣac̣v	1	ɣac̣w	1	ɣač̣a	1	ɣanc̣ḳ	1	ɣanc̣ḳili	1	1	1	1	1
	467	cheek	cheek2	loq̇a	loq̇a	1	loq̇a	1		0		0	loq̇a	1	1	1	1	0
	468	cheek	cheek3	ɣwa		0		0		0	ɣva	1		0	0	1	1	0
pus (n.)	469	pus	pus0			0		0		0		0		0	0	0	0	0
	470	pus	pus1	txaml		0	txaml / txraml	1		0	txomur / txumur	1	txomu(r) / txom(b)r	1	1	1	1	0
	471	pus	pus2	taar		0		0	taar	1		0		0	0	0	0	0
	472	pus	pus3	pakar		0		0	pakær	1		0		0	0	0	0	0
	473	pus	pus4	šalar		0		0	šalær	1		0		0	0	0	0	0
fly (v.)	474	fly	fly0			0		0		0		0		0	0	0	0	0
	475	fly	fly1	par	pren	1	prinw	1	ṗer / ṗenal	1	pur / purinu	1	pur	1	1	1	1	1
	476	fly	fly2	putx		0		0		0		0	putx / putxin	1	0	1	1	0
hole (n.)	477	hole	hole0			0		0		0		0		0	0	0	0	0
	478	hole	hole1	qwrel	xvrel	1	qwrel	1	quru	1	xuru	1	xula	1	1	1	1	1
	479	hole	hole2	xw		0		0		0	rxvil	1	gamaxver / ɣorma	1	0	1	1	0
	480	hole	hole3	ɣurṭ		0		0		0	xvirṭe	1		0	0	1	1	0
grow (v.)	481	grow	grow0			0		0		0		0		0	0	0	0	0
	482	grow	grow1	zard / zrd	zard / zrd	1	zard / zrd	1	rd	1	rd	1	rd	1	1	1	1	1
	483	grow	grow2	cx		0		0	cxem	1		0		0	0	0	0	0
	484	grow	grow3	ʒin		0		0		0	ʒin	1	nʒin	1	0	1	1	0
head (n.)	485	head	head0			0		0		0		0		0	0	0	0	0
	486	head	head1	taw	tav	1	taw	1		0		0	ti	1	1	1	1	0
	487	head	head2	dud		0		0		0	dud	1	dudi	1	0	1	1	0
	488	head	head3	txam		0		0	txwim	1		0		0	0	0	0	0
belly (n.)	489	belly	belly0			0		0		0		0		0	0	0	0	0
	490	belly	belly1	mucel	mucel	1	mucel	1		0		0		0	1	0	1	0
	491	belly	belly2	qad		0		0	qæd	1		0		0	0	0	0	0
	492	belly	belly3	kwara / korba		0		0		0	kvara	1	korba	1	0	1	1	0
shoulder (n.)	493	shoulder	shoulder0			0		0		0		0		0	0	0	0	0
	494	shoulder	shoulder1	mqar	mxar	1	mqar	1		0	xuǯ	1	mxuǯ / pxuǯ	1	1	1	1	0
	495	shoulder	shoulder2	barǯ		0		0	barǯ	1		0		0	0	0	0	0
claw (n.)	496	claw	claw0			0		0		0		0		0	0	0	0	0
	497	claw	claw1	ḳlanč̣	ḳlanč̣	1	ḳlanč̣	1	ḳænč̣w	1		0	č̣engel	1	1	1	1	1
	498	claw	claw2	ǯɣwaiḳ / ǯɣwal		0		0		0	ǯɣvaiḳ / ǯɣval	1		0	0	1	1	0
which?	499	which	which0			0		0		0		0		0	0	0	0	0
	500	which	which1	mel	romel	1	romel	1		0	namu	1	namu	1	1	1	1	0
	501	which	which2	xeda		0		0	xeda	1		0		0	0	0	0	0
	502	which	which3	musxi / muzma		0		0		0	musxi / muzma	1		0	0	1	1	0
	503	which	which4	naḳo		0		0		0		0	naḳo	1	0	1	1	0
dig (v.)	504	dig	dig0			0		0		0		0		0	0	0	0	0
	505	dig	dig1	txar / txr	txar / txr	1	txar / txr	1	štxar / štxr	1	(n)txo(r)	1	(n)txo(r)	1	1	1	1	1
pull (v.)	506	pull	pull0			0		0		0		0		0	0	0	0	0
	507	pull	pull1	c̣e / c̣i	c̣e / c̣i	1	c̣e / c̣i	1	h	1	(n)č̣	1	nč̣	1	1	1	1	1
	508	pull	pull2	zid	zid	1	zid	1		0	zi(n)d	1	zd	1	1	1	1	0
	509	pull	pull3	bd		0		0	bder	1		0		0	0	0	0	0
	510	pull	pull4	gzin		0		0	gzin	1		0		0	0	0	0	0
	511	pull	pull5	ḳun / ḳin		0		0		0	ḳin	1	ḳn / ḳun	1	0	1	1	0
hot	512	hot	hot0			0		0		0		0		0	0	0	0	0
	513	hot	hot1	cxel	cxel	1	cxel	1		0	čxe	1	čxe	1	1	1	1	0
	514	hot	hot2	atu		0		0	ætu	1		0		0	0	0	0	0
	515	hot	hot3	pure		0		0		0	pure	1		0	0	1	1	0
	516	hot	hot4	ṭuca		0		0		0		0	ṭuca	1	0	1	1	0
firewood (n.)	517	firewood	firewood0			0		0		0		0		0	0	0	0	0
	518	firewood	firewood1	ʒeša	šeša	1	šešai	1		0	diška	1	diška	1	1	1	1	0
	519	firewood	firewood2	zek		0		0	zek	1		0		0	0	0	0	0
remain (v.)	520	remain	remain0			0		0		0		0		0	0	0	0	0
	521	remain	remain1	šwed / šwd	rč	1	šed / šd	1	sed / sd / sad	1	skid / skilad	1	skud / skad	1	1	1	1	1
	522	remain	remain2	cwir		0		0	cwir	1		0		0	0	0	0	0
	523	remain	remain3	ṭew		0	ṭew	1		0	ṭaleb	1	ṭal	1	1	1	1	0
cold	524	cold	cold0			0		0		0		0		0	0	0	0	0
	525	cold	cold1	ciw	civ	1	ciw	1		0		0		0	1	0	1	0
	526	cold	cold2	cxro		0		0	məcxi	1		0		0	0	0	0	0
	527	cold	cold3	gril		0		0		0	rgilu	1		0	0	1	1	0
	528	cold	cold4	q̇in		0		0		0	ʾinu / ʾini	1	q̇ini	1	0	1	1	0
feather (n.)	529	feather	feather0			0		0		0		0		0	0	0	0	0
	530	feather	feather1	bumbul	bumbul	1	bumbul	1		0		0	bumbul	1	1	1	1	0
	531	feather	feather2	burdɣ	burṭq̇l	1	burṭq̇l	1	binṭq̇il	1	burdɣa	1	bundɣa	1	1	1	1	1
cough (v.)	532	cough	cough0			0		0		0		0		0	0	0	0	0
	533	cough	cough1	qwel	xvel	1	qwel	1	qweš / qwæš	1	xval	1	xval	1	1	1	1	1
thin	534	thin	thin0			0		0		0		0		0	0	0	0	0
	535	thin	thin1	ttxel	txel	1	txel	1	ditxel	1	txitxu	1	titxu / tutxu	1	1	1	1	1
grass (n.)	536	grass	grass0			0		0		0		0		0	0	0	0	0
	537	grass	grass1	balax	balax	1	balax	1		0		0		0	1	0	1	0
	538	grass	grass2	mol	mol	1	mol	1	melw	1		0	mula	1	1	1	1	1
	539	grass	grass3	tib		0		0		0	tipi	1	tip	1	0	1	1	0
foam (n.)	540	foam	foam0			0		0		0		0		0	0	0	0	0
	541	foam	foam1	kap	kap	1	kap	1		0	kope	1		0	1	1	1	0
	542	foam	foam2	ṗer		0	ṗer	1	ṗeer	1	ṗanǯi	1	ṗaǯ	1	1	1	1	1
	543	foam	foam3	zweṗal		0		0		0	žveṗur	1		0	0	1	1	0
	544	foam	foam4	popor		0		0		0		0	popoǯi	1	0	1	1	0
sour	545	sour	sour0			0		0		0		0		0	0	0	0	0
	546	sour	sour1	mžawe	mžave	1	mžawe	1		0	bže	1	mžai / mžar	1	1	1	1	0
	547	sour	sour2	məxim		0		0	məxim	1		0		0	0	0	0	0
full	548	full	full0			0		0		0		0		0	0	0	0	0
	549	full	full1	sawse	(s)avse	1	sawse	1		0	opša / epša	1	jopša	1	1	1	1	0
	550	full	full2	gweši		0		0	g(w)eši / goši	1	gopša	1		0	0	1	1	1
day (n.)	551	day	day0			0		0		0		0		0	0	0	0	0
	552	day	day1	dɣe	dɣe	1	dɣe	1	ladæɣ	1	dɣa	1	dɣa / ndɣa	1	1	1	1	1
sleep (v.)	553	sleep	sleep0			0		0		0		0		0	0	0	0	0
	554	sleep	sleep1	ʒin	ʒin	1	ʒin	1		0	nǯiri	1	nǯir	1	1	1	1	0
	555	sleep	sleep2	wž		0		0	wž	1		0		0	0	0	0	0
	556	sleep	sleep3	rul		0	rul	1		0	rul	1	liri	1	1	1	1	0
month (n.)	557	month	month0			0		0		0		0		0	0	0	0	0
	558	month	month1	twte	tve	1	twite / ttwe / twe	1	došd / došṭ	1	tuta	1	(m)tuta	1	1	1	1	1
white	559	white	white0			0		0		0		0		0	0	0	0	0
	560	white	white1	ter / tetn	tetr	1	tetr	1	twetwne	1	otantalaia	1		0	1	1	1	1
	561	white	white2	qce		0		0		0	rče / če	1	kče / xče	1	0	1	1	0
sew (v.)	562	sew	sew0			0		0		0		0		0	0	0	0	0
	563	sew	sew1	čxeb / čxb		0	čxb	1	šxb	1		0		0	1	0	1	1
	564	sew	sew2	ḳer	ḳer	1	ḳer	1		0		0		0	1	0	1	0
	565	sew	sew3	c̣		0		0		0	č̣	1	č̣	1	0	1	1	0
kill (v.)	566	kill	kill0			0		0		0		0		0	0	0	0	0
	567	kill	kill1	ḳul	ḳvl	1	ḳwl	1		0	ʾvil	1	q̇vil	1	1	1	1	0
	568	kill	kill2	dgar		0		0	dgar	1		0		0	0	0	0	0
jump (v.)	569	jump	jump0			0		0		0		0		0	0	0	0	0
	570	jump	jump1	xṭ	xṭ	1	xṭ	1		0		0		0	1	0	1	0
	571	jump	jump2	sḳne		0		0	sḳne	1		0		0	0	0	0	0
	572	jump	jump3	sxṗ	sḳuṗ	1	sḳuṗ	1		0	sxaṗ	1	sxaṗ	1	1	1	1	0
	573	jump	jump4	cxonṭ		0		0		0		0	cxonṭ	1	0	1	1	0
	574	jump	jump5	ḳwliz		0		0	ḳwliz	1		0		0	0	0	0	0
	575	jump	jump6	cor / car		0		0		0	ncor	1		0	0	1	1	0
	576	jump	jump7	ḳeṗ		0		0		0		0	ḳaṗ	1	0	1	1	0
throat (n.)	577	throat	throat0			0		0		0		0		0	0	0	0	0
	578	throat	throat1	qarq	xaxa	1	qaqa	1	qarq	1	xurx	1	xurx / xux	1	1	1	1	1
	579	throat	throat2	q̇orq̇		0		0		0	q̇orq̇eli	1		0	0	1	1	0
	580	throat	throat3	q̇arq̇anṭi		0		0		0	q̇orq̇onṭi	1	q̇irq̇inṭi	1	0	1	1	0
	581	throat	throat4	q̇ia		0		0	q̇iia	1	q̇ia	1		0	0	1	1	1
	582	throat	throat5	qorq		0		0		0		0	xorxonǯa	1	0	1	1	0
woods / forest (n.)	583	forest	forest0			0		0		0		0		0	0	0	0	0
	584	forest	forest1	ṭq̇e(n)	ṭq̇e	1	ṭq̇e	1		0	ṭq̇a	1	ṭḳa	1	1	1	1	0
	585	forest	forest2	cxeḳ		0		0	cxeḳ	1	čxveḳi	1	cxiḳ	1	0	1	1	1
there	586	there	there0			0		0		0		0		0	0	0	0	0
	587	there	there1	ik	ik	1	iki	1		0	tek / tekine	1	ek	1	1	1	1	0
	588	there	there2	eče(ču) / ečeka / ečxaw		0		0	eče(ču) / ečeka / ečxaw	1		0		0	0	0	0	0
find (v.)	589	find	find0			0		0		0		0		0	0	0	0	0
	590	find	find1	ṗew	ṗov	1	ṗow	1		0	ṗal	1		0	1	1	1	0
	591	find	find2	txel		0		0	txel	1		0		0	0	0	0	0
	592	find	find3	ʒir		0		0		0	ʒir	1	nʒiram	1	0	1	1	0
	593	find	find4	gor		0		0		0	megor	1	gor	1	0	1	1	0
	594	find	find5	gweb		0		0	gweb	1		0		0	0	0	0	0
flow (v.)	595	flow	flow0			0		0		0		0		0	0	0	0	0
	596	flow	flow1	din	din	1	din	1		0		0		0	1	0	1	0
	597	flow	flow2	kurc		0		0		0	kurč / xurč	1		0	0	1	1	0
	598	flow	flow3	kurk		0		0		0	kurk	1		0	0	1	1	0
	599	flow	flow4	c̣urc̣ur	c̣urc̣ur	1	c̣urc̣ur	1		0	č̣urč̣ul / č̣varč̣val	1		0	1	1	1	0
	600	flow	flow5	c̣ur		0		0	c̣ur	1		0	c̣ur	1	0	1	1	1
many	601	many	many0			0		0		0		0		0	0	0	0	0
	602	many	many1	xwaw	uxv	1	uxw	1	xwæj	1	xve	1		0	1	1	1	1
	603	many	many2	mrawal	mraval	1	mrawal	1	mewar	1	brel / miar / miaro	1	breuli	1	1	1	1	1
	604	many	many3	pisir		0		0	pišir	1		0		0	0	0	0	0
	605	many	many4	wob		0		0	woobai	1		0		0	0	0	0	0
chew (v.)	606	chew	chew0			0		0		0		0		0	0	0	0	0
	607	chew	chew1	ɣeč̣	ɣeč̣	1	ɣeč̣	1	ɣarč̣	1	ɣanč̣ḳ / ɣvanč̣ḳ	1	ɣvanč̣	1	1	1	1	1
	608	chew	chew2	loɣ	loɣ	1	loɣ	1		0	lagu	1	laɣu	1	1	1	1	0
	609	chew	chew3	ggw		0		0	ggw	1		0		0	0	0	0	0
	610	chew	chew4	c̣ac̣		0		0	č̣ač̣	1		0		0	0	0	0	0
swallow (v.)	611	swallow	swallow0			0		0		0		0		0	0	0	0	0
	612	swallow	swallow1	q̇laṗ / q̇lṗ	q̇laṗ	1	q̇laṗ	1	q̇əlṗ	1	ʾulip	1		0	1	1	1	1
	613	swallow	swallow2	rṭq̇w		0		0	rṭq̇w / nṭq̇w	1		0		0	0	0	0	0
	614	swallow	swallow3	q̇lunṭ / q̇lurc̣	q̇lunṭ / q̇lurc̣	1	q̇lunṭ / q̇lurc̣	1		0	q̇inṭ / q̇irṭ / q̇uliṭ	1		0	1	1	1	0
	615	swallow	swallow4	šw		0		0		0		0	šk	1	0	1	1	0
wet	616	wet	wet0			0		0		0		0		0	0	0	0	0
	617	wet	wet1	sow	svel	1	sowel	1		0	šoliri	1	šoliri	1	1	1	1	0
	618	wet	wet2	zir		0		0	məžir	1		0		0	0	0	0	0
	619	wet	wet3	lamṗ		0		0	laamb	1		0		0	0	0	0	0
	620	wet	wet4	ṭalab		0		0		0		0	ṭoloberi	1	0	1	1	0
four	621	four	four0			0		0		0		0		0	0	0	0	0
	622	four	four1	otxo	otx	1	otx	1	woštxw / wošdxw	1	otx / otxo	1	otxo / ontxo / ontxu	1	1	1	1	1
soft	623	soft	soft0			0		0		0		0		0	0	0	0	0
	624	soft	soft1	lbil	rbil	1	lbil	1		0	libu / ləbu	1	libu	1	1	1	1	0
	625	soft	soft2	ččwil	čvil	1	ččuil	1		0	čkičku / čkəčkə	1	čičku / čučku	1	1	1	1	0
	626	soft	soft3	nšgw		0		0	menšgwe	1		0		0	0	0	0	0
look (v.)	627	look	look0			0		0		0		0		0	0	0	0	0
	628	look	look1	zer / zir	mzer / mzir	1	mzer / mzir	1		0	ʒir	1	ʒir / zir	1	1	1	1	0
	629	look	look2	ʒin		0	ʒin	1		0	ǯin	1	ǯin	1	1	1	1	0
	630	look	look3	ckr / ckd	cker /ckir	1	ckr / ckd / ckeṭ	1	sgd	1	c̣ḳidua	1	c̣ḳed	1	1	1	1	1
	631	look	look4	orc̣q̇		0		0		0	orc̣q̇ / rc̣q̇	1	oc̣ḳomil / c̣ḳ	1	0	1	1	0
nasal mucus (n.)	632	nasal_mucus	nasal_mucus0			0		0		0		0		0	0	0	0	0
	633	nasal_mucus	nasal_mucus1	c̣winṭl	c̣vinṭl	1	c̣winṭl	1	sḳədəl / c̣ḳinṭil	1		0		0	1	0	1	1
	634	nasal_mucus	nasal_mucus2	cingl	cingl	1	cingl	1		0		0	gingili	1	1	1	1	0
	635	nasal_mucus	nasal_mucus3	žɣwinṭ	žɣvinṭ	1	žɣwinṭ	1		0	žɣvinṭ	1		0	1	1	1	0
cut (v.)	636	cut	cut0			0		0		0		0		0	0	0	0	0
	637	cut	cut1	č̣er / č̣r	č̣er / č̣r	1	č̣er / č̣r	1		0	č̣ḳir / č̣ḳər	1	č̣ḳi(r) / č̣ḳor	1	1	1	1	0
	638	cut	cut2	kač / kč		0		0	kač / kč	1		0		0	0	0	0	0
	639	cut	cut3	kwc / kc		0		0	kwc / kc	1	kuc	1		0	0	1	1	1
mother (n.)	640	mother	mother0			0		0		0		0		0	0	0	0	0
	641	mother	mother1	deda	deda	1	dedaj	1	di / dia / dede	1	dida	1		0	1	1	1	1
	642	mother	mother2	nana		0		0		0		0	nana	1	0	1	1	0
scratch (v.)	643	scratch	scratch0			0		0		0		0		0	0	0	0	0
	644	scratch	scratch1	pxan	pxan	1	pxan	1		0		0		0	1	0	1	0
	645	scratch	scratch2	prcxen		0	prcxen	1		0	pucxon / pucxol	1	pucxol	1	1	1	1	0
	646	scratch	scratch3	xeer		0		0	xeer	1		0		0	0	0	0	0
	647	scratch	scratch4	cemin		0	cemin	1		0	čamin	1	čamin	1	1	1	1	0
	648	scratch	scratch5	xweṭ		0		0		0	xvaṭ	1	xiṭon / xvaṭ	1	0	1	1	0
sun (n.)	649	sun	sun0			0		0		0		0		0	0	0	0	0
	650	sun	sun1	mze	mze	1	mzej	1	məž / miž	1	bža	1	bža / mža	1	1	1	1	1
	651	sun	sun2	zwar		0		0		0		0	mžura / mžora / bžora / žura	1	0	1	1	0
look for (v.)	652	look_for	look_for0			0		0		0		0		0	0	0	0	0
	653	look_for	look_for1	ʒeb	ʒeb	1	ʒeb	1		0		0		0	1	0	1	0
	654	look_for	look_for2	txeel		0		0	txeel	1		0		0	0	0	0	0
	655	look_for	look_for3	goru		0		0		0	goru	1	goru	1	0	1	1	0
brain (n.)	656	brain	brain0			0		0		0		0		0	0	0	0	0
	657	brain	brain1	ṭwin	ṭvin	1	ṭwin	1		0	ṭvin / ṭven	1		0	1	1	1	0
	658	brain	brain2	twel		0		0	twel	1		0		0	0	0	0	0
	659	brain	brain3	nos / ɣnos		0		0		0		0	nos / ɣnos	1	0	1	1	0
warm	660	warm	warm0			0		0		0		0		0	0	0	0	0
	661	warm	warm1	ṭpil	tbil	1	ṭpil	1		0	ṭibu / ṭəbu	1	ṭibu / ṭubu	1	1	1	1	0
	662	warm	warm2	ṭebdi		0		0	ṭebdi	1		0		0	0	0	0	0
cover (v.)	663	cover	cover0			0		0		0		0		0	0	0	0	0
	664	cover	cover1	rekw / rkw		0	rkw	1	rakw / rkw	1		0		0	1	0	1	1
	665	cover	cover2	par / pr	par	1	par	1	par / pr	1	por	1		0	1	1	1	1
	666	cover	cover3	xup	xup	1	xup	1		0		0		0	1	0	1	0
	667	cover	cover4	qur	xur	1	qur	1		0		0		0	1	0	1	0
	668	cover	cover5	rtw		0	rtw	1		0	rtu	1	tval	1	1	1	1	0
	669	cover	cover6	nč		0		0	nšg	1		0		0	0	0	0	0
woman (n.)	670	woman	woman0			0		0		0		0		0	0	0	0	0
	671	woman	woman1	kal	kal	1	kal	1		0		0		0	1	0	1	0
	672	woman	woman2	zura		0		0	zuraal	1		0		0	0	0	0	0
	673	woman	woman3	asul		0		0		0	osur	1		0	0	1	1	0
deep	674	deep	deep0			0		0		0		0		0	0	0	0	0
	675	deep	deep1	ɣrma	ɣrma	1	ɣrma	1		0	enorɣoma	1	ɣorma	1	1	1	1	0
	676	deep	deep2	ṭba		0		0		0	ṭomba	1		0	0	1	1	0
	677	deep	deep3	sḳod		0		0	sḳodi	1		0		0	0	0	0	0
above	678	above	above0			0		0		0		0		0	0	0	0	0
	679	above	above1	ze	zemot	1	zemot	1	žibaw	1	žido	1	žin	1	1	1	1	1
female (of an animal) (n.)	680	female	female0			0		0		0		0		0	0	0	0	0
	681	female	female1	dedal	dedal	1	dedal	1	dædw / dedw	1	dadul	1	dadul	1	1	1	1	1
	682	female	female2	zura		0		0	zuræj	1		0	zura	1	0	1	1	1
put on (v.)	683	put_on	put_on0			0		0		0		0		0	0	0	0	0
	684	put_on	put_on1	mos	mos	1	mos	1	msw	1	mors	1		0	1	1	1	1
	685	put_on	put_on2	cw	cv	1	cw	1	cw	1	cun	1	cun	1	1	1	1	1
	686	put_on	put_on3	rkw		0		0	rkw	1		0		0	0	0	0	0
	687	put_on	put_on4	kun		0		0		0	kun	1	kun	1	0	1	1	0
other	688	other	other0			0		0		0		0		0	0	0	0	0
	689	other	other1	sxwa	sxva / cxo / ucxo	1	sxwa	1		0	šxva	1	čkva	1	1	1	1	0
	690	other	other2	išgen		0		0	išgen	1		0		0	0	0	0	0
forehead (n.)	691	forehead	forehead0			0		0		0		0		0	0	0	0	0
	692	forehead	forehead1	šubl	šubl	1	šubl	1		0		0		0	1	0	1	0
	693	forehead	forehead2	nebgwa		0		0	nebgwa	1		0		0	0	0	0	0
	694	forehead	forehead3	q̇ua		0		0		0	ʾva	1	q̇va	1	0	1	1	0
left	695	left	left0			0		0		0		0		0	0	0	0	0
	696	left	left1	marcxena	marcxena	1	marcxena	1	mərten	1	ḳvarčxan	1	ḳvarčxani / ḳvančxari	1	1	1	1	1
rise (v.)	697	rise	rise0			0		0		0		0		0	0	0	0	0
	698	rise	rise1	c̣e / c̣i	c̣e / c̣i	1	c̣e / c̣i	1	h	1	(n)č̣	1	nč̣	1	1	1	1	1
	699	rise	rise2	gn		0		0	gn	1		0		0	0	0	0	0
	700	rise	rise3	bid		0		0	bid	1		0		0	0	0	0	0
	701	rise	rise4	deg / dg	dek / dg	1	dek / dg	1	g	1	dg / dirt / dort	1	dg / dgit	1	1	1	1	1
	702	rise	rise5	sel		0		0		0		0	sel	1	0	1	1	0
dry	703	dry	dry0			0		0		0		0		0	0	0	0	0
	704	dry	dry1	šr / sgr	mšral	1	mšral	1		0	skiru	1	mskiru	1	1	1	1	0
	705	dry	dry2	puḳw		0		0	puḳw	1		0		0	0	0	0	0
	706	dry	dry3	zəsḳ		0		0	zəsḳ	1		0		0	0	0	0	0
	707	dry	dry4	pur		0		0	puri	1		0		0	0	0	0	0
	708	dry	dry5	qam	xmel	1	qmel	1		0	xomula	1	xombula / xomula	1	1	1	1	0
how?	709	how	how0			0		0		0		0		0	0	0	0	0
	710	how	how1	raj-gwar	rogor	1	rogor	1		0		0		0	1	0	1	0
	711	how	how2	ma-gwarad		0		0	magwærd	1		0		0	0	0	0	0
	712	how	how3	im-ze		0		0	imži(n)	1		0		0	0	0	0	0
	713	how	how4	c̣o		0		0		0	muč̣o	1	muč̣o	1	0	1	1	0
	714	how	how5	xem		0		0	xema	1		0		0	0	0	0	0
	715	how	how6	naḳo		0		0		0		0	naḳo	1	0	1	1	0
break (v.)	716	break	break0			0		0		0		0		0	0	0	0	0
	717	break	break1	ṭex / ṭx	ṭex / ṭq̇	1	ṭex / ṭq̇	1		0	ṭax	1	ṭax	1	1	1	1	0
	718	break	break2	ḳwše		0		0	ḳwše	1		0		0	0	0	0	0
	719	break	break3	ḳwercx		0	ḳwercx	1	q̇weč	1		0	ḳvančx	1	1	1	1	1
	720	break	break4	xeṗ		0		0	xṗ	1	xap	1	xaṗ	1	0	1	1	1
where?	721	where	where0			0		0		0		0		0	0	0	0	0
	722	where	where1	sad	sad	1	sad	1		0	so	1	so	1	1	1	1	0
	723	where	where2	imeg		0		0	ime(g)	1		0	nak	1	0	1	1	1
spin (v.)	724	spin	spin0			0		0		0		0		0	0	0	0	0
	725	spin	spin1	(s)et / (s)t	rt	1	st	1	let / lt	1	rt	1	st	1	1	1	1	1
	726	spin	spin2	ʒax	ʒax	1	ʒax	1		0		0		0	1	0	1	0
	727	spin	spin3	tux		0		0		0	tux	1	tx	1	0	1	1	0
	728	spin	spin4	ṗuṭ / puṭ		0		0		0	ṗuṭ / puṭ	1		0	0	1	1	0
ripe (v.)	729	ripe	ripe0			0		0		0		0		0	0	0	0	0
	730	ripe	ripe1	mc̣	mc̣ipe	1	mc̣ipe	1	mh	1	monč̣	1	monč̣	1	1	1	1	1
	731	ripe	ripe2	mad / md		0	mdil	1		0	mond	1	mond	1	1	1	1	0
lick (v.)	732	lick	lick0			0		0		0		0		0	0	0	0	0
	733	lick	lick1	loḳ	loḳ	1	loḳ	1	looḳ / laḳ	1	loḳ / lo(n)ṭḳ	1	lo(s)ḳ	1	1	1	1	1
open (v.)	734	open	open0			0		0		0		0		0	0	0	0	0
	735	open	open1	ɣ	ɣ	1	ɣ	1		0		0		0	1	0	1	0
	736	open	open2	ḳr		0		0	ḳr	1		0		0	0	0	0	0
	737	open	open3	nǯ		0		0		0	nǯ	1		0	0	1	1	0
	738	open	open4	c̣q̇		0	rc̣q̇m	1		0	nc̣q̇	1	nc̣ḳ	1	1	1	1	0
	739	open	open5	qs	xsn	1	qsn	1		0		0		0	1	0	1	0
tall	740	tall	tall0			0		0		0		0		0	0	0	0	0
	741	tall	tall1	maɣal	maɣal	1	maɣal	1		0		0		0	1	0	1	0
	742	tall	tall2	ḳəltx		0		0	ḳəltx	1		0		0	0	0	0	0
	743	tall	tall3	ḳonḳel		0		0		0	ḳonḳel	1		0	0	1	1	0
bad	744	bad	bad0			0		0		0		0		0	0	0	0	0
	745	bad	bad1	dar / dr	mdar	1	dare	1	xodra	1	dare	1		0	1	1	1	1
	746	bad	bad2	cud	cud	1	cud	1		0		0	mcudi	1	1	1	1	0
	747	bad	bad3	glax	glax	1	glax	1		0	glax	1		0	1	1	1	0
	748	bad	bad4	l		0		0	xola	1		0		0	0	0	0	0
	749	bad	bad5	ṗaṭ		0		0		0		0	ṗaṭ	1	0	1	1	0
	750	bad	bad6	traw		0		0	traw	1		0		0	0	0	0	0
	751	bad	bad7	pr		0		0		0	puri	1		0	0	1	1	0
bark (n.)	752	bark	bark0			0		0		0		0		0	0	0	0	0
	753	bark	bark1	ṭep		0	ṭep	1	ṭep	1		0		0	1	0	1	1
	754	bark	bark2	kerk	kerk	1	kerk	1		0		0	karka	1	1	1	1	0
	755	bark	bark3	šweb		0		0		0	šveb	1	šḳembe	1	0	1	1	0
	756	bark	bark4	cil		0		0	cil	1		0	cela	1	0	1	1	1
	757	bark	bark5	kork		0		0		0	korki	1	konkoli	1	0	1	1	0
breathe (v.)	758	breathe	breathe0			0		0		0		0		0	0	0	0	0
	759	breathe	breathe1	kwin		0	kuin	1	kwin-liḳed	1		0		0	1	0	1	1
	760	breathe	breathe2	sun-tkwa	sun-tkva	1	sun-tkwa	1		0		0	švan	1	1	1	1	0
	761	breathe	breathe3	xwanṭ		0		0	xwaanṭ	1		0		0	0	0	0	0
	762	breathe	breathe4	bin		0		0	biin	1		0		0	0	0	0	0
	763	breathe	breathe5	kel		0	kel	1		0	kal / kal	1		0	1	1	1	0
	764	breathe	breathe6	sur		0		0	šur	1	šur-iš-ɣ-al-a	1		0	0	1	1	1
count (v.)	765	count	count0			0		0		0		0		0	0	0	0	0
	766	count	count1	racx / rcx		0	racx / rcx	1		0	ḳorocx	1	ḳo(r)ocx / ḳorecx	1	1	1	1	0
	767	count	count2	twal	tvla	1	twla	1		0		0		0	1	0	1	0
	768	count	count3	šəldan		0		0	šəldan	1		0		0	0	0	0	0
die (v.)	769	die	die0			0		0		0		0		0	0	0	0	0
	770	die	die1	ḳwed / ḳwd	ḳvd	1	ḳwd	1		0		0		0	1	0	1	0
	771	die	die2	dagra		0		0	dagra	1		0		0	0	0	0	0
	772	die	die3	ɣur		0		0		0	ɣur	1	ɣur	1	0	1	1	0
dirty	773	dirty	dirty0			0		0		0		0		0	0	0	0	0
	774	dirty	dirty1	mc̣iḳw		0	mc̣inḳul	1		0	c̣iḳvil	1	c̣iḳver	1	1	1	1	0
	775	dirty	dirty2	c̣id		0	c̣ido(w)an	1	c̣idær	1	c̣indar	1		0	1	1	1	1
	776	dirty	dirty3	č̣uč̣q̇	č̣uč̣q̇ian	1	č̣uč̣q̇ian	1		0		0		0	1	0	1	0
	777	dirty	dirty4	ḳan		0		0	ḳanær	1		0		0	0	0	0	0
	778	dirty	dirty5	c̣wir		0	c̣wirian	1	c̣wiræl	1		0		0	1	0	1	1
	779	dirty	dirty6	leb		0		0		0		0	leb	1	0	1	1	0
	780	dirty	dirty7	lap		0		0		0	lope	1		0	0	1	1	0
dust	781	dust	dust0			0		0		0		0		0	0	0	0	0
	782	dust	dust1	mṭwer	mṭver	1	mṭwer	1		0	ṭver	1	mṭve(r) / mtver	1	1	1	1	0
	783	dust	dust2	buɣ		0		0	buɣwir / birɣw	1		0		0	0	0	0	0
	784	dust	dust3	ṗisw		0		0	ṗisw	1		0		0	0	0	0	0
	785	dust	dust4	ḳwer		0		0		0		0	ḳver	1	0	1	1	0
fat (n.)	786	fat	fat0			0		0		0		0		0	0	0	0	0
	787	fat	fat1	kon	kon	1	kon	1		0	kon	1		0	1	1	1	0
	788	fat	fat2	c(w)mel		0	cmel	1	cəmra / cemil	1	cimu / cəmu	1		0	1	1	1	1
	789	fat	fat3	cxm	cxim	1	cxim	1	məčxmær	1		0		0	1	0	1	1
	790	fat	fat4	ɣwes		0		0	ɣwese	1		0		0	0	0	0	0
	791	fat	fat5	swen		0		0		0	šven	1	šven	1	0	1	1	0
father (n.)	792	father	father0			0		0		0		0		0	0	0	0	0
	793	father	father1	mama	mama	1	mamaj	1	muu	1	muma	1		0	1	1	1	1
	794	father	father2	baba		0		0		0	baba	1	baba	1	0	1	1	0
fear (v.)	795	fear	fear0			0		0		0		0		0	0	0	0	0
	796	fear	fear1	š(w)in	šin	1	šin	1		0	(r)sḳin / cḳin	1		0	1	1	1	0
	797	fear	fear2	q̇am		0	q̇am	1	q̇aalw	1		0		0	1	0	1	1
	798	fear	fear3	šur		0		0		0	škur / šḳur	1	škur / šḳur	1	0	1	1	0
fight (v.)	799	fight	fight0			0		0		0		0		0	0	0	0	0
	800	fight	fight1	brg	brʒ	1	brʒ	1	bərg	1	burǯ	1		0	1	1	1	1
	801	fight	fight2	rḳen / rḳin	rḳen / rḳin	1	rḳen / rḳin	1		0	rḳin	1		0	1	1	1	0
	802	fight	fight3	čxub	čxub	1	čxub	1		0	čxuṗ	1	čxuṗ	1	1	1	1	0
	803	fight	fight4	cwal		0		0	cwæl	1		0		0	0	0	0	0
five	804	five	five0			0		0		0		0		0	0	0	0	0
	805	five	five1	xut	xut	1	xut	1	woxušd / woxwišd / woxwišṭ	1	xut	1	xu(t)	1	1	1	1	1
flower (n.)	806	flower	flower0			0		0		0		0		0	0	0	0	0
	807	flower	flower1	q̇wawil	q̇vavil	1	q̇wawil	1		0	ṗeuli	1		0	1	1	1	0
	808	flower	flower2	ɣiw		0		0	muɣwæj	1		0		0	0	0	0	0
	809	flower	flower3	ṗir		0		0		0	ṗiri	1		0	0	1	1	0
	810	flower	flower4	pakl		0		0		0		0	pukiri	1	0	1	1	0
fog (n.)	811	fog	fog0			0		0		0		0		0	0	0	0	0
	812	fog	fog1	nisl	nisl	1	nisl	1		0	nirs / nərs	1		0	1	1	1	0
	813	fog	fog2	bur	burus	1	burus	1	birisw	1		0		0	1	0	1	1
	814	fog	fog3	bunṭ		0		0	binṭw	1		0		0	0	0	0	0
	815	fog	fog4	burs		0	bursa	1		0	burs / pors	1		0	1	1	1	0
freeze (v.)	816	freeze	freeze0			0		0		0		0		0	0	0	0	0
	817	freeze	freeze1	q̇in	q̇in	1	q̇in	1	q̇gən / q̇əgn	1	ʾin	1	(q̇)in / q̇in	1	1	1	1	1
	818	freeze	freeze2	ḳwarem		0		0	ḳwarem	1		0		0	0	0	0	0
	819	freeze	freeze3	beʒg		0		0		0	beǯg	1		0	0	1	1	0
	820	freeze	freeze4	sent		0		0		0	sant	1		0	0	1	1	0
	821	freeze	freeze5	ʒgip	ʒgip	1	ʒgip	1		0		0	ʒgip	1	1	1	1	0
fruit (n.)	822	fruit	fruit0			0		0		0		0		0	0	0	0	0
	823	fruit	fruit1	xil	xil	1	xil	1		0	xil	1	xil	1	1	1	1	0
	824	fruit	fruit2	mašan		0		0	mašæn	1		0		0	0	0	0	0
green	825	green	green0			0		0		0		0		0	0	0	0	0
	826	green	green1	mc̣wane	mc̣vane	1	mc̣wane	1		0	č̣venur / č̣venier	1		0	1	1	1	0
	827	green	green2	lurǯ		0		0	jərž	1		0		0	0	0	0	0
guts (n.)	828	guts	guts0			0		0		0		0		0	0	0	0	0
	829	guts	guts1	c̣el	nac̣lav	1	c̣eln	1	č̣inč̣il	1	č̣i / č̣ə	1	č̣u / mč̣u	1	1	1	1	1
heart (n.)	830	heart	heart0			0		0		0		0		0	0	0	0	0
	831	heart	heart1	gul	gul	1	gul	1	gwi / gu / guh	1	gur	1	gur / gu	1	1	1	1	1
here	832	here	here0			0		0		0		0		0	0	0	0	0
	833	here	here1	ak	ak	1	aka	1		0	ak / tak / atak	1	ak / ako	1	1	1	1	0
	834	here	here2	am		0		0	ame(ču) / amču / ameka / amxaw(teka)	1	amar	1	amar	1	0	1	1	1
hunt (v.)	835	hunt	hunt0			0		0		0		0		0	0	0	0	0
	836	hunt	hunt1	txewl		0	txewl	1	txwjar / txeel	1		0		0	1	0	1	1
	837	hunt	hunt2	ʒin		0		0		0	ǯinu	1		0	0	1	1	0
ice (n.)	838	ice	ice0			0		0		0		0		0	0	0	0	0
	839	ice	ice1	lol	lolo	1	lolo	1	wol	1		0		0	1	0	1	1
	840	ice	ice2	meʒar		0		0	meǯær	1		0		0	0	0	0	0
	841	ice	ice3	q̇in	q̇inul	1	q̇inel	1		0	ʾin / inu	1	q̇iner	1	1	1	1	0
	842	ice	ice4	beʒg		0		0		0	beǯgi	1		0	0	1	1	0
	843	ice	ice5	ḳirew		0		0		0		0	ḳiravi	1	0	1	1	0
lake (n.)	844	lake	lake0			0		0		0		0		0	0	0	0	0
	845	lake	lake1	ṭaba	ṭba	1	ṭba	1		0	ṭoba	1	ṭoba / ṭiba	1	1	1	1	0
	846	lake	lake2	məh		0		0	məh	1		0		0	0	0	0	0
live (v.)	847	live	live0			0		0		0		0		0	0	0	0	0
	848	live	live1	cocxl	cocxal	1	cocxl	1		0		0		0	1	0	1	0
	849	live	live2	w		0		0	ljəær / luwær	1		0		0	0	0	0	0
	850	live	live3	mtel		0		0		0	tel	1		0	0	1	1	0
moon (n.)	851	moon	moon0			0		0		0		0		0	0	0	0	0
	852	moon	moon1	twte		0	twite / ttwe / twe	1	došdul / došṭul	1	tuta	1	(m)tuta	1	1	1	1	1
	853	moon	moon2	mteware / mtiware	mtware	1	mtoware / mtware	1		0		0		0	1	0	1	0
narrow	854	narrow	narrow0			0		0		0		0		0	0	0	0	0
	855	narrow	narrow1	ic̣ro	vic̣ro	1	ic̣ro	1		0	inc̣r	1		0	1	1	1	0
	856	narrow	narrow2	xuc̣		0		0	naxwc̣	1		0	xuc̣i	1	0	1	1	1
near	857	near	near0			0		0		0		0		0	0	0	0	0
	858	near	near1	axlo	axlo	1	axlo	1		0	xolo	1	xolo	1	1	1	1	0
	859	near	near2	ped		0		0	peedias	1		0		0	0	0	0	0
person (n.)	860	person	person0			0		0		0		0		0	0	0	0	0
	861	person	person1	amswa		0		0	amswald	1		0		0	0	0	0	0
push (v.)	862	push	push0			0		0		0		0		0	0	0	0	0
	863	push	push1	c̣e / c̣i	c̣e / c̣i	1	c̣e / c̣i	1	h	1	(n)č̣	1	nč̣	1	1	1	1	1
	864	push	push2	zid	zid	1	zid	1		0	zi(n)d	1	zd	1	1	1	1	0
	865	push	push3	ʒwir		0		0	ǯwiir	1		0		0	0	0	0	0
	866	push	push4	mtxw		0		0		0		0	mentxu	1	0	1	1	0
river (n.)	867	river	river0			0		0		0		0		0	0	0	0	0
	868	river	river1	din	mdinare	1	mdinare	1		0		0		0	1	0	1	0
	869	river	river2	č̣ala		0		0	č̣alæj	1		0		0	0	0	0	0
	870	river	river3	ɣel		0	ɣele	1	ɣela	1	ɣali / ɣalu	1	ɣali	1	1	1	1	1
	871	river	river4	ruwe		0		0		0		0	ruba	1	0	1	1	0
to be(come) rotten (v.)	872	rot	rot0			0		0		0		0		0	0	0	0	0
	873	rot	rot1	qrc̣wn	xrc̣n	1	qrc̣n	1		0		0	xinc̣	1	1	1	1	0
	874	rot	rot2	kwir		0		0	kwre	1		0		0	0	0	0	0
	875	rot	rot3	q̇ar		0		0		0	ʾoradu	1		0	0	1	1	0
	876	rot	rot4	xc		0		0		0		0	xc	1	0	1	1	0
	877	rot	rot5	lṗ	lṗ	1	lṗ	1		0		0		0	1	0	1	0
	878	rot	rot6	xun		0		0		0	rxin	1	xin	1	0	1	1	0
round	879	round	round0			0		0		0		0		0	0	0	0	0
	880	round	round1	rgwal	mrgval	1	mrgwal	1	murgwæl	1	murgva	1	morgval	1	1	1	1	1
	881	round	round2	ḳurṗ		0		0	ḳurṗi	1		0		0	0	0	0	0
	882	round	round3	ḳireṭ		0		0	ḳireṭ	1		0		0	0	0	0	0
	883	round	round4	ḳwerḳwer		0		0		0	ḳvarḳvalia	1	ḳorḳoleri	1	0	1	1	0
sea (n.)	884	sea	sea0			0		0		0		0		0	0	0	0	0
	885	sea	sea1	zɣwa	zɣva	1	zɣwa	1	zuɣwa / ʒuɣwa / ʒɣwa	1	zɣva	1	zɣua / zuɣa	1	1	1	1	1
seed (n.)	886	seed	seed0			0		0		0		0		0	0	0	0	0
	887	seed	seed1	tesl	tesl	1	tesl	1		0	tas	1	tas	1	1	1	1	0
	888	seed	seed2	laš		0		0	læši	1		0		0	0	0	0	0
sharp	889	sharp	sharp0			0		0		0		0		0	0	0	0	0
	890	sharp	sharp1	basr	basr	1	basr	1	bras	1		0		0	1	0	1	1
	891	sharp	sharp2	ḳwat		0	mḳwet / mḳwetr	1		0	ḳvatiri	1		0	1	1	1	0
	892	sharp	sharp3	les		0		0		0		0	lasireri	1	0	1	1	0
	893	sharp	sharp4	mč̣wal		0		0		0		0	mc̣ḳili	1	0	1	1	0
short	894	short	short0			0		0		0		0		0	0	0	0	0
	895	short	short1	mḳle	moḳle	1	moḳle	1		0	ḳule	1	mḳule	1	1	1	1	0
	896	short	short2	ḳunṭa		0		0		0	ḳunṭa	1		0	0	1	1	0
	897	short	short3	meḳwšde		0		0	meḳwšde	1		0		0	0	0	0	0
sing (v.)	898	sing	sing0			0		0		0		0		0	0	0	0	0
	899	sing	sing1	br		0		0	br	1	bir	1	bir	1	0	1	1	1
	900	sing	sing2	ɣar / ɣr	mɣer	1	mɣer	1	ɣar / ɣr	1		0		0	1	0	1	1
sky (n.)	901	sky	sky0			0		0		0		0		0	0	0	0	0
	902	sky	sky1	ca	ca	1	ca	1		0	ca	1	(m)ca / (n)ca	1	1	1	1	0
	903	sky	sky2	deca	zeca	1	zeca	1	dec	1		0		0	1	0	1	1
smell (v.)	904	smell	smell0			0		0		0		0		0	0	0	0	0
	905	smell	smell1	sun	sun	1	sun	1		0		0		0	1	0	1	0
	906	smell	smell2	sur		0		0		0	šur	1	šur	1	0	1	1	0
	907	smell	smell3	qan		0		0	qaan	1		0		0	0	0	0	0
	908	smell	smell4	q̇nos	q̇nos	1	q̇nos	1		0		0		0	1	0	1	0
	909	smell	smell5	kwin		0		0	kwin	1		0		0	0	0	0	0
smooth	910	smooth	smooth0			0		0		0		0		0	0	0	0	0
	911	smooth	smooth1	gl	gluv	1	glu	1	megwi	1		0		0	1	0	1	1
	912	smooth	smooth2	liṗ	moliṗul	1	moliṗul	1		0		0		0	1	0	1	0
	913	smooth	smooth3	brṭq̇el	brṭq̇el	1	brṭq̇el	1		0	birṭq̇a	1		0	1	1	1	0
	914	smooth	smooth4	ṭebel		0		0		0		0	ṭabala	1	0	1	1	0
snow (n.)	915	snow	snow0			0		0		0		0		0	0	0	0	0
	916	snow	snow1	towl	tovl	1	towl	1		0	tir / tər	1	(m)tvi(r) / mtur	1	1	1	1	0
	917	snow	snow2	mus		0		0	mus	1		0		0	0	0	0	0
spit (v.)	918	spit	spit0			0		0		0		0		0	0	0	0	0
	919	spit	spit1	purtx	purtx	1	purtx	1		0		0		0	1	0	1	0
	920	spit	spit2	ṭbən		0		0	ṭbən	1		0		0	0	0	0	0
	921	spit	spit3	purṭ		0		0		0	purṭ	1		0	0	1	1	0
stick (n.)	922	stick	stick0			0		0		0		0		0	0	0	0	0
	923	stick	stick1	ṭq̇en		0		0	ṭq̇en	1		0		0	0	0	0	0
	924	stick	stick2	čxir	čxir	1	čxir	1	čxir / cxir	1	čxinǯi	1	čxaži	1	1	1	1	1
	925	stick	stick3	biga		0		0		0	biga	1	biga	1	0	1	1	0
	926	stick	stick4	ḳwertx		0	ḳwertx	1		0		0		0	1	0	1	0
	927	stick	stick5	ǯox	ǯox	1	ǯox	1		0		0		0	1	0	1	0
	928	stick	stick6	pa		0	paeni	1	pau / pawu	1		0		0	1	0	1	1
	929	stick	stick7	boʒ		0		0	biǯ	1		0		0	0	0	0	0
straight	930	straight	straight0			0		0		0		0		0	0	0	0	0
	931	straight	straight1	c̣rpel		0	c̣rpel	1		0		0		0	1	0	1	0
	932	straight	straight2	c̣or	sc̣or	1	sc̣or	1	mec̣win	1	c̣or	1	c̣or	1	1	1	1	1
	933	straight	straight3	bun		0	bun	1		0	bon	1		0	1	1	1	0
swell (v.)	934	swell	swell0			0		0		0		0		0	0	0	0	0
	935	swell	swell1	siw	siv	1	siw	1	šiw	1	šin	1		0	1	1	1	1
swim (v.)	936	swim	swim0			0		0		0		0		0	0	0	0	0
	937	swim	swim1	cur	cur	1	cur	1		0	(n)čur	1	nču(r) / (n)čvir / nčir / mčvir	1	1	1	1	0
	938	swim	swim2	cun		0		0	lcun	1		0		0	0	0	0	0
	939	swim	swim3	kin / kn		0		0	kin / kn	1		0		0	0	0	0	0
they	940	they	they0			0		0		0		0		0	0	0	0	0
	941	they	they1	isin	isini	1	isini	1		0		0		0	1	0	1	0
	942	they	they2	ineb		0		0		0	tinepi	1	entepe	1	0	1	1	0
	943	they	they3	igin	igini	1	igini	1	eǯjar	1		0		0	1	0	1	1
	944	they	they4	magen	mageni	1	magen	1		0		0	mukepe	1	1	1	1	0
think (v.)	945	think	think0			0		0		0		0		0	0	0	0	0
	946	think	think1	gon	gon	1	gon	1		0	gon	1	gn	1	1	1	1	0
	947	think	think2	č̣war		0		0	č̣ḳwar	1		0		0	0	0	0	0
	948	think	think3	sḳwer		0		0	sḳoor	1		0		0	0	0	0	0
	949	think	think4	xorc		0		0		0		0	xosar	1	0	1	1	0
tree (n.)	950	tree	tree0			0		0		0		0		0	0	0	0	0
	951	tree	tree1	xe	xe	1	xe	1		0		0		0	1	0	1	0
	952	tree	tree2	ʒel		0	ʒel	1		0	ǯa	1	ǯa / mǯa	1	1	1	1	0
	953	tree	tree3	megam		0		0	megæm	1		0		0	0	0	0	0
true	954	true	true0			0		0		0		0		0	0	0	0	0
	955	true	true1	namdwil	namdvil	1	namdwil	1		0		0		0	1	0	1	0
	956	true	true2	c̣es		0		0	c̣es	1		0		0	0	0	0	0
	957	true	true3	tin		0		0		0	tini	1	mtin	1	0	1	1	0
turn (v.)	958	turn	turn0			0		0		0		0		0	0	0	0	0
	959	turn	turn1	ket / kt		0		0	kešd / kšd	1	rt	1	kt	1	0	1	1	1
	960	turn	turn2	siṗ / sṗ		0		0	siṗ / sṗ	1		0		0	0	0	0	0
	961	turn	turn3	brun	brun	1	brun	1		0	burini	1		0	1	1	1	0
	962	turn	turn4	ṭrial	ṭrial	1	ṭrial	1		0	ṭurini	1		0	1	1	1	0
	963	turn	turn5	xunc̣		0		0		0		0	xunc̣in	1	0	1	1	0
vomit (v.)	964	vomit	vomit0			0		0		0		0		0	0	0	0	0
	965	vomit	vomit1	rc̣q̇aw / rc̣q̇w	rc̣q̇av / rc̣q̇v	1	rc̣q̇aw / rc̣q̇w	1		0		0		0	1	0	1	0
	966	vomit	vomit2	tx	ntx	1	ntx	1	ṭxun / txun / txar	1	ntxa	1	ntxor	1	1	1	1	1
	967	vomit	vomit3	bleʒg		0		0		0		0	bleʒg	1	0	1	1	0
	968	vomit	vomit4	ɣ	ɣeb	1	ɣeb	1		0	ɣ	1		0	1	1	1	0
1PL pronoun	969	we	we0			0		0		0		0		0	0	0	0	0
	970	we	we1	čwen	čven	1	čwen	1		0	čki / čka	1	čkun / čkin / šku	1	1	1	1	0
	971	we	we2	naj		0		0	næj	1		0		0	0	0	0	0
when?	972	when	when0			0		0		0		0		0	0	0	0	0
	973	when	when1	dis	rodis	1	rodis	1		0	mudis / mundis	1	mundes	1	1	1	1	0
	974	when	when2	zem		0		0		0	mužans / mužams	1		0	0	1	1	0
	975	when	when3	som		0		0	šoma	1		0		0	0	0	0	0
with	976	with	with0			0		0		0		0		0	0	0	0	0
	977	with	with1	tan	tan	1	tan	1		0		0		0	1	0	1	0
	978	with	with2	caxan		0		0	caxan	1		0		0	0	0	0	0
	979	with	with3	ḳel		0		0		0	c̣ḳela	1	ḳala	1	0	1	1	0
worm (n.)	980	worm	worm0			0		0		0		0		0	0	0	0	0
	981	worm	worm1	maṭl	maṭl	1	maṭl	1	məṭ	1	munṭur	1	munṭur / munṭr	1	1	1	1	1
	982	worm	worm2	ɣwlerč̣	ɣvlerč̣	1	ɣwlerč̣	1	ɣwæsq̇ / ɣwæsḳ	1	ɣve(r)c̣ḳ / ɣver(n)c̣ḳ	1		0	1	1	1	1
	983	worm	worm3	č̣ia	č̣ia	1	č̣ia	1		0		0		0	1	0	1	0
yellow	984	yellow	yellow0			0		0		0		0		0	0	0	0	0
	985	yellow	yellow1	q̇witel	q̇vitel	1	q̇witel	1		0	ʾvita	1	q̇vita / ḳvita	1	1	1	1	0
2PL pronoun	986	you_all	you_all0			0		0		0		0		0	0	0	0	0
	987	you_all	you_all1	stkwen	tkven	1	tkuen	1	sgæj	1	tkva(n)	1	tkva(n)	1	1	1	1	1
