# Supplementary material for: The time and place of origin of South Caucasian languages: insights into past human societies, ecosystems and human population genetics
Source: Sci Rep. 2023 Nov 30;13:21133. doi: 10.1038/s41598-023-45500-w (PMC10689496; doi:10.1038/s41598-023-45500-w)
Supplement: Supplementary file 4 — Supplementary Data 3. [file 41598_2023_45500_MOESM4_ESM.csv]

Taxon	Longitude	Latitude	bio19	bio18	bio12	bio11	bio10	bio01	tri1km
Acer pseudoplatanus	43.13006157	42.7639148	323	339	1425	-7.08333	14.06667	3.3125	525.59204
Acer pseudoplatanus	43.04314372	42.73009789	362	331	1506	-6.48333	14.61667	3.89583	941.31451
Acer pseudoplatanus	42.47457022	42.65413182	429	363	1664	-4	16.5	6.12917	635.45496
Acer pseudoplatanus	42.5623554	42.6551341	439	424	1762	-5.35	14.9	4.60833	570.5506
Acer pseudoplatanus	43.66127029	42.67319124	253	282	1187	-7.83333	13.2	2.47917	598.94739
Acer pseudoplatanus	43.57287679	42.64067706	254	235	1084	-6.5	14.91667	4.025	971.76898
Acer pseudoplatanus	42.38953752	42.58739817	433	367	1675	-1.45	19.45	8.94167	533.71808
Acer pseudoplatanus	42.56616777	42.55796098	432	444	1756	-3.21667	17.46667	7.02083	637.1358
Acer pseudoplatanus	42.65377665	42.55978932	299	307	1228	-0.31667	21.73333	10.69583	519.98846
Acer pseudoplatanus	42.48107622	42.49216688	440	359	1674	-0.96667	20.1	9.54167	207.29689
Acer pseudoplatanus	43.23028154	42.37559217	331	249	1258	-2.91667	18.73333	7.825	330.26202
Acer pseudoplatanus	46.06382913	41.93133798	123	192	831	-2.85	20.05	8.51667	644.68909
Acer pseudoplatanus	46.10843405	41.93002436	129	198	862	-3.61667	19.11667	7.62917	559.35052
Acer pseudoplatanus	46.15189498	41.92958753	103	192	790	-2.33333	20.98333	9.28333	540.04626
Acer pseudoplatanus	44.06783404	41.83521891	135	220	814	-4.55	16.86667	6.0875	512.7865
Acer pseudoplatanus	44.54708005	41.67509954	96	185	669	-2.05	20.05	9.01667	400.53339
Acer pseudoplatanus	44.63250765	41.64381625	104	187	713	-2.28333	19.63333	8.68333	307.8035
Acer pseudoplatanus	42.02194616	42.93500519	322	392	1424	-2.2	18.6	8.07083	570.20789
Acer pseudoplatanus	42.06604439	42.93616292	291	365	1308	-2.3	18.76667	8.1125	1006.78101
Acer pseudoplatanus	42.81772895	42.888102	314	316	1345	-6.38333	15.1	4.20833	774.97095
Acer pseudoplatanus	43.25835791	42.89565595	266	303	1237	-8.25	12.95	2.125	599.33716
Acer pseudoplatanus	42.46803544	42.81517344	337	363	1432	-5.66667	14.91667	4.45417	507.28494
Acer pseudoplatanus	42.51329142	42.7846402	385	457	1698	-6.88333	13.21667	2.99167	616.97571
Acer pseudoplatanus	42.55849691	42.78472201	317	335	1323	-3.8	17.61667	6.79167	713.45074
Acer pseudoplatanus	43.12909734	42.79634427	271	290	1200	-7.3	13.86667	3.1	608.31897
Acer pseudoplatanus	18.117917	49.585154	138	282	785	-1.43333	18.43333	8.57083	100.23473
Acer pseudoplatanus	25.103087	49.953378	122	270	729	-3.05	17.83333	7.5375	165.85837
Acer pseudoplatanus	30.295025	50.310708	122	266	640	-3.86667	19.45	7.93333	17.40689
Acer pseudoplatanus	24.609755	48.496625	118	275	765	-4.16667	17.25	6.84167	509.71069
Acer pseudoplatanus	19.711219	50.06455	125	274	731	-1.41667	18.33333	8.50417	60.77006
Acer pseudoplatanus	25.543789	45.352424	121	253	718	-4.13333	17.63333	6.9375	191.11514
Acer pseudoplatanus	20.62573	48.105422	99	226	607	-1.7	19.46667	9.10417	531.69635
Acer pseudoplatanus	23.047231	48.710722	207	316	999	-3.06667	18.26667	7.90833	469.82123
Acer pseudoplatanus	17.48652	49.042333	106	188	576	-0.51667	19.8	9.74167	92.25508
Acer pseudoplatanus	16.737721	52.486523	87	191	530	-0.35	18.43333	8.85	17.40689
Acer pseudoplatanus	19.529822	44.894172	146	191	694	1.55	22.73333	12.3375	3
Acer pseudoplatanus	17.58204	50.164221	97	239	618	-1.61667	17.75	8.0625	23.19483
Acer pseudoplatanus	16.952149	48.799491	91	180	527	-0.08333	20.18333	10.12083	21.63331
Acer pseudoplatanus	19.519956	49.363229	174	347	980	-3.7	16.16667	6.325	216.00694
Acer pseudoplatanus	16.700318	40.889117	179	94	643	7.25	23.7	14.83333	85.76713
Acer pseudoplatanus	22.358321	51.051491	89	228	610	-2.06667	18.2	8.13333	36.51027
Acer pseudoplatanus	21.784512	48.535516	104	201	577	-1.15	20.21667	9.8125	222.12608
Acer pseudoplatanus	22.008421	50.003734	105	235	631	-1.53333	18.86667	8.8	16
Acer pseudoplatanus	20.701328	46.495983	116	161	551	0.2	22.08333	11.4375	2.44949
Acer pseudoplatanus	26.677733	45.697528	79	240	583	-3.46667	18.75	7.79583	381.83768
Acer pseudoplatanus	16.783063	50.071293	166	348	917	-3.08333	15.76667	6.29167	134.66997
Acer pseudoplatanus	16.795678	52.392509	87	192	533	-0.35	18.51667	8.8875	5.38516
Acer pseudoplatanus	22.440053	49.374651	128	269	743	-2.75	17.8	7.71667	51.7494
Acer pseudoplatanus	25.576016	42.648439	214	207	913	-2.38333	17.73333	7.7375	425.15292
Acer pseudoplatanus	19.907004	51.820845	82	224	577	-1.55	18.1	8.2	22.27106
Acer pseudoplatanus	16.944933	49.282591	91	182	523	-0.81667	19.01667	9.14167	83.1685
Acer pseudoplatanus	17.457896	48.944636	107	197	592	-0.51667	19.88333	9.76667	104.75686
Acer pseudoplatanus	16.760606	52.144766	102	202	540	-0.2	18.68333	9.0625	16.24808
Acer pseudoplatanus	16.883315	52.431373	87	192	531	-0.41667	18.51667	8.85833	22.15852
Acer pseudoplatanus	17.331487	48.394341	111	203	604	-0.65	19.71667	9.63333	176.81912
Acer pseudoplatanus	20.251761	49.149613	130	273	779	-4.61667	15.2	5.38333	233.95085
Acer pseudoplatanus	16.913105	49.259319	99	188	559	-1.01667	18.71667	8.9	240.9751
Acer pseudoplatanus	18.339169	49.215531	143	238	723	-1.98333	18.05	8.13333	242.36955
Acer pseudoplatanus	16.810455	48.802202	83	173	494	0.01667	20.23333	10.19167	14.52584
Acer pseudoplatanus	23.381249	46.338804	134	249	776	-3.45	16.78333	6.92083	194.59702
Acer pseudoplatanus	18.8228	50.365459	142	293	787	-1.2	18.11667	8.475	43.10452
Acer pseudoplatanus	18.175334	48.523131	115	170	563	-0.56667	20.36667	10.04167	30.4795
Acer pseudoplatanus	19.882205	47.914748	157	268	842	-3.05	17.23333	7.25417	130.18065
Acer pseudoplatanus	20.087906	48.965567	146	340	898	-4.8	15.1	5.24167	223.69398
Acer pseudoplatanus	31.487893	47.217223	97	143	463	-1.96667	21.96667	9.9125	15.23155
Acer pseudoplatanus	16.805777	50.144478	174	366	967	-3.06667	15.81667	6.34167	328.91489
Acer pseudoplatanus	20.998529	48.754667	139	296	860	-3.15	17.16667	7.175	296.65973
Acer pseudoplatanus	18.015398	49.520534	148	301	842	-1.63333	18.13333	8.32917	95.20504
Acer pseudoplatanus	25.159294	48.171974	113	307	808	-4.8	16.2	5.95417	382.77802
Acer pseudoplatanus	16.752733	49.482487	140	297	811	-2.31667	16.8	7.23333	46.50806
Acer pseudoplatanus	17.029083	50.024791	117	258	676	-1.81667	17.65	7.92083	98.46319
Acer pseudoplatanus	21.244523	50.521597	109	239	627	-1.4	18.43333	8.5625	51.40039
Acer pseudoplatanus	19.26632	49.714116	128	288	754	-2.01667	17.86667	8	111.82129
Acer pseudoplatanus	30.471806	50.371555	119	262	639	-3.91667	19.45	7.9	22.27106
Acer pseudoplatanus	22.22219	49.796134	112	239	664	-2.05	18.26667	8.2625	118.43564
Acer pseudoplatanus	17.035991	50.599278	97	241	618	-0.95	18.41667	8.6875	39.53479
Acer pseudoplatanus	23.494642	49.037128	144	294	837	-3.96667	16.85	6.69167	289.77234
Acer pseudoplatanus	26.523025	50.334406	96	258	599	-3.21667	18.6	7.88333	56.00893
Acer pseudoplatanus	40.299286	43.674231	350	270	1342	0.18333	20.28333	9.93333	535.37183
Acer pseudoplatanus	30.414971	48.361797	119	200	610	-2.86667	20.48333	8.88333	14.4222
Acer pseudoplatanus	19.855137	50.053006	125	281	740	-1.75	17.83333	8.1125	243.86267
Acer pseudoplatanus	22.0803	49.3456	147	266	804	-2.68333	17.6	7.6375	216.30302
Acer pseudoplatanus	18.023017	49.51583	152	311	867	-1.9	17.73333	7.98333	163.50841
Acer pseudoplatanus	18.2606	52.440499	77	202	517	-0.88333	18.38333	8.6	9.8995
Acer pseudoplatanus	19.801081	50.099255	122	262	701	-1.33333	18.43333	8.6	114.48144
Acer pseudoplatanus	42.66805	43.864934	61	263	639	-4.08333	18.06667	6.9125	417.16544
Acer pseudoplatanus	24.213605	48.141817	223	365	1169	-5.81667	14.71667	4.725	447.57458
Acer pseudoplatanus	16.96	47.75	105	209	609	0.36667	21.16667	10.93333	4.79583
Acer pseudoplatanus	16.94	48.13	120	233	675	-0.76667	19.28333	9.37083	421.60291
Acer pseudoplatanus	39.783501	43.707668	445	268	1564	2.28333	21.8	11.6375	430.80505
Acer pseudoplatanus	24.181412	48.481679	175	326	997	-5.53333	15.23333	5.10417	673.79968
Acer pseudoplatanus	23.351306	48.06492	189	259	832	-2.31667	19.38333	8.91667	362.38654
Acer pseudoplatanus	20.604878	49.048048	120	267	753	-3.78333	16.33333	6.40833	203.48465
Acer pseudoplatanus	22.483971	49.69241	118	258	710	-2.2	18.36667	8.27083	85.68547
Acer pseudoplatanus	24.255511	50.866043	95	210	595	-2.46667	18.51667	8.15	18.86796
Acer pseudoplatanus	24.274955	48.16964	170	279	913	-4.55	17.16667	6.65417	304.08057
Acer pseudoplatanus	25.089107	49.951475	122	273	737	-3.08333	17.75	7.5	124.69162
Acer pseudoplatanus	19.785714	50.115146	122	262	701	-1.53333	18.03333	8.3125	164.93636
Acer pseudoplatanus	24.266037	48.166313	179	285	947	-4.65	16.96667	6.47917	311.16876
Acer pseudoplatanus	18.911756	49.588113	173	364	976	-2.85	16.63333	6.95417	175.75836
Acer pseudoplatanus	23.509491	50.766578	90	221	608	-2.41667	18.25	8.03333	27.73085
Acer pseudoplatanus	42.399851	44.032359	64	270	683	-3.96667	17.88333	6.8875	173.27147
Acer pseudoplatanus	25.29353	45.533628	111	303	734	-4.85	16.46667	5.9875	288.32446
Acer pseudoplatanus	17.075838	52.244125	82	197	523	-0.35	18.61667	8.95	18.3303
Acer pseudoplatanus	19.873962	49.945907	131	345	841	-1.9	17.71667	7.95417	198.03535
Acer pseudoplatanus	41.718475	43.438689	203	323	1093	-5.81667	14.51667	4.14583	929.75104
Acer pseudoplatanus	19.616832	50.339048	138	298	789	-1.75	17.61667	7.94583	63.08724
Acer pseudoplatanus	17.061644	48.138206	101	188	561	0.25	20.85	10.67083	16.3707
Acer pseudoplatanus	20.409348	49.989375	108	274	684	-1.26667	18.68333	8.79583	2.64575
Acer pseudoplatanus	19.869254	49.265433	159	380	975	-4.98333	14.46667	4.80833	314.13214
Acer pseudoplatanus	20.016541	50.002858	116	296	732	-1.41667	18.45	8.58333	59.79131
Acer pseudoplatanus	39.966217	43.555245	425	267	1524	3.13333	22.6	12.4875	180.39401
Acer pseudoplatanus	24.097222	49.809312	124	283	782	-2.61667	18.03333	7.8875	74.51846
Acer pseudoplatanus	20.011869	49.999279	119	312	764	-1.48333	18.35	8.5	59.01694
Acer pseudoplatanus	30.275848	50.305425	119	263	631	-3.91667	19.36667	7.88333	31.62278
Acer pseudoplatanus	20.402858	49.986899	110	274	687	-1.28333	18.66667	8.78333	2.82843
Acer pseudoplatanus	20.936927	49.643434	110	273	691	-2.28333	17.78333	7.85	142.17946
Acer pseudoplatanus	21.411346	49.982754	136	328	843	-2.03333	17.7	7.91667	103.90862
Acer pseudoplatanus	40.019239	44.063279	350	386	1518	-4.81667	14.31667	4.35833	371.72571
Acer pseudoplatanus	21.042255	52.297676	76	196	518	-1.7	18.53333	8.39167	5.83095
Acer pseudoplatanus	37.377323	50.398028	114	185	548	-5.55	20.65	7.72917	130.56416
Acer pseudoplatanus	16.756209	50.140771	163	343	905	-2.86667	16.01667	6.525	127.98828
Acer pseudoplatanus	18.58695	48.161739	118	162	559	-0.58333	20.71667	10.23333	7.07107
Acer pseudoplatanus	24.177043	45.079822	122	195	666	-1.36667	21.16667	10.10833	198.0202
Acer pseudoplatanus	20.731267	49.558562	116	302	748	-2.43333	17.75	7.77083	114.63857
Acer pseudoplatanus	19.120212	49.737308	127	286	755	-1.98333	17.76667	7.975	46.11941
Acer pseudoplatanus	19.893236	45.228455	121	180	589	1.08333	22.48333	12.01667	70.21396
Acer pseudoplatanus	21.311209	52.107755	83	212	564	-1.81667	18.48333	8.3125	15.93738
Acer pseudoplatanus	20.724905	48.409822	89	194	557	-1.15	20.46667	9.92083	25.15949
Acer pseudoplatanus	17.938244	49.64101	111	223	631	-1.06667	18.88333	8.97917	19.79899
Acer pseudoplatanus	19.675341	49.725159	126	294	754	-2.23333	17.68333	7.80417	115.24756
Acer pseudoplatanus	17.088411	49.867855	113	257	662	-1.3	18.41667	8.57083	37.60319
Acer pseudoplatanus	19.109151	49.147921	168	280	864	-3.08333	17.11667	7.1125	460.77435
Acer pseudoplatanus	16.843103	49.94353	129	280	728	-2.23333	17.08333	7.40417	108.18503
Acer pseudoplatanus	18.629878	49.127559	182	300	911	-2.76667	17.18333	7.3	193.18385
Acer pseudoplatanus	21.419639	52.061814	89	220	591	-1.83333	18.35	8.22083	18.41195
Acer pseudoplatanus	18.352865	49.723179	149	298	837	-1.36667	18.45	8.6125	56.83309
Acer pseudoplatanus	20.125013	49.363453	141	369	911	-3.96667	15.88333	6.05	158.69153
Acer pseudoplatanus	17.071363	49.158894	96	194	562	-0.61667	19.38333	9.42083	70.17122
Acer pseudoplatanus	19.163605	50.064743	131	270	738	-1.16667	18.53333	8.74583	15.09967
Acer pseudoplatanus	17.304326	48.718214	111	191	591	-0.4	19.93333	9.85833	43.35897
Acer pseudoplatanus	20.933179	51.995897	79	198	532	-1.61667	18.48333	8.4	29.46184
Acer pseudoplatanus	16.86799	52.42994	87	192	533	-0.35	18.51667	8.875	45.1885
Acer pseudoplatanus	19.072033	45.054787	153	190	710	1.56667	22.63333	12.28333	4.79583
Acer pseudoplatanus	19.634519	49.166263	189	341	1044	-4.38333	15.46667	5.6375	523.55133
Acer pseudoplatanus	18.111722	48.242335	117	169	571	-0.26667	20.8	10.42083	43.52011
Acer pseudoplatanus	20.018136	50.001976	119	309	758	-1.48333	18.33333	8.48333	73.4983
Acer pseudoplatanus	31.282323	50.084535	94	217	527	-3.65	20.28333	8.44583	12.4499
Acer pseudoplatanus	25.317912	48.841619	95	304	658	-2.36667	19.35	8.75417	234.63162
Acer pseudoplatanus	22.357212	46.114853	171	227	798	-1.26667	19.91667	9.575	283.42371
Acer pseudoplatanus	30.32015	50.303823	121	268	641	-3.86667	19.45	7.92083	27.34959
Acer pseudoplatanus	17.550031	48.364716	101	162	518	-0.06667	20.75	10.47083	10.3923
Acer pseudoplatanus	23.127308	50.429762	99	247	679	-2.25	18.25	8.12083	44.18144
Acer pseudoplatanus	35.392275	49.345457	114	177	529	-4.45	20.78333	8.34583	110.7294
Acer pseudoplatanus	17.702808	48.6418	107	175	550	-0.46667	20.18333	9.96667	138.463
Acer pseudoplatanus	30.50496	50.38199	116	251	616	-3.86667	19.6	7.99167	70.11419
Acer pseudoplatanus	23.552175	46.827338	120	248	696	-2.56667	18.1	8.075	144.14575
Acer pseudoplatanus	18.421218	49.590831	167	361	967	-2.66667	16.66667	7.04167	315.40134
Acer pseudoplatanus	17.259341	52.449112	83	197	530	-0.55	18.41667	8.74167	22.84732
Acer pseudoplatanus	23.297383	46.727362	107	222	610	-2.75	18.18333	8.0125	423.38281
Acer pseudoplatanus	16.764021	50.432528	135	313	804	-2.03333	17.05	7.45833	147.50594
Acer pseudoplatanus	20.114703	49.294946	143	407	959	-5.15	14.15	4.54583	236.53329
Acer pseudoplatanus	27.823703	49.589449	102	281	630	-3.4	18.76667	7.82917	57.07013
Acer pseudoplatanus	20.801679	41.060565	246	89	753	1.31667	20.93333	10.74167	444.89886
Acer pseudoplatanus	18.975281	47.598157	107	157	521	-0.56667	21.05	10.45	214.19383
Acer pseudoplatanus	24.328104	50.89216	104	259	640	-2.56667	18.38333	8.03333	30.4795
Acer pseudoplatanus	19.986424	49.26093	165	418	1044	-5.51667	13.61667	4.06667	331.29291
Acer pseudoplatanus	18.582607	50.540615	121	265	686	-0.93333	18.36667	8.7	18.41195
Acer pseudoplatanus	18.014301	49.325184	138	246	731	-1.8	18.03333	8.20417	198.81146
Acer pseudoplatanus	22.981147	46.302752	165	250	840	-3.41667	17.13333	7.11667	176.3179
Acer pseudoplatanus	18.40592	49.546827	162	333	914	-2.33333	17.23333	7.525	355.29565
Acer pseudoplatanus	26.222598	45.832483	104	279	731	-4.21667	17.85	6.97083	236.03178
Acer pseudoplatanus	19.559058	50.243234	153	329	869	-1.96667	17.26667	7.67083	58.22371
Acer pseudoplatanus	23.095411	42.350396	143	125	599	-0.23333	21.15	10.4125	86.66602
Acer pseudoplatanus	18.330721	49.560332	149	320	865	-1.96667	17.73333	7.95	178.33676
Acer pseudoplatanus	17.676471	47.550387	141	240	730	-0.48333	20.31667	10.09167	68.78226
Acer pseudoplatanus	19.790491	50.201954	156	327	882	-2.03333	17.2	7.59583	63.79655
Acer pseudoplatanus	19.957944	50.10898	122	264	709	-1.41667	18.33333	8.525	56.84188
Acer pseudoplatanus	16.913452	47.792532	102	209	609	0.36667	21.08333	10.89167	3.87298
Acer pseudoplatanus	20.523537	43.999558	186	228	888	-0.16667	20.05	10.0875	224.28107
Acer pseudoplatanus	25.280858	45.524897	118	309	766	-4.73333	16.66667	6.15	275.59027
Acer pseudoplatanus	30.517503	50.357969	107	233	574	-3.81667	19.71667	8.0875	62.40192
Acer pseudoplatanus	32.986875	49.510736	111	207	551	-3.86667	20.65	8.53333	16.09348
Acer pseudoplatanus	23.101838	51.670308	81	207	548	-2.35	18.35	8.05417	1.41421
Acer pseudoplatanus	20.485281	49.42177	125	295	774	-2.93333	17.31667	7.31667	393.22003
Acer pseudoplatanus	17.350421	48.43106	124	225	669	-1.01667	19.13333	9.15417	153.60664
Acer pseudoplatanus	21.721377	51.269807	84	212	559	-1.68333	18.55	8.4625	30.26549
Acer pseudoplatanus	16.802738	50.135276	166	350	922	-2.75	16.28333	6.72083	154.2887
Acer pseudoplatanus	16.902422	50.12042	138	301	790	-2.86667	16.11667	6.59583	108.21275
Acer pseudoplatanus	19.892445	50.338655	123	279	721	-1.75	17.63333	7.95417	45.73839
Acer pseudoplatanus	17.033714	50.034411	117	256	672	-1.8	17.71667	7.96667	49.91994
Acer pseudoplatanus	17.398298	47.734735	109	197	591	0.26667	21.21667	10.91667	9.32738
Acer pseudoplatanus	18.36633	49.355713	182	337	965	-3.13333	16.23333	6.6125	166.48724
Acer pseudoplatanus	17.610705	47.675102	112	191	581	0.16667	21.26667	10.89167	5.2915
Acer pseudoplatanus	21.765854	51.551617	80	202	536	-1.66667	18.7	8.54583	1.73205
Acer pseudoplatanus	18.175027	46.982877	129	185	630	-0.11667	21.15	10.72083	24.39262
Acer pseudoplatanus	19.922226	47.918042	157	270	842	-3.38333	16.66667	6.80833	329.29013
Acer pseudoplatanus	19.806307	50.063052	120	265	704	-1.33333	18.43333	8.60417	9.53939
Acer pseudoplatanus	21.47083	51.662404	80	201	533	-1.63333	18.65	8.5125	14.96663
Acer pseudoplatanus	20.751726	48.071928	86	175	502	-0.93333	20.7	10.15	162.30835
Acer pseudoplatanus	17.837565	48.831413	122	181	594	-0.76667	19.78333	9.62083	95.88535
Acer pseudoplatanus	18.647027	48.529522	145	208	694	-1.93333	18.7	8.5375	221.12892
Acer pseudoplatanus	16.850592	51.181601	91	244	598	-0.43333	18.71667	9.05417	46.20606
Acer pseudoplatanus	25.80941	46.805424	88	244	628	-5.41667	15.78333	5.3625	254.48576
Acer pseudoplatanus	16.976953	48.162206	107	202	593	0.25	20.85	10.675	6.9282
Acer pseudoplatanus	22.55931	51.714258	81	197	534	-2.11667	18.43333	8.19583	11.78983
Acer pseudoplatanus	23.161179	45.936183	114	198	626	-1.38333	20.56667	9.82083	248.92368
Acer pseudoplatanus	41.278293	43.43838	312	442	1558	-7.75	10.86667	1.25417	799.08575
Acer pseudoplatanus	22.410035	48.682923	164	241	775	-1.85	19.45	9.10833	348.83521
Acer pseudoplatanus	19.955187	49.322013	162	398	1011	-4.88333	14.55	4.89583	272.96338
Acer pseudoplatanus	17.091463	52.233814	82	194	518	-0.33333	18.68333	9.00833	17.29162
Acer pseudoplatanus	30.263819	48.329206	110	189	571	-2.78333	20.61667	9.00417	20.22375
Acer pseudoplatanus	24.521591	48.445277	128	280	802	-4.63333	16.61667	6.2875	230.49512
Acer pseudoplatanus	40.261615	43.664606	410	335	1595	-1.66667	17.66667	7.67083	686.01825
Acer pseudoplatanus	16.833355	52.255371	86	197	533	-0.43333	18.41667	8.8	118.74763
Acer pseudoplatanus	17.077509	40.630529	163	73	615	8.6	24.78333	16.04583	103.57606
Acer pseudoplatanus	16.918784	52.293684	85	194	528	-0.33333	18.58333	8.93333	3.31662
Acer pseudoplatanus	20.217472	50.017458	113	285	706	-1.36667	18.55	8.66667	21.35416
Acer pseudoplatanus	21.241639	50.531466	109	242	635	-1.4	18.41667	8.55	26.94439
Acer pseudoplatanus	17.065766	47.71955	106	207	608	0.36667	21.16667	10.94167	2.23607
Acer pseudoplatanus	37.979141	44.578376	231	136	784	2.51667	23.93333	12.59167	174.07758
Acer pseudoplatanus	19.582181	40.214832	497	96	1453	5.33333	21.48333	12.92917	446.14346
Acer pseudoplatanus	18.87297	50.374242	136	280	752	-1.16667	18.21667	8.55	29.88311
Acer pseudoplatanus	17.278246	52.444989	85	203	540	-0.61667	18.38333	8.70417	12.20656
Acer pseudoplatanus	39.979012	43.6091	449	284	1623	2.18333	21.65	11.54167	260.47458
Acer pseudoplatanus	25.580112	46.979478	93	223	627	-5.2	16.21667	5.725	197.66891
Acer pseudoplatanus	17.084665	52.23867	82	197	523	-0.33333	18.68333	9	16.8523
Acer pseudoplatanus	24.256844	48.180841	206	343	1103	-5.48333	15.4	5.24583	547.30066
Acer pseudoplatanus	24.538562	48.444856	124	271	775	-4.4	17.11667	6.65	184.82423
Acer pseudoplatanus	19.985921	49.269674	156	398	987	-5.26667	14.03333	4.40833	276.75803
Acer pseudoplatanus	20.062897	50.357405	117	263	688	-1.53333	17.93333	8.21667	82.39539
Acer pseudoplatanus	34.237945	44.507391	166	104	552	2.66667	23.06667	12.22083	227.99123
Acer pseudoplatanus	23.581906	46.449748	105	211	635	-2.61667	18.1	8.02917	618.02264
Acer pseudoplatanus	24.965158	49.955315	122	264	727	-2.81667	18.06667	7.80417	159.24509
Acer pseudoplatanus	25.04839	49.930337	128	281	773	-2.98333	17.85	7.57083	78.25599
Acer pseudoplatanus	27.742177	50.167105	109	292	658	-3.5	18.63333	7.72083	30.28201
Acer pseudoplatanus	32.250514	50.316435	106	214	555	-4.23333	20.03333	8.04583	33.58571
Acer pseudoplatanus	22.221128	49.787894	112	238	663	-2.05	18.36667	8.33333	135.09996
Acer pseudoplatanus	16.915026	43.696589	339	223	1348	-1.16667	16.01667	7.06667	112.37882
Acer pseudoplatanus	18.05811	48.913147	114	181	561	-1.15	19.3	9.19583	179.97499
Acer pseudoplatanus	22.112774	49.370537	143	274	800	-2.56667	17.9	7.8625	169.13899
Acer pseudoplatanus	21.041728	51.937186	82	201	543	-1.68333	18.48333	8.38333	20.54264
Acer pseudoplatanus	18.175622	49.758064	120	240	674	-0.95	18.95	9.075	5.65685
Acer pseudoplatanus	16.856325	52.43845	87	192	533	-0.41667	18.51667	8.8625	21.16601
Acer pseudoplatanus	17.358852	49.234599	95	199	562	-0.9	19.08333	9.15833	105.8395
Acer pseudoplatanus	25.581625	50.109058	102	239	626	-3.01667	18.26667	7.79167	56.69215
Acer pseudoplatanus	22.346867	49.437688	122	253	705	-2.43333	18.3	8.15	145.95889
Acer pseudoplatanus	30.362005	50.295095	116	259	621	-3.86667	19.45	7.925	39.81206
Acer pseudoplatanus	30.333115	50.319538	115	254	608	-3.83333	19.55	7.975	44.85532
Acer pseudoplatanus	37.260942	44.989883	154	125	578	1.93333	23.76667	12.2125	36.63332
Acer pseudoplatanus	19.305995	44.392376	197	279	977	-0.25	19.76667	9.8625	277.64365
Acer pseudoplatanus	19.275663	49.715995	130	291	761	-2.06667	17.86667	7.98333	106.05659
Acer pseudoplatanus	19.403914	43.863417	209	226	961	-1.13333	18.68333	8.75	240.92737
Acer pseudoplatanus	17.544755	45.583437	215	304	1048	-0.93333	18.96667	9.17917	402.75177
Acer pseudoplatanus	24.955511	49.396604	103	228	628	-2.83333	18.2	7.87917	178.21056
Acer pseudoplatanus	17.246059	51.328316	102	256	638	-0.63333	18.41667	8.7875	49.80964
Acer pseudoplatanus	20.586037	50.149986	105	247	645	-1.13333	18.75	8.87083	1
Acer pseudoplatanus	22.57931	51.441409	81	211	556	-2.11667	18.33333	8.14583	28.37252
Acer pseudoplatanus	25.475933	45.590395	99	287	674	-3.75	18.4	7.50833	143.1817
Acer pseudoplatanus	31.762992	50.274608	99	220	554	-4.03333	19.95	8.09583	27.91057
Acer pseudoplatanus	24.847613	49.935348	124	266	741	-2.85	18.03333	7.75833	231.28986
Acer pseudoplatanus	39.984765	44.010917	398	400	1664	-4.8	14.15	4.2625	525.86121
Acer pseudoplatanus	19.776292	50.10836	125	272	727	-1.65	17.93333	8.17917	50.31898
Acer pseudoplatanus	42.590017	43.1212	284	310	1290	-7.63333	13.65	2.80833	944.89417
Acer pseudoplatanus	19.920753	49.298624	161	387	996	-4.7	14.85	5.13333	352.32797
Acer pseudoplatanus	18.943843	51.583016	94	231	607	-1.15	18.33333	8.49167	27.64055
Acer pseudoplatanus	22.797861	52.399188	83	197	532	-2.51667	18.18333	7.85417	45.1885
Acer pseudoplatanus	19.734701	50.107367	130	280	748	-1.7	17.81667	8.09167	214.09109
Acer pseudoplatanus	34.331953	44.835658	183	144	659	0.08333	20.78333	9.8	163.80171
Acer pseudoplatanus	23.272783	51.377272	81	208	554	-2.35	18.38333	8.0875	11.61895
Acer pseudoplatanus	19.863172	50.049964	120	275	721	-1.31667	18.53333	8.66667	140.89357
Acer pseudoplatanus	31.178667	49.947735	97	223	538	-3.71667	19.88333	8.2	131.83322
Acer pseudoplatanus	24.89232	48.1573	133	302	857	-5.5	15.25	5.12083	454.39191
Acer pseudoplatanus	20.073067	49.299361	142	397	940	-4.61667	15.05	5.27917	122.43365
Acer pseudoplatanus	21.858737	44.326975	169	198	791	-1.31667	19.45	9.2875	199.16827
Acer pseudoplatanus	18.308903	50.073519	133	289	781	-1.01667	18.45	8.7625	57.61944
Acer pseudoplatanus	18.545117	49.755173	154	317	873	-1.46667	18.28333	8.48333	110.51697
Acer pseudoplatanus	17.839506	50.904652	103	242	623	-0.58333	18.76667	9.02917	6
Acer pseudoplatanus	17.873361	49.860597	107	255	670	-1.6	17.83333	8.14167	249.40128
Acer pseudoplatanus	27.812227	42.704259	133	103	586	3.31667	23.45	13.05417	124.27792
Acer pseudoplatanus	18.428503	49.570022	187	386	1058	-3.08333	16.06667	6.53333	286.95297
Acer pseudoplatanus	18.291113	48.216118	117	166	567	-0.36667	20.81667	10.39167	8.24621
Acer pseudoplatanus	18.240478	49.871317	118	254	694	-1.08333	18.6	8.80833	114.19282
Acer pseudoplatanus	18.083529	49.221214	172	307	902	-2.63333	16.86667	7.19167	107.6104
Acer pseudoplatanus	19.551371	43.887726	212	273	1010	-1.88333	17.5	7.83333	147.95946
Acer pseudoplatanus	17.922385	49.615971	114	226	643	-1.16667	18.75	8.875	54
Acer pseudoplatanus	23.1296	48.41442	264	378	1200	-3.98333	16.4	6.475	306.44574
Acer pseudoplatanus	23.10547	48.41735	261	385	1201	-3.83333	16.6	6.66667	308.69565
Acer pseudoplatanus	23.00488	48.37766	217	275	953	-2.08333	19.6	9.11667	151.07614
Acer pseudoplatanus	23.09675	48.38823	244	328	1092	-3	18.13333	7.8875	334.86267
Acer pseudoplatanus	22.59231	48.37676	162	231	733	-1.2	20.55	10.025	13.15295
Acer pseudoplatanus	22.53725	48.30604	161	225	722	-1.11667	20.6	10.09167	26.07681
Acer pseudoplatanus	23.01027	48.37332	214	269	939	-2.01667	19.66667	9.1875	87.13208
Acer pseudoplatanus	23.1026	48.42061	267	398	1230	-4.18333	16	6.175	198.31793
Acer pseudoplatanus	23.10809	48.41885	263	384	1201	-3.88333	16.5	6.5875	338.50555
Acer pseudoplatanus	22.50618	48.30195	154	219	699	-1.05	20.68333	10.17083	13
Acer pseudoplatanus	23.04411	48.44276	260	386	1197	-3.88333	16.43333	6.5375	262.63281
Acer pseudoplatanus	23.00678	48.37495	213	269	932	-2.01667	19.7	9.20833	73.06161
Acer pseudoplatanus	23.12133	48.42172	268	398	1233	-4.35	15.73333	5.94167	323.29398
Acer pseudoplatanus	22.52245	48.31682	158	225	717	-1.1	20.6	10.1	12.4499
Acer pseudoplatanus	22.58914	48.33114	161	228	728	-1.15	20.56667	10.07083	5.09902
Acer pseudoplatanus	22.51156	48.31754	158	224	713	-1.06667	20.65	10.14167	22.13594
Acer pseudoplatanus	22.58706	48.37743	162	229	730	-1.2	20.55	10.025	2.23607
Acer pseudoplatanus	22.25571	48.25854	135	203	644	-0.83333	20.83333	10.3375	0
Acer pseudoplatanus	22.58926	48.49011	166	229	750	-1.4	20.21667	9.74167	69.90708
Acer pseudoplatanus	22.26564	48.25081	135	202	643	-0.83333	20.83333	10.34167	3.16228
Acer pseudoplatanus	23.01191	48.36899	210	266	920	-2.01667	19.7	9.20833	103.52294
Acer pseudoplatanus	23.10133	48.38614	244	322	1083	-2.88333	18.33333	8.07083	315.86707
Acer pseudoplatanus	23.10834	48.41911	267	398	1230	-4.25	15.88333	6.075	289.8396
Acer pseudoplatanus	18.949309	51.576063	95	232	612	-1.11667	18.33333	8.52083	12.68858
Acer pseudoplatanus	25.000708	47.349552	115	245	715	-4.78333	17.05	6.4375	289.19199
Acer pseudoplatanus	42.593375	43.119258	288	308	1300	-7.23333	14.18333	3.28333	897.06299
Acer pseudoplatanus	20.040875	49.493617	142	307	836	-3.3	16.68333	6.7625	97.8979
Acer pseudoplatanus	23.192308	51.35511	81	211	560	-2.35	18.28333	8.05417	26.68333
Acer pseudoplatanus	20.323096	48.874345	144	301	873	-4.83333	14.8	5.07083	262.88782
Acer pseudoplatanus	19.139551	46.254312	128	184	629	0.06667	21.51667	11.01667	12.28821
Acer pseudoplatanus	22.720421	49.057764	204	334	1053	-4.46667	15.36667	5.61667	273.76633
Acer pseudoplatanus	20.519256	44.008675	181	225	872	0.03333	20.35	10.29167	192.76929
Acer pseudoplatanus	30.48451	50.363902	116	256	628	-3.95	19.4	7.8625	35.76311
Acer pseudoplatanus	25.214457	49.947662	116	262	707	-3.08333	17.83333	7.525	109.66312
Acer pseudoplatanus	34.333402	44.835848	183	144	658	-0.01667	20.68333	9.70417	143.83324
Acer pseudoplatanus	30.504945	50.336753	107	236	579	-3.78333	19.75	8.10833	34.17601
Acer pseudoplatanus	16.992272	49.992727	110	240	628	-1.6	18	8.20417	70.59745
Acer pseudoplatanus	20.30169	49.607615	136	335	846	-2.9	16.95	7.10417	349.64981
Acer pseudoplatanus	39.274487	43.95558	444	252	1471	3.36667	23.66667	13.04583	175.12567
Acer pseudoplatanus	19.529178	51.912192	76	213	542	-1.3	18.3	8.40417	36.98648
Acer pseudoplatanus	20.413168	48.074157	137	269	796	-2.36667	18.43333	8.23333	433.88364
Acer pseudoplatanus	21.241771	51.11356	81	213	549	-1.7	18.33333	8.34167	38.14446
Acer pseudoplatanus	20.398155	48.092444	128	254	753	-2.18333	18.73333	8.475	196.6469
Acer pseudoplatanus	17.465161	50.060475	108	253	665	-2.3	16.81667	7.23333	179.13124
Acer pseudoplatanus	19.116282	49.993881	131	273	743	-1.16667	18.53333	8.75417	16.21728
Acer pseudoplatanus	17.457196	48.944324	105	196	585	-0.5	19.88333	9.79167	34.6987
Acer pseudoplatanus	22.490577	51.154814	81	201	540	-2.03333	18.43333	8.28333	26.88866
Acer pseudoplatanus	30.151855	50.550217	113	251	601	-3.95	19.36667	7.8625	26.77686
Acer pseudoplatanus	16.797143	48.773182	86	177	506	-0.08333	20.13333	10.10833	33.36166
Acer pseudoplatanus	20.781467	49.909322	118	319	775	-1.9	17.85	8.05833	253.36536
Acer pseudoplatanus	20.293564	49.607407	142	344	871	-2.9	16.98333	7.1125	294.61841
Acer pseudoplatanus	19.79816	44.827517	144	192	691	1.58333	22.81667	12.39167	1.41421
Acer pseudoplatanus	17.362075	48.84468	120	233	676	-0.9	19.21667	9.2375	154.42474
Acer pseudoplatanus	21.037369	52.39385	79	198	527	-1.71667	18.5	8.35417	2
Acer pseudoplatanus	17.416157	49.000939	98	176	535	-0.38333	20	9.92083	23.87467
Acer pseudoplatanus	21.598535	48.815279	133	259	760	-2.31667	18.21667	8.15833	264.04166
Acer pseudoplatanus	18.200874	49.759489	129	249	712	-1.06667	18.76667	8.92917	69.97142
Acer pseudoplatanus	17.221057	49.23191	114	229	663	-1.16667	18.61667	8.77917	191.97917
Acer pseudoplatanus	17.384219	49.276926	92	193	545	-0.53333	19.63333	9.61667	94.13288
Acer pseudoplatanus	18.413704	49.583859	165	355	955	-2.36667	17.08333	7.4125	263.40085
Acer pseudoplatanus	18.244636	49.871652	118	253	689	-1.05	18.66667	8.87917	75.10659
Acer pseudoplatanus	16.769609	49.037637	90	190	545	-0.31667	19.73333	9.7625	64.48256
Acer pseudoplatanus	19.872826	49.916947	122	308	760	-1.56667	18.35	8.4625	83.87491
Acer pseudoplatanus	17.357077	48.384829	99	175	531	-0.3	20.25	10.09167	48.45617
Acer pseudoplatanus	19.052536	49.235864	164	312	895	-3.56667	16.2	6.39583	412.44635
Acer pseudoplatanus	30.578459	50.32855	98	213	526	-3.68333	20.01667	8.30417	17.49286
Acer pseudoplatanus	18.560697	44.124587	181	193	794	-0.63333	19.18333	9.2125	188.72997
Acer pseudoplatanus	27.928855	43.659861	103	125	523	1.03333	21.98333	11.26667	7.48331
Acer pseudoplatanus	20.412788	49.796055	135	380	898	-2.33333	17.38333	7.6	265.90601
Acer pseudoplatanus	24.574556	46.531474	97	217	631	-1.56667	19.98333	9.4875	164
Acer pseudoplatanus	18.650039	48.569005	157	227	758	-2.43333	17.93333	7.87917	263.285
Acer pseudoplatanus	18.970574	49.765361	175	391	1036	-2.45	17	7.325	248.91364
Acer pseudoplatanus	20.783815	48.034899	91	175	524	-0.98333	20.6	10.06667	58.81326
Acer pseudoplatanus	38.134449	45.282543	172	168	685	0.95	24.11667	12.0875	3.87298
Acer pseudoplatanus	18.027973	49.585618	133	266	755	-1.36667	18.45	8.62083	87.16077
Acer pseudoplatanus	16.806814	48.802982	83	171	492	0.01667	20.23333	10.19167	15.77973
Acer pseudoplatanus	22.520847	51.167152	81	204	547	-2.06667	18.4	8.225	32.20248
Acer pseudoplatanus	22.711547	51.585769	81	208	550	-2.2	18.41667	8.1625	14.89966
Acer pseudoplatanus	17.945309	49.88595	107	259	677	-1.25	18.35	8.60833	143.01749
Acer pseudoplatanus	17.748093	46.87953	117	185	597	0.23333	21.45	11.05833	51.80733
Acer pseudoplatanus	23.858204	47.970642	160	260	767	-2.95	19.06667	8.44583	123.13001
Acer pseudoplatanus	30.881052	50.492113	101	230	565	-3.9	19.8	8.09583	6.08276
Acer pseudoplatanus	17.912335	47.601601	111	191	573	-0.08333	21.13333	10.72083	3.60555
Acer pseudoplatanus	18.277325	49.923758	116	255	688	-0.91667	18.76667	8.99583	66.7383
Acer pseudoplatanus	19.255148	47.548229	129	183	628	-0.83333	20.65	10.12917	20.3224
Acer pseudoplatanus	17.711251	48.409678	104	165	527	-0.11667	20.75	10.45833	3.16228
Acer pseudoplatanus	19.556651	49.661256	147	353	893	-2.95	16.66667	6.92917	314.9635
Acer pseudoplatanus	21.242827	51.439882	86	219	569	-1.63333	18.48333	8.44167	29.3087
Acer pseudoplatanus	19.924821	47.917014	154	267	831	-3.21667	16.96667	7.05	264.45795
Acer pseudoplatanus	23.334705	48.062247	203	278	896	-2.38333	19.18333	8.79583	210.29979
Acer pseudoplatanus	24.296187	48.156076	179	295	958	-5.46667	15.56667	5.34583	565.88782
Acer pseudoplatanus	19.516938	49.610339	164	382	981	-3.66667	15.65	6.05833	280.37296
Acer pseudoplatanus	42.016821	45.145355	88	179	586	-2.16667	21.9	9.78333	24.57641
Acer pseudoplatanus	41.216019	43.495163	284	403	1417	-6.3	12.95	3.04583	687.22339
Acer pseudoplatanus	40.326141	43.639634	425	335	1650	-2.33333	16.91667	6.94583	684.25726
Acer pseudoplatanus	22.634258	51.373817	84	216	574	-2.18333	18.31667	8.10833	25.65151
Acer pseudoplatanus	19.018191	49.682768	201	427	1156	-4.61667	13.8	4.57083	571.27924
Acer pseudoplatanus	35.112689	45.027295	121	149	539	0.83333	21.73333	10.60417	151.21838
Acer pseudoplatanus	20.073455	49.313768	142	396	946	-4.58333	15.05	5.29167	163.88716
Acer pseudoplatanus	16.753336	50.151283	166	347	918	-2.75	16.28333	6.72083	126.64912
Acer pseudoplatanus	24.609099	48.252228	146	309	886	-5.26667	15.85	5.58333	131.19452
Acer pseudoplatanus	23.475672	49.0496	165	343	966	-4.5	15.83333	5.87917	368.44131
Acer pseudoplatanus	30.26816	50.311461	119	263	631	-3.83333	19.51667	7.97083	48.11445
Acer pseudoplatanus	19.829092	49.276006	164	389	1003	-5.1	14.33333	4.6625	281.65405
Acer pseudoplatanus	30.399535	49.089249	112	243	574	-3.2	20.11667	8.57083	83.60622
Acer pseudoplatanus	35.400439	49.348806	111	173	518	-4.36667	20.96667	8.475	104.30724
Acer pseudoplatanus	20.492128	49.789661	132	358	864	-2.25	17.48333	7.6875	189.94473
Acer pseudoplatanus	21.49196	49.783743	119	283	732	-1.93333	18.11667	8.22083	132.72151
Acer pseudoplatanus	19.905939	41.368625	455	151	1321	2.98333	21.28333	11.74167	677.36694
Acer pseudoplatanus	17.493891	49.074346	110	194	598	-0.81667	19.38333	9.36667	167.99702
Acer pseudoplatanus	30.316182	50.496773	119	264	636	-3.91667	19.5	7.93333	17.11724
Acer pseudoplatanus	17.99809	49.84943	127	293	777	-1.68333	17.73333	8.0875	55.9464
Acer pseudoplatanus	17.476466	48.560682	118	217	642	-0.95	19.36667	9.3	57.06137
Acer pseudoplatanus	29.953856	50.576375	120	274	645	-3.95	19.36667	7.85417	30.38091
Acer pseudoplatanus	19.851008	50.049525	123	281	738	-1.41667	18.33333	8.52083	231.56424
Acer pseudoplatanus	16.798884	49.290313	122	256	721	-1.7	17.71667	8.0125	89.0337
Acer pseudoplatanus	17.102073	49.574286	90	199	537	-0.9	19.03333	9.12083	24
Acer pseudoplatanus	21.346686	48.747805	99	212	602	-1.45	19.8	9.41667	54.18487
Acer pseudoplatanus	20.271763	48.209065	92	193	557	-1.35	20.15	9.61667	142.39734
Acer pseudoplatanus	16.791507	48.640924	95	186	543	-0.15	20.01667	10	40.59557
Acer pseudoplatanus	17.574591	46.190717	158	247	808	0.53333	21.43333	11.17083	12.20656
Acer pseudoplatanus	19.013847	49.344065	170	291	879	-2.83333	17.16667	7.26667	295.42343
Acer pseudoplatanus	17.451422	51.020512	97	242	611	-0.46667	18.86667	9.11667	4.12311
Acer pseudoplatanus	20.021698	49.848244	119	307	749	-1.98333	17.85	8.00833	190.52296
Acer pseudoplatanus	24.089578	49.819337	124	282	778	-2.61667	18.03333	7.89583	60.76183
Acer pseudoplatanus	43.175178	43.956315	59	205	555	-1.71667	21.38333	9.82083	23.85372
Acer pseudoplatanus	24.529396	50.828227	101	252	621	-2.6	18.45	8.05	22.4722
Acer pseudoplatanus	16.823893	52.464994	89	195	542	-0.41667	18.43333	8.84167	28
Acer pseudoplatanus	17.918312	49.417668	132	274	755	-1.43333	18.45	8.58333	175.05713
Acer pseudoplatanus	30.737411	48.484394	107	177	533	-2.76667	20.88333	9.1625	54.68089
Acer pseudoplatanus	17.162294	52.454666	86	196	534	-0.51667	18.43333	8.79167	21.09502
Acer pseudoplatanus	17.980278	51.28	100	212	559	-0.73333	18.53333	8.81667	10.3923
Acer pseudoplatanus	17.778805	48.938928	152	277	814	-2.41667	17.23333	7.475	314.90793
Acer pseudoplatanus	18.091528	49.518602	169	342	956	-2.48333	16.9	7.24583	229.16588
Acer pseudoplatanus	18.431383	48.413707	134	175	624	-0.9	20.1	9.75833	81.8352
Acer pseudoplatanus	18.880501	50.41127	142	291	785	-1.33333	17.91667	8.30417	41.98809
Acer pseudoplatanus	17.475427	49.846315	136	325	853	-2.56667	16.56667	7	78.61298
Acer pseudoplatanus	17.499597	45.798513	144	213	719	1	21.95	11.62917	6.9282
Acer pseudoplatanus	19.131454	49.29252	184	341	992	-3.56667	16.16667	6.3875	209.93332
Acer pseudoplatanus	20.15074	50.439828	102	237	609	-1.41667	18.16667	8.39583	51.30302
Acer pseudoplatanus	18.1276	49.589158	138	283	788	-1.63333	18.13333	8.3375	107.0654
Acer pseudoplatanus	17.664104	49.822739	111	259	686	-1.88333	17.58333	7.87083	208.50659
Acer pseudoplatanus	19.021717	47.582063	105	154	510	-0.56667	20.95	10.39167	115.45995
Acer pseudoplatanus	19.183397	49.628843	134	285	770	-2.28333	17.58333	7.74583	94.92102
Acer pseudoplatanus	16.77581	48.011646	103	213	607	0.1	20.58333	10.46667	131.59027
Acer pseudoplatanus	20.307522	49.165812	119	264	730	-4.21667	15.76667	5.87083	99.7196
Acer pseudoplatanus	20.063421	49.670749	127	298	769	-2.38333	17.65	7.72917	60.78651
Acer pseudoplatanus	20.648935	50.956975	109	276	715	-2.15	17.23333	7.49167	53.85165
Acer pseudoplatanus	30.35501	50.289715	119	265	636	-3.91667	19.35	7.85	28.05352
Acer pseudoplatanus	16.785948	49.22347	109	219	637	-1.08333	18.61667	8.80417	106.94859
Acer pseudoplatanus	17.323085	49.206361	105	212	611	-0.95	19.01667	9.09583	94.34511
Acer pseudoplatanus	30.52267	50.348769	104	230	564	-3.78333	19.75	8.10833	25.70992
Acer pseudoplatanus	30.459747	50.351824	116	256	623	-3.91667	19.45	7.90833	48.85693
Acer pseudoplatanus	17.07	47.73	106	206	608	0.35	21.16667	10.93333	4
Acer pseudoplatanus	18.907573	51.577421	95	235	615	-1.11667	18.33333	8.5	27.5318
Acer pseudoplatanus	16.826008	52.463748	89	195	542	-0.41667	18.43333	8.82083	13.67479
Acer pseudoplatanus	23.613556	48.686083	213	363	1120	-4.9	15.73333	5.6875	244.59967
Acer pseudoplatanus	23.353861	48.736056	207	336	1045	-4.31667	16.43333	6.34167	188.36136
Acer pseudoplatanus	23.598167	48.532111	228	367	1130	-4.78333	15.98333	5.87083	224.55734
Acer pseudoplatanus	18.789066	50.510673	127	269	712	-1.13333	18.18333	8.54167	33.16625
Acer pseudoplatanus	36.000416	50.612847	113	196	567	-5.46667	20.18333	7.54167	103.3586
Acer pseudoplatanus	18.019716	47.277017	127	218	657	-0.86667	20.06667	9.78333	250.036
Acer pseudoplatanus	17.565728	51.971049	80	212	538	-0.6	18.56667	8.84167	13.0767
Acer pseudoplatanus	23.427478	49.082553	170	364	999	-4.66667	15.43333	5.6	262.76605
Acer pseudoplatanus	19.093632	48.748278	127	194	635	-2.5	18.21667	7.99583	287.93228
Acer pseudoplatanus	34.055672	44.449633	250	161	817	-0.9	18.38333	8.04583	829.95239
Acer pseudoplatanus	19.798018	50.100204	122	268	715	-1.48333	18.13333	8.3875	138.56046
Acer pseudoplatanus	30.130899	48.913912	121	211	622	-3.3	19.78333	8.35833	23.51595
Acer pseudoplatanus	23.340838	42.133898	225	159	840	-2.46667	18.06667	7.74167	1003.94672
Acer pseudoplatanus	33.597217	44.503747	175	118	601	2.75	22.86667	12.16667	157.3531
Acer pseudoplatanus	18.868388	47.90951	158	222	749	-1.75	19.01667	8.8125	210.77238
Acer pseudoplatanus	19.993559	49.832077	125	321	786	-1.93333	17.93333	8.0625	134.00374
Acer pseudoplatanus	19.135921	49.581821	147	300	825	-2.86667	16.76667	7.025	281.23123
Acer pseudoplatanus	20.700428	51.059334	119	265	679	-2.06667	17.4	7.64583	64.59876
Acer pseudoplatanus	17.219393	50.23764	112	284	713	-2.3	16.78333	7.23333	297.72806
Acer pseudoplatanus	17.441371	50.107675	107	259	671	-2.08333	17.18333	7.5625	150.23648
Acer pseudoplatanus	24.279665	48.160214	173	275	912	-4.45	17.36667	6.80417	306.77353
Acer pseudoplatanus	16.89032	43.66706	328	205	1281	0.81667	18.61667	9.325	247.70547
Acer pseudoplatanus	21.491586	49.500071	119	279	727	-2.38333	17.78333	7.84167	172.33978
Acer pseudoplatanus	19.049812	48.758865	137	213	692	-2.91667	17.51667	7.44167	148.52946
Acer pseudoplatanus	18.009072	49.421826	138	287	786	-1.7	18.11667	8.28333	231.31796
Acer pseudoplatanus	19.202147	49.12465	147	249	767	-2.83333	17.61667	7.50417	487.85654
Acer pseudoplatanus	24.263411	50.867496	95	210	596	-2.46667	18.48333	8.125	11.78983
Acer pseudoplatanus	17.013018	49.295471	88	182	518	-0.75	19.21667	9.27917	23.21637
Acer pseudoplatanus	22.957373	50.399621	85	219	593	-1.91667	18.66667	8.51667	13.30413
Acer pseudoplatanus	22.677873	48.882345	207	350	1043	-3.41667	17.23333	7.15417	389.10281
Acer pseudoplatanus	21.225473	50.52813	106	236	617	-1.36667	18.48333	8.59167	65.39113
Acer pseudoplatanus	20.01423	50.002451	116	297	737	-1.41667	18.45	8.57917	60.90977
Acer pseudoplatanus	24.421399	48.330493	177	309	1011	-5.8	14.78333	4.74583	100.30453
Acer pseudoplatanus	19.848928	50.055004	126	286	751	-1.75	17.83333	8.1125	203.0985
Acer pseudoplatanus	24.40764	51.01534	98	212	602	-2.6	18.43333	8.0375	6.245
Acer pseudoplatanus	21.321887	50.135795	108	262	673	-1.36667	18.61667	8.7125	23.21637
Acer pseudoplatanus	40.988087	43.626463	339	396	1560	-7.73333	11.03333	1.34583	1107.69849
Acer pseudoplatanus	30.360205	50.523788	119	265	638	-3.95	19.46667	7.90417	25.19921
Acer pseudoplatanus	27.912562	49.045137	103	271	617	-3.2	19.03333	8.05417	82.60146
Acer pseudoplatanus	19.957246	50.109727	122	263	706	-1.41667	18.33333	8.5125	60.90156
Acer pseudoplatanus	20.99558	50.97732	90	224	585	-1.95	17.73333	7.90417	80.83316
Acer pseudoplatanus	21.785894	49.554646	135	332	844	-2.53333	17.58333	7.65833	144.82404
Acer pseudoplatanus	20.32986	48.873906	144	302	874	-4.5	15.35	5.54583	235.76047
Acer pseudoplatanus	27.674236	50.072755	105	277	627	-3.45	18.76667	7.82083	19.54482
Acer pseudoplatanus	19.988744	49.277387	149	383	947	-5.1	14.25	4.63333	273.87955
Acer pseudoplatanus	16.708514	50.864189	124	316	795	-2.31667	16.23333	6.85833	415.14816
Acer pseudoplatanus	19.582716	48.795212	127	218	688	-3.36667	17.2	7.05	229.91956
Acer pseudoplatanus	34.072351	44.483194	252	178	844	-2	17.11667	6.825	557.74902
Acer pseudoplatanus	24.301153	48.160115	186	312	1002	-5.78333	14.96667	4.87917	421.35733
Acer pseudoplatanus	25.217723	49.946627	117	264	711	-3.08333	17.86667	7.55833	77.19456
Acer pseudoplatanus	34.077861	44.444922	224	138	730	1.18333	21.01667	10.42083	353.12744
Acer pseudoplatanus	21.81706	49.39499	168	352	982	-3.65	15.75	6.14583	315.34586
Acer pseudoplatanus	24.197112	48.462317	165	310	948	-6.03333	14.26667	4.35	491.36749
Acer pseudoplatanus	31.290396	49.41069	100	218	521	-3.35	20.46667	8.66667	82.58935
Acer pseudoplatanus	16.831804	49.989952	138	288	759	-2.01667	17.38333	7.69167	167.75577
Acer pseudoplatanus	20.907101	49.910965	133	339	844	-2	17.73333	7.925	123.4585
Acer pseudoplatanus	39.008213	45.067542	187	174	768	1.15	24.3	12.35833	9.69536
Acer pseudoplatanus	19.797413	50.008844	117	272	702	-1.31667	18.6	8.71667	2.23607
Acer pseudoplatanus	16.86004	52.436211	87	192	533	-0.41667	18.43333	8.83333	21.14237
Acer pseudoplatanus	24.373827	51.01403	96	247	603	-2.6	18.38333	8.00833	16.43168
Acer pseudoplatanus	28.580156	49.883524	93	258	590	-3.58333	18.9	7.79167	77.72387
Acer pseudoplatanus	40.505828	44.034522	266	350	1262	-4.6	15.25	5.06667	433.63004
Acer pseudoplatanus	20.00806	47.87281	155	270	839	-3.71667	16.13333	6.37083	501.09381
Acer pseudoplatanus	16.891455	46.096195	157	240	828	0.85	21.43333	11.30417	85.7613
Acer pseudoplatanus	25.193102	49.94105	119	264	718	-3.08333	17.76667	7.5125	84.32674
Acer pseudoplatanus	32.053567	48.132179	91	145	468	-3.21667	20.88333	8.9	46.18441
Acer pseudoplatanus	27.718946	50.115035	108	288	647	-3.5	18.7	7.7625	4.24264
Acer pseudoplatanus	20.220691	49.381652	135	350	867	-3.86667	15.98333	6.15833	121.61826
Acer pseudoplatanus	16.682691	50.356192	116	259	672	-1.8	17.51667	7.83333	126.88972
Acer pseudoplatanus	22.082593	50.701765	90	223	610	-1.55	18.8	8.72083	23.32381
Acer pseudoplatanus	16.931066	47.962528	109	207	616	0.18333	20.75	10.60417	6
Acer pseudoplatanus	18.660765	51.510197	86	211	555	-0.91667	18.53333	8.70833	16.61325
Acer pseudoplatanus	18.493303	49.754529	142	292	805	-1.26667	18.58333	8.73333	53.066
Acer pseudoplatanus	18.413923	49.595455	151	336	890	-2.06667	17.53333	7.79167	152.76453
Acer pseudoplatanus	18.383018	47.126094	107	164	535	-0.11667	21.4	10.85417	16.34014
Acer pseudoplatanus	17.981768	49.876124	120	293	760	-1.48333	18.03333	8.325	99.46859
Acer pseudoplatanus	18.029188	49.455408	138	284	785	-1.66667	18.13333	8.29167	334.52054
Acer pseudoplatanus	24.218858	48.818388	116	273	748	-3.76667	17.56667	7.18333	22.11334
Acer pseudoplatanus	18.417378	49.512945	165	331	911	-2.45	17.13333	7.42083	519.17047
Acer pseudoplatanus	16.941899	50.189925	132	293	767	-2.6	16.38333	6.86667	213.68201
Acer pseudoplatanus	25.937384	45.457467	102	264	676	-4.23333	17.6	6.83333	142.3868
Acer pseudoplatanus	16.807231	48.811226	83	171	491	0.01667	20.25	10.20417	14.76482
Acer pseudoplatanus	17.564167	46.455987	133	221	700	0.48333	21.45	11.1625	25.94224
Acer pseudoplatanus	17.923385	48.897656	136	216	681	-1.68333	18.36667	8.42917	316.33527
Acer pseudoplatanus	22.734166	51.217614	78	199	533	-2.16667	18.41667	8.19583	17.74824
Acer pseudoplatanus	19.743178	50.20485	154	328	881	-2.03333	17.16667	7.58333	62.31372
Acer pseudoplatanus	18.516213	47.722846	132	208	653	-1.15	19.86667	9.54167	265.97556
Acer pseudoplatanus	19.053564	52.414994	80	216	553	-1.21667	18.18333	8.34167	44.42972
Acer pseudoplatanus	22.69056	51.29456	78	199	534	-2.08333	18.48333	8.2625	44.68781
Acer pseudoplatanus	28.783782	41.047483	278	102	860	5.08333	23.05	13.69583	80.26207
Acer pseudoplatanus	16.802635	49.218337	103	204	597	-0.85	18.91667	9.07083	143.97221
Acer pseudoplatanus	21.432652	48.378064	116	218	667	-1.53333	19.65	9.31667	230.63391
Acer pseudoplatanus	17.344994	49.70212	130	307	803	-1.8	17.73333	8	82.23138
Acer pseudoplatanus	19.936333	51.529551	79	213	549	-1.4	18.35	8.425	28
Acer pseudoplatanus	23.534401	49.050948	136	283	796	-3.86667	17.05	6.85	223.97321
Acer pseudoplatanus	17.23902	52.468519	83	197	530	-0.61667	18.33333	8.69167	47.20169
Acer pseudoplatanus	19.311825	49.105116	149	268	800	-3.23333	17.11667	7.06667	325.27219
Acer pseudoplatanus	22.713417	46.879883	158	265	799	-2.26667	18.9	8.62083	223.02242
Acer pseudoplatanus	18.936978	51.552248	95	234	615	-1.15	18.3	8.49167	29.3087
Acer pseudoplatanus	18.984055	49.766105	179	400	1063	-3.1	15.86667	6.40417	428.71085
Acer pseudoplatanus	33.735711	44.674566	156	118	548	2.28333	22.81667	11.9375	124.39051
Acer pseudoplatanus	20.004353	49.999974	120	313	769	-1.48333	18.35	8.5125	51.88449
Acer pseudoplatanus	25.103877	49.946492	122	273	739	-3.08333	17.75	7.5	32.09361
Acer pseudoplatanus	19.370029	49.68384	163	377	972	-2.8	16.76667	7.07083	250.4975
Acer pseudoplatanus	18.998656	47.555418	128	185	621	-1.6	19.38333	9.0875	309.70792
Acer pseudoplatanus	17.811893	46.406035	132	210	676	0.41667	21.5	11.15833	29.54657
Acer pseudoplatanus	17.934485	49.139723	135	226	696	-1.41667	18.7	8.7375	124.78782
Acer pseudoplatanus	17.692587	49.03352	115	200	610	-0.78333	19.58333	9.50417	93.56281
Acer pseudoplatanus	19.54923	49.809249	120	280	718	-1.88333	17.98333	8.1125	127.28315
Acer pseudoplatanus	19.47355	51.874538	85	228	587	-1.4	18.15	8.275	41.94043
Acer pseudoplatanus	17.723043	48.811846	122	195	620	-1.38333	18.73333	8.76667	117.16655
Acer pseudoplatanus	16.860231	49.6956	109	235	621	-1.53333	18.08333	8.27917	172.85832
Acer pseudoplatanus	20.405873	48.081147	132	262	773	-2.16667	18.76667	8.49167	179.6608
Acer pseudoplatanus	19.917142	51.445021	80	216	554	-1.4	18.35	8.425	22.11334
Acer pseudoplatanus	21.14542	49.163109	158	368	987	-4.25	15.06667	5.475	313.18686
Acer pseudoplatanus	25.060531	47.352184	124	270	786	-5.4	15.93333	5.525	140.55605
Acer pseudoplatanus	22.369925	51.632118	82	200	541	-2.03333	18.46667	8.25	39.49683
Acer pseudoplatanus	16.733255	49.365322	121	251	702	-1.58333	17.9	8.16667	29.8161
Acer pseudoplatanus	20.627005	48.057566	133	263	772	-2.48333	18.16667	8.0375	135.18875
Acer pseudoplatanus	18.04184	48.275876	127	188	629	-0.53333	20.4	10.0875	56.45352
Acer pseudoplatanus	18.131543	50.159942	118	260	700	-0.96667	18.46667	8.77917	34.6987
Acer pseudoplatanus	21.239585	50.520891	106	234	615	-1.36667	18.51667	8.62083	48.64154
Acer pseudoplatanus	18.883001	47.971864	158	226	756	-2.06667	18.51667	8.39167	355.7977
Acer pseudoplatanus	30.323577	50.493575	117	262	632	-3.91667	19.5	7.94167	44.71018
Acer pseudoplatanus	21.183719	49.638273	106	251	652	-1.91667	18.4	8.37917	32.37283
Acer pseudoplatanus	24.784858	49.783928	132	292	796	-2.96667	17.73333	7.54167	76.77239
Acer pseudoplatanus	24.276106	48.165816	170	275	909	-4.45	17.43333	6.84583	251.20111
Acer pseudoplatanus	27.67589	50.148729	106	285	642	-3.46667	18.71667	7.7875	13.92839
Acer pseudoplatanus	19.372378	49.858863	123	319	780	-1.88333	17.76667	8.00417	107.56858
Acer pseudoplatanus	25.80002	50.15492	105	297	654	-3.06667	18.3	7.79167	53.60037
Acer pseudoplatanus	19.870935	50.055086	119	268	706	-1.41667	18.35	8.53333	87.62991
Acer pseudoplatanus	17.028673	47.454116	106	209	625	0.33333	21.13333	10.9125	6
Acer pseudoplatanus	16.713332	48.055654	104	211	613	0.08333	20.5	10.4125	54.12024
Acer pseudoplatanus	19.153372	49.260046	156	291	849	-3.25	16.76667	6.85417	276.22998
Acer pseudoplatanus	18.381749	47.11568	107	164	537	-0.11667	21.4	10.85417	8.30662
Acer pseudoplatanus	17.1733	49.39891	92	191	538	-0.83333	19.13333	9.20417	85.29947
Acer pseudoplatanus	18.955857	50.135433	137	277	762	-1.15	18.31667	8.63333	24.81935
Acer pseudoplatanus	19.970474	47.82625	133	184	675	-1.45	19.88333	9.42083	94.4881
Acer pseudoplatanus	17.135911	51.099213	89	233	584	-0.4	18.86667	9.1625	6.16441
Acer pseudoplatanus	18.025805	52.360328	78	204	524	-0.81667	18.41667	8.65833	6.16441
Acer pseudoplatanus	18.481013	49.861945	134	276	756	-1.05	18.71667	8.9125	41.20679
Acer pseudoplatanus	20.63	51.994167	79	221	563	-1.71667	18.21667	8.2	22.04541
Acer pseudoplatanus	21.789867	49.563673	132	328	825	-2.38333	17.8	7.85833	137.61903
Acer pseudoplatanus	19.862873	49.252253	175	409	1067	-5.35	13.93333	4.325	347.82898
Acer pseudoplatanus	21.41425	47.439775	113	166	553	-0.25	21.58333	10.99583	6.32456
Acer pseudoplatanus	18.835052	47.699972	138	201	667	-1.3	19.76667	9.42083	258.9382
Acer pseudoplatanus	29.077484	41.098061	261	119	853	5.1	23.03333	13.67083	51.17617
Acer pseudoplatanus	19.657226	48.878974	172	261	893	-4.13333	16.06667	6.075	509.04028
Acer pseudoplatanus	21.393537	51.854455	85	205	557	-1.68333	18.6	8.45417	17.20465
Acer pseudoplatanus	17.563551	47.500325	115	200	604	0.08333	21.16667	10.80417	30.70831
Acer pseudoplatanus	21.18837	50.825921	107	272	713	-2.15	17.31667	7.56667	158.98428
Acer pseudoplatanus	19.825205	51.79629	79	214	552	-1.48333	18.16667	8.26667	33.85262
Acer pseudoplatanus	18.49399	50.153134	123	268	714	-0.86667	18.65	8.93333	29.98333
Acer pseudoplatanus	17.472123	51.253161	101	233	599	-0.61667	18.61667	8.89167	23.02173
Acer pseudoplatanus	17.167117	48.402013	127	231	694	-0.6	19.63333	9.6125	154.68031
Acer pseudoplatanus	17.348713	48.054886	106	185	563	0.21667	21.03333	10.77083	2
Acer pseudoplatanus	24.20404	49.560896	107	254	700	-2.53333	18.33333	8.1	108.11105
Acer pseudoplatanus	16.913099	47.734473	102	212	614	0.4	21.11667	10.92917	5.91608
Acer pseudoplatanus	22.499128	50.057467	92	232	627	-1.63333	18.88333	8.76667	26.57066
Acer pseudoplatanus	17.167548	43.875385	328	196	1182	-1.6	16.65	7.225	431.27136
Acer pseudoplatanus	29.05289	41.083526	270	119	869	5.4	23.45	14.025	91.31265
Acer pseudoplatanus	21.519961	47.660674	120	187	605	-0.53333	21.23333	10.67083	17.77639
Acer pseudoplatanus	18.893618	48.461038	165	246	809	-2.85	17.4	7.39583	217.01613
Acer pseudoplatanus	20.835492	41.76656	205	98	667	0.91667	21.05	10.69167	263.36285
Acer pseudoplatanus	20.496106	47.891099	114	173	598	-1.01667	20.65	10.075	104.0769
Acer pseudoplatanus	24.408117	48.35632	165	315	978	-5.58333	15.18333	5.07083	263.73093
Acer pseudoplatanus	22.382677	48.933	135	233	700	-2.23333	18.95	8.62917	59.4979
Acer pseudoplatanus	17.669538	48.823433	137	229	711	-1.43333	18.61667	8.68333	221.49492
Acer pseudoplatanus	20.760828	52.047447	79	218	558	-1.71667	18.31667	8.25833	32.26453
Acer pseudoplatanus	18.377429	49.838801	139	274	770	-1.08333	18.65	8.85417	55.37147
Acer pseudoplatanus	21.706664	49.626506	111	274	697	-2.01667	18.36667	8.32917	126.54643
Acer pseudoplatanus	17.328674	51.047329	94	239	600	-0.41667	18.86667	9.1375	4.79583
Acer pseudoplatanus	17.881232	52.412788	81	207	535	-0.81667	18.31667	8.59167	21.18962
Acer pseudoplatanus	18.852336	47.718663	158	226	758	-2.38333	18.05	8.0125	311.79321
Acer pseudoplatanus	17.701521	49.241513	119	227	658	-1.1	19.03333	9.04583	142.84607
Acer pseudoplatanus	20.94307	49.605428	111	284	711	-2.3	17.81667	7.87917	160.50856
Acer pseudoplatanus	41.241618	43.552954	251	353	1252	-6.6	12.83333	2.87083	525.30469
Acer pseudoplatanus	17.314359	49.10837	118	220	657	-1.23333	18.65	8.75417	121.45781
Acer pseudoplatanus	18.950735	49.490679	193	373	1054	-3.21667	16.23333	6.57083	223.99777
Acer pseudoplatanus	16.694085	49.277375	106	225	630	-1.21667	18.41667	8.61667	173.70953
Acer pseudoplatanus	21.085991	52.118209	77	200	528	-1.71667	18.5	8.375	29.39388
Acer pseudoplatanus	22.283541	49.325509	139	270	779	-3.05	17.3	7.31667	246.13411
Acer pseudoplatanus	17.415848	49.000891	96	173	527	-0.38333	20.03333	9.92917	14.62874
Acer pseudoplatanus	18.704485	49.597916	135	294	776	-2.13333	17.65	7.84167	81.11104
Acer pseudoplatanus	17.852187	44.105928	210	186	847	0.38333	20.46667	10.2375	296.99496
Acer pseudoplatanus	17.589144	49.33913	111	220	634	-0.83333	19.3	9.3125	41.52108
Acer pseudoplatanus	18.456883	49.106475	143	223	702	-1.63333	18.81667	8.71667	152.99019
Acer pseudoplatanus	20.538851	51.932076	90	237	617	-1.81667	18.01667	8.05	23.93742
Acer pseudoplatanus	26.410624	47.932179	78	204	559	-2.11667	20.05	9.2375	112.59663
Acer pseudoplatanus	19.524513	49.390239	150	305	853	-3.38333	16.61667	6.70833	162.71754
Acer pseudoplatanus	18.167463	43.756244	352	247	1295	-1.26667	17.88333	8.10417	629.18915
Acer pseudoplatanus	16.861248	46.868113	113	233	691	0.55	21.33333	11.14167	38.49675
Acer pseudoplatanus	19.569397	46.870132	117	163	569	-0.26667	21.48333	10.85833	3.31662
Acer pseudoplatanus	20.394493	48.104342	121	244	714	-1.76667	19.4	9.02083	150.91057
Acer pseudoplatanus	18.709361	49.211145	137	229	693	-2.03333	18.3	8.24583	125.38342
Acer pseudoplatanus	16.900193	52.293961	85	191	519	-0.33333	18.61667	8.95417	11.04536
Acer pseudoplatanus	19.169916	51.455139	105	227	600	-1.16667	18.33333	8.50833	10.19804
Acer pseudoplatanus	21.002809	52.109223	77	204	535	-1.63333	18.48333	8.3875	9.32738
Acer pseudoplatanus	31.111098	49.970658	93	216	518	-3.68333	19.98333	8.25833	114.10522
Acer pseudoplatanus	26.069706	44.545715	114	181	600	0.01667	23.13333	11.775	4
Acer pseudoplatanus	22.600426	48.944454	156	259	798	-2.53333	18.76667	8.4	269.97592
Acer pseudoplatanus	20.166054	50.397755	105	241	623	-1.53333	18	8.2625	98.66103
Acer pseudoplatanus	29.263368	49.488576	104	254	581	-3.41667	19.48333	8.16667	22.97825
Acer pseudoplatanus	35.197855	49.83402	122	199	579	-4.83333	20.3	7.9125	33.88215
Acer pseudoplatanus	17.443782	49.058024	95	173	522	-0.41667	19.93333	9.84583	16.43168
Acer pseudoplatanus	16.895831	49.49809	109	227	628	-1.78333	17.6	7.90833	80.21845
Acer pseudoplatanus	19.002575	51.326985	89	214	567	-1.01667	18.5	8.67083	5.09902
Acer pseudoplatanus	20.488046	52.055004	76	215	545	-1.58333	18.41667	8.375	11.04536
Acer pseudoplatanus	18.805827	44.534845	202	252	931	0.65	20.96667	10.875	98.89388
Acer pseudoplatanus	20.173767	49.667185	157	396	982	-3.01667	16.58333	6.85	138.23531
Acer pseudoplatanus	22.969636	50.609808	90	223	615	-2.18333	18.35	8.19167	37.14835
Acer pseudoplatanus	19.801294	50.016695	117	271	702	-1.31667	18.53333	8.68333	19.15724
Acer pseudoplatanus	21.908282	49.499723	131	292	780	-2.53333	17.7	7.75	137.18236
Acer pseudoplatanus	21.296385	48.682979	99	205	594	-1.36667	19.95	9.54167	73.403
Acer pseudoplatanus	21.017317	51.265275	84	223	571	-1.7	18.23333	8.25417	19.20937
Acer pseudoplatanus	18.521581	47.168389	111	163	547	-0.21667	21.3	10.7625	25.72936
Acer pseudoplatanus	17.419798	50.109861	110	265	686	-2.6	16.48333	6.91667	223.24426
Acer pseudoplatanus	21.305228	52.106203	83	211	562	-1.73333	18.48333	8.34167	14.59452
Acer pseudoplatanus	19.867251	49.284547	152	366	940	-4.73333	14.85	5.125	235.89616
Acer pseudoplatanus	18.418404	49.545131	180	364	1004	-3	16.25	6.6625	237.92015
Acer pseudoplatanus	19.308097	47.672779	124	187	613	-0.93333	20.5	10.01667	49.86983
Acer pseudoplatanus	17.095873	49.945871	158	360	934	-3.1	15.81667	6.3125	310.08548
Acer pseudoplatanus	18.936057	49.936838	135	282	772	-1.18333	18.51667	8.725	29.1719
Acer pseudoplatanus	17.185855	50.912758	91	242	605	-0.55	18.76667	9.0625	6.7082
Acer pseudoplatanus	17.401898	51.536732	88	208	527	-0.46667	18.76667	9.02083	39.25557
Acer pseudoplatanus	17.762892	47.543792	117	201	606	-0.15	20.93333	10.5625	92.41753
Acer pseudoplatanus	17.064386	48.857296	90	173	512	-0.16667	20.15	10.0875	24.4949
Acer pseudoplatanus	17.127611	49.895988	121	270	710	-1.66667	17.95	8.15417	174.33588
Acer pseudoplatanus	19.802422	50.054814	120	268	710	-1.31667	18.45	8.63333	22.4722
Acer pseudoplatanus	16.814665	49.466807	137	290	796	-2.31667	16.85	7.25	48.14561
Acer pseudoplatanus	20.942475	49.788541	109	283	698	-1.83333	18.2	8.27083	128.42897
Acer pseudoplatanus	16.999897	50.387388	99	248	623	-1.45	17.95	8.23333	95.97916
Acer pseudoplatanus	18.838041	47.986122	129	182	613	-0.7	20.7	10.2125	133.06766
Acer pseudoplatanus	20.569131	50.956776	119	260	672	-1.91667	17.56667	7.79167	75.98026
Acer pseudoplatanus	21.282015	48.743358	95	208	586	-1.65	19.53333	9.16667	173.55115
Acer pseudoplatanus	17.171308	50.220509	106	263	667	-2.16667	17.05	7.41667	271.96692
Acer pseudoplatanus	19.152033	49.363862	201	364	1070	-3.93333	15.45	5.825	58.77074
Acer pseudoplatanus	19.020154	52.368838	79	210	538	-1.11667	18.38333	8.4875	36.19392
Acer pseudoplatanus	18.61991	49.127932	186	310	936	-2.96667	16.88333	7.05417	176.58426
Acer pseudoplatanus	18.723579	49.549814	154	309	851	-2.3	17.45	7.65417	443.35312
Acer pseudoplatanus	18.485795	49.930919	129	268	734	-0.91667	18.81667	9.01667	58.5662
Acer pseudoplatanus	19.252373	50.753613	123	264	694	-1.48333	17.83333	8.16667	26.38181
Acer pseudoplatanus	18.162496	48.782008	110	174	545	-1.1	19.51667	9.35833	102.30836
Acer pseudoplatanus	18.023032	49.508497	146	307	849	-1.95	17.71667	7.9375	195.28185
Acer pseudoplatanus	16.982948	49.256313	95	184	539	-0.71667	19.21667	9.3	65.06919
Acer pseudoplatanus	18.991216	50.290634	137	291	778	-1.28333	18.05	8.40833	60.51446
Acer pseudoplatanus	20.116425	49.540037	215	462	1256	-4.83333	14.01667	4.5875	348.47382
Acer pseudoplatanus	20.98484	49.71603	111	271	691	-2.03333	18.05	8.1125	56.61272
Acer pseudoplatanus	19.155194	48.608032	123	181	611	-2.05	18.93333	8.59583	143.04195
Acer pseudoplatanus	25.923683	47.634883	72	224	578	-3.25	18.85	8.07917	86.22645
Acer pseudoplatanus	36.727967	45.217219	126	127	521	1.78333	23.48333	11.9375	38.5357
Acer pseudoplatanus	21.191278	52.232172	80	209	555	-1.76667	18.45	8.30417	7.2111
Acer pseudoplatanus	21.853505	43.622427	165	167	747	-0.08333	20.86667	10.55	466.44507
Acer pseudoplatanus	17.106258	48.181858	124	228	684	-0.65	19.58333	9.5875	210.21893
Acer pseudoplatanus	22.173867	50.040395	113	268	692	-1.68333	18.66667	8.6375	54.827
Acer pseudoplatanus	19.554054	51.863009	79	219	561	-1.43333	18.15	8.2625	26.98148
Acer pseudoplatanus	33.9887	44.7469	194	159	698	0.16667	20.58333	9.74167	236.93248
Acer pseudoplatanus	34.6038	45.4554	104	109	445	1.05	23.48333	11.75833	5.38516
Acer pseudoplatanus	33.4808	44.5147	162	124	576	2.7	22.73333	12.09167	23.70654
Acer pseudoplatanus	19.596098	42.900761	510	231	1613	-1.51667	17.61667	7.775	455.18567
Acer pseudoplatanus	42.751099	43.889744	60	243	617	-3.66667	18.63333	7.425	293.90643
Acer pseudoplatanus	43.163813	43.954647	59	203	551	-1.66667	21.4	9.8625	32.78719
Acer pseudoplatanus	20.299275	50.444754	108	252	646	-1.55	17.9	8.1875	86.94251
Acer pseudoplatanus	19.420245	50.516045	130	274	730	-1.58333	17.73333	8.09167	15.87451
Acer pseudoplatanus	19.88088	50.031198	116	271	703	-1.31667	18.53333	8.67917	26.32489
Acer pseudoplatanus	18.286693	49.56626	165	340	936	-2.36667	17.03333	7.38333	446.26785
Acer pseudoplatanus	30.617511	50.32607	98	216	532	-3.68333	20.05	8.325	6.40312
Acer pseudoplatanus	39.91452	44.214054	326	314	1346	-0.28333	20.58333	9.84583	509.28186
Acer pseudoplatanus	22.21561	49.796272	112	241	667	-2.1	18.26667	8.225	100.20479
Acer pseudoplatanus	34.072077	44.502401	243	182	828	-2.66667	16.26667	6.09167	358.82309
Acer pseudoplatanus	28.078511	49.342002	101	272	617	-3.31667	19	7.96667	84.65223
Acer pseudoplatanus	25.094722	49.956268	121	269	724	-3.05	17.76667	7.525	205.61371
Acer pseudoplatanus	39.843331	43.550426	473	315	1721	2.36667	21.18333	11.34583	452.5351
Acer pseudoplatanus	16.885167	48.691347	89	173	504	0.01667	20.35	10.26667	14.21267
Acer pseudoplatanus	27.62508	49.959099	108	289	648	-3.48333	18.6	7.725	34.58323
Acer pseudoplatanus	18.868855	47.966956	158	225	755	-2.06667	18.51667	8.39167	260.77768
Acer pseudoplatanus	39.877415	43.534595	442	281	1585	4.11667	23.48333	13.4125	407.77078
Acer pseudoplatanus	17.12815	50.085634	161	362	946	-3.76667	14.81667	5.46667	488.65631
Acer pseudoplatanus	21.973953	51.316884	92	230	611	-1.88333	18.35	8.2625	37.53665
Acer pseudoplatanus	39.149672	44.034683	423	245	1396	3.26667	23.7	12.98333	87.79522
Acer pseudoplatanus	17.638032	49.243733	116	227	655	-0.85	19.33333	9.3125	83.666
Acer pseudoplatanus	27.923942	49.57056	99	272	609	-3.4	18.81667	7.85833	33.01515
Acer pseudoplatanus	24.521797	48.38257	163	328	994	-5.18333	15.78333	5.5625	433.73032
Acer pseudoplatanus	31.910712	49.21537	99	203	505	-3.35	20.8	8.83333	15.74802
Acer pseudoplatanus	22.13911	50.33175	92	243	637	-1.56667	18.66667	8.65833	35.9444
Acer pseudoplatanus	16.74335	49.281811	118	243	689	-1.28333	18.3	8.50833	105.90089
Acer pseudoplatanus	20.619879	48.094162	106	241	651	-1.8	19.33333	8.99583	356.75201
Acer pseudoplatanus	22.224206	45.31377	129	220	667	-1.41667	20.26667	9.60833	173.74118
Acer pseudoplatanus	19.375901	47.570011	120	169	584	-0.88333	20.65	10.09583	68.20557
Acer pseudoplatanus	18.707272	49.200775	134	225	682	-2.06667	18.26667	8.225	47.58151
Acer spp	41.88588615	42.15247215	475	474	1885	4.93333	25.25	15.1125	5
Acer spp	41.88624452	42.1209536	476	470	1880	4.88333	25.25	15.10833	7.74597
Acer spp	42.1218561	42.70975833	406	375	1619	0.63333	21.71667	11.10833	794.30029
Acer spp	42.16724893	42.67845605	406	366	1606	1.06667	22.4	11.68333	478.32834
Acer spp	43.65925926	42.70655065	204	218	912	-4.96667	17.2	6.00417	606.67371
Acer spp	42.74027257	42.59393818	280	280	1151	-0.23333	22.16667	10.9625	338.99261
Acer spp	42.87180551	42.59643102	274	254	1116	-0.6	21.98333	10.65833	454.78018
Acer spp	42.7864828	42.56244006	296	291	1215	-1.16667	20.9	9.83333	322.99536
Acer spp	43.35510593	42.57293576	200	201	859	-1.51667	21.4	9.91667	486.2489
Acer spp	42.78637472	42.53001017	293	292	1202	-0.08333	22.3	11.0875	515.46484
Acer spp	42.83018938	42.53085755	314	305	1284	-1.38333	20.53333	9.52083	460.53122
Acer spp	43.22450566	42.5376479	219	213	919	-1	21.81667	10.37917	358.27365
Acer spp	43.26955496	42.53832823	255	231	1046	-2.28333	20.13333	8.86667	306.68552
Acer spp	42.83252588	42.49850076	374	358	1507	-2.4	19.03333	8.24583	279.14871
Acer spp	42.26512008	42.42239554	423	380	1648	2.11667	23.36667	12.74583	557.09247
Acer spp	43.27098119	42.4419906	338	326	1414	-5.38333	15.5	4.91667	462.2045
Acer spp	42.4849918	42.39501497	397	310	1481	1.83333	23.75	12.8125	316.53909
Acer spp	43.14479049	42.30942635	302	206	1084	0.48333	23.21667	11.85833	424.26761
Acer spp	44.84705868	42.29283036	121	192	723	-3.48333	19.4	7.90417	599.86499
Acer spp	44.84855512	42.19469991	115	179	700	-2.83333	20.01667	8.55417	557.3446
Acer spp	45.06539216	42.19567287	142	220	865	-4.31667	17.98333	6.74167	458.29575
Acer spp	45.06662659	42.19473549	142	226	881	-4.55	17.71667	6.4875	460.10217
Acer spp	44.76167966	42.12969721	107	172	663	-2.53333	20.13333	8.76667	394.84048
Acer spp	44.54409339	42.09657068	128	184	754	-2.71667	19.71667	8.47917	238.53302
Acer spp	43.19457934	42.05175995	186	170	779	0.63333	23.46667	12.075	440.33963
Acer spp	44.71768808	41.9683346	100	157	629	-0.98333	21.78333	10.44167	222.7869
Acer spp	45.02290629	41.96781478	95	180	667	-1.91667	20.5	9.25833	276.87363
Acer spp	45.58772803	41.96630368	63	155	545	0.58333	24.35	12.5375	44.41846
Acer spp	43.67568687	41.92862878	151	188	744	-2.08333	20.31667	9.1	348.06754
Acer spp	43.93739179	41.93044863	146	209	798	-3.81667	17.91667	6.97917	269.82031
Acer spp	43.98077003	41.93085993	131	205	757	-3.2	18.85	7.78333	341.53036
Acer spp	45.89016324	41.93283381	81	167	654	-0.18333	23.51667	11.7125	107.04205
Acer spp	46.02038742	41.93083163	100	177	757	-1.08333	22.48333	10.67917	309.76443
Acer spp	45.19530145	41.90278423	128	230	895	-3.15	18.63333	7.64583	252.27762
Acer spp	46.01990699	41.89839396	81	168	655	0.18333	24.15	12.24583	457.74994
Acer spp	44.7625493	41.87027119	99	169	674	-1.7	20.51667	9.4	517.89478
Acer spp	45.02285948	41.8705414	125	224	864	-2.75	19.11667	8.11667	201.11688
Acer spp	45.15302681	41.8704057	101	179	700	-1.86667	20.36667	9.21667	471.72766
Acer spp	45.23860752	41.87026879	128	210	872	-2.66667	19.28333	8.2375	395.54898
Acer spp	44.89286039	41.80562586	98	146	633	-0.38333	22.2	10.95417	366.34137
Acer spp	44.58966226	41.77250884	93	206	686	-2.3	19.65	8.66667	442.25558
Acer spp	45.62810559	41.77151567	97	207	712	-0.65	22.08333	10.69167	246.83598
Acer spp	46.01854113	41.73632882	65	162	574	1.58333	25.51667	13.62083	14
Acer spp	44.41582232	41.70780657	99	182	657	-3.11667	18.73333	7.8	175.94885
Acer spp	46.01685332	41.70479245	63	161	568	1.68333	25.58333	13.71667	8.42615
Acer spp	44.37406642	41.67424247	88	147	569	-2.53333	19.6	8.55417	407.09827
Acer spp	46.14608551	41.67111513	65	162	580	1.68333	25.68333	13.775	4
Acer spp	44.63250765	41.64381625	104	187	713	-2.28333	19.63333	8.68333	307.8035
Acer spp	44.67698886	41.64307615	100	182	678	-1.41667	20.73333	9.6875	310.33209
Acer spp	46.31760762	41.60354379	65	159	581	1.78333	25.8	13.87917	9.16515
Acer spp	44.24546367	41.57623778	91	146	567	-2.81667	19.58333	8.3875	299.72653
Acer spp	44.46013926	41.57835593	88	174	607	-1.86667	20.55	9.38333	306.60236
Acer spp	44.15963401	41.54315335	86	150	554	-3.01667	19.53333	8.27917	410.08536
Acer spp	44.20190654	41.51108227	94	177	631	-3.4	18.95	7.77917	359.04596
Acer spp	44.24503136	41.51134643	88	152	563	-2.38333	20.28333	8.97083	620.75763
Acer spp	44.37444763	41.51302392	87	160	573	-2.46667	19.91667	8.7625	253.92322
Acer spp	44.24544372	41.47892262	82	142	530	-2.13333	20.71667	9.3375	812.18658
Acer spp	44.20271306	41.44628878	77	142	509	-1.95	21.11667	9.64167	633.86121
Acer spp	44.24579547	41.44650724	79	141	520	-2.15	20.8	9.375	553.98645
Acer spp	44.37507123	41.44814688	76	145	516	-1.05	22.06667	10.5625	172.13367
Acer spp	44.46205502	41.35132287	81	172	599	-1.9	20.88333	9.54583	316.16452
Acer spp	44.59117892	41.35189903	77	169	587	-1.28333	21.43333	10.15417	325.37363
Acer spp	44.41935803	41.31871485	83	182	631	-3.01667	19.45	8.25	217.06451
Acer spp	44.4623098	41.31889648	75	169	575	-1.41667	21.65	10.19583	372.95041
Acer spp	44.54836926	41.31929335	75	165	574	-1.18333	21.75	10.375	334.89102
Acer spp	44.72058728	41.28650256	72	159	539	-0.36667	22.7	11.28333	217.2395
Acer spp	44.67888919	41.25397474	72	163	554	-1.16667	21.73333	10.36667	257.53253
Acer spp	42.28350824	43.00631194	243	277	1071	-2.01667	20.21667	8.99583	893.57599
Acer spp	41.94522204	41.7983642	486	401	1785	3.05	24.01667	13.61667	515.39789
Acer spp	43.48190197	42.7691747	218	250	994	-6.41667	15.23333	4.25	687.91571
Acer spp	43.48193574	42.76829264	231	264	1049	-6.9	14.6	3.6625	631.20044
Acer spp	43.48316982	42.768309	225	256	1022	-6.81667	14.7	3.75417	694.34576
Acer spp	43.61513624	42.76997217	251	272	1175	-8.36667	12.61667	1.92083	620.56104
Acer spp	43.61461684	42.73842944	232	237	1026	-7.13333	14.25	3.4	567.25214
Acer spp	42.25378939	42.68146558	431	383	1701	-1.41667	19.4	8.9	598.62506
Acer spp	42.29896357	42.68164001	406	361	1596	-1.06667	20.06667	9.42917	632.50299
Acer spp	42.78190995	42.69199816	281	264	1142	-1.65	20.68333	9.45	651.34784
Acer spp	42.30046055	42.61775018	412	374	1627	0.16667	21.45	10.75833	697.97852
Acer spp	42.34430978	42.61875771	418	374	1641	-0.61667	20.53333	9.91667	943.54065
Acer spp	42.60750544	42.62366849	389	401	1584	-3.91667	16.88333	6.3625	1046.89209
Acer spp	42.65257432	42.62461032	298	308	1227	-1.28333	20.63333	9.625	436.94736
Acer spp	43.44241671	42.6380587	248	225	1033	-3.65	18.71667	7.45	600.28241
Acer spp	43.26776191	42.6031401	250	234	1034	-3.13333	19.13333	7.9125	519.04626
Acer spp	42.47850661	42.55696489	462	395	1790	-3.48333	16.83333	6.55833	696.35913
Acer spp	42.91671732	42.56578349	283	257	1141	-1.53333	20.65	9.5125	692.53229
Acer spp	43.13712539	42.56864366	286	270	1167	-2.96667	19.03333	7.95417	608.28943
Acer spp	43.31126073	42.57137022	203	204	870	-1.55	21.26666	9.82083	397.36005
Acer spp	42.96283844	42.53327544	289	260	1163	-1.05	21.25	10.05	267.05429
Acer spp	43.39979319	42.5402214	247	265	1079	-3.31667	18.91667	7.72083	300.19659
Acer spp	42.52491434	42.49224007	435	358	1645	-1.38333	19.65	9.07083	306.39191
Acer spp	42.61244096	42.49409794	364	332	1424	-0.41667	21.26667	10.39583	846.41302
Acer spp	43.00647397	42.50163281	339	319	1383	-2.13333	19.73333	8.725	377.58841
Acer spp	43.13781918	42.50475259	257	253	1068	-1.78333	20.48333	9.30417	662.5451
Acer spp	43.26919615	42.50678561	300	278	1246	-3.61667	18.13333	7.15833	466.99893
Acer spp	42.57003427	42.46078747	401	320	1513	-0.31667	21.21667	10.425	796.04395
Acer spp	43.05125695	42.46999277	348	357	1456	-3.33333	18.03333	7.2625	333.32117
Acer spp	43.22635193	42.47281898	300	287	1257	-3.31667	18.36667	7.425	541.89941
Acer spp	42.9659163	42.43612589	380	357	1532	-2.86667	18.46667	7.725	735.81451
Acer spp	43.05227378	42.43759032	348	332	1419	-2.83333	18.7	7.8625	310.99838
Acer spp	42.83462581	42.40126439	349	252	1288	0.51667	22.85	11.69583	141.79915
Acer spp	43.27184573	42.40964644	273	222	1074	-1.65	20.61667	9.45417	510.16565
Acer spp	43.14288328	42.37424539	360	295	1410	-3.58333	17.71667	6.975	428.37833
Acer spp	43.44879362	42.37877572	241	180	915	-0.63333	22.26666	10.80833	463.82108
Acer spp	44.9344306	42.39020681	122	199	741	-4.91667	17.73333	6.32917	665.67108
Acer spp	44.84698874	42.35676494	143	227	848	-5.9	16.23333	5.025	563.2442
Acer spp	44.8906646	42.35776956	113	189	684	-3.83333	19.1	7.56667	831.96936
Acer spp	44.89195336	42.35683414	110	186	673	-3.83333	19.11667	7.5875	553.70392
Acer spp	44.67240009	42.32398602	135	201	779	-3.61667	19.2	7.73333	648.98688
Acer spp	44.93449798	42.3253629	138	197	803	-4.21667	18.51667	7.0625	578.39087
Acer spp	42.88277857	42.27250223	373	244	1328	-0.03333	22	10.975	347.56006
Acer spp	42.92634067	42.27416303	363	238	1292	-0.11667	21.96667	10.93333	632.45789
Acer spp	45.32854932	42.25916572	96	164	649	-2.63333	20.63333	8.9875	620.44983
Acer spp	44.84730017	42.22796764	106	180	665	-2.43333	20.7	9.11667	549.44061
Acer spp	44.89093248	42.19558562	146	207	872	-4.45	17.75	6.54167	547.2431
Acer spp	45.45779216	42.19386843	110	169	694	-3.45	19.36667	7.87083	723.75275
Acer spp	42.84353242	42.14206143	233	219	943	2.3	25.26667	13.85	29.44486
Acer spp	44.76027145	42.16301806	104	166	638	-1.83333	21.2	9.6875	534.26398
Acer spp	45.11013615	42.162297	113	198	732	-2.83333	19.96667	8.525	371.84406
Acer spp	45.41397983	42.16154895	86	160	625	-2	21.31667	9.65	381.59009
Acer spp	44.63099694	42.12936937	125	189	746	-2.76667	19.78333	8.46667	289.40802
Acer spp	44.93465133	42.12990808	125	182	751	-3.81667	18.45	7.225	392.20914
Acer spp	45.06653441	42.1299074	125	218	801	-4.01667	18.2	6.98333	367.04767
Acer spp	45.37145885	42.12930741	101	165	655	-2.05	21.06667	9.475	356.63846
Acer spp	45.45730718	42.12991603	107	166	684	-2.53333	20.46667	8.91667	594.27771
Acer spp	45.54444738	42.12860798	96	163	689	-1.86667	21.5	9.81667	489.15845
Acer spp	42.93389772	42.07889156	242	251	1018	1.18333	23.85	12.5625	420.69705
Acer spp	43.23843621	42.08394507	195	170	811	0.63333	23.53333	12.125	330.07574
Acer spp	45.28303176	42.09807296	74	164	584	-1.31667	21.98333	10.3375	250.45958
Acer spp	45.41360643	42.09673995	72	158	572	-1.16667	22.2	10.51667	412.04248
Acer spp	45.50056503	42.09644762	87	162	654	-1.66667	21.58333	9.94583	581.23663
Acer spp	45.63125555	42.09665872	110	178	736	-3.35	19.28333	7.875	1021.80774
Acer spp	42.97725054	42.04723364	230	258	1014	-0.18333	22.06667	10.9625	226.75978
Acer spp	42.89137689	42.01328394	251	268	1066	-1	20.83333	9.9125	524.03247
Acer spp	43.02174293	42.01558765	211	246	950	0.15	22.63333	11.40417	822.71747
Acer spp	44.84900108	42.03253872	133	195	833	-3.26667	18.75	7.6625	386.39227
Acer spp	45.10994819	42.03259439	95	215	704	-2.71667	19.7	8.425	372.1814
Acer spp	45.58709253	42.03111857	81	164	643	-1.18333	22.08333	10.45417	567.8891
Acer spp	42.93586237	41.98166207	224	245	975	-0.41667	21.85	10.7375	568.26929
Acer spp	43.23991222	41.98673716	173	165	739	0.33333	23.21667	11.8	355.17178
Acer spp	43.2845347	41.98742184	185	175	788	-0.45	22.18333	10.8875	607.52448
Acer spp	43.45712722	41.98985382	181	196	828	-2.08333	20.08333	8.975	374.0401
Acer spp	45.80534897	41.99743412	112	174	762	-1.51667	21.71667	10.07917	839.91132
Acer spp	42.76324241	41.94688813	248	267	1050	-0.26667	21.85	10.80417	837.13855
Acer spp	43.54474051	41.95945775	165	174	743	-1.28333	21.36667	10.05	661.97736
Acer spp	43.7184472	41.96153751	143	191	739	-2.08333	20.26667	9.06667	226.61421
Acer spp	45.84836868	41.96467348	82	168	661	-0.75	22.75	11.00833	439.76242
Acer spp	45.97758811	41.96365484	123	187	818	-1.85	21.36667	9.7	940.52222
Acer spp	44.84798837	41.93523812	107	162	689	-1.33333	21.15	9.89583	182.25806
Acer spp	45.15201167	41.93525613	112	214	801	-2.71667	19.35	8.24167	328.08688
Acer spp	45.23998314	41.93516901	106	231	811	-2.46667	19.75	8.575	253.49556
Acer spp	45.32561805	41.93584076	83	204	664	-1.2	21.51667	10.13333	319.39005
Acer spp	46.15064182	41.92965414	103	192	790	-2.33333	20.98333	9.28333	540.04626
Acer spp	43.63298987	41.89479516	211	227	942	-3.03333	18.98333	7.93333	594.3324
Acer spp	43.9366971	41.89891899	137	211	778	-3.83333	17.93333	6.9875	397.19138
Acer spp	44.19706913	41.90103485	100	175	621	-1.41667	21.25	9.91667	374.57309
Acer spp	44.89151634	41.90293509	118	193	792	-2.4	19.66667	8.60417	370.85577
Acer spp	45.06623795	41.90291319	114	214	809	-2.95	18.83333	7.87083	610.77655
Acer spp	46.10673198	41.89853563	94	185	746	-1.63333	21.68333	10.0125	556.74139
Acer spp	44.63248064	41.86994663	91	160	608	-0.96667	21.65	10.36667	418.57257
Acer spp	44.6746632	41.87096555	93	163	628	-1.36667	21.03333	9.85	367.46429
Acer spp	44.89153351	41.87141116	112	165	729	-1.91667	20.26667	9.15833	301.50787
Acer spp	45.06507264	41.87138089	125	228	868	-2.65	19.21667	8.20833	411.41705
Acer spp	46.3241732	41.86292749	109	190	846	-2.46667	20.83333	9.10833	579.0993
Acer spp	43.28766626	41.82620949	197	211	880	-3.05	18.86667	7.875	401.32532
Acer spp	43.41760719	41.82810055	164	167	737	-3.21667	18.71667	7.69583	695.72626
Acer spp	43.67771194	41.83048928	198	218	925	-4.06667	17.66667	6.7375	581.92957
Acer spp	44.93621371	41.83808312	120	178	784	-2.45	19.33333	8.3875	160.93166
Acer spp	44.97829627	41.83809878	120	191	804	-2.43333	19.43333	8.46667	274.66162
Acer spp	45.02169199	41.83900848	125	207	836	-2.63333	19.16667	8.2125	555.33685
Acer spp	45.2384509	41.83784432	125	176	795	-2.26667	19.73333	8.66667	324.48267
Acer spp	45.62987131	41.83635579	72	210	671	-0.53333	22.41667	10.91667	210.21417
Acer spp	45.67205581	41.8370264	78	194	623	0.18333	23.45	11.83333	134.82582
Acer spp	43.59291861	41.79705774	150	165	712	-3.26667	18.9	7.7875	491.00714
Acer spp	44.50282041	41.80462695	97	205	707	-2.35	19.7	8.65417	414.45749
Acer spp	44.54501828	41.80563047	88	187	638	-1.41667	20.93333	9.78333	286.72635
Acer spp	44.67494794	41.80520693	87	181	639	-1.3	21.01667	9.86667	296.9057
Acer spp	45.10833149	41.80568779	103	166	672	-1.3	20.96667	9.825	142.28142
Acer spp	45.23837012	41.80632921	116	158	719	-1.36667	20.91667	9.7375	142.15485
Acer spp	45.32504453	41.80609864	141	247	978	-3.96667	17.35	6.55417	389.72299
Acer spp	42.25220019	41.74038121	449	322	1616	-2.83333	17.48333	7.28333	434.43411
Acer spp	42.3806457	41.74332919	450	369	1681	-4.61667	15.48333	5.3625	777.85797
Acer spp	43.11625132	41.75780543	176	186	790	-3.01667	18.96667	7.95	251.61279
Acer spp	45.2815656	41.77381531	125	173	789	-2.11667	19.81667	8.7875	148.11145
Acer spp	45.67134503	41.77128015	86	204	662	-0.05	22.95	11.4375	320.26083
Acer spp	44.54539171	41.74084466	94	199	677	-2.43333	19.51667	8.54583	380.54697
Acer spp	45.36801056	41.74112762	100	154	640	-0.25	22.35	11.04583	256.59305
Acer spp	45.41130343	41.7409718	100	157	643	-0.35	22.28333	10.95833	215.58061
Acer spp	45.45452973	41.73993526	99	157	641	-0.18333	22.53333	11.15833	362.57001
Acer spp	45.54113199	41.74044273	122	199	804	-1.41667	20.88333	9.6625	354.45029
Acer spp	45.5844595	41.74023952	116	210	797	-0.88333	21.61667	10.32917	116.6919
Acer spp	45.71545099	41.73860686	105	217	763	-0.78333	21.86667	10.4875	269.16351
Acer spp	45.75762142	41.73834554	89	208	689	0.21667	23.31667	11.78333	160.05624
Acer spp	45.97403145	41.73757943	63	161	568	1.58333	25.51667	13.63333	14.24781
Acer spp	42.46981085	41.68056569	383	299	1406	-4.78333	15.75	5.39583	202.87927
Acer spp	44.50354702	41.70729131	96	192	655	-2.88333	18.88333	7.99167	275.48865
Acer spp	45.80051869	41.70561146	102	213	753	-0.18333	22.7	11.24167	326.7124
Acer spp	42.38588517	41.61467074	338	288	1283	-4.36667	16.41667	5.95833	741.19092
Acer spp	45.88737114	41.64006875	110	217	803	-0.31667	22.41667	10.99167	319.26166
Acer spp	42.21471024	41.57825337	316	291	1211	-1.65	19.75	9.05833	902.57574
Acer spp	44.46112501	41.60984092	85	159	574	-1.51667	20.88333	9.72917	316.27045
Acer spp	42.30355386	41.54705911	255	270	1093	-3	18.33333	7.64167	826.37524
Acer spp	44.50701145	41.25334007	74	163	559	-1.76667	21.23333	9.80417	532.69879
Acer spp	43.52512072	42.80215827	227	255	1054	-7.58333	13.73333	2.87917	508.90079
Acer spp	46.61272835	41.30795257	104	190	732	0.6	23.46667	11.925	311.40005
Acer spp	46.65486144	41.27492816	98	175	686	1.1	24.18333	12.54583	224.59297
Acer spp	43.4826927	42.73677537	252	288	1135	-6.98333	14.45	3.5625	374.8493
Acer spp	42.86849887	42.69367895	353	300	1397	-4.15	17.43333	6.53333	798.62634
Acer spp	43.57337659	42.67217517	223	216	956	-3.45	19.18333	7.79583	930.11987
Acer spp	42.3882343	42.61887667	384	334	1496	0.6	22.4	11.48333	565.96997
Acer spp	43.09004836	42.63370607	337	268	1323	-4.3	17.36667	6.425	415.32275
Acer spp	43.09132115	42.63276372	327	259	1281	-3.76667	18.1	7.06667	340
Acer spp	43.48505816	42.63953119	264	254	1119	-6	15.55	4.6375	677.04651
Acer spp	43.17975668	42.57024759	319	323	1327	-4.36667	17.21667	6.30833	474.33954
Acer spp	42.91888847	42.50008422	337	301	1345	-1.31667	20.71667	9.65417	385.62418
Acer spp	44.97932831	42.51895476	166	243	948	-7.78333	13.95	2.87083	625.89374
Acer spp	42.65986866	42.43024781	391	316	1474	-0.06667	21.68333	10.79167	263.66077
Acer spp	43.18442731	42.40732228	369	364	1545	-5.18333	15.53333	5.0375	182.45
Acer spp	43.44681597	42.41119661	261	197	1009	-1.88333	20.63333	9.32917	663.6377
Acer spp	45.06682989	42.42170016	136	214	817	-6.5	15.68333	4.44583	551.1261
Acer spp	45.06554114	42.29287759	137	220	839	-5.46667	16.76667	5.51667	782.05115
Acer spp	45.24126919	42.25936452	114	182	706	-4.53333	18	6.6375	649.00153
Acer spp	45.06540618	42.16227718	144	233	894	-5.15	16.73333	5.65417	499.21338
Acer spp	45.06659254	42.16229451	144	233	893	-5.06667	16.83333	5.74167	480.62772
Acer spp	45.76143936	42.06254482	123	198	826	-4.96667	17.11667	5.9125	867.92456
Acer spp	45.84802235	42.03042398	137	204	913	-5.01667	17.05	5.82917	730.10614
Acer spp	42.45944497	41.97210257	341	351	1378	0.5	22.13333	11.35	723.85425
Acer spp	45.89113792	41.99674613	143	219	965	-5.58333	16.21667	5.1125	618.91278
Acer spp	46.02092884	41.96325957	134	208	898	-4.51667	17.76667	6.45417	518.68201
Acer spp	45.10979315	41.93539433	95	186	687	-2.25	19.96667	8.8	429.13516
Acer spp	46.06382913	41.93133798	123	192	831	-2.85	20.05	8.51667	644.68909
Acer spp	46.36757206	41.8623648	141	235	978	-5.51667	16.71667	5.375	820.2207
Acer spp	43.07224335	41.82191244	262	261	1112	-4.63333	16.38334	5.79583	624.3573
Acer spp	45.06503889	41.83807341	131	228	894	-3.23333	18.3	7.44583	523.58191
Acer spp	42.55251398	41.77958804	366	303	1400	-4.4	16.18333	5.82917	340.27783
Acer spp	43.2452206	41.7922447	169	185	758	-2.55	19.66667	8.5375	620.97827
Acer spp	44.24197507	41.77162361	110	207	742	-3.61667	18.15	7.2375	414.27527
Acer spp	44.50210671	41.73972852	105	207	735	-2.73333	19.13333	8.19583	344.94638
Acer spp	44.58933356	41.6427874	95	180	653	-1.9	20.2	9.1625	330.51776
Acer spp	44.54632762	41.61112746	84	154	573	-1.41667	20.96667	9.8125	236.58614
Acer spp	42.94932436	41.56130604	201	254	989	-6.06667	15.06667	4.40417	468.25421
Acer spp	42.9493534	41.56038788	207	257	1010	-6.36667	14.7	4.0625	650.68274
Acer spp	44.41900652	41.35021284	81	174	605	-2.53333	20.08333	8.83333	455.78174
Acer spp	44.50653488	41.31821182	77	166	574	-2.15	20.51667	9.23333	410.94281
Acer spp	44.29133216	41.22070536	81	174	609	-3.96667	18.51667	7.2875	366.48602
Acer spp	42.37300808	43.00752021	306	338	1330	-4.65	16.9	5.975	892.87738
Acer spp	42.81426736	42.9853138	247	318	1195	-6.9	14.63333	3.70417	815.79901
Acer spp	42.90690185	42.85735937	309	290	1279	-6.1	15.5	4.54167	961.58929
Acer spp	42.68801153	42.81983792	284	298	1194	-4.63333	17	6.06667	524.41205
Acer spp	42.60121552	42.78652581	281	300	1185	-3.51667	18.1	7.19167	866.61755
Acer spp	42.16994685	41.6411108	297	242	1102	0.25	22.03333	11.18333	670.41779
Acer spp	42.21451835	41.60976081	305	271	1168	-1.78333	19.45	8.83333	762.45587
Acer spp	43.5699001	42.7694071	226	253	1058	-8.18333	12.91667	2.15417	531.51575
Acer spp	42.29750984	42.71402279	429	395	1717	-3.73333	16.51667	6.2375	984.66443
Acer spp	42.47321211	42.71803641	393	372	1582	-3.86667	16.9	6.39167	549.61987
Acer spp	42.51713747	42.71898861	434	499	1876	-6	14.11667	3.87917	489.03476
Acer spp	43.26292451	42.73275175	241	252	1049	-5.36667	16.48333	5.42083	365.56943
Acer spp	42.34157598	42.68351106	456	422	1820	-3.88333	16.33333	6.0875	510.85028
Acer spp	43.22202827	42.66726849	304	294	1267	-5.6	15.85	4.9875	696.52063
Acer spp	43.35254455	42.67013897	300	267	1236	-6.55	14.71667	3.9125	434.05185
Acer spp	43.44038765	42.67045038	290	302	1266	-6.68333	14.66667	3.82083	746.37994
Acer spp	43.44159492	42.67048482	285	323	1305	-7.88333	12.93333	2.30417	588.99915
Acer spp	43.44199345	42.60564249	202	208	874	-3.05	19.41667	8.10417	674.86963
Acer spp	43.31385354	42.47504957	334	354	1447	-5.58333	15.33333	4.72083	303.26721
Acer spp	43.40266206	42.47542143	312	326	1362	-5.58333	15.53333	4.83333	218.90866
Acer spp	43.4452155	42.47692528	310	322	1355	-5.93333	15.08333	4.41667	381.16006
Acer spp	44.97810917	42.45409404	143	217	836	-6.71667	15.33333	4.14583	561.36884
Acer spp	44.58450757	42.38854504	204	303	1144	-7.56667	13.91667	2.98333	825.47565
Acer spp	44.75973336	42.32418425	184	296	1101	-6.93333	14.66667	3.68333	517.28424
Acer spp	45.15291062	42.32526164	146	210	861	-6.35	15.66667	4.50417	445.04605
Acer spp	45.58980633	42.32382873	122	266	901	-8.2	13.35	2.32917	696.74457
Acer spp	45.63471181	42.32270636	122	272	911	-8.2	13.41667	2.375	569.16956
Acer spp	45.15284443	42.29289353	151	221	900	-6.93333	14.76667	3.74583	544.53284
Acer spp	44.97814018	42.25963422	164	238	975	-6.75	14.81667	3.85	614.81134
Acer spp	45.67602313	42.09546705	132	198	866	-5.31667	16.65	5.48333	549.34143
Acer spp	43.84874758	41.96292724	144	191	752	-2.68333	19.53333	8.40417	421.12231
Acer spp	43.8499827	41.96202095	144	195	761	-2.86667	19.3	8.17917	308.79767
Acer spp	42.72223427	41.9127683	305	337	1295	-3.95	16.65	6.29167	745.80292
Acer spp	43.15610075	41.92056724	260	303	1184	-5.11667	15.56667	5.11667	797.66034
Acer spp	43.19949455	41.92123808	227	274	1051	-4.08333	17.05	6.41667	568.12585
Acer spp	43.41648245	41.9244454	217	236	985	-3.9	17.53333	6.74167	498.14355
Acer spp	43.71909614	41.92913032	142	187	728	-2	20.46667	9.22083	340.63763
Acer spp	43.805935	41.92916569	147	198	771	-2.88333	19.25	8.14583	600.02832
Acer spp	42.54881825	41.87680117	348	341	1439	-3.65	16.83333	6.52917	264.56946
Acer spp	43.84991295	41.89809155	187	227	931	-5.1	16.18333	5.44167	250.68108
Acer spp	46.28028495	41.89575892	136	209	919	-4.58333	17.95	6.50833	703.96021
Acer spp	43.20132507	41.85646606	213	275	1018	-4.86667	16.08333	5.5125	435.74533
Acer spp	43.80711365	41.86522197	167	220	861	-4.93333	16.4	5.64583	281.36453
Acer spp	43.80833504	41.86433399	170	224	877	-5.28333	15.93333	5.21667	375.07199
Acer spp	42.98558645	41.8204429	300	293	1257	-5.06667	15.66667	5.2125	710.36609
Acer spp	43.76560324	41.83146758	173	215	862	-5.08333	16.25	5.47917	442.91196
Acer spp	42.59576058	41.78142937	374	311	1436	-5.2	15.13333	4.87083	604.3302
Acer spp	43.76500528	41.79991961	200	230	978	-6.08333	14.95	4.29583	488.44345
Acer spp	44.32827128	41.80458553	124	227	832	-4.16667	17.3	6.47917	114.77805
Acer spp	42.40907436	43.17134813	253	318	1235	-7.8	13.18333	2.47917	631.99365
Acer spp	42.33739289	41.74329799	476	374	1765	-4.68333	15.2	5.17083	548.80414
Acer spp	42.51038252	41.74712496	397	333	1510	-5.63333	14.41667	4.3	393.67499
Acer spp	43.37595797	41.76266272	230	246	1029	-5.15	16.16667	5.40833	129.71507
Acer spp	43.98217345	41.76874195	162	231	920	-6.26667	14.63333	4.06667	437.51572
Acer spp	43.9833887	41.7687347	159	229	912	-6.06667	14.93333	4.33333	389.42523
Acer spp	42.68471842	41.71748519	305	278	1227	-5.06667	15.66667	5.22083	453.95264
Acer spp	43.42006681	41.7299532	176	223	863	-5.43333	15.83333	5.10833	232.67574
Acer spp	43.5498949	41.73164729	196	231	954	-6.46667	14.46667	3.85833	301.38181
Acer spp	43.42083831	41.6984493	182	216	878	-5.58333	15.73333	4.9875	308.23691
Acer spp	43.46409747	41.69812604	170	202	831	-5.4	16.06667	5.24583	380.09604
Acer spp	42.18932611	43.13374217	263	337	1246	-5.31667	15.85	5.0875	794.4577
Acer spp	42.34282977	41.61280937	318	249	1164	-2.4	19	8.28333	779.51013
Acer spp	42.56105761	41.55374046	266	272	1167	-5.9	14.93333	4.43333	501.93625
Acer spp	42.56226343	41.52037932	258	273	1153	-6.9	13.6	3.225	750.16864
Acer spp	42.41185969	43.1056801	261	319	1249	-7.96667	12.71667	2.16667	863.8252
Acer spp	42.32481643	43.07213488	320	374	1470	-7.61667	12.9	2.42083	764.17603
Acer spp	42.10557148	43.03347993	318	370	1420	-4.78333	15.9	5.3875	552.28613
Acer spp	42.0629301	43.00082381	318	380	1429	-4.73333	15.68333	5.3	841.79395
Acer spp	42.1953205	43.00331887	269	306	1185	-2.76667	18.91667	7.94583	752.89709
Acer spp	42.85725582	43.01850769	239	277	1121	-7.4	14.16667	3.2125	562.70508
Acer spp	42.19678152	42.97093007	262	302	1154	-1.98333	19.83333	8.82917	1084.17615
Acer spp	42.54962891	42.97903307	264	381	1295	-8.01667	12.63333	2.1	861.78943
Acer spp	42.68192763	42.98269084	240	293	1107	-7.05	14.25	3.4	644.64252
Acer spp	42.85839348	42.9861303	265	292	1224	-7.43333	14	3.0875	732.95569
Acer spp	42.59615471	42.94763075	284	414	1383	-6.18333	15.18333	4.325	633.42877
Acer spp	42.95003337	42.92209237	309	295	1322	-7.26667	14.15	3.24583	568.04224
Acer spp	42.9522043	42.85726943	318	295	1329	-6.45	15.06667	4.14583	1015.07043
Acer spp	42.99606657	42.82563714	277	288	1196	-6.45	15.01667	4.1125	665.48706
Acer spp	43.39434939	42.79950741	215	251	985	-6.15	15.63333	4.60417	459.88043
Acer spp	43.43711247	42.80098167	209	246	976	-6.8	14.8	3.83333	671.26373
Acer spp	36.610082	50.555392	107	191	539	-5.55	20.28333	7.56667	115.4816
Acer spp	43.239813	49.341626	79	118	377	-6.41667	22.63334	8.32917	101.30153
Acer spp	33.980914	49.86357	117	204	560	-4.41667	20.41667	8.17083	143.17821
Acer spp	34.381792	49.512513	122	196	576	-4.28333	20.6	8.31667	27.16615
Acer spp	36.339737	50.586133	111	199	557	-5.56667	20.15	7.4875	38.19686
Acer spp	33.547186	44.561797	174	141	624	2.28333	22.38333	11.7	63.60032
Acer spp	18.737332	51.703058	83	214	551	-0.91667	18.53333	8.7	16.67333
Acer spp	33.449977	51.708409	111	252	636	-5.51667	19.16667	7.0125	33.42155
Acer spp	33.968949	49.871013	113	196	540	-4.38333	20.61667	8.2875	24.20744
Acer spp	31.758577	50.261698	99	220	553	-4.03333	19.93333	8.07917	55.42562
Acer spp	35.056817	52.224308	105	236	626	-6.31667	18.95	6.51667	69.51978
Acer spp	18.117917	49.585154	138	282	785	-1.43333	18.43333	8.57083	100.23473
Acer spp	25.103087	49.953378	122	270	729	-3.05	17.83333	7.5375	165.85837
Acer spp	48.511761	41.881026	72	66	350	3.35	25.45	14.1	24.02082
Acer spp	27.676145	50.140952	106	285	642	-3.5	18.66667	7.74583	35.25621
Acer spp	35.529169	49.381725	104	161	482	-4.41667	21	8.47917	26.05763
Acer spp	40.223278	50.53512	105	178	527	-6.36667	20.76667	7.4125	103.81233
Acer spp	30.295025	50.310708	122	266	640	-3.86667	19.45	7.93333	17.40689
Acer spp	30.316888	50.469956	113	250	608	-3.91667	19.5	7.9375	60.4566
Acer spp	35.253945	51.69723	108	239	627	-6.01667	19.41667	6.925	41.833
Acer spp	39.97838	50.542847	95	164	479	-6.26667	20.86667	7.49167	151.20847
Acer spp	36.533522	50.594247	106	188	532	-5.6	20.25	7.5125	95.90099
Acer spp	18.858094	47.98754	139	198	665	-0.93333	20.3	9.86667	181.30637
Acer spp	30.314461	50.460774	113	247	600	-3.85	19.66667	8.05	97.52948
Acer spp	38.679803	51.895585	114	218	614	-7.06667	19.56667	6.45417	35.22783
Acer spp	33.783322	44.411085	233	144	756	0.6	20.01667	9.62083	446.60162
Acer spp	17.706371	49.162214	142	261	770	-1.36667	18.61667	8.7	128.15225
Acer spp	24.609755	48.496625	118	275	765	-4.16667	17.25	6.84167	509.71069
Acer spp	25.654826	40.490316	223	51	618	6.43333	25.35	15.38333	151.78932
Acer spp	18.065727	46.380692	122	198	629	0.33333	21.53333	11.12083	32.18695
Acer spp	20.150023	46.69566	107	154	522	0	21.93333	11.2375	3.60555
Acer spp	19.273021	48.072084	110	157	547	-0.85	20.73333	10.14583	29.83287
Acer spp	18.584649	49.1681	178	292	891	-2.01667	18.3	8.275	190.36281
Acer spp	21.085141	49.900481	111	276	695	-1.68333	18.3	8.39167	74.57882
Acer spp	22.135943	48.98995	140	249	742	-1.8	19.45	9.1	254.20071
Acer spp	19.34881	47.509008	129	176	618	-0.83333	20.65	10.13333	103.98557
Acer spp	20.184073	47.07447	105	157	524	-0.16667	21.75	11.06667	6.55744
Acer spp	18.200585	46.00635	157	227	767	0.38333	21.48333	11.14167	130.57565
Acer spp	17.203535	49.272591	94	192	546	-0.75	19.25	9.29583	42.28475
Acer spp	16.883261	48.872922	93	186	545	-0.2	19.98333	9.95833	72.62231
Acer spp	18.810881	47.794595	128	187	622	-0.68333	20.7	10.2	268.33746
Acer spp	30.57389	52.29951	93	233	581	-4.83333	19	7.19583	23.66432
Acer spp	20.662845	48.099073	100	224	608	-1.85	19.2	8.90417	340.02499
Acer spp	18.885406	47.625886	120	177	582	-0.86667	20.48333	10.0125	72.28416
Acer spp	16.934887	48.215248	101	192	568	0.2	20.75	10.59167	29.3087
Acer spp	37.367282	37.025568	319	6	616	3.41667	26.48333	14.60417	133.81331
Acer spp	18.953018	47.515245	141	193	676	-1.6	19.31667	9.04167	322.57092
Acer spp	24.892795	37.780556	239	10	538	8.53333	22.7	15.2625	575.21039
Acer spp	18.480207	46.013165	149	207	730	0.18333	21.31667	10.95833	142.80406
Acer spp	18.540038	44.546268	166	206	766	1.3	21.96667	11.65833	106.91586
Acer spp	24.123651	45.760006	86	219	570	-2.15	19.81667	9.04167	35.87478
Acer spp	16.901957	47.338725	105	217	642	0.3	21.03333	10.85833	6.16441
Acer spp	19.905415	51.815732	82	218	566	-1.55	18.15	8.21667	24.5153
Acer spp	24.765668	45.307364	125	224	722	-3.01667	19.05	8.21667	216.49019
Acer spp	17.060398	48.282938	121	223	669	-0.11667	20.35	10.22083	166.4482
Acer spp	16.826047	48.787016	83	174	496	0.01667	20.25	10.20417	23.68544
Acer spp	22.268646	44.615781	126	147	585	0.36667	22.81667	11.75833	364.82462
Acer spp	19.642844	52.483963	74	199	520	-1.31667	18.41667	8.43333	23.9583
Acer spp	18.311667	47.062594	122	174	595	-0.21667	21.1	10.64583	25.45584
Acer spp	19.711219	50.06455	125	274	731	-1.41667	18.33333	8.50417	60.77006
Acer spp	22.100375	50.756556	90	221	607	-1.65	18.65	8.59583	10.95445
Acer spp	18.157738	48.447747	134	204	664	-1.28333	19.26667	9.1125	251.57106
Acer spp	18.965407	47.502586	144	199	689	-1.6	19.26667	9.02083	202.47221
Acer spp	17.21659	46.899598	137	255	776	0	20.68333	10.52917	136.01471
Acer spp	20.007778	48.384167	105	186	595	-1.41667	20.06667	9.52083	17.46425
Acer spp	31.76098	41.449138	313	218	1090	4.7	23.36667	13.6625	201.00995
Acer spp	19.850079	51.80518	79	215	555	-1.55	18.1	8.2	22.78157
Acer spp	16.786906	48.599973	91	179	522	0.05	20.33333	10.27083	38.98718
Acer spp	21.854658	43.637851	139	141	631	0.51667	21.86667	11.32917	400.43726
Acer spp	23.537606	46.729127	97	227	594	-2.05	19.1	8.82917	287.02612
Acer spp	18.984444	47.897066	133	170	615	-1.18333	19.95	9.56667	81.57205
Acer spp	19.189815	47.419667	117	153	553	-0.46667	21.2	10.5875	19.18333
Acer spp	17.541844	47.763434	111	190	581	0.2	21.21667	10.87917	3
Acer spp	25.543789	45.352424	121	253	718	-4.13333	17.63333	6.9375	191.11514
Acer spp	18.134043	47.974937	112	171	558	-0.08333	21.08333	10.68333	5.65685
Acer spp	18.365935	48.447778	134	178	628	-1.06667	19.8	9.50833	134.40982
Acer spp	27.300918	43.271982	106	104	472	1.55	23.11667	12.175	90.55385
Acer spp	20.62573	48.105422	99	226	607	-1.7	19.46667	9.10417	531.69635
Acer spp	18.974661	47.650049	119	169	570	-1	20.23333	9.80417	231.36768
Acer spp	45.91444	51.521362	108	157	507	-9.21667	20.7	6.00417	206.02185
Acer spp	19.301745	47.676259	121	184	602	-0.83333	20.68333	10.1375	66.70832
Acer spp	22.252536	49.832818	108	226	631	-1.81667	18.73333	8.62083	11.22497
Acer spp	40.183741	50.090249	104	167	487	-5.9	21.45	7.97083	79.75587
Acer spp	30.52188	50.349611	104	230	564	-3.78333	19.75	8.10833	25.70992
Acer spp	34.707585	49.596126	109	172	510	-4.36667	20.83333	8.40417	34.19064
Acer spp	28.841958	48.259001	100	197	582	-2.73333	20.33333	8.94167	53.09426
Acer spp	17.650752	46.780118	120	198	631	0.33333	21.5	11.13333	21.14237
Acer spp	39.990185	50.264809	96	156	464	-5.96667	21.3	7.85833	121.82774
Acer spp	45.971453	51.626256	89	142	437	-9.15	21.26667	6.32917	35.34119
Acer spp	35.592883	50.730133	114	210	602	-5.6	19.73333	7.26667	47.26521
Acer spp	33.433348	50.380113	107	199	534	-4.65	20.15	7.9375	11.26943
Acer spp	39.687195	45.191846	147	147	665	0.83333	24.2	12.2875	3.16228
Acer spp	23.047231	48.710722	207	316	999	-3.06667	18.26667	7.90833	469.82123
Acer spp	18.068572	52.041503	77	208	519	-0.68333	18.61667	8.825	10.34408
Acer spp	23.987108	50.156372	102	229	636	-2.25	18.65	8.37917	3
Acer spp	36.328015	49.62632	106	173	502	-4.68333	21.08333	8.38333	114.8869
Acer spp	26.316626	52.090404	97	235	600	-3.5	18.51667	7.64583	9.27362
Acer spp	39.661756	51.883579	100	196	553	-7.01667	20.15	6.77083	22.56103
Acer spp	43.963633	49.293578	85	107	367	-6.65	23.08333	8.44583	4
Acer spp	17.48652	49.042333	106	188	576	-0.51667	19.8	9.74167	92.25508
Acer spp	23.974933	49.980874	108	241	677	-2.46667	18.26667	8.09167	65.90903
Acer spp	18.707532	47.542811	109	160	532	-0.76667	20.55	10.09583	76.39371
Acer spp	16.737721	52.486523	87	191	530	-0.35	18.43333	8.85	17.40689
Acer spp	17.212297	47.961896	108	191	578	0.26667	21.06667	10.8125	1.41421
Acer spp	18.81121	47.989117	117	165	561	-0.51667	20.96667	10.40417	45.17743
Acer spp	16.981747	49.217512	103	191	578	-0.78333	19.11667	9.22083	56.33826
Acer spp	17.527271	49.039661	113	200	613	-0.65	19.66667	9.59583	126.41203
Acer spp	19.986173	44.105676	227	286	1100	-1.55	17.9	8.31667	88.18163
Acer spp	17.54833	46.810381	124	208	659	0.41667	21.5	11.1625	179.0419
Acer spp	20.74589	39.881458	473	83	1220	2.11667	20.21667	10.62917	321.24756
Acer spp	19.017781	49.786508	141	338	865	-1.95	17.66667	7.9375	140.02499
Acer spp	20.15726	44.730747	140	187	679	1.61667	22.95	12.4625	18.76166
Acer spp	19.529822	44.894172	146	191	694	1.55	22.73333	12.3375	3
Acer spp	19.363977	47.439819	125	169	599	-0.63333	20.98333	10.3875	55.85696
Acer spp	18.202193	49.803457	115	240	664	-0.86667	18.96667	9.1125	10.44031
Acer spp	17.645945	49.00945	105	192	574	-0.68333	19.7	9.6125	22.95648
Acer spp	19.160742	51.978264	81	214	547	-1.1	18.5	8.59167	9.69536
Acer spp	18.891884	48.006506	142	208	687	-1.11667	20.08333	9.67917	159.32356
Acer spp	17.58204	50.164221	97	239	618	-1.61667	17.75	8.0625	23.19483
Acer spp	16.952149	48.799491	91	180	527	-0.08333	20.18333	10.12083	21.63331
Acer spp	39.489587	51.608503	96	183	521	-6.75	20.45	7.05417	2.44949
Acer spp	19.816557	44.760062	143	195	693	1.63333	22.85	12.41667	11.22497
Acer spp	19.519956	49.363229	174	347	980	-3.7	16.16667	6.325	216.00694
Acer spp	17.062397	49.144948	94	194	557	-0.55	19.48333	9.53333	123.98387
Acer spp	19.555804	47.284416	117	158	565	-0.48333	21.25	10.6375	8.48528
Acer spp	16.700318	40.889117	179	94	643	7.25	23.7	14.83333	85.76713
Acer spp	22.358321	51.051491	89	228	610	-2.06667	18.2	8.13333	36.51027
Acer spp	21.784512	48.535516	104	201	577	-1.15	20.21667	9.8125	222.12608
Acer spp	17.056371	51.030005	89	239	594	-0.46667	18.81667	9.10417	3.16228
Acer spp	22.008421	50.003734	105	235	631	-1.53333	18.86667	8.8	16
Acer spp	20.701328	46.495983	116	161	551	0.2	22.08333	11.4375	2.44949
Acer spp	18.160409	46.13946	164	247	815	-0.03333	20.88333	10.65	261.28528
Acer spp	18.904797	47.74914	131	200	639	-0.93333	20.36667	9.9	408.22421
Acer spp	17.015803	49.710056	93	212	554	-1.11667	18.7	8.81667	97.73434
Acer spp	18.530533	49.746759	152	311	858	-1.63333	18.01667	8.28333	129.8345
Acer spp	18.973442	47.632121	126	181	608	-1.38333	19.71667	9.36667	307.5386
Acer spp	26.677733	45.697528	79	240	583	-3.46667	18.75	7.79583	381.83768
Acer spp	19.005591	47.692958	138	187	650	-1.1	20.08333	9.68333	157.43253
Acer spp	16.783063	50.071293	166	348	917	-3.08333	15.76667	6.29167	134.66997
Acer spp	16.795678	52.392509	87	192	533	-0.35	18.51667	8.8875	5.38516
Acer spp	20.251684	48.228797	92	188	550	-1.21667	20.41667	9.8375	103.11644
Acer spp	17.366575	49.315575	91	189	531	-0.58333	19.55	9.5625	52.46904
Acer spp	22.440053	49.374651	128	269	743	-2.75	17.8	7.71667	51.7494
Acer spp	17.033889	49.214167	110	203	618	-0.88333	18.98333	9.0875	46.80812
Acer spp	25.576016	42.648439	214	207	913	-2.38333	17.73333	7.7375	425.15292
Acer spp	19.0014	47.445217	113	151	536	-0.41667	21.2	10.6	113.41958
Acer spp	19.116423	48.571865	116	175	581	-1.75	19.38333	8.9875	102.88343
Acer spp	30.648047	50.235892	98	219	536	-3.66667	20.05	8.325	36.46917
Acer spp	19.907004	51.820845	82	224	577	-1.55	18.1	8.2	22.27106
Acer spp	18.590512	47.422513	112	166	547	-0.43333	21.03333	10.5	97.94897
Acer spp	18.099822	49.575759	138	279	782	-1.43333	18.4	8.55417	77.12328
Acer spp	17.63323	49.518885	128	265	743	-1.53333	18.16667	8.37083	271.14941
Acer spp	18.039899	49.460743	128	264	728	-1.33333	18.58333	8.69583	170.29387
Acer spp	18.465537	47.705262	135	208	664	-0.71667	20.46667	10.07917	151.12578
Acer spp	27.203235	51.296633	109	280	646	-3.6	18.56667	7.65417	18.1659
Acer spp	27.226117	45.722727	74	165	482	-0.65	22.66667	11.175	12.92285
Acer spp	19.223688	48.672155	146	197	700	-2.31667	18.63333	8.3	77.55643
Acer spp	16.944933	49.282591	91	182	523	-0.81667	19.01667	9.14167	83.1685
Acer spp	16.696406	47.985223	111	241	675	-0.15	20.15	10.12917	143.13281
Acer spp	26.664293	49.420624	109	291	651	-3.28333	18.45	7.77917	29.71532
Acer spp	17.843813	46.422365	129	207	665	0.36667	21.48333	11.1125	42.86024
Acer spp	16.779233	48.036392	100	201	585	0.25	20.78333	10.64583	25.65151
Acer spp	16.856858	48.404895	94	175	531	0.2	20.63333	10.5125	6.55744
Acer spp	16.734735	48.133642	100	202	583	0.25	20.71667	10.60833	10.90871
Acer spp	18.580447	47.626531	121	175	584	-0.83333	20.36667	9.95833	46.15192
Acer spp	17.114231	48.177662	121	217	656	-0.28333	20.13333	10.04583	205.32413
Acer spp	17.018089	48.731338	90	177	516	0.01667	20.38333	10.2875	14.79865
Acer spp	17.745072	48.338447	108	170	548	-0.06667	20.85	10.52083	3
Acer spp	18.848109	46.431073	113	167	563	0.21667	21.73333	11.2	2.44949
Acer spp	18.849154	47.635231	129	192	631	-0.9	20.33333	9.90417	96.55569
Acer spp	17.135669	48.112582	102	182	553	0.25	20.95	10.7125	8.60233
Acer spp	19.709884	47.170246	107	155	526	-0.33333	21.45	10.80417	11.78983
Acer spp	21.872878	49.910171	122	272	730	-1.65	18.7	8.66667	124.62344
Acer spp	18.939521	47.838329	128	167	604	-0.78333	20.58333	10.09167	88.12491
Acer spp	17.694397	43.214284	350	139	1266	4.53333	23.46667	13.51667	43.38202
Acer spp	17.542657	48.018815	109	183	564	0.16667	21.11667	10.8	2.23607
Acer spp	16.7881	46.936653	121	257	758	0.25	20.85	10.75417	69.80688
Acer spp	19.539979	47.948327	130	207	671	-1.3	20	9.55	127.24779
Acer spp	19.24646	47.610037	131	187	638	-0.83333	20.65	10.12083	55.05452
Acer spp	18.12457	49.599211	132	274	764	-1.83333	17.83333	8.05833	257.68781
Acer spp	18.125122	49.214553	164	282	844	-2.31667	17.41667	7.6375	126.62148
Acer spp	17.326048	48.041801	106	187	566	0.21667	21.03333	10.77917	1.73205
Acer spp	16.753154	48.734253	90	186	531	-0.25	19.88333	9.8875	112.24973
Acer spp	17.352612	49.361164	91	195	542	-0.58333	19.55	9.55417	11.57584
Acer spp	20.509521	48.705269	103	218	642	-2.26667	18.85	8.475	165.62004
Acer spp	23.328972	46.764384	101	206	578	-2.55	18.48333	8.26667	253.64542
Acer spp	17.394995	48.363383	99	165	515	-0.2	20.41667	10.225	39.94997
Acer spp	19.235057	47.708402	111	165	546	-0.58333	21	10.41667	32.17142
Acer spp	18.177376	46.985693	129	185	630	-0.11667	21.15	10.72083	24.39262
Acer spp	19.070719	45.518127	137	187	658	0.9	22.15	11.75417	90.68076
Acer spp	17.084444	49.291944	88	182	519	-0.6	19.45	9.47917	44.06813
Acer spp	18.980737	47.494731	141	193	671	-1.6	19.28333	9.03333	236.47621
Acer spp	19.271924	49.234447	138	252	746	-3.4	16.66667	6.72917	174.14362
Acer spp	16.929448	48.741	87	174	504	0.03333	20.35	10.27917	2.64575
Acer spp	30.381394	50.366569	116	257	620	-3.86667	19.51667	7.9625	20.09975
Acer spp	19.002945	47.836967	112	152	534	-0.68333	20.83333	10.275	135.08145
Acer spp	31.474908	49.749426	97	215	525	-3.53333	20.38333	8.55417	128.03125
Acer spp	16.987048	48.690556	90	174	512	0.01667	20.43333	10.30833	16.21728
Acer spp	17.004934	48.181282	124	233	687	-0.38333	19.88333	9.8375	230.92422
Acer spp	17.457896	48.944636	107	197	592	-0.51667	19.88333	9.76667	104.75686
Acer spp	20.211523	46.457867	110	157	531	0.15	22	11.34583	8.18535
Acer spp	20.480295	47.776394	103	164	539	-0.61667	21.25	10.575	22.33831
Acer spp	20.939978	40.86316	200	82	634	1.01667	20.58333	10.4125	172.75995
Acer spp	21.200054	48.789726	99	225	625	-2.16667	18.63333	8.42917	146.44794
Acer spp	16.883315	52.431373	87	192	531	-0.41667	18.51667	8.85833	22.15852
Acer spp	27.555042	46.993424	90	214	602	-1.73333	21.06667	9.8625	126.96456
Acer spp	29.358194	40.918703	274	109	853	5.26667	23.45	13.95833	63.00793
Acer spp	17.011927	47.979172	104	195	579	0.3	20.96667	10.775	10.0995
Acer spp	17.331487	48.394341	111	203	604	-0.65	19.71667	9.63333	176.81912
Acer spp	18.18145	49.44513	138	284	779	-1.8	18.05	8.225	103.98077
Acer spp	17.387544	48.865266	111	221	632	-0.83333	19.35	9.35417	92.22256
Acer spp	18.444925	49.719672	136	281	778	-1.36667	18.48333	8.62917	15.68439
Acer spp	20.251761	49.149613	130	273	779	-4.61667	15.2	5.38333	233.95085
Acer spp	16.913105	49.259319	99	188	559	-1.01667	18.71667	8.9	240.9751
Acer spp	18.339169	49.215531	143	238	723	-1.98333	18.05	8.13333	242.36955
Acer spp	16.866008	49.155193	93	185	538	-0.4	19.68333	9.69167	50.42817
Acer spp	39.142699	51.55392	100	184	535	-6.65	20.43333	7.0875	99.05049
Acer spp	16.933913	48.12962	120	233	675	-0.76667	19.28333	9.37083	421.60291
Acer spp	16.806499	48.813835	83	171	491	0.01667	20.25	10.20417	14.76482
Acer spp	16.810455	48.802202	83	173	494	0.01667	20.23333	10.19167	14.52584
Acer spp	30.89235	50.105709	97	226	540	-3.63333	20.11667	8.375	102.78619
Acer spp	18.980905	47.490389	138	190	658	-1.3	19.78333	9.45	254.29117
Acer spp	26.932962	41.136033	209	70	691	4.58333	24.13333	13.8875	87.30407
Acer spp	19.580199	50.245771	150	324	854	-1.8	17.53333	7.8875	63.85139
Acer spp	17.852425	46.549168	142	226	727	0.15	21.18333	10.85833	97.95918
Acer spp	20.718369	39.967596	462	85	1198	2.68333	21.03333	11.3125	975.98517
Acer spp	30.568045	50.429779	104	230	562	-3.75	19.95	8.23333	114.35034
Acer spp	28.850223	40.193562	233	66	676	5.8	24.71667	14.85833	21.47091
Acer spp	19.773835	48.075549	123	200	662	-1.45	19.95	9.46667	85.6738
Acer spp	26.073463	43.857782	135	170	635	0.38333	23.11667	11.925	95.08418
Acer spp	23.381249	46.338804	134	249	776	-3.45	16.78333	6.92083	194.59702
Acer spp	18.8228	50.365459	142	293	787	-1.2	18.11667	8.475	43.10452
Acer spp	21.904522	47.856786	118	191	593	-0.65	21.06667	10.52917	8.06226
Acer spp	18.838721	47.733861	152	217	728	-1.25	19.8	9.47083	357.66324
Acer spp	17.022244	47.781987	105	206	605	0.35	21.16667	10.925	2.64575
Acer spp	17.838087	49.222736	125	235	678	-1.28333	18.83333	8.86667	135.56917
Acer spp	23.043351	42.628415	131	139	602	-0.68333	20.53333	9.95417	78.40918
Acer spp	19.465735	47.359716	122	165	588	-0.51667	21.13333	10.53333	41.833
Acer spp	23.254444	48.752222	224	372	1129	-4.18333	16.53333	6.45	308.75555
Acer spp	22.254501	36.948194	366	30	940	7.11667	23.26667	14.69583	307.99677
Acer spp	18.175334	48.523131	115	170	563	-0.56667	20.36667	10.04167	30.4795
Acer spp	19.882205	47.914748	157	268	842	-3.05	17.23333	7.25417	130.18065
Acer spp	29.890032	40.699233	161	94	574	5.56667	24.45	14.61667	238.30652
Acer spp	18.968892	47.555334	127	181	610	-1	20.31667	9.8625	82.68616
Acer spp	20.087906	48.965567	146	340	898	-4.8	15.1	5.24167	223.69398
Acer spp	18.447743	46.4246	127	197	643	-0.06667	21.15	10.7625	86.99426
Acer spp	19.044162	47.698333	116	161	549	-0.78333	20.68333	10.14583	259.04825
Acer spp	17.517222	46.578344	126	215	673	0.51667	21.53333	11.225	18.11077
Acer spp	19.656947	46.91708	113	159	552	-0.26667	21.5	10.86667	5.19615
Acer spp	31.487893	47.217223	97	143	463	-1.96667	21.96667	9.9125	15.23155
Acer spp	16.805777	50.144478	174	366	967	-3.06667	15.81667	6.34167	328.91489
Acer spp	22.943437	40.584522	154	61	505	5.68333	26.48333	15.7875	27.62245
Acer spp	20.998529	48.754667	139	296	860	-3.15	17.16667	7.175	296.65973
Acer spp	27.550397	47.18526	80	174	509	-1.38333	21.7	10.39583	156.88213
Acer spp	16.882218	51.163905	89	237	583	-0.33333	18.81667	9.15	14.24781
Acer spp	21.523458	47.198955	116	164	558	-0.08333	21.71667	11.13333	2.23607
Acer spp	23.221235	41.257583	114	75	422	4.1	25.98333	14.75833	12.40967
Acer spp	17.890854	46.831947	125	205	645	0.03333	21.21667	10.83333	78.90501
Acer spp	17.950028	49.365278	133	248	721	-1.36667	18.63333	8.72917	212.08725
Acer spp	19.179777	47.618496	111	159	541	-0.56667	21.13333	10.5	28.03569
Acer spp	20.008872	46.437908	110	157	529	0.1	21.91667	11.27917	4.58258
Acer spp	20.706351	44.522771	160	206	766	0.71667	21.58333	11.3625	218.85384
Acer spp	16.932199	47.24323	109	220	661	0.35	21.05	10.8875	12.8841
Acer spp	21.078852	46.853825	113	159	542	0.1	22	11.35417	3.16228
Acer spp	21.32456	40.512546	161	70	535	2.3	22.3	11.87917	6.85565
Acer spp	16.834238	48.383711	96	175	537	0.2	20.63333	10.525	7
Acer spp	24.124933	45.76373	86	214	567	-2.06667	19.91667	9.13333	31.76476
Acer spp	40.721053	51.030402	95	188	526	-6.96667	20.36667	6.90833	12.60952
Acer spp	23.119234	46.857738	131	268	731	-2.78333	18.05	7.95	106.78015
Acer spp	18.11978	46.137976	158	238	789	0.05	20.98333	10.70833	133.21036
Acer spp	18.015398	49.520534	148	301	842	-1.63333	18.13333	8.32917	95.20504
Acer spp	18.989151	47.606411	111	164	543	-0.88333	20.45	10.00417	153.13066
Acer spp	17.992817	49.331628	133	237	706	-1.55	18.38333	8.51667	84.10707
Acer spp	25.159294	48.171974	113	307	808	-4.8	16.2	5.95417	382.77802
Acer spp	24.166066	35.239993	372	5	805	8.75	21.43333	14.82083	413.69193
Acer spp	19.240778	47.59948	131	187	640	-0.73333	20.81667	10.25	76.95453
Acer spp	16.752733	49.482487	140	297	811	-2.31667	16.8	7.23333	46.50806
Acer spp	16.694626	47.80119	97	207	596	0.4	21.01667	10.87917	1.73205
Acer spp	19.091589	48.712117	130	191	641	-2.55	18.11667	7.925	159.20741
Acer spp	17.113484	51.095021	89	233	583	-0.4	18.86667	9.16667	3.16228
Acer spp	19.047242	47.906642	119	156	554	-0.98333	20.41667	9.91667	40.02499
Acer spp	21.351114	46.271529	124	171	593	0.38333	22.13333	11.55	2.64575
Acer spp	27.431389	38.11	250	10	544	9.1	28.01667	17.88333	5.19615
Acer spp	18.941337	47.490575	140	193	670	-1.25	19.88333	9.50833	200.74611
Acer spp	21.513463	39.506272	317	70	897	2.15	20.85	11.02917	408.69058
Acer spp	20.521305	44.736433	164	211	781	0.86667	21.86667	11.59583	113.91663
Acer spp	17.390134	48.101446	106	181	558	0.18333	21	10.75	2.64575
Acer spp	23.70666	40.881243	140	69	443	5.31667	25.93333	15.2375	39.33192
Acer spp	26.886155	49.591545	107	289	644	-3.33333	18.5	7.74583	92.49865
Acer spp	17.029083	50.024791	117	258	676	-1.81667	17.65	7.92083	98.46319
Acer spp	22.418421	48.020663	134	197	624	-0.81667	20.95	10.42083	3.4641
Acer spp	23.140583	42.697974	137	152	632	-0.73333	20.51667	9.91667	128.37056
Acer spp	17.778376	46.814162	121	200	628	0.23333	21.45	11.04167	38.39271
Acer spp	33.755837	44.479527	207	143	700	1.45	21.25	10.69583	165.54456
Acer spp	30.326937	50.302653	119	265	635	-3.88333	19.45	7.91667	27.36786
Acer spp	45.923189	51.558041	115	174	545	-9.31667	20.36667	5.7625	25.59297
Acer spp	43.099939	44.046784	57	199	537	-1.75	21.35	9.7875	313.10703
Acer spp	30.513648	50.357823	110	239	588	-3.81667	19.65	8.05	76.57676
Acer spp	39.190602	51.719403	112	213	608	-6.88333	20	6.775	21.23676
Acer spp	30.31477	50.30581	122	268	643	-3.86667	19.45	7.925	30.06659
Acer spp	21.244523	50.521597	109	239	627	-1.4	18.43333	8.5625	51.40039
Acer spp	30.587503	50.326001	98	216	532	-3.68333	20.01667	8.31667	2.23607
Acer spp	27.923127	49.571168	99	272	609	-3.4	18.81667	7.85833	33.01515
Acer spp	45.728593	51.688234	98	148	475	-9.3	20.83333	6.02917	86.84469
Acer spp	31.581972	47.637111	105	158	512	-2.58333	21.48333	9.45	35.51056
Acer spp	31.408056	47.563583	102	156	497	-2.3	21.75	9.73333	18.27567
Acer spp	31.430639	47.565306	104	156	499	-2.33333	21.73333	9.69583	47.83304
Acer spp	31.434194	47.568167	104	156	500	-2.3	21.78333	9.74583	45.38722
Acer spp	31.403806	47.570556	104	157	501	-2.3	21.78333	9.74167	25.05993
Acer spp	31.257972	47.479194	105	166	512	-2.3	21.63333	9.6375	13.71131
Acer spp	31.436694	47.578306	107	160	516	-2.4	21.63333	9.61667	17.54993
Acer spp	31.443028	47.583278	107	160	516	-2.4	21.63333	9.6125	45.70558
Acer spp	31.421361	47.564806	104	156	499	-2.33333	21.73333	9.7	34.38023
Acer spp	31.4205	47.582417	105	160	511	-2.38333	21.68333	9.65417	23.79075
Acer spp	31.423389	47.559389	101	153	486	-2.28333	21.83333	9.77917	44.15881
Acer spp	31.406417	47.553778	99	153	484	-2.3	21.75	9.72917	38.23611
Acer spp	37.437014	44.744261	211	158	767	1.15	22.2	10.975	314.73639
Acer spp	37.549966	44.729034	215	156	773	1.68333	23	11.67083	286.61124
Acer spp	37.435164	44.735034	201	139	719	1.81667	23.06667	11.775	269.23596
Acer spp	37.5186	44.724658	224	166	804	0.85	21.85	10.65	220.1454
Acer spp	37.511776	44.774391	208	163	760	1.55	22.93333	11.57917	213.06102
Acer spp	37.526997	44.744328	221	169	801	0.65	21.7	10.47917	271.41849
Acer spp	37.506945	44.774735	208	161	759	1.38333	22.71667	11.38333	283.66528
Acer spp	37.495759	44.738738	217	163	782	1.5	22.71667	11.42083	324.8569
Acer spp	37.438084	44.759955	216	165	784	0.55	21.48333	10.33333	183.37666
Acer spp	37.515205	44.723384	217	161	782	1.6	22.81667	11.52917	345.66168
Acer spp	37.408168	44.773782	210	158	762	0.66667	21.7	10.49167	292.9761
Acer spp	37.550665	44.725612	215	155	769	1.98333	23.43333	12.04583	290.72495
Acer spp	21.712134	51.007998	83	213	559	-1.56667	18.68333	8.6	40.16217
Acer spp	34.097856	44.485169	211	136	707	0.65	20.41667	9.8625	435.65927
Acer spp	36.613078	50.549305	109	191	541	-5.55	20.25	7.52083	114.89996
Acer spp	33.431826	50.782221	111	216	574	-5.01667	19.6	7.47917	93.30059
Acer spp	36.083812	51.56912	123	245	673	-6.31667	19.05	6.55833	21.40093
Acer spp	30.50251	50.380307	116	251	616	-3.86667	19.6	7.99167	70.11419
Acer spp	45.775839	51.682295	87	135	429	-9.25	21.03333	6.15417	81.81076
Acer spp	27.817057	49.584103	102	281	630	-3.36667	18.86667	7.8875	50.54701
Acer spp	21.943293	37.700689	309	23	790	6	23.68333	14.24167	388.89716
Acer spp	31.530828	49.724706	103	227	556	-3.73333	19.88333	8.17917	201.09698
Acer spp	37.788692	50.533955	101	171	499	-5.7	20.76667	7.74583	93.24162
Acer spp	44.067779	49.315937	91	116	397	-6.73333	22.98333	8.35	28.05352
Acer spp	46.985054	42.788545	53	191	478	-1.91667	20.51667	9.16667	140.87228
Acer spp	44.333966	36.380792	271	3	649	1.63333	25.66667	13.2625	759.33984
Acer spp	24.328918	50.892243	104	259	640	-2.56667	18.38333	8.03333	30.4795
Acer spp	25.826562	52.529134	101	236	617	-3.6	18.15	7.38333	17.72005
Acer spp	19.26632	49.714116	128	288	754	-2.01667	17.86667	8	111.82129
Acer spp	36.098201	51.570171	123	243	671	-6.31667	19.11667	6.58333	38.0526
Acer spp	36.19952	50.712045	117	204	594	-5.65	19.96667	7.34583	50.95096
Acer spp	39.063539	51.247344	113	195	591	-6.55	20.15	7.00417	55.23586
Acer spp	16.857554	52.437316	87	192	533	-0.41667	18.51667	8.8625	21.16601
Acer spp	33.847947	44.506783	204	133	677	1.4	21.36667	10.74583	241.92148
Acer spp	16.826035	52.464216	89	195	542	-0.41667	18.43333	8.82083	13.67479
Acer spp	36.082775	51.561231	122	242	666	-6.31667	19.11667	6.5875	44.18144
Acer spp	30.471806	50.371555	119	262	639	-3.91667	19.45	7.9	22.27106
Acer spp	26.790414	48.637261	107	272	620	-2.36667	20.05	9.06667	190.32866
Acer spp	17.753975	49.102345	136	228	708	-1	19.25	9.225	234.36723
Acer spp	27.711132	50.078626	108	285	645	-3.5	18.66667	7.74167	32.03123
Acer spp	22.22219	49.796134	112	239	664	-2.05	18.26667	8.2625	118.43564
Acer spp	40.008747	50.680048	92	163	474	-6.23333	21.16667	7.67083	8.94427
Acer spp	27.72408	50.096419	108	287	646	-3.46667	18.7	7.7625	5.38516
Acer spp	17.035991	50.599278	97	241	618	-0.95	18.41667	8.6875	39.53479
Acer spp	30.574477	50.449387	101	224	548	-3.76667	19.91667	8.2125	13
Acer spp	24.67165	41.327306	287	124	892	-0.43333	19.18333	9.09167	316.31155
Acer spp	45.935863	51.5304	109	154	505	-9.21667	20.66667	5.97083	211.11134
Acer spp	35.320837	51.885013	117	256	678	-6.26667	19	6.56667	23.5372
Acer spp	36.178862	52.053252	107	219	606	-6.61667	19.08333	6.45	86.99426
Acer spp	30.511146	50.374434	113	248	609	-3.91667	19.45	7.89583	76.58329
Acer spp	30.492595	50.343001	110	239	588	-3.81667	19.65	8.05833	40.22437
Acer spp	23.494642	49.037128	144	294	837	-3.96667	16.85	6.69167	289.77234
Acer spp	40.775512	52.093843	89	179	504	-7.6	20.08333	6.47917	11.44552
Acer spp	26.523025	50.334406	96	258	599	-3.21667	18.6	7.88333	56.00893
Acer spp	24.568028	52.421415	99	237	609	-3.18333	18.13333	7.54583	22.78157
Acer spp	30.321503	50.302757	121	268	641	-3.86667	19.45	7.92083	27.34959
Acer spp	35.974325	50.598602	112	193	557	-5.46667	20.28333	7.61667	108.07405
Acer spp	35.190568	49.826096	122	199	578	-4.75	20.45	8.02083	57.5326
Acer spp	30.482625	50.361117	119	259	632	-3.95	19.4	7.85417	29.96665
Acer spp	40.053503	50.416343	95	155	464	-6.16667	21.03333	7.6375	105.14751
Acer spp	33.761411	44.484177	204	137	684	1.63333	21.48333	10.9125	249.83394
Acer spp	38.532623	51.677237	111	210	597	-6.86667	19.66667	6.59583	65.62012
Acer spp	30.338944	50.454568	116	254	618	-3.86667	19.56667	7.99167	49.28489
Acer spp	33.443434	50.38372	108	202	541	-4.65	20.18333	7.94167	11.31371
Acer spp	34.127106	52.387383	100	246	616	-6.01667	18.95	6.65833	25.4362
Acer spp	55.437683	52.353344	75	125	384	-11.93333	21.06667	4.9125	58.94065
Acer spp	26.224763	52.143289	95	229	590	-3.5	18.51667	7.64583	2.23607
Acer spp	32.669997	52.370075	108	260	643	-5.65	18.71667	6.6875	11.44552
Acer spp	30.461765	50.36103	119	262	639	-3.91667	19.41667	7.87083	11.87434
Acer spp	21.952037	37.703853	313	24	797	5.6	23.3	13.86667	153.47313
Acer spp	26.243192	50.529194	90	248	573	-3.1	18.65	7.95417	19.94994
Acer spp	39.795182	52.005349	97	195	541	-7.21667	20.01667	6.6125	18.35756
Acer spp	24.377304	51.021469	96	247	603	-2.6	18.38333	8.00417	15.36229
Acer spp	39.21998	51.743997	103	198	565	-6.88333	20.08333	6.8	131.9697
Acer spp	34.056524	44.450726	250	161	817	-0.9	18.38333	8.04583	829.95239
Acer spp	33.68244	44.511964	188	134	646	2.35	22.46667	11.76667	141.06027
Acer spp	35.996722	50.611068	115	199	577	-5.55	20.01667	7.42917	117.63928
Acer spp	39.188963	51.755951	115	218	620	-6.91667	19.95	6.725	14.28286
Acer spp	29.83196	50.009762	116	272	625	-3.7	19.36667	7.98333	14.59452
Acer spp	40.299286	43.674231	350	270	1342	0.18333	20.28333	9.93333	535.37183
Acer spp	39.195818	51.754987	113	216	616	-6.91667	19.95	6.7125	13
Acer spp	39.937157	50.553195	92	159	464	-6.21667	20.91667	7.54583	170.89763
Acer spp	21.228446	42.33896	139	111	536	1.2	21.58333	11.2625	75.19308
Acer spp	30.414971	48.361797	119	200	610	-2.86667	20.48333	8.88333	14.4222
Acer spp	39.188739	51.752214	115	218	620	-6.91667	19.95	6.7125	12.16553
Acer spp	23.047298	48.710583	211	324	1024	-3.06667	18.26667	7.90833	493.66385
Acer spp	36.511475	50.600927	112	199	564	-5.65	20.01667	7.36667	39.50949
Acer spp	30.54171	50.296294	100	217	535	-3.68333	19.95	8.27917	14.3875
Acer spp	30.066655	50.174405	119	269	630	-3.8	19.45	7.94583	34.64102
Acer spp	35.27762	51.684922	104	230	601	-5.98333	19.5	6.975	43.31282
Acer spp	19.855137	50.053006	125	281	740	-1.75	17.83333	8.1125	243.86267
Acer spp	35.533801	52.388843	114	246	662	-6.65	18.65	6.1875	16.43168
Acer spp	22.0803	49.3456	147	266	804	-2.68333	17.6	7.6375	216.30302
Acer spp	32.392623	50.126067	106	209	547	-4.1	20.23333	8.21667	18.81489
Acer spp	30.483043	50.346629	113	247	603	-3.86667	19.55	7.96667	43.76071
Acer spp	39.597594	51.829029	103	200	569	-7.01667	20.08333	6.7375	49.22398
Acer spp	18.023017	49.51583	152	311	867	-1.9	17.73333	7.98333	163.50841
Acer spp	25.73924	50.1078	114	269	704	-3.16667	18.06667	7.60833	146.73105
Acer spp	40.178199	50.482116	93	158	468	-6.16667	21.26667	7.75833	30.01666
Acer spp	39.221383	51.731444	103	198	563	-6.83333	20.15	6.85417	82.03658
Acer spp	29.468627	50.636662	108	261	607	-3.88333	19.28333	7.86667	54.36911
Acer spp	50.513694	52.379833	68	128	364	-10.66667	21.53333	5.825	17.91647
Acer spp	34.543905	49.501382	118	186	556	-4.35	20.6	8.29167	70.2282
Acer spp	45.757101	51.684474	91	138	442	-9.25	21.05	6.17083	158.37613
Acer spp	35.269783	51.705278	116	253	667	-6.08333	19.2	6.76667	58.85575
Acer spp	43.189777	44.092316	59	190	535	-1.21667	22.2	10.48333	108.93576
Acer spp	53.590022	52.03055	61	109	341	-11.53333	21.41667	5.31667	54.46099
Acer spp	34.997208	52.001475	103	229	607	-6.11667	19.25	6.76667	60.30754
Acer spp	39.598015	51.96656	103	211	579	-7.11667	19.98333	6.64583	32.64965
Acer spp	35.298541	51.835975	120	257	686	-6.21667	19	6.58333	21.0238
Acer spp	18.2606	52.440499	77	202	517	-0.88333	18.38333	8.6	9.8995
Acer spp	38.603695	51.646155	111	202	589	-6.86667	19.7	6.62917	59.96666
Acer spp	39.569729	51.816473	106	203	580	-7.01667	20.05	6.725	17.11724
Acer spp	16.729177	48.421809	105	197	604	-0.16667	20.03333	10.03333	48.81598
Acer spp	31.196108	51.864748	100	237	586	-4.8	19.11667	7.27083	29.69848
Acer spp	31.244342	50.049243	91	213	515	-3.58333	20.28333	8.45833	16.49242
Acer spp	36.140327	51.57579	120	240	662	-6.31667	19.11667	6.57917	25.31798
Acer spp	33.629686	44.505315	187	128	637	2.21667	22.21667	11.56667	310.78772
Acer spp	33.985923	44.747061	194	159	698	0.16667	20.58333	9.74167	236.93248
Acer spp	39.026466	51.707142	103	196	560	-6.83333	20.05	6.8	112.74307
Acer spp	27.806846	49.610201	102	275	620	-3.36667	18.81667	7.875	20.97618
Acer spp	19.953286	50.109979	122	263	706	-1.41667	18.33333	8.5125	60.90156
Acer spp	32.231254	49.867418	110	214	561	-3.9	20.28333	8.32083	4.24264
Acer spp	19.801081	50.099255	122	262	701	-1.33333	18.43333	8.6	114.48144
Acer spp	46.061567	51.57227	106	140	477	-9.11667	21.3	6.375	65.41406
Acer spp	27.745675	50.077034	109	290	652	-3.46667	18.7	7.7625	5
Acer spp	33.827356	44.450656	226	145	743	0.9	20.55	10.05833	383.54269
Acer spp	31.892438	49.244092	97	200	496	-3.35	20.8	8.84167	24.61707
Acer spp	27.535532	42.429521	141	108	571	3.55	23.81667	13.34167	77.85242
Acer spp	28.078303	49.345035	102	277	624	-3.3	19.01667	8	100.45895
Acer spp	30.787158	51.99804	91	223	558	-4.73333	19.13333	7.325	7.2111
Acer spp	34.171459	52.393853	100	243	613	-6.05	18.96667	6.65833	22.02271
Acer spp	27.81188	49.590444	102	281	630	-3.36667	18.81667	7.87083	49.08157
Acer spp	17.656027	49.265259	123	242	696	-1.26667	18.68333	8.77917	115.03912
Acer spp	31.909802	49.22359	100	205	509	-3.4	20.7	8.7625	37.98684
Acer spp	42.66805	43.864934	61	263	639	-4.08333	18.06667	6.9125	417.16544
Acer spp	36.630255	50.520881	110	192	549	-5.55	20.35	7.5875	166.12947
Acer spp	23.960259	52.138122	91	226	569	-2.81667	18.23333	7.77083	6.32456
Acer spp	40.391653	48.264366	90	124	425	-4.5	22.58333	9.1875	128.98837
Acer spp	24.213605	48.141817	223	365	1169	-5.81667	14.71667	4.725	447.57458
Acer spp	24.062582	50.682227	92	208	581	-2.33333	18.58333	8.2625	10.81665
Acer spp	30.352445	50.531758	119	262	634	-3.88333	19.56667	7.9625	34.82815
Acer spp	16.96	47.75	105	209	609	0.36667	21.16667	10.93333	4.79583
Acer spp	16.89	47.76	102	210	611	0.4	21.11667	10.91667	2.44949
Acer spp	39.783501	43.707668	445	268	1564	2.28333	21.8	11.6375	430.80505
Acer spp	30.133999	50.301185	116	257	617	-3.83333	19.45	7.92917	59.74111
Acer spp	32.19925	48.076418	90	139	457	-3.06667	21.21667	9.13333	48.18713
Acer spp	31.750326	47.191724	91	136	440	-1.9	22.21667	10.07917	50.1996
Acer spp	37.203237	51.905663	94	205	555	-6.71667	19.38333	6.52917	11.26943
Acer spp	57.898681	51.123433	57	102	314	-12.71667	21.68333	4.8375	42.56759
Acer spp	40.46965	50.8608	98	187	526	-6.73333	20.46667	7.08333	35.1141
Acer spp	41.60928	51.114737	93	172	494	-7.25	20.71667	6.98333	89.87213
Acer spp	24.181412	48.481679	175	326	997	-5.53333	15.23333	5.10417	673.79968
Acer spp	36.170765	52.061353	110	225	620	-6.61667	19.08333	6.45	67.02238
Acer spp	35.965307	50.609791	113	199	573	-5.46667	20.21667	7.57083	114.18844
Acer spp	23.351306	48.06492	189	259	832	-2.31667	19.38333	8.91667	362.38654
Acer spp	30.326571	50.315739	119	260	625	-3.86667	19.45	7.93333	21.23676
Acer spp	31.929013	49.246753	100	208	515	-3.45	20.6	8.69583	68.19091
Acer spp	29.605213	49.185478	119	275	630	-3.36667	19.53333	8.20833	60.28267
Acer spp	40.164905	50.477368	93	158	469	-6.16667	21.26667	7.7625	32.69556
Acer spp	20.604878	49.048048	120	267	753	-3.78333	16.33333	6.40833	203.48465
Acer spp	22.483971	49.69241	118	258	710	-2.2	18.36667	8.27083	85.68547
Acer spp	35.07889	52.106272	106	236	626	-6.21667	19.15	6.6625	74.03378
Acer spp	36.784559	50.395625	103	178	508	-5.36667	20.63333	7.8375	21.49418
Acer spp	18.859735	47.983605	143	207	691	-1.15	19.96667	9.59167	253.4344
Acer spp	36.051989	35.067165	561	7	902	9.6	26.31667	17.97917	256.819
Acer spp	31.777112	52.455489	99	247	605	-5.33333	18.81667	6.86667	31.48015
Acer spp	33.546227	44.55798	177	144	631	2.18333	22.21667	11.575	51.049
Acer spp	19.09189	51.59719	86	215	566	-1.15	18.4	8.55	13.71131
Acer spp	30.854363	48.19611	101	162	499	-2.6	21.23333	9.39583	80.65978
Acer spp	35.253808	51.692158	104	233	609	-5.98333	19.5	6.96667	14.56022
Acer spp	30.539915	50.342112	101	219	541	-3.68333	19.96667	8.28333	70.26379
Acer spp	17.484445	48.144574	106	175	549	0.15	21	10.72083	2.64575
Acer spp	27.724231	50.127713	109	288	650	-3.5	18.66667	7.73333	15.84298
Acer spp	34.350682	44.836502	196	153	702	-0.65	19.9	8.9875	299.81161
Acer spp	34.349438	44.811692	199	154	713	-0.61667	19.88333	8.9875	242.98972
Acer spp	36.699758	51.80452	106	205	584	-6.51667	19.43333	6.64583	90.91205
Acer spp	36.464358	50.515123	113	199	568	-5.55	20.25	7.52917	77.98077
Acer spp	24.255511	50.866043	95	210	595	-2.46667	18.51667	8.15	18.86796
Acer spp	31.184576	50.48147	95	222	546	-3.91667	19.9	8.10833	37.18871
Acer spp	42.02808	51.38986	108	176	543	-7.58333	20.51667	6.71667	12.60952
Acer spp	31.22462	50.041402	91	213	514	-3.58333	20.28333	8.45833	7.28011
Acer spp	33.571447	44.624883	158	120	565	2.6	23	12.19167	109.15585
Acer spp	37.356496	51.504238	104	208	586	-6.55	19.61667	6.73333	68.3959
Acer spp	43.52248	41.794064	159	166	723	-2.78333	19.55	8.36667	299.59973
Acer spp	35.768283	33.299571	396	0	689	4.76667	18.8	11.99167	405.13083
Acer spp	19.918423	45.143367	163	208	757	0.46667	21.38333	11.1625	136.23509
Acer spp	24.274955	48.16964	170	279	913	-4.55	17.16667	6.65417	304.08057
Acer spp	39.197095	51.733086	112	213	609	-6.88333	20	6.7625	11.40175
Acer spp	25.871679	52.52164	100	235	614	-3.63333	18.23333	7.39167	12.32883
Acer spp	25.08343	49.950793	122	273	737	-3.08333	17.75	7.5	124.69162
Acer spp	41.739902	50.432279	90	149	445	-6.8	21.2	7.43333	70.12132
Acer spp	18.937018	51.55216	95	234	615	-1.15	18.3	8.49167	29.3087
Acer spp	40.062465	50.488379	91	155	453	-6.16667	21.16667	7.70833	34.85685
Acer spp	24.417908	51.012257	98	212	602	-2.6	18.43333	8.02917	5.38516
Acer spp	36.027804	49.907977	109	180	524	-4.98333	20.6	7.99167	65.52862
Acer spp	30.486853	50.355122	116	251	616	-3.91667	19.45	7.8875	36.16628
Acer spp	37.124807	51.466838	104	202	575	-6.45	19.63333	6.77917	56.2761
Acer spp	27.678976	50.157153	106	283	641	-3.46667	18.71667	7.7875	20.14944
Acer spp	19.785714	50.115146	122	262	701	-1.53333	18.03333	8.3125	164.93636
Acer spp	48.067783	52.52491	110	170	532	-10	20.86667	5.74583	193.35977
Acer spp	24.266037	48.166313	179	285	947	-4.65	16.96667	6.47917	311.16876
Acer spp	36.523592	50.607054	109	194	551	-5.6	20.18333	7.4875	103.94229
Acer spp	35.210795	49.832748	122	196	569	-4.8	20.4	7.98333	26.68333
Acer spp	31.823154	49.243647	99	206	507	-3.41667	20.6	8.6875	105.15227
Acer spp	40.287493	48.264121	97	140	462	-4.63333	22.18333	8.90833	43
Acer spp	44.480286	44.036597	69	148	463	-0.56667	24.2	11.7625	20.90454
Acer spp	16.764248	50.432331	135	313	804	-2.03333	17.05	7.45833	147.50594
Acer spp	29.371576	51.893892	102	261	645	-4.43333	18.71667	7.25833	35.04283
Acer spp	36.101196	51.58342	123	245	672	-6.31667	19.15	6.625	36.22154
Acer spp	20.743748	39.893295	486	89	1259	1.51667	19.55	10.01667	301.42993
Acer spp	18.911756	49.588113	173	364	976	-2.85	16.63333	6.95417	175.75836
Acer spp	23.509491	50.766578	90	221	608	-2.41667	18.25	8.03333	27.73085
Acer spp	42.399851	44.032359	64	270	683	-3.96667	17.88333	6.8875	173.27147
Acer spp	30.037783	50.087415	119	272	635	-3.8	19.35	7.91667	4.12311
Acer spp	34.112636	44.882095	178	154	664	0.33333	21.23333	10.1875	79.68061
Acer spp	30.514314	50.344405	107	234	576	-3.78333	19.75	8.10833	40.11234
Acer spp	29.271729	52.025892	103	274	666	-4.55	18.51667	7.1125	33.45146
Acer spp	36.760372	50.618805	113	195	565	-5.6	20.45	7.61667	105.22832
Acer spp	49.180583	52.324745	84	146	425	-10.18333	21.51667	6.0125	53.90733
Acer spp	39.195512	51.740405	112	215	612	-6.88333	20	6.77083	14.24781
Acer spp	25.29353	45.533628	111	303	734	-4.85	16.46667	5.9875	288.32446
Acer spp	44.785576	41.694439	78	142	540	0.26667	23.1	11.75833	311.54294
Acer spp	35.346987	52.352524	108	237	637	-6.55	18.65	6.24583	14.79865
Acer spp	39.651758	51.875713	100	193	547	-7.01667	20.18333	6.78333	31.55947
Acer spp	17.075838	52.244125	82	197	523	-0.35	18.61667	8.95	18.3303
Acer spp	35.966389	50.610745	117	207	594	-5.56667	19.93333	7.38333	76.15117
Acer spp	34.685795	51.986613	108	260	650	-6.08333	19.05	6.67917	33
Acer spp	30.033518	50.492622	116	260	620	-3.91667	19.36667	7.87083	21.09502
Acer spp	24.470039	50.824794	101	250	619	-2.56667	18.38333	8.03333	30.88689
Acer spp	40.313192	51.167783	94	184	514	-6.78333	20.65	7.15417	14.21267
Acer spp	19.17447	48.725531	140	207	698	-2.91667	17.61667	7.47083	481.41666
Acer spp	31.924535	49.21379	102	211	523	-3.38333	20.75	8.8	54.80876
Acer spp	43.840183	43.278088	97	247	698	-1.51667	21.4	9.925	143.01048
Acer spp	37.451467	44.793372	197	147	714	1.7	23.13333	11.75	195.67064
Acer spp	19.873962	49.945907	131	345	841	-1.9	17.71667	7.95417	198.03535
Acer spp	25.862724	52.51559	100	235	610	-3.6	18.25	7.40417	14.59452
Acer spp	25.076382	42.348186	161	139	658	1.51667	23.36667	12.3625	27.34959
Acer spp	41.718475	43.438689	203	323	1093	-5.81667	14.51667	4.14583	929.75104
Acer spp	16.915208	48.68693	89	173	504	0.06667	20.43333	10.325	7.2111
Acer spp	16.795744	49.216132	104	204	601	-0.91667	18.81667	8.99583	136.65285
Acer spp	33.549627	44.557281	177	141	629	2.2	22.28333	11.59583	48.81598
Acer spp	33.705996	44.45785	214	154	727	1.4	21.1	10.575	298.18787
Acer spp	23.581422	46.44977	105	211	635	-2.61667	18.1	8.02917	618.02264
Acer spp	19.616832	50.339048	138	298	789	-1.75	17.61667	7.94583	63.08724
Acer spp	17.061644	48.138206	101	188	561	0.25	20.85	10.67083	16.3707
Acer spp	30.320481	50.449105	116	256	625	-3.95	19.41667	7.875	40.70626
Acer spp	36.995312	50.504422	113	193	559	-5.55	20.61667	7.73333	83.30066
Acer spp	38.248029	44.550609	276	189	957	1.95	23.31667	12.02917	87.22958
Acer spp	36.633237	50.520409	106	186	532	-5.46667	20.55	7.73333	91.52596
Acer spp	39.234373	51.707795	97	186	531	-6.78333	20.35	6.99583	84.94704
Acer spp	32.658562	49.072455	101	200	511	-3.63333	20.73333	8.69167	92.39589
Acer spp	34.764325	52.176962	107	254	645	-6.21667	18.9	6.54583	20.07486
Acer spp	36.635583	50.518606	109	191	544	-5.5	20.41667	7.6625	125.09996
Acer spp	21.236624	52.217403	83	211	559	-1.8	18.41667	8.2875	22.93469
Acer spp	30.886222	50.944124	107	236	583	-4.13333	19.61667	7.875	19.2873
Acer spp	24.264087	50.868221	95	210	596	-2.46667	18.48333	8.125	11.78983
Acer spp	43.947884	49.278381	82	109	366	-6.63333	23.08333	8.45	4.12311
Acer spp	30.619489	50.325979	98	216	532	-3.68333	20.05	8.325	6.40312
Acer spp	19.86116	50.04973	120	275	721	-1.31667	18.53333	8.66667	140.89357
Acer spp	25.098658	49.958013	121	269	724	-3.05	17.76667	7.525	205.61371
Acer spp	20.409348	49.989375	108	274	684	-1.26667	18.68333	8.79583	2.64575
Acer spp	39.817719	43.544618	453	285	1617	3.68333	22.91667	12.87917	268.53305
Acer spp	38.537945	44.717683	220	224	860	1.16667	23.05	11.59167	212.17917
Acer spp	42.928393	44.714038	61	156	479	-1.86667	22.48333	10.27083	61.62791
Acer spp	19.869254	49.265433	159	380	975	-4.98333	14.46667	4.80833	314.13214
Acer spp	39.584335	51.819228	103	200	569	-7.01667	20.05	6.725	14.4222
Acer spp	39.07547	44.64585	259	241	1006	1.46667	23.58333	12.10833	103.31021
Acer spp	34.128997	52.439945	104	245	628	-6.08333	18.9	6.59167	21.04757
Acer spp	27.814109	49.584092	105	281	634	-3.43333	18.71667	7.80417	29.42788
Acer spp	20.016541	50.002858	116	296	732	-1.41667	18.45	8.58333	59.79131
Acer spp	30.441	48.462563	108	180	548	-2.78333	20.73333	9.075	95.18929
Acer spp	39.966217	43.555245	425	267	1524	3.13333	22.6	12.4875	180.39401
Acer spp	32.131259	51.081379	110	236	600	-4.7	19.51667	7.5625	5.09902
Acer spp	22.219692	49.789323	112	238	663	-2.05	18.36667	8.33333	135.09996
Acer spp	33.41162	50.396742	108	202	542	-4.66667	20.13333	7.9125	6.55744
Acer spp	36.115036	51.742435	122	232	663	-6.41667	19.18333	6.58333	31.46427
Acer spp	30.58201	50.338811	98	213	525	-3.68333	20.01667	8.3	4
Acer spp	29.684016	48.484549	102	188	539	-2.75	20.58333	9.03333	92.7793
Acer spp	30.399393	49.089087	112	243	574	-3.2	20.11667	8.57083	83.60622
Acer spp	35.37741	52.352488	111	241	652	-6.51667	18.86667	6.3875	90.77444
Acer spp	43.365361	37.234146	288	9	751	-0.48333	25.11667	11.8625	450.1311
Acer spp	40.006549	50.329071	93	153	456	-6.03333	21.33333	7.87083	43.3705
Acer spp	33.432329	50.379958	107	199	533	-4.66667	20.1	7.90833	23.47339
Acer spp	30.300684	48.939561	117	252	600	-3.3	19.9	8.43333	29.42788
Acer spp	33.990808	44.546746	224	168	761	-0.2	19.53333	8.9875	543.12427
Acer spp	31.295871	50.09197	95	222	538	-3.66667	20.21667	8.41667	45.97826
Acer spp	24.096117	49.806957	124	283	782	-2.61667	18.03333	7.8875	74.51846
Acer spp	34.021324	44.497844	259	192	872	-1.96667	17.11667	6.85833	126.01984
Acer spp	31.53325	49.726358	100	218	534	-3.56667	20.21667	8.44167	131.58647
Acer spp	29.727852	51.194645	104	262	606	-4.11667	19.18333	7.66667	11.31371
Acer spp	34.121311	52.394633	100	240	606	-5.98333	19.01667	6.69583	19.2873
Acer spp	24.256751	48.185311	206	343	1103	-5.48333	15.4	5.24583	547.30066
Acer spp	32.889624	52.532251	99	242	604	-5.75	18.71667	6.6375	23.89561
Acer spp	18.975406	47.598111	107	157	521	-0.56667	21.05	10.45	214.19383
Acer spp	23.668748	52.083634	88	205	562	-2.66667	18.3	7.8625	9.05539
Acer spp	35.329925	51.995025	110	245	638	-6.28333	19.1	6.61667	28.6531
Acer spp	31.957961	49.450091	106	218	541	-3.48333	20.53333	8.64167	15.49193
Acer spp	40.453614	51.555991	85	167	475	-7.06667	20.56667	6.96667	19.2873
Acer spp	35.071742	44.93423	160	145	645	1.1	21.91667	10.84583	386.41818
Acer spp	40.259756	50.631439	103	180	527	-6.5	20.56667	7.23333	95.26804
Acer spp	30.5171	50.375655	110	242	594	-3.86667	19.56667	7.97917	56.19609
Acer spp	31.946746	49.151917	100	203	507	-3.38333	20.8	8.83333	64.45929
Acer spp	40.114305	50.501448	95	160	471	-6.16667	21.16667	7.70417	49.29503
Acer spp	24.59372	50.835495	106	224	642	-2.66667	18.38333	7.975	17.4356
Acer spp	17.117639	52.2914	82	195	522	-0.41667	18.58333	8.9125	8.60233
Acer spp	37.066342	50.433288	110	185	535	-5.45	20.7	7.81667	92.68764
Acer spp	40.464471	50.59449	102	174	511	-6.46667	20.91667	7.45	113.28725
Acer spp	20.011869	49.999279	119	312	764	-1.48333	18.35	8.5	59.01694
Acer spp	40.95275	50.57322	90	154	457	-6.65	21.01667	7.39583	155.02258
Acer spp	30.421978	50.327094	113	251	605	-3.86667	19.51667	7.95	46.52956
Acer spp	33.459933	50.403936	117	216	580	-4.7	19.95	7.79583	88.2893
Acer spp	29.476641	51.938722	94	242	598	-4.38333	19	7.40417	47.1805
Acer spp	44.349058	42.888681	124	290	851	-3.58333	19.05	7.68333	646.16638
Acer spp	30.294664	50.308994	122	268	643	-3.86667	19.45	7.92083	32.72614
Acer spp	30.56364	50.36108	98	213	529	-3.68333	19.96667	8.28333	9.48683
Acer spp	30.246452	48.971028	123	208	619	-3.3	19.88333	8.4125	28.28427
Acer spp	42.844904	44.095577	56	224	583	-2.3	20.5	9.07917	224.03571
Acer spp	32.827961	51.013385	108	228	585	-4.93333	19.58333	7.4875	6.63325
Acer spp	36.371	50.001192	116	196	561	-5.13333	20.46667	7.85417	21.04757
Acer spp	30.275848	50.305425	119	263	631	-3.91667	19.36667	7.88333	31.62278
Acer spp	24.400292	51.075955	93	205	583	-2.6	18.48333	8.0625	12.56981
Acer spp	20.402858	49.986899	110	274	687	-1.28333	18.66667	8.78333	2.82843
Acer spp	35.155006	49.167874	110	167	498	-4.11667	21.21667	8.70833	3.4641
Acer spp	33.412263	50.387055	108	199	534	-4.66667	20.13333	7.92083	13.52775
Acer spp	30.496856	50.387119	113	251	613	-3.88333	19.51667	7.95417	36.55133
Acer spp	39.199555	51.718638	106	204	581	-6.81667	20.18333	6.89167	42.88356
Acer spp	20.936927	49.643434	110	273	691	-2.28333	17.78333	7.85	142.17946
Acer spp	35.302084	52.252338	117	252	679	-6.46667	18.75	6.3375	18.76166
Acer spp	30.911624	50.077119	103	240	573	-3.78333	19.68333	8.05833	157.26411
Acer spp	40.066111	50.456246	92	155	455	-6.13333	21.26667	7.77083	48.07286
Acer spp	21.411346	49.982754	136	328	843	-2.03333	17.7	7.91667	103.90862
Acer spp	17.025569	47.761581	105	206	605	0.35	21.16667	10.92917	3.74166
Acer spp	40.019239	44.063279	350	386	1518	-4.81667	14.31667	4.35833	371.72571
Acer spp	21.042255	52.297676	76	196	518	-1.7	18.53333	8.39167	5.83095
Acer spp	30.898908	50.074988	106	251	596	-3.78333	19.68333	8.0625	6.40312
Acer spp	31.52042	50.05182	97	221	535	-3.71667	20.23333	8.38333	18.1659
Acer spp	30.048758	50.244416	116	260	617	-3.83333	19.45	7.96667	36.20773
Acer spp	25.293405	50.104173	103	234	630	-2.73333	18.56667	8.10417	14.93318
Acer spp	24.9304	52.523256	100	234	604	-3.33333	18.13333	7.47917	2.44949
Acer spp	37.377323	50.398028	114	185	548	-5.55	20.65	7.72917	130.56416
Acer spp	30.628971	50.271521	98	219	536	-3.66667	20.05	8.33333	16.30951
Acer spp	19.066234	50.043829	132	274	746	-1.16667	18.53333	8.75	17.40689
Acer spp	37.984482	51.357548	107	203	581	-6.5	19.86667	6.88333	69.7137
Acer spp	34.220256	49.544843	118	192	558	-4.28333	20.56667	8.30833	54.12024
Acer spp	30.970783	50.943791	107	239	587	-4.16667	19.61667	7.84583	13.19091
Acer spp	19.955869	50.111515	125	266	721	-1.38333	18.33333	8.525	47.36032
Acer spp	33.239853	40.102889	163	54	479	-1.21667	20.21667	9.15	359.39392
Acer spp	35.220216	49.841439	122	196	571	-4.8	20.4	7.97083	31.30495
Acer spp	35.264962	52.268627	115	249	669	-6.46667	18.75	6.32917	32.71085
Acer spp	30.656367	50.341038	98	216	536	-3.68333	20.05	8.32083	1.41421
Acer spp	39.917028	50.560994	89	156	456	-6.13333	21.16667	7.70833	82.92165
Acer spp	40.067652	50.487752	91	155	453	-6.13333	21.21667	7.75417	45.26588
Acer spp	28.571065	43.906555	83	108	416	2.16667	23	12.29583	57.11392
Acer spp	33.549351	44.523963	184	144	648	1.95	21.86667	11.27083	141.60861
Acer spp	35.7075	52.235067	103	220	595	-6.51667	19.1	6.49583	26.24881
Acer spp	31.892643	49.238954	97	202	498	-3.35	20.8	8.83333	35.38361
Acer spp	31.94136	48.1386	102	161	517	-3.31667	20.61667	8.69583	38.60052
Acer spp	16.756209	50.140771	163	343	905	-2.86667	16.01667	6.525	127.98828
Acer spp	45.89883	51.491403	96	133	447	-9.08333	21.33333	6.37917	130.58331
Acer spp	39.205741	51.732366	109	209	597	-6.88333	20.03333	6.77917	16.91154
Acer spp	25.285247	50.805332	93	236	570	-2.78333	18.58333	8.0625	13.52775
Acer spp	37.856582	49.973494	110	165	499	-5.2	21.23333	8.20417	100.93067
Acer spp	18.700684	49.749241	138	306	814	-1.56667	18.2	8.39583	84.71127
Acer spp	40.138568	50.48443	93	158	467	-6.16667	21.16667	7.70417	36.7015
Acer spp	34.13669	44.576308	252	186	854	-2.11667	17.21667	6.87083	666.57556
Acer spp	16.773283	45.498825	190	253	929	1.46667	22.03333	11.84167	57.27129
Acer spp	18.58695	48.161739	118	162	559	-0.58333	20.71667	10.23333	7.07107
Acer spp	24.177043	45.079822	122	195	666	-1.36667	21.16667	10.10833	198.0202
Acer spp	20.776649	48.519651	92	199	569	-1.35	20.2	9.66667	129.56851
Acer spp	16.76193	47.750808	98	212	605	0.4	21.11667	10.9125	2.64575
Acer spp	21.278255	49.32555	104	232	631	-2.2	18.28333	8.2	178.13478
Acer spp	19.618611	47.405556	106	149	519	-0.48333	21.3	10.64167	36.22154
Acer spp	17.607709	47.81034	112	189	577	0.13333	21.18333	10.84167	9.59166
Acer spp	20.865917	52.058822	76	204	532	-1.63333	18.43333	8.3625	6.78233
Acer spp	18.756215	47.588604	116	173	567	-0.66667	20.73333	10.22917	58.15496
Acer spp	20.731267	49.558562	116	302	748	-2.43333	17.75	7.77083	114.63857
Acer spp	17.059267	50.599443	100	253	644	-1.11667	18.2	8.5	62.87289
Acer spp	17.302642	48.715882	111	191	591	-0.4	19.93333	9.85833	43.35897
Acer spp	17.017777	48.361417	104	188	577	0.1	20.58333	10.425	23.02173
Acer spp	22.53888	41.075557	128	80	487	4.06667	25.61667	14.6125	204.44315
Acer spp	46.969365	51.85026	124	143	525	-9.4	21.46667	6.31667	139.82846
Acer spp	18.996618	47.581647	110	160	531	-0.56667	20.95	10.38333	195.50192
Acer spp	21.261766	45.720675	125	170	602	0.75	22.46667	11.87917	2
Acer spp	17.864054	50.681961	101	237	611	-0.51667	18.86667	9.15833	5
Acer spp	17.179477	49.470405	88	194	530	-0.73333	19.25	9.32917	14.89966
Acer spp	24.413504	40.933924	183	64	522	5.66667	25.81667	15.2625	165.58684
Acer spp	16.976549	49.71133	96	215	561	-1.2	18.6	8.7375	72.12489
Acer spp	17.7674	49.936998	99	238	626	-1.41667	18.1	8.38333	31.36877
Acer spp	19.822561	45.18395	157	222	750	0.11667	20.86667	10.74167	238.02521
Acer spp	18.362392	48.614932	136	194	648	-1.15	19.66667	9.40417	166.68533
Acer spp	17.734933	47.618347	110	189	566	0.08333	21.21667	10.82917	5.2915
Acer spp	18.624777	47.315826	119	172	579	-0.41667	21	10.50833	40.90232
Acer spp	18.268766	48.020542	116	169	567	-0.21667	20.98333	10.57917	17.14643
Acer spp	19.120212	49.737308	127	286	755	-1.98333	17.76667	7.975	46.11941
Acer spp	19.609798	46.767976	114	159	553	-0.16667	21.58333	10.95	4.89898
Acer spp	20.749452	47.217	109	161	533	-0.16667	21.75	11.1	4.69042
Acer spp	46.00939	51.579336	98	139	458	-9.05	21.38333	6.425	57.96551
Acer spp	38.962948	47.216747	128	129	541	-2.66667	23.23333	10.27083	5.38516
Acer spp	19.893236	45.228455	121	180	589	1.08333	22.48333	12.01667	70.21396
Acer spp	20.083626	45.275427	124	175	597	1.08333	22.58333	12.075	6.245
Acer spp	17.471481	48.905542	104	211	601	-0.66667	19.63333	9.5625	169.26901
Acer spp	21.311209	52.107755	83	212	564	-1.81667	18.48333	8.3125	15.93738
Acer spp	18.110964	42.66007	536	174	1719	5.18333	22.96667	13.57917	289.8241
Acer spp	20.724905	48.409822	89	194	557	-1.15	20.46667	9.92083	25.15949
Acer spp	17.703573	49.239933	119	227	658	-1.1	19.03333	9.04583	142.84607
Acer spp	20.022388	46.266483	113	156	533	0.2	22.01667	11.36667	5
Acer spp	17.682332	47.570333	130	222	669	-0.21667	20.76667	10.45833	131.88632
Acer spp	17.058789	49.280712	88	182	518	-0.6	19.38333	9.44583	51.5364
Acer spp	17.938244	49.64101	111	223	631	-1.06667	18.88333	8.97917	19.79899
Acer spp	20.160161	46.234432	113	157	535	0.26667	22.1	11.44583	2.64575
Acer spp	19.675341	49.725159	126	294	754	-2.23333	17.68333	7.80417	115.24756
Acer spp	19.133117	47.730013	97	144	477	-0.48333	21.2	10.55833	16.40122
Acer spp	20.71881	52.119695	76	207	532	-1.61667	18.48333	8.39583	13.78405
Acer spp	32.216173	41.227816	211	128	733	4.25	23.96667	13.73333	255.33507
Acer spp	19.136317	47.601517	102	149	498	-0.46667	21.25	10.6125	16.46208
Acer spp	17.088411	49.867855	113	257	662	-1.3	18.41667	8.57083	37.60319
Acer spp	18.304903	47.864769	131	197	643	-0.43333	20.78333	10.35417	49.68903
Acer spp	28.598248	41.012577	281	88	846	5.36667	23.46667	14.03333	58.35238
Acer spp	20.530075	46.852909	108	154	524	-0.03333	21.91667	11.24167	4.47214
Acer spp	18.9946	47.552856	128	185	621	-1.6	19.38333	9.0875	309.70792
Acer spp	18.124674	46.176887	141	214	703	0.26667	21.38333	11.02917	106.70052
Acer spp	30.448859	50.360883	119	263	641	-3.91667	19.4	7.86667	16.61325
Acer spp	34.828872	52.071183	111	258	666	-6.21667	18.86667	6.54583	43.68066
Acer spp	34.608366	49.646127	106	171	498	-4.36667	20.83333	8.40417	34.29286
Acer spp	39.080853	51.538627	96	175	508	-6.63333	20.53333	7.15417	2
Acer spp	30.550245	50.464601	101	224	548	-3.78333	19.9	8.20417	8.77496
Acer spp	35.360597	52.353413	111	238	645	-6.55	18.75	6.29583	77.45321
Acer spp	31.252361	50.497914	95	223	547	-3.98333	19.9	8.1	7.2111
Acer spp	29.911426	50.936487	105	241	583	-4	19.41667	7.85	33.60059
Acer spp	39.124092	51.549733	99	181	528	-6.63333	20.55	7.1625	60
Acer spp	35.683383	50.503342	106	188	537	-5.26667	20.33333	7.725	12.60952
Acer spp	35.196543	49.834849	122	199	579	-4.83333	20.3	7.9125	33.88215
Acer spp	39.035439	52.030797	99	200	560	-7.06667	19.83333	6.59167	63.0476
Acer spp	19.109151	49.147921	168	280	864	-3.08333	17.11667	7.1125	460.77435
Acer spp	35.290883	52.25225	118	253	682	-6.46667	18.73333	6.325	20.09975
Acer spp	34.348954	49.492654	118	190	556	-4.26667	20.7	8.3875	44.31704
Acer spp	27.907072	49.579193	102	278	625	-3.43333	18.76667	7.8125	31.81195
Acer spp	30.324008	50.315037	119	263	632	-3.86667	19.45	7.93333	18.81489
Acer spp	16.843103	49.94353	129	280	728	-2.23333	17.08333	7.40417	108.18503
Acer spp	35.708337	52.238688	103	220	595	-6.55	19.03333	6.45	27.40438
Acer spp	34.638116	49.553051	106	170	503	-4.31667	20.83333	8.4375	22.95648
Acer spp	39.567371	51.87753	106	211	589	-7.01667	20.03333	6.70417	14.76482
Acer spp	36.329563	52.158967	116	236	655	-6.75	18.83333	6.23333	13.85641
Acer spp	39.20887	51.71098	104	198	569	-6.81667	20.15	6.875	33.36166
Acer spp	31.326715	51.490677	104	224	579	-4.65	19.36667	7.49167	15.3948
Acer spp	31.187537	49.811947	104	230	574	-3.63333	20	8.31667	59.84981
Acer spp	39.212816	51.756456	109	206	589	-6.88333	20.05	6.78333	36.29049
Acer spp	37.5725	49.030773	116	162	505	-4.51667	21.45	8.64167	191.0759
Acer spp	33.865022	44.424167	224	151	742	0.98333	20.56667	10.07917	639.23627
Acer spp	21.218951	50.532173	89	231	607	-1.36667	18.53333	8.6375	38.70401
Acer spp	35.944225	50.614103	113	196	568	-5.46667	20.28333	7.61667	91.47131
Acer spp	31.445558	50.376792	96	220	545	-3.95	20	8.14167	22.93469
Acer spp	20.123048	45.79905	121	159	561	0.58333	22.28333	11.7	3.31662
Acer spp	41.859542	41.570873	415	305	1464	2.93333	24.55	13.8125	657.43439
Acer spp	26.504307	45.246522	94	187	572	-1.45	21.75	10.325	248.64232
Acer spp	21.419639	52.061814	89	220	591	-1.83333	18.35	8.22083	18.41195
Acer spp	19.381848	47.572924	120	169	584	-0.88333	20.65	10.09583	68.20557
Acer spp	26.520641	41.652605	150	71	539	4.26667	24.83333	14.14167	10.95445
Acer spp	16.716708	49.375564	121	252	704	-1.43333	18.11667	8.3375	146.44112
Acer spp	17.061762	49.157177	97	194	564	-0.76667	19.18333	9.25833	129.76517
Acer spp	18.836741	47.647684	131	195	637	-1.31667	19.68333	9.3625	380.08682
Acer spp	17.159708	51.095403	89	233	584	-0.4	18.86667	9.1625	4.69042
Acer spp	16.830234	48.298448	100	189	568	0.15	20.6	10.50833	2.23607
Acer spp	20.885328	39.638133	335	51	854	4.75	23.21667	13.33333	23.74868
Acer spp	18.352865	49.723179	149	298	837	-1.36667	18.45	8.6125	56.83309
Acer spp	20.672988	48.098946	96	214	586	-1.55	19.7	9.3125	315.073
Acer spp	30.70488	48.887539	108	227	543	-3.08333	20.5	8.82917	124.36237
Acer spp	18.83878	49.688477	156	354	929	-1.93333	17.85	8.02083	269.25638
Acer spp	18.961165	52.445832	76	207	525	-1.11667	18.38333	8.50417	19.18333
Acer spp	19.987988	46.857469	107	152	521	-0.11667	21.78333	11.09583	18.22087
Acer spp	19.546656	46.562226	114	162	559	-0.08333	21.63333	11.00417	6.32456
Acer spp	18.985872	47.773901	128	191	622	-0.88333	20.46667	9.975	258.02133
Acer spp	16.760606	52.144766	102	202	540	-0.2	18.68333	9.0625	16.24808
Acer spp	20.125013	49.363453	141	369	911	-3.96667	15.88333	6.05	158.69153
Acer spp	17.071363	49.158894	96	194	562	-0.61667	19.38333	9.42083	70.17122
Acer spp	19.001866	47.823396	105	146	503	-0.46667	21.15	10.54583	44.60942
Acer spp	19.163605	50.064743	131	270	738	-1.16667	18.53333	8.74583	15.09967
Acer spp	18.87603	48.165369	121	159	572	-0.76667	20.65	10.11667	14.59452
Acer spp	31.747312	40.944708	247	165	860	1.16667	20.48333	10.475	507.66327
Acer spp	17.092337	48.137587	101	183	554	0.25	20.85	10.68333	130.38405
Acer spp	20.933179	51.995897	79	198	532	-1.61667	18.48333	8.4	29.46184
Acer spp	46.18038	51.662573	92	133	430	-9.05	21.86667	6.68333	93.37559
Acer spp	20.909675	52.37402	77	197	523	-1.66667	18.53333	8.39167	13.67479
Acer spp	23.737069	44.30112	114	152	552	0.65	23.35	12.25	105.50356
Acer spp	16.86799	52.42994	87	192	533	-0.35	18.51667	8.875	45.1885
Acer spp	18.300393	48.332965	117	163	560	-0.51667	20.56667	10.19167	28.82707
Acer spp	16.941431	48.213604	101	191	566	0.25	20.8	10.64583	5.38516
Acer spp	19.702792	47.812874	118	181	601	-0.96667	20.65	10.075	174.51074
Acer spp	17.932761	43.289045	497	218	1597	1.63333	20.38333	10.61667	385.91321
Acer spp	19.99398	47.862979	154	261	826	-3.05	17.25	7.275	253.66316
Acer spp	17.664976	47.559425	138	234	714	-0.38333	20.46667	10.2125	97.94386
Acer spp	19.072033	45.054787	153	190	710	1.56667	22.63333	12.28333	4.79583
Acer spp	21.522366	49.109993	103	225	618	-1.66667	19.36667	9.06667	141.34355
Acer spp	19.634519	49.166263	189	341	1044	-4.38333	15.46667	5.6375	523.55133
Acer spp	22.922323	40.720747	181	78	611	4.7	25.58333	14.8625	127.22028
Acer spp	19.245538	47.507727	119	165	572	-0.63333	20.95	10.37083	33.04542
Acer spp	20.632841	47.601016	105	162	535	-0.4	21.55	10.8625	1.73205
Acer spp	19.552502	48.364089	113	175	585	-1.7	19.63333	9.16667	34.45287
Acer spp	39.375803	51.613971	102	190	545	-6.75	20.35	7.00417	32.92416
Acer spp	18.111722	48.242335	117	169	571	-0.26667	20.8	10.42083	43.52011
Acer spp	16.724046	48.127891	100	204	587	0.2	20.7	10.59167	15.0333
Acer spp	17.128962	48.199325	112	202	612	-0.05	20.55	10.37083	140.07141
Acer spp	18.985816	47.441423	117	154	554	-0.58333	20.9	10.375	111.01351
Acer spp	17.310467	48.165818	105	175	547	0.15	20.95	10.6875	2
Acer spp	40.917303	51.444212	86	167	477	-7.26667	20.51667	6.8625	64.07027
Acer spp	19.313335	47.253531	116	158	554	-0.31667	21.4	10.77083	11.95826
Acer spp	18.531402	48.214338	116	159	553	-0.61667	20.61667	10.175	4.89898
Acer spp	18.162963	46.98094	123	180	606	-0.01667	21.35	10.9	85.87782
Acer spp	30.520746	50.286641	101	222	542	-3.71667	19.91667	8.23333	72.18726
Acer spp	32.38455	49.170149	95	191	485	-3.5	20.85	8.81667	27.73085
Acer spp	34.358561	44.837525	203	159	732	-1.11667	19.28333	8.4375	367.68872
Acer spp	33.45155	50.38513	108	202	543	-4.65	20.15	7.9375	6.85565
Acer spp	37.890288	51.318312	100	190	539	-6.4	20.06667	7.02083	28.93095
Acer spp	36.484675	50.538883	110	196	554	-5.55	20.28333	7.575	73.84443
Acer spp	30.567211	50.36285	98	213	527	-3.68333	20	8.29167	15
Acer spp	40.141797	50.495381	98	164	487	-6.2	21.16667	7.7	48.25971
Acer spp	30.634615	51.839625	97	228	577	-4.6	19.16667	7.39583	47.01064
Acer spp	31.125706	50.117803	92	218	525	-3.66667	20.18333	8.38333	36.94591
Acer spp	21.041742	51.937192	82	201	543	-1.68333	18.48333	8.38333	20.54264
Acer spp	30.034514	50.09525	119	274	637	-3.8	19.35	7.91667	21.86321
Acer spp	31.854671	50.036777	101	216	544	-3.86667	20.13333	8.27083	62.84903
Acer spp	17.00358	49.708432	96	215	561	-1.2	18.6	8.7375	104.84751
Acer spp	30.341498	48.320733	116	194	592	-2.81667	20.58333	8.95	9.94987
Acer spp	39.13489	44.530573	273	234	1016	1.8	23.68333	12.35	163.04294
Acer spp	35.579182	33.232753	283	0	487	11.28333	26.53333	18.9875	225.70113
Acer spp	35.654628	51.956112	107	224	608	-6.36667	19.1	6.58333	72.99315
Acer spp	34.241652	44.510658	164	104	548	2.63333	23.06667	12.2125	227.99123
Acer spp	20.018136	50.001976	119	309	758	-1.48333	18.33333	8.48333	73.4983
Acer spp	22.462425	37.988416	301	46	784	2.61667	20.5	11.12917	523.74896
Acer spp	39.381163	52.152317	92	189	520	-7.11667	20.16667	6.74167	9.16515
Acer spp	17.624137	48.875371	139	258	755	-1.53333	18.46667	8.54167	212.34642
Acer spp	30.537706	50.461421	103	227	554	-3.78333	19.9	8.20417	74.52516
Acer spp	25.656017	45.717205	85	242	594	-3.13333	19.45	8.35833	99.995
Acer spp	40.076874	50.461374	91	152	451	-6.13333	21.26667	7.7875	17.26268
Acer spp	34.338991	44.753762	222	162	780	-1.2	18.91667	8.20417	249.84595
Acer spp	36.653858	50.531173	103	180	512	-5.45	20.58333	7.76667	27.6767
Acer spp	31.236845	50.046147	91	213	515	-3.58333	20.28333	8.4625	20.90454
Acer spp	41.746247	43.445522	178	281	959	-4.03333	17.03333	6.35417	462.56458
Acer spp	19.074925	49.509138	158	313	871	-2.86667	16.86667	7.09167	226.08185
Acer spp	31.282323	50.084535	94	217	527	-3.65	20.28333	8.44583	12.4499
Acer spp	26.273094	52.160278	97	232	594	-3.5	18.51667	7.64167	5.74456
Acer spp	34.481158	51.97327	105	254	638	-6.06667	18.96667	6.67083	18.13836
Acer spp	41.052044	50.107722	102	155	474	-6.21667	21.5	7.84167	115.62439
Acer spp	39.979783	43.608683	449	284	1623	2.18333	21.65	11.54167	260.47458
Acer spp	25.317912	48.841619	95	304	658	-2.36667	19.35	8.75417	234.63162
Acer spp	18.843866	47.919594	152	216	728	-1.33333	19.71667	9.375	114.80853
Acer spp	41.53473	50.204486	109	176	527	-6.7	20.95	7.3375	54.06478
Acer spp	23.494578	52.332939	97	235	608	-2.86667	17.88333	7.54167	41.833
Acer spp	29.358864	40.925177	271	109	845	5.26667	23.45	13.975	47.70744
Acer spp	20.433382	45.313893	124	169	596	1.03333	22.65	12.1	8.3666
Acer spp	27.822908	49.58847	102	281	630	-3.4	18.76667	7.82917	57.07013
Acer spp	35.896797	50.741723	114	204	590	-5.6	19.91667	7.34583	67.63875
Acer spp	31.89339	49.227368	97	202	500	-3.35	20.8	8.83333	34.07345
Acer spp	26.623423	47.25502	79	245	629	-2.38333	19.7	8.8875	98.39207
Acer spp	27.825665	49.592849	103	281	633	-3.43333	18.71667	7.8	39.69887
Acer spp	36.282726	51.537536	120	234	653	-6.31667	19.23333	6.64167	14.28286
Acer spp	16.963356	48.21153	101	191	566	0.25	20.81667	10.65833	13.19091
Acer spp	16.723054	47.934427	100	201	588	0.35	20.91667	10.78333	107.15876
Acer spp	23.369412	49.157787	131	285	783	-3.61667	17.16667	7.02917	149.06375
Acer spp	33.781128	44.405819	227	143	741	0.96667	20.48333	10.05833	600.19745
Acer spp	22.43108	48.73837	173	244	814	-2.11667	19.06667	8.77083	275.62656
Acer spp	35.439788	52.266113	107	224	611	-6.46667	18.96667	6.45417	50.63596
Acer spp	43.80455	49.151061	98	129	441	-6.73333	22.18333	7.91667	96.77293
Acer spp	41.692209	50.305537	92	152	452	-6.73333	21.18333	7.45	96.45724
Acer spp	37.817572	49.96655	113	168	510	-5.2	21.23333	8.20833	115.1651
Acer spp	30.467006	50.366364	119	259	633	-3.91667	19.41667	7.875	17.74824
Acer spp	32.397975	47.838493	91	129	452	-2.8	21.75	9.52083	85.04117
Acer spp	39.219042	51.747481	103	198	565	-6.88333	20.05	6.78333	120.07082
Acer spp	17.550015	48.36472	101	162	518	-0.06667	20.75	10.47083	10.3923
Acer spp	36.626616	50.528894	107	188	535	-5.45	20.56667	7.75417	109.36179
Acer spp	22.357212	46.114853	171	227	798	-1.26667	19.91667	9.575	283.42371
Acer spp	34.564706	49.502967	115	182	542	-4.31667	20.7	8.3625	95.142
Acer spp	35.400245	52.331519	105	229	618	-6.55	18.7	6.2625	61.4573
Acer spp	35.317751	52.229981	111	237	640	-6.45	18.85	6.40417	100.43903
Acer spp	40.057005	50.491043	91	155	452	-6.13333	21.23333	7.75833	16.49242
Acer spp	34.948702	51.585192	111	251	645	-5.85	19.4	6.975	18.76166
Acer spp	29.122008	50.882438	108	280	648	-3.98333	18.91667	7.59167	12.04159
Acer spp	41.93394	45.040369	104	199	693	-2.61667	20.81667	9.00833	87.41281
Acer spp	46.168445	51.59625	101	133	450	-9.05	21.66667	6.59583	99.81483
Acer spp	32.246723	50.315521	106	215	556	-4.23333	20	8.0375	14.79865
Acer spp	33.670057	44.465942	210	155	718	1.15	20.75	10.29167	274.82358
Acer spp	34.61111	49.571332	105	169	495	-4.28333	20.9	8.48333	28.23119
Acer spp	30.526408	50.355665	104	227	559	-3.78333	19.76667	8.125	82.05486
Acer spp	23.072632	42.725884	157	178	737	-1.5	19.4	9.01667	107.47558
Acer spp	40.066982	50.235161	96	153	460	-5.93333	21.4	7.925	5
Acer spp	24.478133	51.040944	96	206	589	-2.6	18.48333	8.05	7.34847
Acer spp	29.787949	51.240835	104	256	601	-4.15	19.21667	7.67083	10.583
Acer spp	23.127308	50.429762	99	247	679	-2.25	18.25	8.12083	44.18144
Acer spp	55.45667	51.786772	69	115	360	-11.66667	21.8	5.40833	16.58312
Acer spp	23.078478	37.596562	209	37	594	7.63333	24.71667	15.7125	270.20917
Acer spp	33.876089	44.617981	172	125	590	1.75	22.11667	11.32083	231.61391
Acer spp	27.690616	50.102363	106	282	637	-3.46667	18.76667	7.8125	54.25864
Acer spp	30.262479	50.510804	107	236	570	-3.85	19.66667	8.05833	44.93328
Acer spp	35.392275	49.345457	114	177	529	-4.45	20.78333	8.34583	110.7294
Acer spp	18.878861	47.959853	162	232	777	-2.46667	17.95	7.8875	212.02831
Acer spp	37.789032	49.93258	114	171	518	-5.2	21.23333	8.2	30.8545
Acer spp	22.647858	48.232021	164	230	733	-1.15	20.55	10.06667	52.7257
Acer spp	41.675848	46.672492	93	131	477	-2.68333	24.05	10.6625	3.74166
Acer spp	28.398284	48.181392	93	189	532	-2.21667	21.01667	9.5625	177.28226
Acer spp	46.448458	42.351575	69	233	627	-5.28333	17.73333	6.125	719.30731
Acer spp	18.778354	47.984358	113	158	538	-0.5	20.98333	10.44167	20.78461
Acer spp	40.221065	50.094293	98	161	466	-5.9	21.51667	8.00833	61.1964
Acer spp	30.471261	50.356274	116	256	626	-3.88333	19.5	7.94167	15.19868
Acer spp	17.197215	49.644308	93	212	561	-0.9	19.03333	9.1125	11
Acer spp	25.275213	50.105279	103	271	629	-2.73333	18.6	8.125	29.69848
Acer spp	17.702808	48.6418	107	175	550	-0.46667	20.18333	9.96667	138.463
Acer spp	34.471533	52.234066	101	245	613	-6.08333	19.01667	6.65	53.85165
Acer spp	16.889064	48.715852	87	173	502	0.01667	20.35	10.27083	22.80351
Acer spp	26.362668	52.09394	97	235	599	-3.53333	18.53333	7.65417	2.23607
Acer spp	27.747936	50.182552	109	289	653	-3.5	18.66667	7.725	30.4959
Acer spp	45.916408	51.518833	99	142	464	-9.08333	21.36667	6.39167	201.89848
Acer spp	40.51357	48.01888	108	126	495	-4.4	22.38333	9.075	87.65273
Acer spp	18.69741	48.463011	127	173	605	-1.1	20.06667	9.64167	249.54158
Acer spp	37.33042	51.506445	103	203	573	-6.55	19.51667	6.67917	10.63015
Acer spp	33.878525	44.433977	246	172	817	-0.7	18.45	8.18333	488.60004
Acer spp	48.041819	52.508381	123	191	595	-10.06667	20.31667	5.41667	110.39022
Acer spp	29.61797	49.980531	110	264	604	-3.7	19.36667	7.97917	73.22568
Acer spp	48.551644	41.865616	72	65	345	3.45	25.48333	14.1375	35.91657
Acer spp	26.183084	51.888026	96	240	596	-3.36667	18.56667	7.725	2.64575
Acer spp	19.251635	47.50646	119	165	574	-0.63333	20.95	10.37917	24.14539
Acer spp	24.805888	46.188992	114	266	727	-1.96667	19.61667	9.06667	175.42805
Acer spp	39.288162	50.997717	98	176	513	-6.25	20.86667	7.50417	62.39391
Acer spp	36.070095	35.025993	552	5	884	9.45	26.21667	17.87083	146.86047
Acer spp	37.979963	44.579292	231	136	784	2.51667	23.93333	12.59167	174.07758
Acer spp	23.552175	46.827338	120	248	696	-2.56667	18.1	8.075	144.14575
Acer spp	23.965073	49.976901	113	248	700	-2.45	18.26667	8.10417	117.03845
[truncated: 21,833 more rows]
