# Supplementary material for: The time and place of origin of South Caucasian languages: insights into past human societies, ecosystems and human population genetics
Source: Sci Rep. 2023 Nov 30;13:21133. doi: 10.1038/s41598-023-45500-w (PMC10689496; doi:10.1038/s41598-023-45500-w)
Supplement: Supplementary file 5 — Supplementary Data 4. [file 41598_2023_45500_MOESM5_ESM.csv]

Taxon	Longitude	Latitude	tri1km	bio19	bio18	bio12	bio11	bio10	bio01
Background point	36.0602487	36.96749594	18.375	357	35	776	8.56667	30.21667	19.22917
Background point	44.94973513	52.33864516	12.25	91	183	504	-9.36667	20.05	5.57917
Background point	53.23138999	43.71985507	11.625	29	34	152	-2.65	27.8	12.30833
Background point	34.19362795	50.18464488	2.375	127	232	630	-4.83333	19.98333	7.74583
Background point	35.15140385	30.68061655	13	71	0	113	12.51667	29.65	21.65833
Background point	18.56754411	49.46252591	56.625	165	312	886	-2.7	16.88333	7.16667
Background point	58.36306492	40.1072845	7.25	32	7	111	1.01667	31.36666	16.24167
Background point	44.04557653	42.77368436	213.25	186	329	1088	-12.8	6.51667	-3.48333
Background point	23.38765081	29.72967898	3.875	11	0	15	13.55	30.26667	22.39167
Background point	28.80666546	38.34027356	57.875	284	35	681	4.18333	24.76667	13.8375
Background point	47.88490053	49.18020558	2.875	44	73	246	-7.88333	24.18333	8.3375
Background point	21.85968757	49.87210043	20.75	135	304	811	-2.23333	17.7	7.84167
Background point	33.30020942	38.20946451	5.5	101	18	317	1.85	24.98333	13.05
Background point	59.50152306	48.59447936	10.5	51	66	241	-11.85	23.66667	6.27083
Background point	29.51976927	46.10729635	5.5	100	141	483	-0.61667	22.2	10.67083
Background point	38.41193876	38.96964301	76.5	223	13	661	-2.55	22.25	9.60417
Background point	19.24122704	42.51361715	153.5	532	156	1554	3.86667	23.35	13.12917
Background point	27.43071719	51.33310303	1.625	112	285	657	-3.73333	18.55	7.575
Background point	60.29547129	30.06730873	34.5	50	1	76	8.03333	30.7	20.00417
Background point	17.00615874	51.44990667	0.125	77	218	544	-0.25	18.88333	9.20417
Background point	57.48607288	52.22435868	20.5	96	187	553	-13.63333	18.4	2.74583
Background point	43.96155344	32.80914858	5.625	65	0	118	11.03333	37.4	24.72917
Background point	54.54983599	30.80062022	11.375	112	3	177	4.4	28.48333	16.80833
Background point	54.81561825	35.69253481	18.25	52	6	150	3.3	28.31667	16.11667
Background point	58.81669828	42.28225201	1.875	30	11	110	-2.65	28.75	13.125
Background point	24.54262285	49.64419652	28.125	107	241	670	-2.51667	18.46667	8.18333
Background point	60.0227822	43.33731609	0.5	34	11	113	-4.25	27.8	11.925
Background point	47.41929254	48.69888225	0.875	44	71	245	-7.2	24.41667	8.7625
Background point	50.20542453	32.54110467	159.75	313	4	662	-2.33333	23.48333	10.50417
Background point	30.5864019	38.64263172	43.125	147	50	509	0.4	21.21667	10.28333
Background point	33.01936567	29.17150175	76.375	14	0	18	13.51667	29.91667	22.35
Background point	29.19122445	29.20121896	3.875	8	0	12	12.98333	28.86666	21.4625
Background point	35.97263333	39.21909379	11.5	82	19	295	-0.56667	22.03333	10.64583
Background point	50.35119676	48.47305856	0.625	35	55	188	-8.05	25.23333	8.8375
Background point	58.38644716	50.92441949	12.375	60	120	347	-12.88333	20.85	4.35
Background point	43.60727644	48.27729263	3.125	94	117	437	-5.76667	23.06667	8.77917
Background point	41.99744539	29.64433075	3.25	38	0	75	10.46667	34.28333	23.12917
Background point	27.49257886	49.87338359	4.875	111	299	673	-3.48333	18.51667	7.67917
Background point	31.44331601	47.87087454	3	105	160	519	-2.8	21.15	9.20417
Background point	34.80789574	46.65895351	1	97	100	418	-1.35	22.95	10.6
Background point	34.50296139	38.68350416	34	103	18	325	0.81667	23.45	11.8625
Background point	20.49656828	49.90513996	24.25	117	329	780	-1.7	18.15	8.29583
Background point	48.19740739	40.60786045	11	87	64	458	2.61667	26.3	14.19583
Background point	44.99991818	46.72677403	2	50	77	281	-4.05	25.01667	10.47083
Background point	24.34476183	50.80052559	11.25	95	207	587	-2.46667	18.48333	8.1375
Background point	53.37465944	32.81595807	7.125	51	1	97	6.15	32.25	19.71667
Background point	40.25990917	33.34854187	7.25	54	0	121	7.41667	31.08333	19.5875
Background point	37.1959169	47.12179787	10.125	132	131	553	-2.21667	22.45	9.90417
Background point	38.7934868	34.63471882	9.5	55	0	120	7.98333	31.21667	19.85833
Background point	57.86001309	31.19869411	4	44	0	76	12.96667	37.51667	25.99583
Background point	30.17629225	46.99430242	27	107	158	512	-1.71667	21.81667	10.00417
Background point	35.99228519	37.04901251	44.75	353	42	821	8.26667	30.05	18.99167
Background point	38.65683768	30.92514778	6.875	35	0	66	9	31	20.625
Background point	55.89438977	45.84225494	10.625	28	41	148	-7.3	26.7	9.86667
Background point	36.01388042	29.80733904	6.625	28	0	49	8.66667	27.25	18.59583
Background point	41.49441236	28.69228802	14.875	49	0	92	10.63333	33.4	22.74167
Background point	27.81843411	52.35735839	4.375	104	254	640	-4.18333	18.53333	7.3375
Background point	42.61105237	37.20531281	26.5	232	4	528	4.78333	32.61667	18.39583
Background point	35.42108974	41.44369038	64.375	216	125	876	-0.63333	17.81667	8.24583
Background point	55.60449148	47.02787371	1.375	29	38	159	-8.56667	25.95	8.925
Background point	36.13567786	30.67560133	7.125	71	0	107	8.51667	26.81667	18.22917
Background point	39.31595126	50.11466482	32.625	105	164	496	-5.83333	20.91667	7.72917
Background point	48.98510909	40.59896802	35.875	92	54	432	0.91667	22.95	11.3375
Background point	59.5536045	47.44261728	3.625	35	44	173	-10.65	24.86667	7.41667
Background point	22.8417958	39.6593467	104	217	69	643	5.61667	24.1	14.44167
Background point	44.79648789	32.65535804	0.875	89	0	147	11.35	37.81667	25.1
Background point	36.84521133	38.33814328	6.625	115	15	361	-0.95	23.23333	10.8125
Background point	57.47028229	44.79976482	0.5	25	32	134	-6.86667	26.88333	10.075
Background point	41.92589098	38.00282447	119.875	305	7	791	1.33333	28.65	14.45
Background point	54.27995401	33.40676523	16.5	71	1	129	5.2	30.56667	18.325
Background point	45.66234325	36.49738533	127	260	6	631	-1.18333	23.96667	11.01667
Background point	45.39705193	38.99122119	224	62	30	319	-0.55	24.03333	11.90833
Background point	59.42032012	34.42717398	30	94	1	200	5.65	30.41667	18.52917
Background point	55.05485997	46.15550288	0.375	27	38	144	-6.96667	27.35	10.37083
Background point	52.56644482	49.6120771	0.625	45	60	225	-9.75	24.7	7.77917
Background point	37.61817184	32.35627419	15.875	46	0	91	7.31667	28.15	18.1875
Background point	20.71189257	49.741564	14.375	111	276	695	-1.83333	18.35	8.35833
Background point	40.64983791	40.08952956	67.375	144	73	624	-6.06667	17.16667	5.29167
Background point	54.29670302	34.35889111	4	45	0	82	7.4	34.6	21.57917
Background point	40.84945461	38.1909898	24.75	273	6	672	1.85	29.36667	15.00417
Background point	20.59681477	42.65497489	36.75	212	139	765	1.56667	21.86667	11.52917
Background point	60.11124921	50.5597651	6.5	45	92	260	-13.21667	21.61667	4.6
Background point	50.22781634	32.35622696	96	408	4	870	-3.78333	20.3	8.06667
Background point	45.12628589	39.77713208	163.75	74	49	365	-2.45	21.76667	9.775
Background point	41.05151646	51.19539734	3.125	86	167	470	-7.16667	20.6	6.96667
Background point	48.47329807	49.46139851	0.75	48	77	259	-8.33333	24.08333	8.0625
Background point	40.28260154	30.08591212	8.875	27	0	50	9.96667	33.5	22.4375
Background point	48.65429053	45.69884669	0.125	32	48	182	-1.98333	25.65	11.68333
Background point	21.03470727	47.68984446	0.75	108	169	549	-0.38333	21.45	10.83333
Background point	40.29759804	52.45322559	0.625	95	199	551	-7.6	19.86667	6.34583
Background point	29.50235452	29.78571082	7.875	16	0	23	13.51667	28.5	21.41667
Background point	50.12577031	33.49176663	114	160	6	387	-2.36667	23.68333	10.5125
Background point	59.97144115	35.13597572	11.75	109	2	267	0.88333	24.63333	12.9
Background point	34.23979495	49.56731492	0.75	118	192	559	-4.28333	20.56667	8.3
Background point	26.03124615	49.83900314	13	94	264	588	-3.05	18.5	7.9125
Background point	42.19447876	30.47599993	3.375	32	0	63	10.46667	34.83333	23.38333
Background point	51.53277289	29.77020347	28.125	345	4	456	9.25	33.25	21.73333
Background point	24.95596331	51.37617763	1.75	99	204	595	-2.83333	18.48333	7.9375
Background point	47.08937729	41.96686157	221.25	86	251	760	-11.6	9.38333	-1.5875
Background point	42.86421899	29.93975813	5.375	35	0	70	10.9	35.16666	23.80417
Background point	57.09841715	45.65907661	1.5	25	33	134	-7.5	27.06667	9.9625
Background point	60.22980744	33.07659945	75.875	114	0	214	1.93333	23.48333	12.99583
Background point	34.34528736	37.5924144	25.875	186	21	462	0.06667	22.63333	10.87917
Background point	47.5682421	42.6860329	42.875	57	127	387	1.18333	23.6	12.19167
Background point	42.7580724	41.42228661	185	193	273	1017	-9.13333	11	0.7875
Background point	47.3363024	34.8485219	47.375	174	3	442	-0.5	25.85	12.35417
Background point	22.57456419	51.48029829	2.625	81	207	549	-2.11667	18.43333	8.21667
Background point	58.53247035	50.15275922	1.375	57	94	303	-12.91667	21.56667	4.72083
Background point	52.98171168	44.34573161	0.125	29	39	151	-2.75	28.36667	12.625
Background point	57.45841777	40.42328684	3.625	37	11	129	0.53333	31.26667	15.9125
Background point	36.52337748	35.72806519	19.75	440	13	805	7.16667	25.66667	16.47917
Background point	26.52990327	46.54538961	44.375	65	198	513	-2.78333	19.65	8.65
Background point	53.33470049	48.25773813	1.375	39	46	186	-8.85	25.86667	8.7875
Background point	41.23171249	51.57434832	5.875	90	170	497	-7.46667	20.33333	6.6875
Background point	36.86072208	33.86182059	8.125	111	0	194	6.71667	26.9	16.88333
Background point	49.49026165	36.54227554	49	135	35	389	1.53333	24.8	13.5375
Background point	54.60843032	43.03104041	32.375	26	25	119	-2.18333	29.2	13.24167
Background point	22.29325189	37.60894742	131.75	318	40	835	1.6	18.96667	9.8875
Background point	17.65948531	48.04828407	0.625	109	179	555	0.11667	21.11667	10.78333
Background point	55.82404878	51.99261031	19.75	72	133	398	-11.88333	21.35	5.09583
Background point	56.11503874	35.39605349	0.5	67	1	136	6.08333	33.31667	20.2
Background point	40.83224532	48.97943072	4.5	110	169	505	-5.36667	21.8	8.38333
Background point	41.45774639	38.79062543	0.625	181	15	551	-1.48333	26.06667	11.75833
Background point	34.57537522	37.88303324	13.25	161	14	392	0.46667	23.46667	11.55
Background point	42.81622297	50.15771576	15	99	149	470	-6.95	21.75	7.65833
Background point	21.60585011	29.87729314	3.375	15	0	21	13.7	30.71667	22.6875
Background point	17.17286202	50.50508819	14.5	100	260	656	-1.15	18.21667	8.5125
Background point	17.79434017	29.80998199	3.5	37	0	62	12.83333	27.98333	21.23333
Background point	36.26114048	52.17869358	14.375	109	227	626	-6.75	18.88333	6.27083
Background point	26.92577474	44.44201073	1.25	98	150	521	0.28333	23.31667	11.92917
Background point	40.56059836	31.71733151	4	36	0	78	8	31.93333	20.5125
Background point	45.90663207	45.18721487	0.75	40	81	257	-1.76667	25.7	11.82083
Background point	34.86007636	40.39283159	161.75	151	44	484	-0.78333	20.25	9.55417
Background point	56.32033204	41.29467132	2.375	36	15	147	-1.35	29.61667	13.97083
Background point	41.31375006	28.94787069	14.125	46	0	83	10.38333	33.35	22.59167
Background point	39.70552802	31.38008209	1.625	33	0	80	7.95	31.15	20.06667
Background point	30.607552	47.2925251	6.625	98	157	481	-2.06667	21.61667	9.73333
Background point	50.33343667	32.90717908	41.375	200	4	430	-2.1	24.55	11.20833
Background point	40.92634202	32.90383595	2.5	46	0	100	8.06667	32.4	20.6625
Background point	58.33562283	38.21602832	2.125	68	14	203	4.71667	31.41667	18.14167
Background point	41.48995206	44.62055994	12.25	98	233	715	-0.73333	21.65	10.39583
Background point	41.8535641	31.60225424	6.5	33	0	68	9.78333	34.6	22.82917
Background point	41.39603189	46.9253276	0.875	96	126	470	-2.9	23.95	10.5125
Background point	33.11736146	38.91604498	9.5	115	21	335	1.6	24.61667	12.74167
Background point	39.41970917	46.49741629	1.625	132	150	600	-1.76667	23.51667	10.7625
Background point	34.87362654	46.39023564	0.625	99	99	418	-0.8	23.11667	10.85833
Background point	60.68753401	36.52751244	17.75	77	2	203	4.73333	30.21667	17.56667
Background point	40.77347916	35.00932907	0.625	82	0	155	8.61667	34.13334	21.6625
Background point	28.0792718	30.36888695	0.5	34	0	41	14.51667	29.03333	22.02083
Background point	27.3619127	38.13685157	3.75	250	9	547	9.1	27.83333	17.8125
Background point	43.89134564	39.29311396	79.125	109	45	461	-7.63333	15.71667	3.87083
Background point	58.17405461	49.77409354	9	61	85	299	-12.76667	21.78333	4.89167
Background point	24.61574731	52.14107669	2.25	97	237	594	-3.01667	18.28333	7.70417
Background point	32.21091483	30.50757887	2.875	19	0	32	14.6	28.93333	22.00417
Background point	46.69629142	29.50749139	2.125	64	0	114	12.13333	36.91667	25.325
Background point	59.30318185	30.04323226	3.5	35	0	53	13.1	36.13333	25.35
Background point	57.42329683	35.4679234	6.875	98	3	184	3.3	29.58333	16.81667
Background point	25.06370497	52.08583305	0.5	98	236	595	-3.1	18.35	7.71667
Background point	26.23422748	43.44186804	50.75	139	159	652	-0.36667	21.63333	10.70833
Background point	44.49783199	40.55973253	132.625	128	133	686	-6.63333	15.53333	4.40833
Background point	18.62975559	52.21903429	4.875	79	212	530	-0.91667	18.5	8.675
Background point	38.10235192	47.32290766	7.125	122	138	538	-2.78333	22.6	9.81667
Background point	23.08390165	29.01663217	8.625	8	0	11	13.06667	30.36667	22.31667
Background point	43.33807135	41.26406766	63.375	97	175	641	-6.36667	15.63333	4.57083
Background point	48.8285566	48.61375441	0	40	59	210	-7.63333	24.7	8.72917
Background point	36.97494819	34.48534231	11.75	157	0	302	6.6	26.43333	16.62917
Background point	35.73810106	29.60307022	23.5	18	0	32	9.21667	27.75	19.09583
Background point	36.1673204	48.42433347	2.25	103	130	476	-3.75	21.76667	9.12917
Background point	49.00373469	47.81915708	0.625	36	54	182	-6.71667	25.21667	9.4
Background point	59.60609345	38.71111345	1.375	42	3	116	3.26667	31.93333	17.67917
Background point	60.22763065	42.78350392	1.375	36	11	114	-3.5	28.48333	12.65833
Background point	28.5162761	38.31810274	87	216	34	550	5.21667	25.86667	14.87917
Background point	17.50522106	30.33711496	4.75	62	0	100	13.33333	27.7	21.16667
Background point	20.4400617	43.65021135	128.5	161	220	770	-0.28333	20.01667	9.86667
Background point	27.68712311	37.17906548	98.375	477	9	905	8.58333	26.13333	16.73333
Background point	34.32248389	47.77299302	14.375	113	128	491	-2.96667	21.91667	9.48333
Background point	26.83312053	41.93470357	28.125	187	105	713	2.15	22	11.72083
Background point	43.53379094	28.9058417	3.25	45	0	105	10.91667	34.66667	23.56667
Background point	54.05644285	35.83494221	34.375	52	16	161	1.1	24.46667	12.89167
Background point	46.76285244	45.02732021	1.25	37	63	224	-0.98333	25.76667	12.17083
Background point	40.85712487	29.47394452	3.875	38	0	67	9.95	33.06667	22.22917
Background point	36.41059141	29.5258185	5.25	21	0	37	9.95	29.61667	20.45
Background point	31.18284501	47.19867681	12	97	144	467	-1.9	21.95	9.94583
Background point	21.63845671	38.66995703	172.25	381	49	1049	2.98333	20.85	11.44167
Background point	54.19520922	46.23393041	1	29	42	148	-6.51667	27.56667	10.69167
Background point	27.24940113	46.26571489	28.5	82	185	552	-1.7	21.08333	9.875
Background point	54.26731477	38.83587384	1.5	45	12	143	5.41667	31.23333	18.02917
Background point	60.28385136	39.59199701	10.125	32	3	98	1.33333	30.96667	16.25833
Background point	44.70623695	30.55022075	2.5	52	0	92	11.38333	36.51667	24.69583
Background point	35.68382681	39.56405025	36.875	138	28	479	-1.86667	19.63333	8.80833
Background point	21.64813277	30.63791013	1.125	37	0	48	13.4	29.83333	22.00833
Background point	56.48973651	43.67321463	0.625	30	31	137	-4.55	27.98333	11.54583
Background point	25.20559196	29.30109219	26.375	8	0	11	13.41667	30.26667	22.35417
Background point	24.58340873	48.43030857	82	125	278	790	-4.35	17.11667	6.70833
Background point	21.16032786	29.78402854	2.625	19	0	25	13.96667	30.9	22.9375
Background point	29.69261972	47.53030156	32.25	101	162	511	-2.31667	21.06667	9.42083
Background point	57.62414022	45.10777585	1.75	24	31	128	-7.33333	26.73333	9.82917
Background point	52.77758509	49.4361909	0.75	42	56	216	-9.66667	24.88333	7.89583
Background point	48.9830103	36.2183399	32.375	124	16	362	-2.95	20.86667	9.05417
Background point	25.84617038	44.80551638	15.875	114	198	619	-0.53333	22.48333	11.1875
Background point	57.32582625	29.14761535	134.625	136	20	272	-0.03333	17.51667	8.89583
Background point	46.76130378	43.78617822	0.75	63	87	321	1.11667	25.41667	13.06667
Background point	47.5574006	28.79472212	3.75	64	0	108	13.05	37.93333	26.3375
Background point	26.90389084	52.44666995	0.5	99	239	615	-3.91667	18.43333	7.40417
Background point	37.95504814	30.26168445	1.5	26	0	49	10.33333	31.65	21.70417
Background point	40.11077542	30.55711848	1.875	33	0	63	8.61667	31.83333	20.87083
Background point	49.40700504	47.46402441	0	35	52	173	-6.36667	25.53333	9.725
Background point	37.71592007	52.30025066	10.125	90	207	536	-7.01667	19.45	6.40833
Background point	46.45397973	45.36457224	0.5	38	69	235	-1.83333	25.76667	11.8
Background point	17.85852347	49.48708798	22	119	254	697	-1.23333	18.68333	8.7875
Background point	49.35773012	51.53372022	1.125	67	118	336	-10.11667	22.28333	6.4375
Background point	18.6678361	46.36746668	54	128	196	642	-0.18333	21.01667	10.63333
Background point	43.09423118	48.06878675	2.125	87	106	406	-5.05	23.65	9.42083
Background point	26.73406378	51.26342337	1.5	102	264	623	-3.41667	18.63333	7.7875
Background point	35.72406934	32.45882189	76.375	320	0	462	9.08333	24.46667	17.13333
Background point	48.0538744	35.46044479	10	123	6	367	-2.03333	24.2	10.84167
Background point	46.71240152	39.12098081	40.75	62	56	381	1.96667	25.88333	14.22917
Background point	46.74272414	36.15756592	91.125	187	9	497	-2.98333	22.45	9.425
Background point	50.14210645	40.48272744	1.75	59	17	215	5.48333	26.08333	15.12917
Background point	47.07213109	49.54269332	0.5	59	91	296	-7.86667	23.75	8.09583
Background point	47.21389758	41.30249812	244.75	125	191	838	-6.63333	14.85	3.65833
Background point	52.69349031	47.52691235	3.625	32	47	173	-7.83333	26.55	9.63333
Background point	42.69787782	50.19649205	4.125	90	135	432	-6.86667	21.85	7.75833
Background point	45.95255869	31.18517436	0.125	64	0	113	12.36667	38.38334	26.08333
Background point	51.67558088	30.31309201	251.25	487	5	716	2.05	24.3	13.27083
Background point	33.36926798	47.94004901	20.75	97	130	461	-3.03333	21.71667	9.3875
Background point	41.59966214	44.16775082	28.375	99	297	819	-1.91667	19.58333	8.7625
Background point	59.29546367	31.99739583	21.5	76	0	145	5.25	28.38333	17.30417
Background point	36.11504969	36.05672642	112.75	571	37	1166	6.31667	23.58333	14.925
Background point	22.21117016	50.61229291	6.75	89	226	610	-1.61667	18.7	8.64167
Background point	40.28787944	50.71441609	16.375	105	186	539	-6.53333	20.56667	7.21667
Background point	26.78870538	47.24497495	20.875	72	208	555	-1.85	20.56667	9.60417
Background point	54.44499296	36.48981292	70.875	119	38	394	-5.76667	13.63333	3.31667
Background point	51.00853993	29.19683213	0.875	254	2	286	15.48333	36.86667	26.72917
Background point	20.2508345	42.43960416	113.625	298	134	949	1.3	21.26667	11.00833
Background point	29.95485002	31.20755739	4.625	106	0	189	14.45	26.6	20.55417
Background point	39.03762926	34.29895994	7.875	49	0	122	7.6	30.73333	19.45833
Background point	37.7983825	29.63460272	4.125	24	0	47	9.98333	31.06667	21.225
Background point	39.62716299	37.62988839	8.875	285	3	600	2	28.11666	14.44583
Background point	19.67836794	45.4917161	0.625	129	173	607	0.9	22.38333	11.87917
Background point	35.1595166	50.88497856	16.625	110	218	599	-5.5	19.8	7.35833
Background point	44.36954739	46.94752055	21.375	58	89	318	-4.6	24.08333	9.72917
Background point	39.30545968	44.56283247	24.875	283	261	1102	1.51667	23.41667	12.09167
Background point	18.88990705	46.97718479	5	121	174	599	-0.31667	21.15	10.63333
Background point	34.06896537	47.58256382	4.875	96	114	425	-2.53333	22.38333	9.90833
Background point	29.43141036	51.02970224	1.625	113	284	656	-4.1	18.96667	7.57917
Background point	58.96794198	34.22213342	28.875	112	1	236	4.15	28.41667	16.74583
Background point	42.0550034	47.1221865	6.625	87	125	443	-3.61667	23.68333	10.06667
Background point	44.22508933	45.15647529	6.375	59	129	377	-2.51667	24.36667	10.77083
Background point	43.52511632	39.80681166	94.375	117	70	570	-7.31667	15.56667	3.97083
Background point	43.02664885	49.83954558	0.875	88	120	406	-6.68333	22.28333	8.04583
Background point	26.8628833	46.32440081	53.125	88	241	658	-2.46667	19.93333	8.91667
Background point	24.64571631	31.16931396	1	39	0	57	12.93333	27.4	20.39167
Background point	31.8408721	47.06531515	31.75	88	127	418	-1.65	22.46667	10.32083
Background point	41.46534263	28.90782007	15.125	48	0	89	10.45	33.45	22.67917
Background point	24.38340752	52.49998359	4.875	96	208	595	-3.18333	18.01667	7.47917
Background point	21.35007476	30.1077335	1.375	25	0	34	13.75	30.6	22.64167
Background point	45.99888808	50.19319532	0.75	76	109	357	-7.95	23.13334	7.7875
Background point	53.46520356	32.21634169	24.75	73	0	133	3.85	28.58333	16.59167
Background point	60.15130522	33.37796584	119.375	116	0	214	3.73333	26.93333	15.71667
Background point	27.76622653	40.02763145	37.125	218	51	646	5.58333	24.41667	14.58333
Background point	44.70463708	34.6762857	6.375	177	0	346	9.36667	36.56667	23.14583
Background point	41.2570459	40.8718397	285.125	310	322	1398	-6.56667	13.35	3.27917
Background point	47.82709987	32.32757393	7.75	216	0	345	10.93333	37.76667	24.65
Background point	24.94519469	47.5155028	223.5	141	306	889	-5.85	15.13333	4.89583
Background point	20.94424219	43.6573894	114.375	141	172	673	0.76667	21.55	11.21667
Background point	54.17880979	38.75587141	5.5	45	14	142	5.73333	31.1	18.125
Background point	54.13858469	30.09547615	47.5	156	3	239	4.16667	27.46667	16.0875
Background point	42.6067054	39.01594423	45.875	134	28	549	-4.45	21.13333	7.90833
Background point	39.29770141	29.84845407	5	28	0	51	10.25	32.73333	22.225
Background point	47.06184307	51.93610718	25.25	145	172	616	-9.6	20.9	5.94167
Background point	42.1112493	35.40883221	0.5	110	0	209	8.21667	35.31667	21.90417
Background point	21.82017975	37.58209448	54.25	264	21	677	8.21667	25.66667	16.30417
Background point	59.02367547	37.34007536	19.75	77	17	244	2.21667	27.11667	14.7875
Background point	43.81987699	35.09895923	1.125	123	0	262	8.91667	36.33333	22.77083
Background point	42.33154054	48.73702088	4.625	92	114	434	-5.63333	22.56667	8.64583
Background point	23.06734648	49.06846415	53.5	158	286	855	-4.15	16.31667	6.29583
Background point	20.44365398	43.76045014	54	144	177	685	0.41667	21.05	10.775
Background point	54.37944343	31.03755529	36.875	106	3	172	3.7	27.5	15.92083
Background point	55.96925005	52.07290426	2.625	72	123	389	-11.96667	21.26667	4.9875
Background point	53.06291959	35.12628097	25.875	53	10	127	5.48333	31.65	19.075
Background point	31.08744968	47.43099132	7.25	102	158	500	-2.2	21.66667	9.70417
Background point	31.92221043	30.4018289	3.625	20	0	31	13.88333	28.38333	21.4
Background point	56.51843841	50.33823472	5.625	61	103	334	-12.03333	22	5.36667
Background point	41.9090217	50.655316	5.875	83	142	418	-6.88333	21.45	7.51667
Background point	55.46132054	32.88124496	24.625	62	0	114	5.7	30.93333	18.80833
Background point	18.97633623	48.05633117	24.875	119	174	572	-0.7	20.83333	10.275
Background point	45.93094384	39.46194781	61.25	83	81	464	-5.06667	17.8	6.29583
Background point	56.20739146	34.09480156	1.625	57	0	105	7.65	35	21.9
Background point	26.00126779	45.01604088	19.125	106	197	604	-0.96667	22.2	10.81667
Background point	51.47456126	51.36839895	2.125	62	100	314	-10.58333	22.73333	6.4875
Background point	57.52505179	45.89731987	0.5	25	34	132	-8.05	26.7	9.53333
Background point	44.35486689	29.63694397	3.625	45	0	93	11.08333	35.45	24.05
Background point	27.18652198	42.77849894	29.875	139	139	680	1.31667	21.81667	11.32083
Background point	43.03143634	41.06853399	73.5	107	215	762	-8.5	12.71667	1.99583
Background point	19.33830034	48.08433154	6.625	110	158	549	-0.91667	20.65	10.1
Background point	34.96922172	51.61484002	10.875	107	245	626	-5.88333	19.4	6.97083
Background point	56.30030429	39.14553991	1.625	61	21	191	3.66667	31.75	17.7375
Background point	57.37982909	49.73953354	4	57	79	281	-12.2	22.43333	5.48333
Background point	30.7166583	50.26818196	0.375	97	219	536	-3.66667	20.11667	8.36667
Background point	38.79092429	51.25914903	29	115	200	593	-6.53333	20.13333	6.9875
Background point	44.01440066	50.40107884	7.875	96	126	436	-7.85	21.73333	7.21667
Background point	41.93067901	29.89267315	5.875	34	0	66	10.51667	34.51667	23.26667
Background point	25.46078102	51.81742225	1.25	98	237	589	-3.1	18.51667	7.80833
Background point	49.17444428	46.64742715	0.875	30	53	169	-4.6	25.81667	10.60833
Background point	44.61384407	31.40904473	2.5	62	0	95	11.75	37.65	25.37083
Background point	45.07072862	45.86014665	4.875	44	89	278	-3.05	25.18333	10.96667
Background point	56.5173207	30.20860249	28.875	81	5	140	5.36667	28.7	17.50417
Background point	39.37444682	46.72980147	12.375	129	144	582	-2.1	23.48333	10.6125
Background point	25.94523727	44.94801731	4	106	197	603	-0.83333	22.25	10.90417
Background point	47.70160589	46.8252903	2.25	37	58	203	-4.66667	25.46667	10.37917
Background point	52.88297348	32.36993267	8.875	55	1	99	4.78333	30.6	18.12917
Background point	24.33570858	44.37274383	0.875	103	156	520	0.35	23.26666	12.08333
Background point	46.22440673	50.57350792	1	77	113	364	-8.35	22.83333	7.45417
Background point	46.66338465	51.24667532	2.75	92	128	420	-9	22.1	6.8125
Background point	21.63055208	46.78382463	0.375	125	175	600	0.13333	21.91667	11.3625
Background point	51.23646575	50.12824148	1.75	57	71	269	-9.8	24.11667	7.4875
Background point	55.8797316	33.89409123	0.625	53	0	95	8.01667	35.38333	22.29583
Background point	21.19704901	44.32712706	1	121	151	582	1.55	23.16667	12.52917
Background point	21.66369332	46.76129002	0.125	128	176	606	0.13333	21.91667	11.3625
Background point	45.0649102	45.73856514	2.25	45	94	291	-2.95	25.15	10.95833
Background point	34.85669634	48.23101675	4.375	121	141	536	-3.55	21.45	9.00417
Background point	44.17514724	35.67599391	24.5	200	0	432	7.33333	34.23333	20.74583
Background point	58.67803782	52.31941308	2.625	56	155	361	-12.96667	19.88333	3.79583
Background point	54.09877409	48.01128562	6.5	37	41	179	-8.95	25.95	8.77083
Background point	46.89377431	45.86322125	1.125	39	66	225	-2.7	25.6	11.37083
Background point	48.20974909	37.9414877	14.75	86	39	366	-2.36667	19.55	8.70833
Background point	16.87953168	49.61689942	23.5	116	261	685	-1.91667	17.46667	7.79583
Background point	45.2125224	40.75021559	240	128	159	761	-7.35	13.68333	3.025
Background point	43.68572902	48.19456778	0	78	99	367	-5.61667	23.46667	9.04583
Background point	20.75776547	43.3293554	61.5	253	260	1136	-3.13333	15.5	6.2625
Background point	45.32559293	50.47260836	3.25	77	109	366	-8.46667	22	7.02083
Background point	46.34642797	48.19373752	0.625	60	81	291	-6.33333	24.38333	9.1375
Background point	46.81582091	50.10729783	0.625	70	103	328	-8.23333	23.35	7.74583
Background point	55.8017036	36.6189715	6	70	11	184	2.36667	27.33333	15.13333
Background point	51.43495301	50.36320796	0.625	59	76	281	-10.03333	23.88333	7.28333
Background point	43.00386089	37.53313649	105.75	251	10	654	-1.58333	24.65	11.025
Background point	19.51886795	41.42511905	1.125	425	134	1225	7.4	25.68333	16.00833
Background point	39.39036423	49.78871838	8.5	117	179	537	-5.63333	21.06667	7.9
Background point	59.73915897	50.76453736	5.25	51	116	308	-13.08333	21.23333	4.47083
Background point	42.21206506	29.33350407	16.75	38	0	74	10.78333	34.58334	23.45833
Background point	45.82423638	31.03191539	0.125	61	0	106	12.4	38.31667	26.08333
Background point	29.92228684	48.54767591	12.25	111	199	582	-2.91667	20.28333	8.7875
Background point	32.98645017	45.51617751	8	100	115	429	0.91667	22.61667	11.2875
Background point	35.13047722	30.62807711	67.5	70	0	112	12.01667	28.96667	21.06667
Background point	47.18059083	49.50740391	0.625	57	88	293	-7.91667	23.75	8.07083
Background point	55.94898827	45.32441102	4.625	28	36	145	-6.5	27.28333	10.49583
Background point	33.69139365	40.86830557	75.5	88	67	385	0	20.78333	10.0625
Background point	50.48408873	35.92730263	1.5	110	12	299	2.21667	27.3	15.0125
Background point	58.81920994	43.31438875	0.375	29	18	116	-4.16667	27.63333	11.79583
Background point	19.41281868	50.9657997	2.125	105	230	603	-1.21667	18.25	8.5
Background point	58.73004743	31.88573598	8.875	58	0	109	9.01667	33.18333	21.6875
Background point	40.39501104	39.03990121	43.375	319	16	834	-3.01667	23.36667	9.6375
Background point	46.92912652	48.9383722	1.375	53	81	276	-7.25	24.13333	8.58333
Background point	22.01442433	42.43802813	88.25	160	159	713	-1	19.18333	9.1125
Background point	46.23341583	43.91662704	1.5	60	98	328	0.63333	25.5	12.92083
Background point	41.20000698	43.34284202	181.5	382	373	1641	-5.21667	13.61667	3.92917
Background point	59.12971016	49.7686622	8.625	43	95	271	-12.98333	21.9	4.87083
Background point	21.51635901	38.85404207	46.25	298	38	801	6.05	24.48334	14.60833
Background point	56.86397534	29.56081044	49.75	148	15	278	0	19.38333	9.875
Background point	39.43393171	32.04049275	0.75	43	0	105	7.08333	29.95	18.92917
Background point	49.89704988	31.00933251	63	265	0	384	10.03333	34.71667	22.725
Background point	44.5501353	41.90549373	22.5	86	142	544	0.28333	23.4	11.90833
Background point	56.41022584	46.96731327	1.125	29	43	164	-8.78333	25.7	8.67083
Background point	40.59251269	29.75934107	2.625	36	0	61	9.85	33.1	22.19167
Background point	36.66535843	51.29455951	14.75	113	209	597	-6.25	19.56667	6.85417
Background point	36.58491297	34.7584702	14.375	298	2	482	8.41667	27.41667	18
Background point	55.27586865	49.75863812	3.125	52	82	272	-11.15	23.38333	6.44167
Background point	49.03935294	46.77740888	0.5	33	53	173	-4.93333	25.76667	10.4375
Background point	37.17944832	33.06682373	9.625	58	0	106	8.13333	28.93333	18.86667
Background point	21.99968328	45.61859437	7	127	197	635	0.11667	22.13333	11.35417
Background point	27.03337949	38.22239122	49.25	305	9	704	8.6	26.1	16.79167
Background point	32.07045444	50.07464015	1.75	105	217	555	-4	20.08333	8.17083
Background point	31.87745522	40.07235405	89	130	43	363	2.05	23.28333	12.27083
Background point	59.94975714	49.64043004	4.5	37	79	229	-12.78333	22.65	5.34167
Background point	39.16800761	38.57539954	22.75	172	6	453	0.36667	27.26667	13.30833
Background point	58.39742369	37.07903125	25.375	81	18	250	-0.41667	23.31667	11.5875
Background point	45.55504563	45.98017098	0.75	41	78	255	-3.03333	25.51667	11.15833
Background point	43.25352234	51.76189372	3.375	105	186	547	-8.38333	20.38333	6.25417
Background point	24.9392462	49.6185961	35.375	105	234	650	-2.81667	18.13333	7.82917
Background point	59.78300585	35.30690219	14.25	118	3	259	0.98333	24.95	13.13333
Background point	44.14302752	33.30373572	1.625	75	0	145	10.8	37.45	24.60417
Background point	41.04059973	30.65321896	3.75	30	0	56	9.45	33.48333	22.125
Background point	26.65775899	38.31580966	68.5	254	6	592	9.58333	26.18333	17.35
Background point	28.35077916	40.05914019	55.125	210	57	617	6.3	25.25	15.36667
Background point	22.37316958	51.72108657	2.75	85	206	560	-2.16667	18.28333	8.09167
Background point	53.83960024	51.3498179	3.875	53	99	296	-11.2	22.58333	6.05833
Background point	37.03907466	32.37158827	15	54	0	93	6.88333	26.58333	17.175
Background point	36.3499972	49.38102402	15.125	117	184	552	-4.68333	20.81667	8.24167
Background point	55.68027086	38.73504521	15.625	76	23	231	3.41667	29.83333	16.55833
Background point	53.95041619	39.10691903	7.625	40	11	129	5.35	30.91667	17.70417
Background point	18.03990062	29.60405693	3.625	32	0	52	12.46667	27.71667	20.94167
Background point	46.37260104	46.91076511	0.5	44	73	245	-4.58333	25.15	10.25417
Background point	58.46201773	42.66917036	2.75	35	16	130	-3.55	28	12.2625
Background point	28.93650129	39.52633551	84.375	196	44	548	4	23.5	13.275
Background point	37.71929665	29.24326887	3.375	25	0	49	10.5	31.71667	21.83333
Background point	43.92327916	44.32244572	6.875	69	153	490	-1.13333	23.65	11.19167
Background point	59.8068406	38.17462789	0.625	55	4	148	4.16667	31.86666	18.1
Background point	47.22432547	32.82855189	40.25	313	0	482	7.28333	33.3	20.3875
Background point	28.38076076	52.25930847	2.625	97	253	630	-4.28333	18.7	7.34167
Background point	44.64518171	37.93469652	34.625	99	26	368	-3.58333	21.43333	8.7125
Background point	56.16129839	32.36051901	7.875	45	0	78	8.05	34.2	21.8
Background point	46.95319583	33.5144462	82.25	315	0	559	3.68333	29.33333	16.35833
Background point	47.4153206	41.24830408	213.5	115	160	743	-8.85	11.96667	0.96667
Background point	51.64508575	31.92222836	119.375	158	1	270	0.13333	25.25	12.8375
Background point	37.13467774	48.81144829	11.75	110	155	484	-4.28333	21.53333	8.7875
Background point	46.29594902	37.86846263	89.375	96	14	384	-4.65	18.91667	6.92083
Background point	29.1050731	46.06856675	22	99	146	490	-0.85	22.06667	10.5375
Background point	24.7662813	42.74001578	137.25	229	281	1075	-4.15	15.38333	5.77917
Background point	36.18446383	39.77348003	42.75	88	26	348	-1.41667	20.23333	9.37917
Background point	23.69833415	43.25659025	23.5	115	177	611	0.45	22.55	11.65
Background point	49.68080849	31.79050227	121.625	395	3	621	7.35	33.51667	20.65
Background point	20.14413426	40.72701099	277.5	445	119	1220	-1.18333	15.85	7.025
Background point	55.90703188	38.86439339	18.625	67	20	205	3.51667	30.48333	16.9875
Background point	37.43864718	31.96231427	5	42	0	70	8.76667	29.53333	19.675
Background point	30.96426353	38.06392833	26.25	199	31	485	2.35	24.25	12.6875
Background point	23.64351323	43.5616321	18.5	116	145	584	1.13333	23.55	12.54167
Background point	58.64536659	48.29787542	12.125	67	55	263	-11.65	23.45	6.22083
Background point	45.49086356	51.9530987	21	98	179	517	-9.55	19.95	5.44583
Background point	35.68207847	33.45343234	87.625	394	0	666	7.46667	22.1	14.875
Background point	48.95849218	39.33313168	0.375	121	35	454	6.45	27.68333	16.7
Background point	28.92053877	50.21182704	4.5	99	269	612	-3.71667	19.03333	7.81667
Background point	20.261412	47.75899037	1.125	107	159	549	-0.66667	21.15	10.50833
Background point	56.41279936	39.86306946	3.375	44	13	145	2	31.71667	16.84583
Background point	40.30613256	35.88600846	5.625	110	0	213	7.36667	33.3	20.35833
Background point	45.26636602	32.62103481	0.25	105	0	172	11.53333	38.15	25.3625
Background point	55.96668002	30.87951499	154.5	120	3	198	3.41667	25.26667	14.67917
Background point	44.46168157	40.2148055	26.75	90	58	427	-1.95	22.18333	10.32083
Background point	55.09873195	29.00691772	3.375	100	9	153	7.31667	30.23333	19.21667
Background point	48.5659414	50.83721185	2.125	72	119	357	-9.58333	22.5	6.7625
Background point	52.86669964	30.62682825	10.375	170	2	281	1.3	24.4	12.9625
Background point	60.637483	39.37919023	13.5	32	3	97	1.68333	31.11667	16.5
Background point	57.27089479	33.25101964	65.5	75	0	135	6.85	32.13333	20.0375
Background point	22.34023269	37.62979684	111.75	239	32	639	4.15	21.88333	12.5125
Background point	34.56607394	50.08477696	12.25	115	208	566	-4.76667	20.21667	7.9
Background point	42.2751707	30.03786987	5.125	34	0	69	10.48333	34.53334	23.2625
Background point	41.99582703	34.69753696	5.75	98	0	183	8.18333	34.18333	21.4625
Background point	28.03682747	44.71301238	27	89	132	461	0.31667	23	11.64583
Background point	17.94696669	50.51821785	6.375	101	238	614	-0.56667	18.9	9.15
Background point	27.77348615	51.60516742	2.5	109	282	659	-3.86667	18.66667	7.57083
Background point	40.49241956	50.8982388	11	98	190	526	-6.78333	20.46667	7.04583
Background point	27.37920862	41.54627077	20	170	61	590	4.28333	23.8	13.5875
Background point	58.26396719	34.17205523	21.25	99	0	188	3.48333	27.8	16.06667
Background point	36.75080441	35.48971527	4.125	301	3	501	8.3	27.88333	18.225
Background point	46.80134494	46.31419122	2.75	40	67	228	-3.6	25.53333	10.89167
Background point	36.03589342	37.14020136	2.5	314	34	710	8.2	30.51667	19.15417
Background point	28.773258	30.02479633	4	26	0	34	13.98333	28.76667	21.75
Background point	45.69716757	46.80477987	1.25	46	82	259	-4.31667	25.1	10.375
Background point	43.73056187	45.13636005	8	67	124	417	-2.38333	23.95	10.64583
Background point	51.75998824	34.13759912	18	67	3	140	5.88333	33.08333	19.94167
Background point	47.09887822	39.72015185	27.5	62	73	433	3.08333	25.6	14.325
Background point	46.98001912	41.83183529	260.875	105	247	829	-10.41667	10.88333	-0.2125
Background point	45.04331441	33.03718743	0	116	0	194	11.28333	38.01667	25.125
Background point	19.08681487	29.31652784	27.125	27	0	38	13.5	28.91667	22.04583
Background point	45.31692306	31.0854667	0.875	59	0	101	12.23333	38.1	25.87917
Background point	56.10695111	49.97155466	9.125	45	89	269	-11.63333	22.86666	5.96667
Background point	55.77090858	39.88533483	2.125	42	15	142	2.13333	31.61667	16.80417
Background point	45.47109387	39.14496339	8.5	56	27	281	0.18333	25.3	12.98333
Background point	55.91838058	41.1755958	3.875	27	14	114	-0.26667	30.71667	15.05833
Background point	57.43231915	29.83302788	59.375	105	10	206	2.05	22.06667	12.34583
Background point	20.62247888	43.19966574	23.5	188	184	813	-0.76667	19.13333	9.11667
Background point	22.17687489	32.46610811	9.75	155	0	286	11.06667	24.28333	17.7
Background point	34.81004335	45.08943003	26.875	134	145	533	0.8	22.16667	10.875
Background point	55.84101731	42.15877819	1.625	27	20	121	-2	29.4	13.49583
Background point	36.55045777	47.70277487	6.875	118	138	521	-3.3	21.88333	9.24583
Background point	41.97685512	36.11953552	1.75	182	0	331	7.08333	34.06667	20.5125
Background point	58.008975	51.88824713	22.625	63	137	370	-13.13333	19.88333	3.72083
Background point	29.0158724	40.29529368	44.125	280	79	824	5.46667	24.18333	14.45417
Background point	55.23318915	47.43426752	31.25	33	41	185	-9.18333	25	8.14167
Background point	24.16256151	29.09713154	9.875	8	0	11	13.2	30.38333	22.35833
Background point	32.81184524	30.12013499	14.25	18	0	30	13.38333	28.36666	21.23333
Background point	50.17798082	33.32763005	47.625	158	6	373	-2.31667	24	10.74583
Background point	19.01579321	52.16156853	1.25	83	218	555	-1.11667	18.38333	8.52083
Background point	46.8157625	43.32805343	1.375	60	111	357	1.48333	25.08333	13.175
Background point	41.01397173	32.32666658	6.75	40	0	85	8.18333	32.48333	20.82917
Background point	22.05367864	46.06937737	47.25	158	202	728	-0.35	21.08333	10.63333
Background point	53.77898128	47.24437015	3.375	33	45	167	-7.93333	26.93333	9.77083
Background point	46.49387623	44.08816276	0.625	55	82	296	0.55	25.6	12.85417
Background point	21.1687892	44.39001326	0.875	120	150	573	1.56667	23.16667	12.54583
Background point	43.46922016	50.69659067	10.5	98	157	477	-7.8	21.26667	7.01667
Background point	47.99447235	33.57147096	19.375	194	0	374	3.48333	30.78333	17.00833
Background point	25.35169107	47.26515392	17.875	85	230	599	-5.26667	16.23333	5.73333
Background point	51.50082166	29.11940766	20	342	4	416	10.16667	30.73333	20.82083
Background point	43.40716329	48.22059301	4.125	84	105	392	-5.48333	23.45	9.12083
Background point	38.66165239	46.3965201	1.125	134	157	595	-1.2	23.6	10.99583
Background point	23.06907558	51.35437787	1	81	207	553	-2.26667	18.38333	8.12083
Background point	29.27268171	39.06246455	52.5	282	59	768	-1.2	17.9	7.95417
Background point	54.85179262	47.02704025	8.625	30	38	158	-8.16667	26.48333	9.4
Background point	41.26325884	43.53780719	134.125	249	325	1194	-4.81667	15.16667	4.92917
Background point	29.82972927	30.83620076	0.875	66	0	116	14.36667	27.2	20.89583
Background point	28.52233069	47.21829556	31.125	103	173	545	-2	21.1	9.68333
Background point	51.39457086	31.75322586	147.125	213	1	356	-1.6	22.7	10.59583
Background point	60.70908529	52.09207967	3.875	46	154	332	-13.35	20.1	3.75833
Background point	22.16118586	40.59893963	12.875	124	70	455	4.61667	25.76667	14.85833
Background point	46.31471442	39.0776646	195.125	129	84	682	-7.18333	13.11667	2.69583
Background point	58.95116257	41.81746149	0.25	30	8	106	-1.93333	29.38333	13.8
Background point	52.75136941	47.00543718	0.25	32	47	163	-7.01667	26.9	10.17083
Background point	19.48427465	45.54783854	0	127	173	609	0.86667	22.33333	11.82917
Background point	19.38336479	42.4825877	38.125	664	190	1912	2.55	21.76667	11.7375
Background point	39.18989777	39.14310209	101	276	14	798	-4.4	20.38333	7.60833
Background point	53.61452536	29.55691798	15.625	172	2	248	6.3	30.05	18.52083
Background point	41.19583944	39.74736033	135.875	147	58	623	-9.08333	14.03333	2.00417
Background point	49.48669313	50.73054399	1.125	61	94	292	-9.71667	23.2	7.06667
Background point	34.3844716	30.7166389	4.875	79	0	111	12.26667	27.23333	20.14167
Background point	24.91954833	48.32139707	78.25	112	290	768	-4.08333	17.46667	6.98333
Background point	40.74696839	36.77029063	2	196	0	393	6.21667	32.86667	19.21667
Background point	35.04347605	37.05252946	42	343	23	658	7.83333	29.33333	18.3125
Background point	47.23261827	35.45665957	14.875	170	7	477	-2.21667	23.75	10.42083
Background point	60.04375152	47.09530905	4.25	32	37	154	-10.5	24.96667	7.56667
Background point	38.75929521	44.35689182	60.25	355	227	1184	2.08333	23.15	12.06667
Background point	59.88553883	51.3430507	5	45	123	303	-13.03333	21	4.34167
Background point	35.78745885	31.82895538	48.375	242	0	347	8.93333	25.33333	17.61667
Background point	51.47536649	47.10391914	0.25	30	41	151	-6.4	26.28333	10.15417
Background point	56.45608104	36.32088898	0.875	59	5	145	3.78333	29.91667	17.275
Background point	41.59475187	49.87245968	8.875	102	157	476	-6.36667	21.46667	7.77083
Background point	53.90926376	34.1692276	1.5	45	1	85	7.68333	34.85	21.8625
Background point	34.00608291	52.34117721	8	105	255	633	-5.98333	18.91667	6.64583
Background point	21.32113197	44.58428256	3.375	127	173	618	1.23333	22.95	12.3
Background point	28.26225168	50.1653481	5.25	100	279	633	-3.6	18.81667	7.7625
Background point	23.2389065	41.49684146	58.25	112	85	424	2.56667	24.4	13.24167
Background point	39.61889075	47.50990001	7	134	136	580	-3.55	22.65	9.59167
Background point	27.84970241	38.19131124	6.625	242	16	534	8.05	28.16667	17.3625
Background point	39.42863312	34.92786071	0.875	62	0	127	8.3	32.55	20.7
Background point	37.64254274	34.24782235	16.25	71	0	150	7.11667	28.56667	18.01667
Background point	16.69930812	30.66140214	2.5	75	0	125	13.6	27.86667	21.28333
Background point	41.67890902	37.28239221	13.375	331	1	660	3.3	29.51667	15.925
Background point	47.72207572	32.45049693	5.375	213	0	340	10.78333	37.9	24.64167
Background point	42.94053917	35.58522501	4.375	132	0	264	8.38333	35.88333	22.17083
Background point	39.91092561	36.99971126	4.625	211	0	408	5.43333	31.95	18.28333
Background point	41.20397947	49.76310029	2.75	93	142	428	-5.98333	21.91667	8.17083
Background point	36.38602283	40.56644059	21.75	159	57	613	-1.15	18.78333	8.77917
Background point	24.68848645	31.56532035	1	51	0	89	13.05	26.55	19.9125
Background point	32.56809743	38.42907436	3.5	124	23	378	1.36667	24.11667	12.33333
Background point	18.07388951	52.28079764	2	78	206	524	-0.75	18.48333	8.72083
Background point	21.81808369	44.99381432	125.75	180	247	874	-1.5	19.45	9.20417
Background point	24.47098508	49.08915302	13.25	118	301	797	-2.88333	18.28333	7.95833
Background point	52.20059574	47.45378126	0.125	34	46	168	-7.51667	26.38333	9.7
Background point	27.11293576	52.46661144	0.125	101	241	619	-4	18.46667	7.375
Background point	23.64672047	50.04983221	6.75	120	270	758	-2.5	18.03333	7.92917
Background point	42.6864498	40.71548019	60.625	94	140	589	-7.15	15.11667	3.87917
Background point	46.95191065	42.71116219	169	73	228	644	-6.53333	14.6	3.70833
Background point	33.7044109	48.38897762	14	104	142	500	-3.61667	21.13333	8.85833
Background point	31.21158541	48.38936605	3.75	116	190	576	-3.11667	20.53333	8.79583
Background point	55.83659884	46.48358308	10.875	29	40	153	-8	26.28333	9.35
Background point	38.32609796	45.25380667	1.375	166	165	673	1.01667	24.21667	12.17917
Background point	42.65116093	44.83379401	21.75	62	149	464	-1.53333	22.88333	10.63333
Background point	19.36770813	30.25546455	10.125	140	0	171	14.65	27.91667	21.7
Background point	57.3097214	33.51118782	97.125	92	0	180	2.78333	25.55	14.48333
Background point	29.56786098	37.88645605	50.5	255	44	639	2.55	23.86667	12.5
Background point	41.26071103	51.62253952	19.625	90	170	489	-7.46667	20.41667	6.70833
Background point	47.68486413	35.99279332	21.375	97	9	304	-1.76667	24.48334	11.29167
Background point	34.0381906	49.21500167	5.75	107	175	507	-3.93333	21	8.7
Background point	44.00623687	34.70097335	2.25	125	0	249	9.56667	36.96666	23.50833
Background point	26.16740908	28.7221454	6.25	5	0	9	13.11667	30.33333	22.30833
Background point	22.40931818	51.27621499	1.5	90	226	602	-2.11667	18.21667	8.0875
Background point	43.02033253	34.19837688	2.625	67	0	139	9.91667	36.76667	23.69583
Background point	29.76901741	30.30071328	5	35	0	48	13.68333	27.65	20.9375
Background point	43.30155305	52.29278645	9	103	189	550	-8.65	19.95	5.875
Background point	30.33927178	47.06761747	24.375	102	146	485	-1.78333	21.8	9.95
Background point	22.56606143	50.29883745	12.75	91	234	630	-1.71667	18.7	8.62083
Background point	49.06991276	35.15820222	4	101	5	265	-0.58333	26.58333	12.875
Background point	42.11766683	35.71218098	4.375	145	0	271	7.83333	34.9	21.40833
Background point	44.23509729	48.36945803	9.125	84	114	379	-6.06667	23.25	8.74167
Background point	21.03703669	41.1612378	136.25	232	95	755	-0.61667	18.83333	8.85417
Background point	19.24826387	47.19250252	1.75	112	157	539	-0.26667	21.45	10.8375
Background point	18.20720171	42.64816437	45.25	571	187	1835	4.81667	22.6	13.20417
Background point	37.28559267	38.46357414	43.125	157	15	476	-2.45	21.5	9.22083
Background point	43.43167207	30.270738	3.375	33	0	64	10.98333	35.66667	24.09583
Background point	45.7629007	35.63387912	47.875	327	2	691	3.06667	29.66667	16.2
Background point	20.99211336	47.3674186	0.125	109	161	534	-0.2	21.7	11.05833
Background point	60.72102919	52.16239476	3	43	142	306	-13.26667	20.4	3.94583
Background point	48.2259537	37.26193467	48.125	120	30	432	-2.61667	19.86667	8.8375
Background point	18.73453325	30.14690634	4.625	95	0	126	14.4	27.76667	21.6
Background point	26.06081696	50.6576937	7.125	100	271	635	-3.13333	18.4	7.81667
Background point	59.30850574	37.85537373	0.875	71	9	201	5	31.48334	18.31667
Background point	44.7564396	49.762891	13.375	98	124	425	-7.55	22.55	7.7375
Background point	43.7261417	43.20503694	28.875	104	266	733	-2.83333	19.95	8.51667
Background point	36.73883944	30.69089471	11.375	45	0	72	8.55	27.76667	18.75417
Background point	36.78686731	47.33455759	5.125	129	148	565	-2.93333	21.7	9.2125
Background point	42.60701624	39.65832614	71.375	134	63	584	-5.56667	18.86667	6.39583
Background point	44.31347612	50.17616501	8.125	99	131	440	-7.85	21.81667	7.25417
Background point	46.84384866	47.18747768	0.875	43	67	230	-5.1	25.1	9.99167
Background point	59.51640858	45.83185126	3	20	15	112	-8.6	25.65	8.73333
Background point	58.61403831	43.68592363	0.375	28	18	112	-4.75	27.53333	11.42917
Background point	47.78297478	49.81995444	3.125	54	92	289	-8.4	23.7	7.8375
Background point	52.82759556	33.67149835	15.875	56	1	107	6.45	33.03333	20.29583
Background point	46.87335163	45.09116048	0.625	37	60	218	-1.03333	25.71667	12.1375
Background point	37.04537413	52.135986	4.625	97	217	580	-6.88333	19.08333	6.30417
Background point	58.95526834	42.41607214	0.375	30	12	112	-2.83333	28.45	12.89167
Background point	43.30609337	40.58169196	39.375	87	152	596	-6.26667	16.23333	4.925
Background point	48.11293862	40.9705958	183.875	136	109	709	-4.6	17.51667	5.97083
Background point	45.45226568	39.64833523	53.375	73	55	382	-3.45	20.31667	8.47917
Background point	60.55628149	38.25631653	1	47	3	126	3.5	31.61666	17.6375
Background point	25.58745444	51.8545948	0.875	98	239	594	-3.18333	18.5	7.775
Background point	46.47340302	40.51611028	103.125	56	127	506	-0.35	22.26667	10.86667
Background point	46.15688156	35.37543028	72.375	379	2	819	1.65	27.75	14.45833
Background point	57.90647607	30.15171158	25.5	73	3	132	12.4	36.5	25.1875
Background point	55.68797703	34.59521755	0.25	58	0	110	7.3	34.78333	21.60417
Background point	56.74033424	46.63888138	0.125	25	37	136	-8.36667	26.41667	9.23333
Background point	32.43637667	37.53287095	15.25	191	21	419	1.65	24.3	12.39167
Background point	44.64943412	39.13487819	142.625	66	38	358	-4.43333	19.26667	7.3875
Background point	39.75346296	32.9043022	3.875	47	0	116	6.98333	30.2	18.94583
Background point	27.14234949	43.21966241	25.5	137	137	620	0.83333	22.21667	11.40417
Background point	32.18671611	37.5069789	85.625	298	30	625	-0.41667	21.53333	9.9625
Background point	17.00225884	48.6532544	0.625	93	174	515	0.01667	20.43333	10.32083
Background point	42.63649212	50.75370548	7.5	98	155	474	-7.35	21.25	7.2125
Background point	52.47290518	43.11556331	1.125	37	20	156	-0.36667	27.43333	13.04583
Background point	30.88980751	46.766775	21.75	101	130	451	-1.31667	22.16667	10.28333
Background point	40.24398708	34.97767474	0.875	75	0	147	8.46667	33.5	21.29583
Background point	47.26583561	37.88820713	18.625	76	21	336	-2.8	20.88333	9.22083
Background point	35.34711709	39.89404413	57.25	154	32	517	-1	20.21667	9.49167
Background point	44.69092631	40.02517989	39.125	82	47	406	-2.05	22.11667	10.2
Background point	23.12873073	51.51252996	7.875	87	222	589	-2.41667	18.18333	7.94167
Background point	33.96308555	46.84767052	0	95	113	427	-1.76667	22.63333	10.2875
Background point	19.76334048	46.09087503	0.5	116	158	553	0.23333	21.95	11.35
Background point	46.75413748	34.89721653	18.25	228	2	521	0.28333	26.46667	13.08333
Background point	17.52940402	44.37156803	66.5	297	307	1289	-2.25	16.73333	7.15833
Background point	58.82416795	48.73009786	7.375	78	77	323	-12.4	22.01667	5.175
Background point	57.43951154	40.96745947	0.625	34	12	126	-0.43333	30.91667	15.20833
Background point	60.35559088	37.24523738	0.625	70	2	182	5.11667	31.35	18.34167
Background point	26.70684536	29.18901627	0.375	7	0	11	14.13333	30.86666	22.98333
Background point	51.24702804	31.60207675	65.875	242	3	394	0.13333	25.5	12.96667
Background point	51.36605285	45.11164012	0.125	26	32	158	-2.33333	27	12.19167
Background point	23.51318999	29.85668081	0.875	13	0	18	13.5	30.06667	22.25
Background point	40.65506688	29.64783742	3	36	0	60	9.93333	33.13334	22.25833
Background point	42.7927989	33.30174355	3.375	50	0	105	10.13333	36.2	23.6375
Background point	36.18784939	31.17831524	10.375	104	0	156	8.31667	26.33333	17.86667
Background point	27.20003625	46.84409868	55.75	69	176	502	-1.55	21.2	10.03333
Background point	43.83787805	50.27351755	18.75	100	127	443	-7.6	21.91667	7.42917
Background point	55.83351314	43.84265761	2.625	27	33	139	-4.51667	27.75	11.42083
Background point	18.14978642	43.51730214	198.875	358	192	1248	-0.1	19.13333	9.20417
Background point	34.52527506	41.44266564	68.375	142	108	606	-0.6	19	8.87083
Background point	52.24545991	49.88050309	0.125	48	66	241	-9.91667	24.45	7.60417
Background point	45.76338597	43.07514445	57.5	62	188	516	-0.46667	23.03333	11.2875
Background point	22.34817399	39.03786029	8.125	197	55	599	4.96667	23.56667	13.76667
Background point	19.178193	43.16353298	29.375	384	219	1304	-2.43333	16.38333	6.74583
Background point	53.57426334	33.7934977	9.75	45	1	91	7.28333	34.3	21.38333
Background point	48.05778751	32.76542003	51.125	253	0	414	9.2	37.06667	23.325
Background point	20.45270644	29.48576578	1	21	0	29	13.85	30.33333	22.69167
Background point	56.82706545	40.11086705	2.875	40	13	138	1.3	31.51667	16.37917
Background point	38.96758957	47.54548964	3	137	155	599	-3.38333	22.55	9.60417
Background point	32.33016268	29.5158063	130	14	0	21	11.26667	26.83333	19.55417
Background point	47.943173	41.68814903	69	73	141	494	-2.71667	19.68333	8.225
Background point	30.722148	39.89046853	40.375	151	51	521	0.66667	20.41667	10.20833
Background point	27.30281769	44.3424412	0.625	96	136	494	0.51667	23.31667	11.9875
Background point	50.79645942	50.57958071	0.375	60	89	293	-9.98333	23.58333	7.15833
Background point	22.74129728	45.35906758	220.75	147	249	782	-3.7	16.96667	6.83333
Background point	32.933273	40.17565215	25.5	137	40	378	0.05	21.68333	10.4625
Background point	17.94239609	50.70966702	4.25	104	242	622	-0.51667	18.86667	9.15417
Background point	52.71154143	36.59224674	1	166	98	644	8.95	29.03333	19.14167
Background point	21.95653311	46.50976562	15.875	150	200	693	0.01667	21.75	11.1875
Background point	39.72106755	40.76940935	227.625	219	149	900	-3.41667	14.68333	5.54167
Background point	32.66663212	36.51268429	66.5	486	16	1031	-0.18333	18.95	8.91667
Background point	41.85020794	42.56327381	18	411	439	1705	4.05	24.46667	14.22083
Background point	44.6800036	30.83728697	2.75	54	0	92	11.48333	36.85	24.89583
Background point	44.73710304	34.88855614	4.875	202	0	399	8.56667	35.61666	22.22083
Background point	56.47201893	32.81430976	14.5	64	0	110	6.56667	31.66667	19.675
Background point	56.7328693	52.49319604	57.875	98	190	570	-12.96667	18.86667	3.29167
Background point	49.16398091	46.8673102	0.375	32	53	170	-5.18333	25.76667	10.3375
Background point	56.6244175	49.71152835	8	54	90	298	-11.88333	22.4	5.61667
Background point	35.78870659	32.25389216	61.375	289	0	420	7.65	23.05	15.7875
Background point	46.43204896	46.08821282	0.375	39	72	232	-3.15	25.58333	11.125
Background point	30.41576162	52.30199908	1.375	96	241	600	-4.83333	18.88333	7.125
Background point	29.18969083	37.1364136	101.875	321	24	681	4.3	25.33333	13.95
Background point	34.46072225	39.94072978	41.125	185	32	498	-0.45	21.16667	10.13333
Background point	49.57893467	48.22953976	0.5	38	53	188	-7.5	25.13333	9.02917
Background point	55.61956051	51.85966912	8.5	82	140	431	-11.78333	21.26667	5.07083
Background point	58.52666766	38.7805012	1.125	51	7	142	3.85	32.1	18.03333
Background point	36.96009376	39.7150424	17.375	94	22	348	-1.98333	20.41667	9.25417
Background point	54.43630719	43.08264726	3.5	23	22	106	-1.91667	29.55	13.55417
Background point	52.95929628	35.51886279	89.5	93	37	277	-0.9	21.68333	10.30833
Background point	16.94665823	51.83382174	1	87	221	575	-0.35	18.61667	8.9625
Background point	54.976382	43.46497061	4.125	32	31	142	-3.98333	27.35	11.44583
Background point	32.38964612	38.66796117	3.375	123	26	389	1.16667	23.7	12.02083
Background point	53.56723813	33.81485481	10.125	45	1	90	7.43333	34.5	21.55
Background point	44.83430071	28.70090403	1.5	47	0	105	11.63333	35.7	24.49583
Background point	23.9538481	50.2179848	9.125	102	226	634	-2.28333	18.56667	8.31667
Background point	40.25329326	37.954318	21.125	214	3	492	3.21667	30.96667	16.50833
Background point	24.31981017	44.57855235	3.875	103	168	539	0.1	22.93333	11.75417
Background point	45.5838783	42.96582173	101.5	65	221	571	-1.63333	21.66667	10.01667
Background point	30.76906629	49.11998792	6.75	112	239	575	-3.38333	19.95	8.37917
Background point	59.01310241	44.11731003	0.625	23	14	107	-5.63333	26.73333	10.69583
Background point	56.19359217	44.56988393	2.125	31	37	153	-5.78333	27.33333	10.75
Background point	30.12561191	30.67071262	1.875	44	0	78	14.25	27.55	21.04167
Background point	49.11304491	31.21735741	1.375	195	0	286	12.76667	38.28333	25.9875
Background point	25.92623288	42.37386454	1.25	138	112	549	2.31667	23.86667	12.95833
Background point	40.56056446	30.09459287	3	32	0	56	9.53333	32.9	21.92083
Background point	36.10853231	33.99067664	8.5	307	0	490	6	23.25	14.50833
Background point	44.72566212	48.12210555	0.375	71	99	328	-5.7	24.15	9.34583
Background point	54.95798684	31.35440385	5.625	60	3	100	6.05	30.98333	18.99167
Background point	45.24226631	46.1709301	0.25	43	79	267	-3.3	25.35	10.95417
Background point	40.2532308	39.71780947	11	138	25	442	-3.05	22.46667	9.42083
Background point	23.20662335	45.86869347	4.625	94	171	533	-0.96667	21.43333	10.44167
Background point	32.70337736	50.198184	11.25	115	214	573	-4.23333	20.2	8.125
Background point	54.54132485	40.42179315	11.875	38	9	146	1.05	30.03333	15.225
Background point	18.99455143	43.63869575	121.875	200	172	817	-0.11667	20.03333	9.76667
Background point	57.91988854	35.24589859	14.625	96	3	181	4.88333	31.36667	18.625
Background point	23.94057908	44.64873345	2.125	113	172	581	-0.1	22.56667	11.475
Background point	53.81998336	50.15620786	1.375	46	78	257	-10.81667	23.56667	6.72917
Background point	53.3697241	46.46943713	0.875	29	48	158	-6.41667	27.38333	10.65417
Background point	25.81147328	44.73181692	1.375	113	195	608	-0.35	22.7	11.3875
Background point	42.46748069	43.48133768	163.125	150	399	1094	-10.08333	10.36667	-0.075
Background point	46.33955591	35.38217766	138.875	356	3	789	0.3	26.11667	12.89583
Background point	21.86501715	41.95742772	37.625	120	98	491	2.13333	23.15	12.52917
Background point	35.48137062	49.07965107	0.625	121	150	555	-4.28333	20.91667	8.49167
Background point	34.31509361	38.17178073	39.125	118	21	386	-1.11667	21.18333	9.73333
Background point	41.46862179	46.7595777	1.75	94	129	471	-2.71667	24	10.625
Background point	59.60173971	33.81363737	18.125	96	1	203	4.33333	28.43333	16.82917
Background point	17.5713044	50.52966892	3	99	260	655	-0.76667	18.61667	8.90833
Background point	22.56825001	41.18576436	8	122	76	468	4.3	26.05	14.9375
Background point	36.28584963	36.08035889	36.625	391	27	847	8.23333	27.13333	17.66667
Background point	40.03645564	31.9761237	5.375	39	0	91	7.58333	31.13333	19.82917
Background point	56.99516127	36.70869151	17.25	67	4	177	1.7	26.81667	14.56667
Background point	39.02968557	50.34001405	19.625	101	166	490	-5.88333	20.88333	7.69167
Background point	27.17731316	42.18695315	41	129	90	505	3.03333	23.28333	12.79583
Background point	41.15759676	52.43271594	2.125	95	194	539	-7.95	19.81667	6.15417
Background point	17.07767522	46.62241055	13.25	125	234	717	0.45	21.18333	11.025
Background point	54.5000685	45.17157331	1	27	36	134	-4.96667	28.18333	11.63333
Background point	32.42848195	39.87933325	13.375	115	33	320	1.65	23.56667	12.22083
Background point	42.10423736	30.53427239	1	30	0	60	10.36667	34.78333	23.30833
Background point	49.26781741	51.94182994	3.375	73	140	384	-10.15	21.9	6.23333
Background point	33.99619455	39.19457185	75.625	182	28	515	-0.93333	21.16667	9.84167
Background point	57.96499367	30.34662976	6	50	0	88	14.05	38.61666	27.11667
Background point	35.61476502	50.74750002	14.5	114	215	607	-5.56667	19.83333	7.32917
Background point	48.60787367	31.91491111	1.75	204	0	303	11.95	38.51667	25.57917
Background point	44.69165334	40.92608835	107.125	92	139	600	-4.56667	17.8	6.63333
Background point	59.95220902	39.65703682	1.25	33	3	104	1.18333	30.8	16.0875
Background point	49.23309427	31.86045563	17.5	281	0	425	10.81667	37.61667	24.54583
Background point	36.66327117	30.51562526	6	42	0	70	8.25	27.3	18.37083
Background point	49.62130242	46.74904644	0.375	28	51	162	-4.88333	25.9	10.55
Background point	19.76445802	41.1290812	46.375	401	122	1154	6.5	24.95	15.2
Background point	54.75647311	33.85183478	25.625	50	0	89	6.13333	32.81667	19.99583
Background point	46.76690261	46.39341601	2.5	40	67	227	-3.7	25.51667	10.82917
Background point	44.56553311	40.35888839	15.875	100	73	482	-3.83333	19.61667	7.95417
Background point	20.85464056	31.31815467	4.5	101	0	131	13.48333	28.78333	21.475
Background point	47.31373814	33.255142	95.25	231	0	396	5.91667	32.95	19.42917
Background point	21.69318441	31.29785584	0.75	71	0	92	13.08333	28.73333	21.20833
Background point	51.21654373	49.36565215	0.375	45	59	221	-9.21667	24.78333	8.075
Background point	46.50186525	45.62933013	0.625	38	66	231	-2.35	25.66667	11.55
Background point	29.32268574	46.07383614	9.5	94	141	461	-0.58333	22.36667	10.7875
Background point	23.35144917	38.92356855	62.875	285	58	762	7	23.81667	14.97917
Background point	56.8944787	32.14157663	20.75	60	0	102	8.28333	33.13333	21.375
Background point	49.27835938	51.25629775	5	71	122	353	-10.1	22.16667	6.3875
Background point	27.62290909	29.04107136	2.75	7	0	8	14.03333	30.61667	22.87917
Background point	18.81537765	46.17219997	2.75	113	166	562	0.38333	21.86667	11.35
Background point	52.03108432	49.20224305	0.125	41	51	206	-9.28333	25.03333	8.175
Background point	35.16081081	46.64031906	6.5	98	101	421	-1.1	23.1	10.73333
Background point	60.02629128	30.3253858	19.625	50	1	85	7.66667	29.86667	19.35833
Background point	34.10025609	48.35926731	6.125	114	147	527	-3.7	21.08333	8.77917
Background point	30.05596755	47.98500252	22.5	108	183	558	-2.48333	20.95	9.3
Background point	60.66018943	41.55039043	1.25	32	10	104	-1.66667	29.51667	14.06667
Background point	31.19690895	29.87058722	7.875	12	0	17	13.61667	28.86667	21.65417
Background point	42.81443946	31.31024647	4.625	35	0	69	10.5	35.58334	23.72083
Background point	17.32963288	50.54840116	9.75	97	247	629	-0.81667	18.6	8.84583
Background point	43.87978658	30.37952544	3.75	41	0	76	10.83333	35.53333	23.925
Background point	55.11290366	41.53365393	5.625	27	19	121	-1.41667	28.83333	13.44583
Background point	17.87247301	46.60243171	38.75	139	231	726	0.08333	21.11667	10.80417
Background point	38.4341566	44.88299343	3.375	186	185	739	1.65	24.13333	12.4125
Background point	45.73012088	28.97264049	1.625	54	0	111	11.86667	36.08333	24.775
Background point	51.39476951	36.36163886	171.375	188	111	787	0.73333	21.93333	11.24167
Background point	46.32887141	36.96145872	3.25	104	5	312	-0.46667	25.93333	12.68333
Background point	50.22192323	32.22684831	157.625	409	4	790	-1.86667	22.88333	10.42083
Background point	27.26001901	47.05033906	24.625	75	205	542	-1.58333	21.15	9.99167
Background point	59.24025651	43.82456274	0.25	26	17	118	-5.06667	26.83333	11.00833
Background point	36.89701681	32.87725694	8.625	64	0	118	7.1	26.71667	17.2375
Background point	48.65028021	47.4127816	1.5	36	54	183	-6.03333	25.35	9.75833
Background point	26.45360701	31.3886707	2.75	94	0	164	13.61667	26.41667	20.0625
Background point	18.10025378	46.25330521	11.375	125	196	634	0.4	21.55	11.17917
Background point	56.43903439	51.10095359	3.625	56	105	318	-11.96667	21.93333	5.34167
Background point	31.22136257	31.19595223	0.5	61	0	99	13.98333	26.98333	20.54583
Background point	32.6913964	30.48954724	5.625	22	0	38	14.21667	28.43333	21.56667
Background point	51.53569694	47.84121006	1	33	49	174	-7.8	25.93333	9.34583
Background point	34.94346473	47.7127492	2.125	121	129	519	-3.03333	21.86667	9.41667
Background point	25.41566337	51.18050808	2	100	202	596	-2.93333	18.48333	7.92083
Background point	54.30116149	28.78013634	6.25	143	6	201	9.48333	33.36666	21.97917
Background point	33.36344953	29.79913997	12.25	20	0	29	11.63333	27.13333	19.8375
Background point	57.70645263	42.48737999	1.75	33	16	130	-3.48333	28.46667	12.45417
Background point	44.95435208	51.23914934	5.75	80	130	402	-8.9	21.28333	6.46667
Background point	58.38073382	30.16653977	30.625	46	0	80	14.76667	38.41666	27.35
Background point	21.75747516	48.94686531	54.5	113	225	643	-1.43333	19.76667	9.425
Background point	23.22547901	30.6530706	1.125	24	0	32	13.26667	29.1	21.57083
Background point	42.5006294	41.96019567	210.75	339	360	1409	-0.88333	20.35	9.72917
Background point	57.04209371	48.38643279	13.5	43	54	213	-10.81667	23.81667	6.77917
Background point	21.15081647	50.28693192	0.25	102	237	617	-1.15	18.86667	8.91667
Background point	56.89508766	31.78505698	34	45	0	77	9.61667	35.31667	23.2375
Background point	44.86877692	38.53598223	12	59	26	289	-1.43333	24.18333	11.4375
Background point	20.50998269	45.95424874	0.625	117	161	556	0.55	22.3	11.70417
Background point	25.64853517	51.80876526	1.5	99	240	598	-3.18333	18.51667	7.78333
Background point	26.05728465	46.72098722	85.75	102	310	764	-6	14.56667	4.42917
Background point	56.92133661	38.25307803	21.25	117	24	332	0.16667	24.63333	12.23333
Background point	48.71856592	48.45821479	0.75	39	59	205	-7.43333	24.76667	8.84583
Background point	31.40775214	40.68358194	82.375	192	136	730	-0.36667	18.9	8.91667
Background point	55.8398135	43.51602262	0.75	29	32	136	-4.3	27.65	11.47917
Background point	37.74131133	29.13543232	2.75	28	0	52	10.5	31.6	21.77083
Background point	52.66903204	31.75541452	10.25	80	3	135	4.51667	30.03333	17.65
Background point	22.66819643	51.95118018	1.625	82	202	545	-2.3	18.25	8.00417
Background point	20.77998806	52.24629047	1.125	79	205	538	-1.61667	18.48333	8.4
Background point	29.7543555	40.19725395	27	188	76	609	3.75	22.83333	12.92083
Background point	29.27018454	29.27166025	4.5	8	0	12	12.93333	28.66667	21.32917
Background point	31.54480002	49.53202149	4.375	97	209	513	-3.35	20.61667	8.74583
Background point	18.77611972	44.50877755	24.75	202	265	943	0.66667	21.01667	10.90417
Background point	39.00578595	49.7777278	14.125	107	163	492	-5.43333	21.3	8.125
Background point	48.04502214	34.43875106	2.5	138	1	335	0.81667	28.26667	14.3
Background point	29.65158339	49.9364954	3.875	111	267	613	-3.66667	19.36667	7.9875
Background point	56.60329354	37.76162872	28.125	80	23	237	3.15	27.93333	15.7375
Background point	45.48533517	47.05559607	2.875	50	85	271	-4.61667	24.9	10.15417
Background point	34.48154557	41.2061873	78.125	179	103	732	-2.81667	16.71667	6.64583
Background point	51.51244141	34.92232417	0.375	77	3	160	6.28333	33.25	20.15
Background point	20.20237058	41.13798408	208.375	325	91	945	3.23333	22.2	12.27083
Background point	56.85758012	47.7908015	5.25	36	56	206	-10.15	24.21667	7.275
Background point	34.45481799	49.84680359	12.875	115	195	561	-4.61667	20.31667	8.00833
Background point	30.07439834	39.47010424	41.25	139	42	448	1.43333	21.31667	10.95833
Background point	53.62715155	36.29055344	96.875	105	38	339	2.6	24.23333	13.45
Background point	26.81387984	44.38572508	2.375	100	151	530	0.35	23.41667	12.02083
Background point	28.15844467	43.88472866	3.625	88	124	466	1.28333	22.43333	11.64167
Background point	42.01681184	41.50622535	190	526	419	1902	-4.61667	14.98333	5.1375
Background point	50.13253241	37.30276953	0.625	269	140	1038	7.61667	27.61667	17.75
Background point	34.40239979	39.67089795	17.5	114	21	323	1.5	23.98333	12.48333
Background point	53.20899618	50.41611779	2.875	46	79	257	-10.71667	23.45	6.74583
Background point	60.40424742	29.35051406	21.25	51	2	78	7.63333	29.45	19.17083
Background point	31.76283736	30.37892597	8	20	0	31	13.88333	28.4	21.40833
Background point	45.48679661	51.06910219	12.25	80	124	387	-9.05	21.21667	6.3375
Background point	41.91346226	44.21649566	38.125	66	235	614	-1.2	20.93333	9.85
Background point	21.41235492	49.53130664	46.375	118	283	732	-2.45	17.63333	7.72083
Background point	36.57589829	39.98131186	102	135	33	505	-3.51667	17.36667	6.95833
Background point	57.50024546	48.49315283	21.5	46	61	233	-11.06667	23.83333	6.69167
Background point	33.54545917	48.9474611	13	107	207	550	-3.95	20.61667	8.5
Background point	60.53556703	52.47638268	3.125	54	153	340	-13.23333	20.1	3.8
Background point	54.65575566	41.78363619	1.125	27	22	119	-1.38333	28.83333	13.40833
Background point	29.63373386	51.94557737	1.875	93	237	589	-4.41667	19.01667	7.41667
Background point	40.47509519	35.87995634	2.75	122	0	226	7.36667	33.4	20.41667
Background point	25.737756	30.94183298	1	53	0	71	12.75	26.88333	20.02083
Background point	17.41706666	52.18109519	6.5	78	197	510	-0.45	18.66667	8.9375
Background point	20.89321679	47.38050699	0	109	162	540	-0.21667	21.7	11.03333
Background point	42.40403382	36.92582503	12.5	271	1	558	5.75	32.66667	18.91667
Background point	18.27599771	49.65754715	67.375	148	311	855	-1.63333	18.1	8.325
Background point	39.57166582	33.30393484	1.375	50	0	121	7.01667	30.18333	18.9125
Background point	48.57200916	38.04871192	63.25	221	121	924	-4.25	14.53333	4.85417
Background point	39.07911801	46.46172485	0.75	131	154	591	-1.55	23.56667	10.87917
Background point	43.27270536	51.39420471	10.25	96	170	499	-8.18333	20.66667	6.5125
Background point	47.35483364	36.6156689	65.625	153	14	451	-5.18333	18.78333	6.60833
Background point	21.26625119	45.4690012	2.875	132	181	637	0.85	22.6	11.975
Background point	20.33811442	47.00134906	0.875	108	154	522	-0.11667	21.83333	11.14583
Background point	35.34506042	33.27771261	21	433	0	727	11.53333	25.6	18.67917
Background point	24.31775098	48.78946018	29.25	123	313	818	-3.85	17.38333	7.05833
Background point	37.09031201	50.93057393	20.125	110	193	565	-6.03333	19.98333	7.17083
Background point	25.58531328	48.66383514	15	95	254	660	-2.58333	19.1	8.52083
Background point	27.60044581	43.4629521	34.375	101	118	505	1.2	22.4	11.59583
Background point	51.69258759	29.11787447	28.75	326	4	408	10.2	32.06667	21.5875
Background point	33.94310372	30.63793056	56.25	62	0	90	12.36667	26.46667	19.7375
Background point	22.00793963	29.3642166	3.375	9	0	13	13.48333	30.71667	22.625
Background point	33.87284283	49.54096671	2.125	105	179	506	-4.1	20.8	8.52917
Background point	54.59184118	48.1041105	17.125	39	44	192	-9.41667	25.25	8.19167
Background point	34.30289727	40.2382442	45.875	155	38	464	0.48333	22.08333	11.05
Background point	41.86330029	48.35174181	4	84	110	407	-5.01667	22.86667	9.05417
Background point	39.08572365	33.56558523	2.125	46	0	111	7.11667	30.1	18.9
Background point	22.55426686	44.40389827	6.75	122	133	554	0.88333	23.33333	12.30833
Background point	23.5316449	31.86119733	7.375	60	0	106	13.26667	26.53333	19.97917
Background point	51.29100868	33.79866476	217.25	103	3	221	-1.53333	23.05	10.71667
Background point	44.06980447	36.03331849	5.875	205	0	455	6.8	33.68333	20.15833
Background point	51.66189433	48.36110857	0.125	35	49	182	-8.41667	25.6	8.85833
Background point	27.25426266	47.71808179	20	78	223	502	-1.51667	21.28333	10.12917
Background point	29.23641445	36.65646406	109.125	430	13	793	8.03333	27.71667	17.05
Background point	22.90664352	41.00348035	15.375	155	80	565	3.96667	25.26667	14.38333
Background point	42.89963624	43.33119891	245.125	165	314	1007	-12.15	7.8	-2.4875
Background point	59.14879351	40.68801662	4.375	29	7	101	-0.31667	30.38333	15.09583
Background point	55.45579903	34.46121804	1	54	0	102	7.43333	34.86667	21.725
Background point	55.47647259	37.97755931	2.125	116	40	337	6.2	30.78333	18.55833
Background point	46.46955489	43.15277093	86.5	57	151	422	-0.05	23.41667	11.66667
Background point	52.08231095	36.35567987	153.5	178	129	797	1.88333	21.9	11.7375
Background point	42.59950458	44.60981873	16	61	175	508	-1.31667	22.46667	10.52083
Background point	42.66143157	33.94959218	3.875	64	0	128	9.65	35.93333	23.20833
Background point	20.88396357	49.30626681	94.5	119	303	767	-3.6	16.16667	6.375
Background point	43.35916037	37.08096752	36.5	210	6	540	2.36667	29.11667	15.42917
Background point	37.35586772	32.12063265	9.5	42	0	71	8.51667	29.23333	19.3625
Background point	33.67365999	46.00214071	0.625	93	99	413	0.56667	23.98333	11.95
Background point	59.50410031	36.15328326	56.875	85	9	254	1.01667	24.68333	13.01667
Background point	18.96417307	47.32960979	2	109	154	526	-0.26667	21.4	10.78333
Background point	33.27884633	37.89330142	21.25	108	18	327	1.6	24.6	12.70417
Background point	58.17518438	46.34606905	1.125	27	39	147	-9.13333	25.55	8.44583
Background point	24.04227251	50.79631024	11.75	101	224	632	-2.46667	18.41667	8.10417
Background point	27.98946334	46.50887452	35.375	88	168	517	-1.63333	21.26667	9.94583
Background point	23.76282562	51.88318301	6	90	211	573	-2.66667	18.25	7.85833
Background point	24.70528686	44.7297534	11.25	125	196	662	-0.76667	21.81667	10.77917
Background point	56.8982694	39.38607306	4	55	15	168	3.13333	31.96667	17.575
Background point	40.02964147	33.37823516	7.375	53	0	120	7.26667	30.8	19.375
Background point	23.58755203	49.84874997	12.625	116	274	746	-2.31667	18.33333	8.2
Background point	60.60357617	45.42246287	0.75	18	14	105	-8.36667	25.76667	8.92083
Background point	41.57742052	31.63017634	7.625	31	0	64	9.48333	34.18333	22.45
Background point	27.22883165	30.60122842	2.125	55	0	69	13.06667	27.35	20.35
Background point	50.39865442	51.03929517	4	68	99	323	-10.28333	22.71667	6.59583
Background point	26.21842063	47.09903869	77	80	245	629	-3.95	17.61667	7.05
Background point	38.14628379	33.37240216	6.125	49	0	103	7.35	29.55	18.75
Background point	41.52582688	37.48935674	15.375	313	3	661	2.65	29.1	15.30833
Background point	31.03160524	30.65152403	0.375	33	0	45	13.96667	27.75	21.00417
Background point	38.16753884	36.37948527	21	144	0	268	7.03333	31.13333	19.04583
Background point	54.77923969	35.8506976	0.625	47	6	137	3.45	28.48333	16.30833
Background point	44.07253423	50.43253249	20	102	132	459	-7.95	21.53333	7.0625
Background point	43.48703349	32.22802079	2.625	48	0	89	10.8	36.65	24.3125
Background point	60.58177902	35.49237884	33.375	89	1	209	2.18333	26.61667	14.45417
Background point	41.14548827	45.60590695	4.875	108	161	593	-1.01667	23.58333	11.17917
Background point	21.385323	52.0928565	7.75	89	221	593	-1.81667	18.38333	8.24583
Background point	39.87707454	49.51719096	18	118	167	528	-5.61667	21.1	7.91667
Background point	56.45179899	37.82545825	29.5	89	23	258	3.68333	28.5	16.3
Background point	38.75108818	44.65171792	72.75	244	237	935	1.33333	23.2	11.77917
Background point	39.41242077	51.08090306	7.125	110	196	572	-6.45	20.5	7.2125
Background point	27.44041691	41.02877854	19.75	226	73	736	4.45	23.33333	13.45
Background point	44.94449669	35.02401431	8.625	240	0	472	7.56667	34.31667	20.96667
Background point	41.19368239	46.03052818	3.625	101	144	524	-1.63333	23.85	11.0375
Background point	43.91090048	45.70943703	3.375	63	119	372	-2.66667	24.75	10.90833
Background point	53.90381343	52.48915194	13.875	81	144	436	-11.83333	20.48333	4.67083
Background point	17.33319818	49.87708269	18.25	145	346	899	-2.7	16.38333	6.825
Background point	41.63631964	49.54916978	15	109	171	505	-6.13333	21.51667	7.8875
Background point	51.93811439	49.01829932	1	41	50	200	-9.1	25.16667	8.3125
Background point	57.02895574	39.74910539	1.125	45	13	147	2.2	31.85	17.02083
Background point	52.60147738	34.34549821	5.25	51	3	106	6.85	33.96667	20.975
Background point	33.43111363	50.46547405	4.625	121	228	611	-4.8	19.83333	7.68333
Background point	29.47759221	45.98229286	0.375	87	126	417	-0.15	22.7	11.15417
Background point	50.54481757	49.82469652	0.5	52	72	251	-9.35	24.31667	7.775
Background point	23.39401412	38.42697815	66	207	33	594	7.66667	24.5	15.64583
Background point	54.37652185	29.73015193	7.125	137	3	206	5.58333	29.15	17.7125
Background point	46.53877315	36.66735243	34.875	101	8	296	-0.53333	26.23333	12.8125
Background point	29.81341352	50.12274437	9	116	269	620	-3.7	19.45	8.01667
Background point	23.71790206	41.37507386	27	157	86	531	1.15	22.03333	11.3625
Background point	45.43019031	42.49963981	243.375	121	279	884	-9.18333	12.25	1.25833
Background point	44.50193291	48.75542924	9.25	97	115	407	-6.48333	23.13333	8.5
Background point	24.4080122	49.64906834	23.375	121	275	757	-2.66667	18.13333	7.92083
Background point	59.09485536	38.69089669	0.75	48	6	130	3.65	32.03333	17.93333
Background point	20.57657039	40.98983269	139.25	331	117	992	0.23333	19.08333	9.30833
Background point	33.38422941	39.36603917	41.125	115	24	339	1.6	24.48333	12.67083
Background point	28.52660032	39.85173197	65.75	249	64	737	4.26667	22.98333	13.24167
Background point	19.52482764	51.71846613	5	88	230	597	-1.45	18.13333	8.26667
Background point	39.98733105	47.22127343	0.25	133	122	539	-2.93333	23.5	10.32083
Background point	24.91492746	46.37730571	43	114	265	730	-2.36667	19.13333	8.62083
Background point	48.46192987	45.81409458	0	33	49	187	-2.36667	25.58333	11.5125
Background point	39.54055228	29.26140866	11.875	41	0	70	9.55	31.18333	21.1125
Background point	42.84610114	30.30365276	3.625	35	0	70	10.8	35.2	23.76667
Background point	54.41072353	33.9675058	39.125	61	1	113	5.55	31.76667	19.12917
Background point	20.42927851	29.66446981	3	27	0	37	13.98333	30.23333	22.70833
Background point	44.94454682	32.86672339	0.375	102	0	171	11.33333	37.93333	25.13333
Background point	23.51732301	50.39058611	9.125	92	217	604	-2.35	18.26667	8.10833
Background point	25.23262864	29.04600468	11.25	8	0	11	13.21667	30.33333	22.32083
Background point	26.30303131	42.63022797	6.125	116	102	504	1.73333	23.26667	12.37917
Background point	47.29353311	47.13920526	1.125	37	62	210	-5.11667	25.25	10.07917
Background point	23.47496431	30.78754908	1	25	0	35	13.31667	28.93333	21.49167
Background point	45.20234153	45.99424209	1.875	42	84	267	-3.1	25.38333	11.0375
Background point	25.04157592	51.25201489	2.625	99	241	597	-2.83333	18.46667	7.92917
Background point	44.44431677	41.79987706	154.5	98	192	677	-1.75	20.56667	9.41667
Background point	30.21881461	38.19167534	21.125	211	35	517	1.78333	23.05	11.78333
Background point	44.80686152	46.30343213	8.375	47	84	285	-3.61667	24.98333	10.62083
Background point	59.73501501	43.09961383	1.125	34	12	117	-3.85	27.83333	12.11667
Background point	39.510348	45.15269953	14.75	159	157	708	0.93333	24.28333	12.33333
Background point	52.97266605	42.68659975	1.625	41	18	157	-0.5	28.2	13.35
Background point	33.77600249	28.69342791	31.375	11	0	17	10.33333	26.41667	18.87083
Background point	40.0534904	31.0579613	1.125	34	0	71	8.13333	31.46667	20.37917
Background point	47.16072108	29.18858904	1	64	0	112	12.46667	37.45	25.7875
Background point	30.28900527	48.93954886	8.125	117	253	601	-3.26667	19.95	8.46667
Background point	59.66261805	37.20943942	9.875	77	9	236	3.63333	29.21667	16.5375
Background point	19.90551294	48.61461413	136.25	130	234	748	-3.08333	17.61667	7.42083
Background point	26.67776277	50.9924515	2.25	99	263	612	-3.35	18.6	7.81667
Background point	23.64685419	43.84105689	0.75	109	130	528	1.4	24.1	12.9625
Background point	39.1595669	49.15457666	7.625	123	175	540	-5.08333	21.28333	8.2875
Background point	54.02006734	36.01683528	16.375	51	21	167	1.61667	24.93333	13.43333
Background point	56.93459872	44.43532908	1	30	34	149	-6.03333	27.3	10.60417
Background point	29.55802724	29.68832213	2.875	14	0	21	13.35	28.5	21.35
Background point	26.42266889	50.30774737	13.75	95	255	593	-3.15	18.6	7.9
Background point	38.51334432	29.32526442	4.75	29	0	56	10.7	32.2	22.20833
Background point	31.99791038	47.53517844	11.125	96	139	467	-2.46667	21.73333	9.59583
Background point	39.59336475	39.21958123	90.25	299	18	874	-5.16667	19.58333	6.75833
Background point	19.88974927	45.78786321	1	121	163	574	0.53333	22.13333	11.5875
Background point	57.68434815	30.48961889	7.875	60	2	103	12.48333	37.58333	25.8125
Background point	21.20143752	45.35643331	1.875	131	178	630	1	22.7	12.09583
Background point	50.6296072	35.30468504	5.625	92	4	210	3.4	29.71667	16.70833
Background point	17.79807693	46.55530877	24	138	222	712	0.05	20.98333	10.7125
Background point	22.49667987	29.67698252	8.625	11	0	15	13.4	30.36666	22.37083
Background point	45.24272197	47.23826604	1	53	89	285	-4.78333	24.75	10.0125
Background point	20.9890839	46.75689976	0.25	114	159	543	0.15	22.01666	11.3875
Background point	47.18340137	29.76327364	6.5	67	0	114	12.68333	38	26.15833
Background point	37.18498954	36.42222671	6.625	228	6	451	6.51667	28.58333	17.48333
Background point	57.59024478	40.76766443	4.25	34	11	127	-0.1	30.98333	15.42917
Background point	26.20078485	50.58891336	6.625	93	258	597	-3.13333	18.5	7.87083
Background point	40.78056418	34.37459827	4.625	66	0	130	8.8	33.73333	21.61667
Background point	36.4901003	40.3146157	95.75	95	31	372	-0.1	20.98333	10.45833
Background point	26.58458771	30.17357945	14.875	23	0	27	13.41667	28.83333	21.40417
Background point	32.01230118	29.25116377	16.75	8	0	11	10.56667	26.35	18.98333
Background point	29.84376338	48.1299058	24.5	99	176	523	-2.55	20.86666	9.25833
Background point	44.28542426	35.83178396	4.5	193	0	417	7.46667	34.81667	21.12917
Background point	37.72420355	45.61232304	0.375	135	142	556	0.93333	24.33333	12.1375
Background point	44.20401911	36.42178317	56.5	238	3	559	4.75	31.2	17.80833
Background point	45.76400864	41.65836119	55.625	93	191	748	0.28333	23.18333	11.725
Background point	29.47266659	30.79565747	5.125	73	0	124	14.28333	27.13333	20.82917
Background point	27.11367735	42.96266888	71.875	133	147	629	0.76667	21.56667	10.99583
Background point	50.4099363	52.30922161	3.375	72	138	392	-10.66667	21.31667	5.7
Background point	35.92219245	31.20267954	25.5	135	0	204	8.58333	25.91667	17.825
Background point	38.95912454	38.40484521	99.375	254	7	716	-1.85	23.48333	10.27083
Background point	25.18144853	29.59688536	1.5	13	0	15	13.1	29.56667	21.79583
Background point	33.75605968	41.42500526	28.125	121	97	508	0.21667	20.08333	9.8125
Background point	17.50454016	48.40389088	11.5	97	165	512	-0.11667	20.65	10.38333
Background point	40.83082538	45.54135626	9.875	112	152	587	-0.6	23.75	11.48333
Background point	22.9266144	41.99175733	74.5	149	123	586	0.18333	21.4	10.6875
Background point	41.79180482	51.97983007	1.25	101	189	534	-7.93333	20.11667	6.32917
Background point	43.28037407	50.77294552	0.875	91	143	442	-7.66667	21.46667	7.17917
Background point	43.98895564	29.21997065	1.625	43	0	96	11.16667	35.35	24.05
Background point	46.64418463	47.41943516	0.625	46	70	241	-5.43333	24.93333	9.78333
Background point	43.41090916	30.47226194	3	38	0	73	10.61667	35.2	23.65833
Background point	43.09308983	43.21450612	332.625	159	318	959	-8.51667	12.81667	1.9625
Background point	49.01061977	47.88704899	0.5	36	54	184	-6.81667	25.18333	9.34583
Background point	19.59434439	50.40926206	28.5	146	305	816	-1.78333	17.46667	7.84583
Background point	24.45967574	29.24236488	1.875	11	0	13	13.25	30.23333	22.27917
Background point	54.53869741	45.81004292	1.375	29	41	146	-6.06667	27.73334	10.95417
Background point	57.65464723	50.48295111	12.875	74	110	385	-12.76667	21.1	4.55
Background point	46.83875592	43.98866315	1.125	57	77	291	0.88333	25.51667	12.94583
Background point	32.86426109	41.59614741	84.5	323	194	1162	0.21667	18.53333	9.04167
Background point	16.83528766	51.10482604	3	89	237	586	-0.41667	18.78333	9.11667
Background point	38.28302863	33.06155622	6.625	46	0	102	7.38333	29.58333	18.8125
Background point	46.65843334	52.25193191	17.25	109	145	500	-9.65	20.88333	5.8875
Background point	37.45480447	39.93024447	63	149	33	524	-3.05	19.05	8.05833
Background point	24.8956193	41.54069689	91	181	107	621	0.05	20.51667	10
Background point	59.80165303	39.26220221	1.5	34	3	100	2.11667	31.58333	16.94583
Background point	38.91392234	36.59680521	1.625	144	0	283	6.78333	32.3	19.35833
Background point	20.64287813	51.8742627	3.875	85	220	582	-1.73333	18.11667	8.14167
Background point	17.26020209	48.08068292	1.25	105	185	562	0.21667	21	10.74167
Background point	54.21631666	38.07835646	1.625	64	19	197	7.16667	30.7	18.74583
Background point	34.17119692	36.91798406	30.5	266	15	588	0.75	21.06667	10.45833
Background point	47.15312078	42.56761747	68.375	80	215	641	-5.2	16.3	5.25833
Background point	43.89653056	41.41781965	92.5	149	221	923	-9.35	11.13333	0.71667
Background point	45.5350116	44.92187274	0.625	46	96	289	-1.5	25.65	11.90417
Background point	56.53215648	37.02190172	31.5	85	9	207	1.98333	26.56667	14.5
Background point	57.8210603	42.5399368	4.25	30	13	117	-3.46667	28.53333	12.51667
Background point	23.10766886	38.49412938	60.875	169	30	492	7.71667	25.28333	16.02083
Background point	46.39262374	37.76173684	150.625	98	17	422	-6.95	15.23333	3.78333
Background point	37.21016511	33.97703686	15	109	0	194	6.21667	26.73333	16.61667
Background point	38.28375425	51.57248167	5.875	114	215	608	-6.8	19.46667	6.51667
Background point	28.98703497	28.90400626	10.75	5	0	6	13.3	29.63333	22.04583
Background point	53.267703	32.65983046	14.625	52	1	96	5.4	31.26667	18.82917
Background point	35.21969196	29.16546089	103.625	17	0	36	9.28333	26.78333	18.70417
Background point	48.52159107	46.78996036	0.75	34	57	190	-4.81667	25.6	10.38333
Background point	20.27708805	31.26342946	2.625	102	0	186	13.91667	28.15	21.35
Background point	39.02768321	47.80134586	7.25	134	140	579	-3.88333	22.23333	9.2625
Background point	17.23227482	29.78129886	6.5	30	0	60	12.48333	28.23333	21.2375
Background point	22.26276349	32.27052652	8.125	122	0	219	11.96667	25.53333	18.8
Background point	20.18288176	47.80388792	17.375	114	162	577	-0.98333	20.7	10.10417
Background point	25.55103405	44.12799479	0.875	121	161	573	0.4	23.41667	12.13333
Background point	41.33538753	32.23247339	7.125	37	0	81	8.58333	33.15	21.4
Background point	55.2145757	31.20393524	43.5	74	3	117	5.38333	29.23333	17.72917
Background point	48.4137278	34.69284545	107.5	190	5	492	-3.16667	22.11667	8.98333
Background point	21.99976431	52.2781221	2.375	78	192	527	-2.2	18.21667	7.99583
Background point	28.96952923	50.39233056	2.5	99	258	599	-3.78333	19.03333	7.79583
Background point	49.79129475	31.36559469	40.125	283	0	403	9.51667	35.76667	22.99167
Background point	52.29667355	35.34360506	154.75	119	16	299	1.41667	25.6	13.62083
Background point	32.46654967	30.79651075	6.75	26	0	49	14.76667	28.3	21.67917
Background point	27.54846866	29.88431432	3.125	20	0	24	14.4	30.03333	22.62083
Background point	40.83147448	30.86102172	22.75	29	0	56	9.15	33.16667	21.79583
Background point	59.23461094	49.45016171	9.375	48	81	258	-12.9	22.11667	5.01667
Background point	38.19827561	36.89278834	16.25	243	1	454	5.41667	30.06667	17.45833
Background point	48.94685212	33.81118225	66.75	229	3	484	-0.81667	25.86667	12.27083
Background point	20.6744035	51.44977276	0.75	80	215	544	-1.55	18.36667	8.3875
Background point	48.63288528	40.91675153	91.75	114	104	619	-4.43333	16.93333	5.59167
Background point	21.86203998	51.16533843	4.375	80	205	544	-1.6	18.75	8.61667
Background point	40.86861707	46.24918786	2.75	114	150	562	-1.95	23.65	10.7875
Background point	55.01478948	35.41411927	9.875	42	4	108	5.4	31.91667	19.17917
Background point	48.25974039	39.8262348	0.375	75	28	319	5.46667	28.26667	16.54583
Background point	28.397513	44.52610085	12.75	90	113	432	0.6	22.55	11.42083
Background point	19.93036272	42.37079245	252.75	554	215	1667	-1.2	17.46667	7.88333
Background point	29.99955442	51.4857035	1.875	98	244	577	-4.23333	19.26667	7.6375
Background point	53.17101233	49.77810066	0.875	45	66	237	-10.13333	24.41667	7.47083
Background point	60.12471357	44.8760004	0.75	20	12	97	-7.55	25.86667	9.24583
Background point	55.47943972	50.61237529	7.25	62	108	328	-11.66667	22.28333	5.65833
Background point	36.5873587	39.35301889	37.25	136	32	493	-3.26667	18.85	7.8
Background point	58.91597577	47.40311735	3	38	46	184	-10.38333	24.88334	7.53333
Background point	24.49183031	49.64880458	29.25	115	260	719	-2.61667	18.25	8.0125
Background point	22.91824599	37.83492874	16.5	184	40	520	7.43333	25.15	15.79167
Background point	60.10906953	37.15981361	1.75	72	5	200	4.96667	31.05	18.1125
Background point	20.33278602	31.13178478	1.125	92	0	168	13.9	28.46667	21.50417
Background point	46.89764401	36.24123038	19.75	173	12	491	-3.58333	21.68333	8.75417
Background point	36.23891677	37.8085706	52.75	302	37	846	-2.45	19.13333	8.03333
Background point	26.79442164	29.17746303	7.125	7	0	11	14.2	30.91667	23.05833
Background point	53.44265231	46.03862104	1.375	29	48	156	-5.6	27.56667	11.09167
Background point	31.74089972	50.19838005	1.875	102	224	561	-3.95	20	8.15833
Background point	19.31309311	42.08238999	56.25	565	172	1619	5.33333	23.7	14.05417
Background point	53.36061114	35.36984002	6.875	64	13	153	4.33333	29.78333	17.47917
Background point	50.52293649	49.9402652	0.5	53	75	259	-9.43333	24.16667	7.67917
Background point	40.94575027	50.50448213	19.5	100	165	498	-6.7	20.65	7.19583
Background point	40.22242629	49.92449733	16.75	115	167	520	-5.96667	21.05	7.7375
Background point	54.12631603	33.70889319	19.5	47	1	87	7.13333	34.28333	21.29583
Background point	59.35675088	37.75156892	1.375	73	10	210	5	31.28333	18.2375
Background point	20.8023281	42.63334913	39.875	223	152	846	0.68333	20.63333	10.53333
Background point	47.4295336	33.52371628	57.375	297	0	539	2.65	28.13333	15.16667
Background point	29.07846335	49.34933597	9.75	116	284	652	-3.48333	19.15	7.95
Background point	25.21682761	44.01560613	1.625	111	149	521	0.66667	23.71667	12.42083
Background point	40.88779568	48.66855716	16.375	93	125	443	-5.05	22.15	8.71667
Background point	56.07113595	30.76181389	87.875	116	3	191	4.33333	26.9	16.02083
Background point	48.58559019	30.34574548	0.25	119	0	162	13.98333	37.43333	26.24583
Background point	32.03944263	39.33612279	18	101	30	318	2.41667	24.56667	13.08333
Background point	50.59656635	51.02903565	4	67	99	321	-10.28333	22.81667	6.65
Background point	60.06854543	48.89986995	4.75	34	62	195	-12.01667	24.03333	6.39167
Background point	23.03834441	52.30249291	15.125	85	203	551	-2.61667	18.1	7.775
Background point	46.73431437	39.66557533	115.5	144	119	838	-4.81667	15.08333	4.8125
Background point	58.667486	37.76321466	96.875	77	18	252	2	26.8	14.40833
Background point	59.49112938	46.86096698	7.625	34	40	168	-10.18333	24.86667	7.63333
Background point	27.6435123	37.3450926	90.625	356	9	706	9.61667	27.9	18.05417
Background point	43.33122335	35.81126581	21.875	148	0	306	8.16667	35.65	21.89167
Background point	38.84078779	29.78761885	4.125	26	0	50	10.75	32.9	22.59583
Background point	27.32790706	46.86240997	20.25	72	174	502	-1.55	21.26667	10.07083
Background point	33.00036998	29.8279377	22.375	19	0	31	11.28333	26.36667	19.27917
Background point	18.22856111	30.4298524	1.75	99	0	143	14.25	27.41667	21.27917
Background point	33.73762898	36.24716088	105.125	310	7	636	9.16667	28.11667	18.27917
Background point	34.14033126	47.54436434	3.5	99	117	437	-2.51667	22.41667	9.95
Background point	46.8885373	51.55203254	2.25	106	151	484	-9.2	21.83333	6.6
Background point	43.17731483	37.42447787	142.125	236	7	627	-1.08333	25.18333	11.6
Background point	21.98603917	44.85200213	103.75	150	201	725	-1.01667	20.55	9.975
Background point	38.42424357	47.16875761	7.25	138	141	584	-2.5	22.91667	10.12917
Background point	17.07638845	28.79738614	3.75	12	0	29	12.65	29.48333	22.10417
Background point	59.72130215	46.53147545	10.375	25	27	126	-9.53333	25.68333	8.3625
Background point	31.45521842	36.83374607	18.75	479	16	949	9.03333	29.85	18.76667
Background point	52.23928421	36.50016523	6	163	98	644	8.05	29.06667	18.79167
Background point	42.50896259	34.16450192	3.625	69	0	136	9.3	35.65	22.84583
Background point	30.48204257	48.40456356	16	110	183	552	-2.78333	20.68333	9.02917
Background point	20.89971933	43.78604349	68.75	186	216	875	0.2	20.65	10.5375
Background point	47.94294434	29.03060553	3.625	70	0	112	14.06667	38.2	26.86667
Background point	52.26966505	48.24242495	4.625	35	50	184	-8.53333	25.81667	8.925
Background point	30.68979425	40.10911832	178.875	162	62	553	1.21667	20.76667	10.65833
Background point	34.97549554	30.14975527	7.125	36	0	60	11.7	28.66667	20.81667
Background point	54.92364857	47.60589458	2.25	33	41	175	-9.08333	25.5	8.4625
Background point	46.49872267	42.80762073	162.375	65	194	533	-4.86667	17.45	6.15
Background point	55.88066046	32.32158749	13.375	43	0	75	7.68333	33.81667	21.39583
Background point	42.35497843	44.09241399	47	55	246	594	-2.4	19.93333	8.725
Background point	31.74839004	47.9280337	15.5	99	146	495	-2.86667	21.25	9.22917
Background point	29.37680292	39.08564157	49	197	42	558	2.06667	22.06667	11.5625
Background point	52.26365333	32.27145802	4	68	3	121	3.86667	29.66667	17.13333
Background point	21.67968089	51.0952186	3.75	86	218	577	-1.68333	18.5	8.45833
Background point	31.07784914	49.62322834	11.75	108	247	579	-3.56667	19.98333	8.32083
Background point	26.21156872	42.21021225	14.75	171	123	644	2.21667	23.15	12.47917
Background point	44.79712683	34.49173869	0.875	154	0	296	9.86667	37.16667	23.75417
Background point	20.59870785	48.89941833	57.75	96	241	641	-3.26667	17.23333	7.1375
Background point	20.73854006	41.66876385	70.375	296	134	931	-1.1	18.16667	8.2875
Background point	39.23891654	30.62113631	7.625	34	0	67	8.53333	30.85	20.33333
Background point	19.48987453	46.23358613	1	121	168	582	0.06667	21.61667	11.0875
Background point	58.8233661	43.23070411	0.375	29	18	116	-4.05	27.73333	11.90417
Background point	35.91366744	49.61030055	7.875	116	187	551	-4.83333	20.56667	8.0375
Background point	29.52253262	38.21599488	74.625	251	51	676	1.81667	22.61667	11.60833
Background point	60.02133666	39.42945286	1.125	32	3	97	1.73333	31.38333	16.65833
Background point	23.31524593	52.39816088	3	92	210	578	-2.81667	17.95	7.59583
Background point	57.54552345	34.39177835	1.125	68	0	133	6.88333	33.38334	20.6875
Background point	26.80394819	29.91325603	4.25	15	0	19	14.11667	29.95	22.39167
Background point	34.86758614	47.21750029	0.5	107	119	462	-2.31667	22.4	9.94583
Background point	60.25960061	40.96478235	1.875	32	9	102	-0.76667	29.86667	14.65833
Background point	45.40094633	50.20817276	19.25	92	125	425	-8.18333	22.25	7.27083
Background point	32.95135627	29.77243324	40.375	19	0	29	11.9	27.2	20.01667
Background point	24.74700511	52.12448064	0.125	98	235	594	-3.05	18.33333	7.7125
Background point	30.1476235	38.3915773	51.75	173	47	533	1.38333	22.4	11.3
Background point	38.41429642	49.22775604	26.75	117	162	507	-4.88333	21.43333	8.46667
Background point	28.53273618	47.3508489	42.25	109	204	598	-2.31667	20.6	9.25
Background point	27.57487951	29.6495017	10.375	15	0	18	14.16667	30.08333	22.575
Background point	39.81997889	30.57453776	3.375	34	0	65	8.55	31.53333	20.68333
Background point	28.94791193	50.63847234	3.625	102	274	624	-3.85	18.91667	7.675
Background point	55.38556368	46.48286101	10.625	26	37	144	-7.75	26.73333	9.70833
Background point	41.95003935	33.65558974	0.625	59	0	118	8.68333	33.96667	21.7375
Background point	56.05835645	49.12271852	5.375	39	77	239	-11.03333	23.63334	6.63333
Background point	17.26753167	44.10791669	163.75	294	246	1178	-2.81667	15.65	6.20417
Background point	46.84934246	28.79878523	0.625	63	0	114	12.21667	36.78333	25.34167
Background point	17.84865814	43.34198628	113.375	400	170	1301	1.95	20.88333	11.02917
Background point	26.82984221	45.58452784	78.25	77	208	544	-2.86667	19.45	8.4375
Background point	60.73281664	36.3535965	13.75	79	1	202	4.65	30.1	17.4625
Background point	20.24876719	44.70882346	1.125	137	179	660	1.63333	23	12.50833
Background point	36.39019588	41.05842657	64.375	152	96	630	2.45	22.1	12.125
Background point	42.3251705	50.57683787	13.875	95	149	464	-7.01667	21.41667	7.44583
Background point	55.38656573	32.50960404	3	39	0	74	7.43333	33.7	21.175
Background point	56.10715144	47.99196931	1.875	36	51	198	-9.98333	24.53333	7.52917
Background point	31.47274926	47.86014753	4.5	102	156	510	-2.76667	21.21667	9.25417
Background point	56.01028282	42.40953342	1.125	26	18	116	-2.23333	29.53333	13.46667
Background point	43.73152018	36.27838942	9.125	181	0	403	7.15	34.33333	20.64167
Background point	35.35512553	50.32270137	5.875	114	207	565	-5.1	20.28333	7.78333
Background point	39.85327685	44.42133287	29.375	246	224	1030	1.01667	22.6	11.525
Background point	29.60852289	38.21210781	114.875	202	40	548	2.78333	23.85	12.675
Background point	33.5979921	50.24283116	2.75	122	225	598	-4.66667	19.98333	7.8125
Background point	33.2937728	49.274272	7.375	106	204	535	-3.81667	20.85	8.67917
Background point	28.99569478	51.47188863	6.5	102	278	642	-4.2	18.81667	7.44583
Background point	39.91025737	45.91544675	10.75	125	147	591	-0.85	23.9	11.3875
Background point	31.24386817	31.10867202	0.375	53	0	85	14	27.11667	20.63333
Background point	58.7116256	31.15708527	11.75	45	0	78	11.85	35.9	24.49167
Background point	53.26011853	29.57708235	1	200	2	288	6.13333	29.78333	18.28333
Background point	17.7963859	50.79060982	2.125	102	238	614	-0.51667	18.86667	9.15417
Background point	27.76638283	29.17976449	10.125	7	0	9	13.9	30.26667	22.60417
Background point	39.30681032	36.94791187	13.375	218	0	427	5.33333	31.23333	17.9125
Background point	53.22360572	40.43176406	3	40	12	139	3.58333	29.33333	15.70833
Background point	26.60177416	50.14669119	11.75	107	298	664	-3.38333	18.25	7.60833
Background point	56.12140655	41.38307816	10.5	33	14	134	-1.1	30.01667	14.3
Background point	55.77746224	51.19383219	7.125	63	115	345	-11.8	21.73333	5.325
Background point	51.66319257	43.26555138	19.625	41	22	167	1.03333	27.15	13.57083
Background point	23.1731937	46.72266611	126	138	284	776	-4.03333	15.98333	6.23333
Background point	26.67045789	29.52599886	0.625	10	0	13	14.2	30.61667	22.85
Background point	49.59416053	34.87676767	139.375	99	5	255	-0.41667	26.68333	13.02083
Background point	28.17589244	29.50903699	3.125	14	0	16	13.58333	29.4	21.97083
Background point	39.29788355	49.43186065	12.25	120	175	531	-5.3	21.3	8.18333
Background point	28.07595523	37.65907048	115.5	367	20	756	6.91667	27.05	16.19167
Background point	38.70719142	50.44832089	17.25	116	188	558	-5.98333	20.43333	7.40833
Background point	24.22616714	28.77220851	14.875	8	0	11	12.88333	30.35	22.24583
Background point	21.40476653	43.84496658	3.25	115	127	537	1.58333	23.15	12.475
Background point	25.61625752	41.87223217	14.25	159	111	573	2.81667	24.05	13.2
Background point	42.86119645	48.32319479	6.75	87	105	408	-5.28333	23.28333	9.14167
Background point	33.24103095	36.67986712	37	247	7	449	5.91667	27.65	16.14167
Background point	31.69048032	51.11993442	12.5	109	237	598	-4.55	19.51667	7.60417
Background point	56.50287003	39.95060814	9.25	44	15	150	1.58333	31.36667	16.4375
Background point	48.07793355	38.68338572	33	130	40	526	-1.43333	19.36667	8.8
Background point	36.02312353	51.98309782	17	111	227	627	-6.55	18.95	6.40417
Background point	20.53600706	49.98246099	8.5	108	285	700	-1.36667	18.65	8.72917
Background point	43.25415198	46.30959596	4.375	78	110	411	-3.01667	24.53333	10.68333
Background point	51.30441987	50.49163424	0	60	81	288	-10.08333	23.7	7.1875
Background point	45.29218389	37.43598394	2.625	94	9	295	0.05	26.08333	12.95417
Background point	59.02187426	36.77744775	8.625	83	11	230	0.65	25.01667	13.0125
Background point	45.02974701	31.71123905	0.125	69	0	113	11.85	37.96666	25.55833
Background point	27.04369539	51.26819205	3.5	113	288	673	-3.6	18.46667	7.60833
Background point	36.7451073	32.23456321	12.625	85	0	126	7.28333	26.16667	17.2
Background point	37.3620623	33.74452859	6	82	0	141	7.25	28.4	18.03333
Background point	40.79747571	33.86931131	2.625	63	0	131	8.05	32.43333	20.60833
Background point	23.96817904	45.00646903	21	128	195	682	-1.15	21.33333	10.3125
Background point	30.6718232	39.86854627	33	151	47	511	0.8	20.55	10.3375
Background point	40.31389675	46.40613724	8	130	150	602	-2.01667	23.5	10.66667
Background point	46.86702807	40.70568602	7.375	56	88	424	3.73333	27.15	15.40417
Background point	21.98201722	39.27828479	6.25	187	46	545	6.08333	25.48333	15.21667
Background point	56.08505989	47.5050564	5.5	32	46	177	-9.35	25.23333	8.175
Background point	31.33972823	39.41213258	10	118	34	361	1.85	23.05	12.04167
Background point	40.13876365	31.48229952	1.25	35	0	79	7.93333	31.46667	20.225
Background point	58.2328902	52.41108791	11.5	63	162	402	-13.38333	19.05	3.175
Background point	45.55832011	51.32108399	3	104	160	498	-9.31667	20.5	5.85
Background point	55.49611459	46.29968738	2.75	29	38	154	-7.7	26.51667	9.62917
Background point	33.635072	30.1813946	1.5	22	0	35	12.6	27.65	20.52083
Background point	37.77232418	39.74418322	41.25	119	27	456	-3.15	19.83333	8.3625
Background point	42.27869897	34.98955185	2.5	95	0	181	8.26667	35.03333	21.87917
Background point	40.03706581	46.07056053	7.125	128	147	597	-1.23333	23.81667	11.175
Background point	42.5060258	29.53867081	9.375	39	0	81	10.63333	34.46667	23.33333
Background point	55.66696192	32.44939761	71.25	57	0	101	6.46667	31.88333	19.73333
Background point	44.97468209	42.72720946	249.25	138	317	999	-8.68333	12.58333	1.70833
Background point	17.50209311	51.93463266	2.375	81	218	554	-0.6	18.51667	8.79167
Background point	36.70331954	36.40680616	18.5	328	15	631	7.8	28.9	18.2875
Background point	38.58177522	51.45187301	18	106	199	563	-6.6	20.1	6.95833
Background point	21.51876158	44.8777209	49.75	136	191	655	0.63333	22.4	11.73333
Background point	40.23580835	36.46619914	9.875	149	0	296	6.25	32.36666	19.07917
Background point	60.02609987	38.98548858	3	37	3	105	2.51667	31.7	17.20417
Background point	28.62696214	48.29197449	31.375	103	197	572	-2.66667	20.3	8.9375
Background point	33.63978615	45.13422007	6.125	119	107	477	1.71667	23.26667	11.975
Background point	22.54872101	40.51135906	3.875	137	70	484	5.53333	26.58333	15.74167
Background point	54.08592673	42.79611682	15	29	28	131	-2.13333	28.61667	12.94167
Background point	58.68418881	43.96316132	1.125	22	17	109	-5.25	27.21667	11.05833
Background point	47.53697782	41.62210861	153.875	95	180	679	-11.85	8.68333	-2.21667
Background point	39.66945907	36.45570787	8	149	0	296	6.43333	32.28333	19.175
Background point	38.49671421	50.91670526	25.5	115	196	580	-6.26667	20.25	7.18333
Background point	19.17043282	50.48608849	6.125	130	275	731	-1.43333	17.91667	8.24583
Background point	29.55307133	36.42777454	95	497	13	909	5.08333	23.36667	13.56667
Background point	58.78108227	32.1093026	9.375	60	0	110	8.11667	32.36667	20.82083
Background point	43.48337862	30.29589756	5.875	36	0	70	10.86667	35.46667	23.92917
Background point	41.35896473	49.29886665	7.125	110	152	491	-5.85	21.6	8.04167
Background point	25.56037923	51.78971736	0.125	98	239	592	-3.15	18.51667	7.79583
Background point	44.97292005	46.45555459	0.625	47	79	275	-3.71667	25.15	10.66667
Background point	46.69137927	44.41362562	0.5	46	69	250	0.11667	25.7	12.675
Background point	60.02966124	32.97107992	14.25	79	0	145	3.41667	26.98333	15.64583
Background point	33.98169554	50.78631798	9.125	115	244	621	-5.15	19.65	7.42917
Background point	54.72885358	32.12237456	111.875	69	1	133	3.15	26.23333	15.01667
Background point	25.68715946	49.71850928	12.375	100	233	627	-3.1	18.16667	7.71667
Background point	43.69344041	28.76517632	8.375	43	0	102	11.21667	35.13334	23.95833
Background point	54.90895907	36.876296	248.875	112	43	402	3.98333	27.06667	15.66667
Background point	58.76318909	49.17216145	6.625	57	79	283	-12.73333	22.05	5.05
Background point	29.87363817	38.959619	65.25	160	46	490	0.53333	20.65	10.1125
Background point	46.43878427	40.39114666	93.875	74	145	586	-3.53333	17.98333	6.99167
Background point	59.51875415	33.64777346	74	111	1	227	3.03333	26.53333	15.2
Background point	47.86239678	31.95695229	6.5	158	0	244	11.86667	38.46667	25.6
Background point	56.57230498	32.63179949	37.25	70	0	118	6.63333	31.5	19.65
Background point	22.98090755	47.38382616	45.25	142	227	703	-1.26667	20.25	9.8625
Background point	42.1508525	35.71440265	3.5	141	0	263	7.86667	35	21.48333
Background point	20.80623253	39.5019098	265.125	499	81	1290	2.4	19.83333	10.6125
Background point	60.58692894	39.88723423	5.125	32	4	102	0.68333	30.41667	15.64583
Background point	42.2634814	43.92691284	100	68	270	669	-3.75	18.05	7.07917
Background point	49.84612086	36.94185549	150.625	239	114	893	3.05	23.65	13.525
Background point	57.96488925	38.96806082	2.5	54	10	151	3.78333	32.11667	17.99583
Background point	48.31452962	49.53394167	0.25	51	81	273	-8.36667	23.98333	8.00833
Background point	55.02349098	52.50021163	17.625	76	130	393	-12.06667	20.45	4.54583
Background point	23.28146998	44.07769849	1.375	123	129	565	1.15	23.78333	12.69167
Background point	49.3322089	51.02908953	7.5	68	119	342	-10	22.36667	6.52917
Background point	21.82236442	48.12177949	2.125	111	186	575	-0.65	21.06667	10.53333
Background point	22.70440215	46.26024455	46.375	158	224	773	-1.73333	19.76667	9.29583
Background point	57.61641896	34.5241927	0.875	71	0	141	6.75	33.28333	20.57917
Background point	53.83422312	29.14551465	234.875	298	6	417	4.03333	24.76667	14.60833
Background point	40.69954537	46.1485063	2	121	148	585	-1.7	23.66667	10.88333
Background point	39.15999898	46.69028145	1.5	134	154	603	-1.98333	23.35	10.58333
Background point	41.7326297	50.72522924	35	87	149	446	-6.98333	21.03333	7.25417
Background point	27.22667177	29.25005258	2.5	7	0	11	14.3	30.83333	23.07917
Background point	34.18620136	41.44503317	33.125	122	97	517	0.75	20.86667	10.48333
Background point	31.75217277	41.35174874	91	357	236	1265	3.33333	21.91667	12.27917
Background point	53.92982342	46.6918174	0.375	30	45	158	-7.16667	27.25	10.275
Background point	44.51095259	46.10140615	22	57	99	330	-3.48333	24.7	10.51667
Background point	30.11170284	40.42704718	136.5	198	91	659	2.85	21.7	11.9375
Background point	26.78398101	43.42351349	22.875	142	147	654	-0.13333	21.63333	10.74167
Background point	25.63372035	48.95110568	1.375	101	252	657	-2.8	18.61667	8.14167
Background point	33.19234678	51.43340286	6.875	118	256	659	-5.3	19.26667	7.15833
Background point	39.90314708	31.8416356	3	38	0	91	7.55	30.9	19.69583
Background point	40.75802684	51.60083618	9.125	92	178	508	-7.26667	20.31667	6.75417
Background point	17.99172837	48.6311144	54	144	227	722	-1.15	19.28333	9.1875
Background point	60.05318838	37.90345975	0.375	63	4	163	4.43333	31.65	18.12917
Background point	28.91556757	46.29480749	22.375	100	157	502	-1.08333	22.01667	10.44583
Background point	40.72000816	45.91526006	2.5	112	150	565	-1.25	23.81667	11.2
Background point	43.80441732	44.02066445	2.625	68	164	514	-0.61667	23.35	11.34583
Background point	22.0156027	49.35541495	21.625	156	293	865	-2.9	17.26667	7.32917
Background point	36.73683949	30.7234495	4.625	45	0	72	8.65	27.86666	18.85833
Background point	25.98684051	41.27833613	57.25	191	77	590	3.21667	23.3	12.80417
Background point	43.97211799	49.34362526	4.375	85	106	370	-6.68333	23.06667	8.42083
Background point	58.40146802	29.41629749	16.25	63	5	122	12.06667	34.66667	24.06667
Background point	45.18849817	47.957263	0.625	68	94	318	-5.65	24.4	9.4625
Background point	32.64796049	52.51572673	6.75	105	257	640	-5.75	18.58333	6.57083
Background point	17.34793217	47.50188214	0.25	111	203	606	0.26667	21.25	10.94583
Background point	40.71034643	46.21341302	1.375	121	151	590	-1.88333	23.58333	10.78333
Background point	36.7034059	48.57160358	4.375	127	149	565	-4.2	21.26667	8.65417
Background point	48.9213843	30.0991553	0.625	142	0	184	14.71667	36.13334	25.83333
Background point	36.86224003	35.18089046	36.375	286	2	461	7.93333	27.55	17.9
Background point	18.10022212	29.54288422	9.25	30	0	51	12.41667	27.71667	20.9125
Background point	53.53922675	36.0622436	293.875	93	43	331	-0.11667	21.28333	10.4625
Background point	46.86577263	37.00262208	89.875	138	14	447	-5.03333	18.93333	6.72083
Background point	45.25887054	46.36428082	0.625	45	76	268	-3.56667	25.26667	10.8
Background point	36.39861574	32.96842679	7.875	154	0	230	8.06667	26.28333	17.4625
Background point	55.69164811	33.40379539	3.875	50	0	91	8.28333	35.46667	22.49583
Background point	56.81511241	41.93669122	2.625	29	16	123	-2.03333	29.88333	13.83333
Background point	49.454019	30.39562605	0.5	181	0	233	14.51667	36.9	26.125
Background point	51.9739551	33.73946121	2	57	1	126	5.5	32.91667	19.7125
Background point	23.08573379	29.27461837	9	8	0	12	13.26667	30.36666	22.37083
Background point	48.17352269	47.32915389	0.25	34	56	191	-5.73333	25.3	9.83333
Background point	59.47198981	51.8069987	5.5	53	146	340	-12.85	20.53333	4.1875
Background point	29.16080094	48.45551338	22.25	100	192	553	-2.86667	20.13333	8.75417
Background point	45.26759021	36.79180049	5.25	156	5	409	-0.21667	26.03333	12.6625
Background point	19.66841227	46.149998	2.625	120	164	571	0.1	21.75	11.175
Background point	48.0009408	29.07392134	4	73	0	115	14.11667	38.06667	26.82083
Background point	31.93663821	29.11008383	8	6	0	7	11.63333	27.76667	20.25
Background point	40.44447353	38.73391681	30.25	240	11	610	-0.05	27.66667	13.2375
Background point	20.30396466	42.08159363	97	318	133	953	1.56667	21.38333	11.15417
Background point	30.16784721	40.18009581	81.375	128	50	433	4.68333	24.48333	14.175
Background point	23.55745864	47.63928283	4.5	168	215	747	-1.73333	20.13333	9.61667
Background point	36.00736757	30.27126514	3.375	45	0	74	8.58333	26.91667	18.325
Background point	29.40291792	49.29110929	7.375	110	261	598	-3.41667	19.43333	8.13333
Background point	45.99156339	46.36729623	1.125	42	79	245	-3.63333	25.4	10.83333
Background point	20.28762512	51.05589583	2.125	90	236	600	-1.6	18.06667	8.20833
Background point	28.31327561	51.77358979	2.125	100	257	627	-4.05	18.76667	7.50417
Background point	23.6422066	42.28055714	95	179	179	714	-2.3	18.41667	8.0125
Background point	43.88376557	41.00298502	4.375	94	136	571	-6.46667	15.78333	4.61667
Background point	35.62520955	33.46701562	63.5	427	0	737	7.1	21.3	14.32917
Background point	25.26209828	30.33235378	1.625	25	0	32	12.81667	28.26667	20.87917
Background point	29.55748728	49.4937625	16.875	107	251	574	-3.35	19.7	8.30417
Background point	39.68688162	48.344304	7.875	114	147	539	-4.75	21.53333	8.51667
Background point	23.46601745	37.43515456	77.875	167	24	493	9.43333	25.53333	17.01667
Background point	38.59210571	38.41028943	66.625	160	4	416	1.5	28.15	14.4
Background point	54.79801555	39.25694116	15.5	50	10	159	3.5	31.15	17.14583
Background point	38.70835665	44.81720184	14.5	201	216	822	1.4	23.83333	12.16667
Background point	36.702336	51.44572929	4.375	101	196	550	-6.28333	19.7	6.91667
Background point	20.55586997	39.9704271	55.625	379	61	978	4.15	22.36667	12.6625
Background point	38.06210366	48.0089926	11	127	134	541	-4.1	21.48333	8.7625
Background point	35.79749936	31.6982961	9.875	224	0	324	8.88333	25.38333	17.65833
Background point	36.25407395	36.6186699	123	468	38	1027	6.53333	26.31667	16.31667
Background point	29.17509174	28.81037709	7.25	3	0	5	13.46667	29.93333	22.30833
Background point	54.73418739	32.43836744	39.875	49	1	98	5.11667	29.81667	17.925
Background point	23.08716436	48.03915477	47.75	198	270	867	-1.51667	20.33333	9.8
Background point	56.81704518	34.9780786	0.875	78	0	142	6.46667	33.93333	20.72083
Background point	53.35107095	42.36723503	2.875	33	16	139	-0.68333	28.9	13.67083
Background point	50.5424973	33.13000204	111	177	4	410	-4.06667	20.81667	8.175
Background point	28.69080355	47.97054472	32.875	93	195	529	-2.45	20.65	9.22917
Background point	57.09646405	33.9480734	43	87	0	168	5.16667	30.41667	18.22083
Background point	19.85713403	30.23242098	5.875	105	0	125	14.4	28.78333	22.05417
Background point	49.8137093	48.90292183	1.5	40	60	212	-8.28333	24.8	8.50417
Background point	21.3665062	31.21041282	5.75	76	0	96	13.23333	29.06667	21.49167
Background point	57.80495162	36.2258832	12.5	90	5	193	2.9	28.55	16.14167
Background point	31.58200211	40.56326533	32.125	197	110	696	-1.43333	18	7.9375
Background point	56.34129161	49.40651747	5.75	42	73	241	-11.4	23.3	6.29583
Background point	33.84742637	38.1827404	12.75	112	18	354	1.3	24.36667	12.5
Background point	19.93902823	47.47810166	0.75	103	157	522	-0.38333	21.51667	10.82083
Background point	50.90974161	34.11978535	89.875	114	6	258	-3.35	20.03333	8.06667
Background point	46.0493349	31.37927767	0.5	67	0	119	12.3	38.48333	26.05833
Background point	60.68439407	30.77519689	29	45	0	72	10.23333	34.6	23.14167
Background point	42.93915915	37.19416549	62.625	273	6	646	2.78333	29.76667	15.91667
Background point	23.41082713	52.46672573	8.125	95	225	591	-2.9	17.86667	7.52083
Background point	27.16985663	48.21585999	10.875	97	198	582	-2.21667	20.21667	9.23333
Background point	36.64404386	35.5736693	14.25	358	6	603	7.95	27.08333	17.62917
Background point	21.04654685	39.88775632	180.625	425	99	1168	-0.05	18.16667	8.60833
Background point	51.46361787	48.36133202	0.25	35	49	183	-8.4	25.5	8.85
Background point	55.93128805	51.3827512	7.25	59	107	321	-11.71667	21.98333	5.47083
Background point	56.2090204	38.45963771	31.375	101	25	290	3.65	29.33333	16.52917
Background point	30.42379065	48.81654825	12.375	114	237	575	-3.16667	20.15	8.60417
Background point	32.89262808	41.04259221	58.875	158	114	615	-0.28333	19.53333	9.27083
Background point	48.3333315	41.22940813	223	97	134	604	-4.93333	16.66667	5.33333
Background point	24.92741303	49.65087554	30.75	110	240	670	-2.81667	18.23333	7.89583
Background point	37.07347306	38.0470467	83.5	165	13	463	-0.71667	23.23333	10.84583
Background point	36.23602228	31.60189168	14.25	123	0	179	8.21667	26.06667	17.67917
Background point	37.14865947	50.98390828	17.25	113	202	591	-6.11667	19.88333	7.075
Background point	53.00713603	44.82898634	0.25	32	48	161	-3.5	27.95	12.14167
Background point	39.38470414	50.02015292	13.875	114	176	531	-5.83333	20.8	7.65417
Background point	46.39824048	35.13551425	263.75	367	3	827	-0.9	23.66667	10.97083
Background point	60.12134852	33.46900899	23.625	96	0	181	5.06667	29.43333	17.71667
Background point	27.59713681	30.71313388	2.375	50	0	83	13.38333	27.16667	20.375
Background point	26.32737477	52.16830132	0.25	97	232	594	-3.53333	18.51667	7.62083
Background point	17.60554631	47.26961832	24	140	244	743	-0.3	20.58333	10.31667
Background point	50.69776352	29.35173328	0.5	252	0	278	15.71667	36.23333	26.44583
Background point	46.13110114	29.76358815	6.125	59	0	111	11.98333	36.7	25.1
Background point	41.26776702	36.7096559	2.25	200	0	375	6.33333	33.2	19.48333
Background point	31.22346256	48.60998916	2.75	113	186	566	-3.2	20.48333	8.7125
Background point	38.45632527	30.79135467	1.875	28	0	54	9.9	31.9	21.56667
Background point	19.69972561	50.26238674	8.625	151	331	869	-2.03333	17.13333	7.56667
Background point	53.31901493	44.27548926	12.625	29	40	156	-3.4	27.75	11.98333
Background point	35.61036364	40.18193581	76	130	33	425	-0.15	20.9	10.31667
Background point	19.99192765	42.40389484	284.875	540	225	1620	-2.1	16.31667	6.89583
Background point	29.74521731	37.17865022	100.75	287	36	642	1.73333	22.85	11.47083
Background point	40.2970408	44.98449662	2	136	174	694	0.83333	23.8	12.15
Background point	38.60592791	29.30799348	10.625	32	0	59	10.6	32.13334	22.11667
Background point	35.93832863	48.98583528	3.5	105	130	481	-4.21667	21.31667	8.72083
Background point	60.54544368	41.21833278	3.5	32	10	104	-1.1	29.78333	14.4625
Background point	43.18760453	42.32572176	55.375	317	210	1142	-0.83333	21.5	10.30417
Background point	30.89851863	51.03012719	0.75	105	231	572	-4.18333	19.61667	7.8375
Background point	43.16977545	50.59514733	6.25	94	150	456	-7.5	21.45	7.2375
Background point	57.44402224	40.40895753	2.875	37	11	129	0.61667	31.31666	15.95417
Background point	17.66209694	52.45190358	2.125	82	201	529	-0.78333	18.28333	8.59167
Background point	59.56333032	39.92835585	0.875	32	4	99	0.83333	30.78333	15.87917
Background point	32.55587851	39.41439243	37.75	155	40	463	-0.23333	21.75	10.35
Background point	34.93995951	51.56887117	3.875	111	254	647	-5.85	19.35	6.95417
Background point	19.85638292	51.44412639	1.75	83	224	578	-1.5	18.16667	8.2875
Background point	34.49795796	49.30520351	0.375	112	176	524	-4.08333	20.96667	8.60833
Background point	43.58149116	29.48382501	2.75	39	0	85	11	35.15	23.86667
Background point	22.06077365	50.87327977	22.5	93	230	626	-1.75	18.43333	8.39583
Background point	31.41799097	29.5561309	14.25	8	0	12	13.2	28.93333	21.55
Background point	25.64977426	41.31349303	64.25	255	109	790	1.73333	21.6	11.29167
Background point	22.88475894	29.46747234	7.75	10	0	13	13.23333	30.26667	22.275
Background point	56.34621208	31.29327972	101	93	3	168	2.71667	24.96667	14.23333
Background point	52.96719947	35.61377416	64.375	112	52	368	-2.23333	19.43333	8.3875
Background point	22.49723327	42.94520434	106.875	152	172	726	-2.48333	17.71667	7.75
Background point	51.59555453	48.33579732	0.625	34	49	180	-8.41667	25.6	8.8875
Background point	34.40493785	40.72411368	60.125	143	58	455	-0.26667	20.61667	9.95
Background point	42.74754425	43.11854052	218.625	262	270	1152	-6.7	15.16667	4.06667
Background point	41.89984769	29.30487645	6.625	45	0	85	10.31667	33.71667	22.7625
Background point	41.71117594	43.20797193	337.875	342	431	1638	-5.78333	13.7	3.72083
Background point	22.78077915	52.36835202	11	83	203	543	-2.48333	18.15	7.85417
Background point	45.20626614	43.0231916	52.125	76	247	653	-1.81667	21.33333	9.75
Background point	42.14740834	50.12353443	14.5	108	174	519	-6.73333	21.26667	7.5
Background point	23.74126647	48.43659363	88.25	209	316	1026	-4.61667	16.55	6.275
Background point	22.7996835	28.80268359	16.625	7	0	10	12.96667	30.43333	22.33333
Background point	52.63314494	43.68679495	5.5	35	26	174	-2.6	26.75	11.75833
Background point	39.58178613	43.97133748	110	464	346	1679	0.06667	19.71667	9.44583
Background point	51.04194594	33.79713736	19.375	97	3	215	-0.5	25.53333	12.56667
Background point	40.42784552	39.59100609	153.25	226	49	802	-8.3	15	2.8875
Background point	50.05379335	50.75449439	0.875	60	94	292	-9.91667	23.25	7.01667
Background point	41.36352743	39.15740588	101.75	154	20	514	-2.95	24	10.04167
Background point	27.24105799	50.09421819	13.25	113	299	677	-3.48333	18.41667	7.63333
Background point	54.70971389	46.17778729	2.5	27	38	143	-6.76667	27.45	10.525
Background point	30.83725224	30.58941494	1	25	0	43	14	27.8	21.06667
Background point	40.300666	33.77448752	5.625	59	0	128	7.7	31.51666	19.9375
Background point	27.42283993	42.98037013	69.5	103	112	493	2.2	23.13333	12.43333
Background point	39.56215252	51.57237248	0.125	96	181	517	-6.75	20.48333	7.05833
Background point	22.38523746	29.15013605	9.5	8	0	11	13.16667	30.45	22.375
Background point	44.61619059	39.76160222	4.125	54	34	268	-0.33333	24.75	12.475
Background point	57.04380602	40.7272433	2.875	37	14	135	-0.18333	30.73333	15.21667
Background point	45.71530512	42.15666727	292.375	141	284	1040	-7.9	13.28333	2.4125
Background point	36.38093749	51.49775078	2	106	202	568	-6.21667	19.63333	6.9125
Background point	55.42521262	36.00004212	15.5	68	6	176	1.46667	26.28333	14.07083
Background point	55.47267823	43.97732643	0.875	27	32	135	-4.53333	27.6	11.37083
Background point	54.00445396	39.65434219	8.625	38	8	130	3.86667	30.86667	16.9375
Background point	46.62914028	35.33711904	76.75	245	3	554	0.03333	26.7	13.10833
Background point	57.85368762	32.33732408	14	51	0	96	9.46667	34.53333	22.67083
Background point	39.59143084	46.76984124	3.875	133	147	597	-2.35	23.26667	10.40417
Background point	45.23561021	47.37783733	1.125	56	89	289	-4.98333	24.66667	9.87917
Background point	47.69388127	31.05913464	0.375	103	0	158	12.68333	38.68333	26.33333
Background point	59.6751314	42.0564622	0.375	32	11	108	-2.4	28.78333	13.3
Background point	27.06119529	49.28868362	12.25	116	308	688	-3.38333	18.45	7.7
Background point	51.82516755	43.48143447	1.625	31	17	130	0.61667	28.16667	13.96667
Background point	53.20357467	45.51982054	0.25	30	51	160	-4.53333	27.7	11.61667
Background point	54.07706497	29.37049662	1.125	145	4	211	6.65	30.25	18.84167
Background point	42.89872338	51.18265764	3.75	108	176	532	-7.85	20.73333	6.70417
Background point	19.56654815	42.5747187	89.5	688	268	2039	-3.46667	14.11667	5.1125
Background point	26.52281402	47.47033641	18	75	229	595	-2.43333	19.6	8.81667
Background point	55.57927991	37.66740005	31.5	173	50	464	5.3	29.21667	17.32917
Background point	43.20053816	29.97452291	3.5	35	0	70	10.96667	35.3	23.9125
Background point	26.46913791	49.75191146	14.625	101	285	630	-3.26667	18.4	7.74167
Background point	56.6664324	50.81016685	6.875	69	119	379	-12.2	21.56667	5.05
Background point	29.6837567	50.54725063	1.625	114	270	625	-3.91667	19.26667	7.82083
Background point	33.91775618	48.30782946	6.125	108	147	520	-3.56667	21.18333	8.89167
Background point	43.21538195	37.94203328	61.125	254	22	787	-7.7	15.83333	3.37917
Background point	23.31140912	46.93246658	34	120	251	675	-1.81667	19.53333	9.20833
Background point	36.89086858	31.11906516	7.25	47	0	74	9.1	28.51667	19.40417
Background point	59.17914337	30.6495208	7	37	0	59	12.5	36.46667	25.15833
Background point	25.72250953	46.22325379	53.875	114	287	777	-5.1	15.76667	5.50417
Background point	59.84911384	44.0038615	0.75	26	12	110	-5.63333	26.56667	10.66667
Background point	60.36834035	36.88678752	4.75	69	3	194	5.01667	30.86667	18.06667
Background point	48.10445077	32.81462843	97.875	266	0	440	8.41667	35.96667	22.3375
Background point	48.57065626	47.5349612	0.875	36	55	185	-6.16667	25.25	9.65
Background point	43.76176226	36.138147	9.375	186	0	406	7.35	34.55	20.875
Background point	17.1794842	45.74417366	18.875	178	250	881	1.01667	21.78333	11.54167
Background point	50.81484292	52.24147179	9.5	67	127	362	-10.81667	21.58333	5.78333
Background point	27.02679994	42.46173328	13.25	134	104	567	2.55	23.15	12.56667
Background point	42.34306249	52.46597938	1.75	108	201	572	-8.43333	19.66667	5.85833
Background point	54.35024692	52.10026714	23.5	80	136	421	-11.98333	20.35	4.54167
Background point	23.19175207	43.20222212	26.25	105	152	540	-0.11667	21.73333	10.925
Background point	24.31257037	40.90299968	107.75	201	76	584	4.33333	23.91667	13.70833
Background point	41.95436738	44.30813267	44.25	65	232	601	-1.25	21.06667	9.87083
Background point	39.30467658	29.33986306	49.625	31	0	53	10.31667	32.31667	22.07083
Background point	31.3846327	38.92887196	50.125	148	54	502	0.38333	21.61667	10.575
Background point	29.54965184	49.52641783	6.25	113	268	611	-3.48333	19.5	8.14583
Background point	52.87660684	47.91539656	1	35	47	179	-8.38333	26.25	9.2375
Background point	35.50132839	51.02670296	12.375	116	234	634	-5.7	19.63333	7.16667
Background point	33.65783928	49.72242438	11.375	112	198	538	-4.26667	20.55	8.31667
Background point	24.00854238	44.35210325	2.25	126	164	612	0.21667	22.81667	11.75833
Background point	55.51471952	41.37507446	1.25	31	17	133	-1.35	29.06667	13.625
Background point	46.26996491	36.48269616	52.125	182	9	476	-0.71667	25.33333	12.10417
Background point	48.74706258	47.15514892	0.875	34	54	181	-5.63333	25.48333	10.00417
Background point	60.1781637	35.24376563	29.125	117	2	272	0.36667	23.85	12.16667
Background point	55.03300392	46.46993346	0.75	26	35	139	-7.4	27.15	10.07917
Background point	45.85398408	49.16393493	0.625	74	99	339	-7	23.88333	8.58333
Background point	33.15841907	38.16070035	2.75	100	18	311	1.78333	24.88333	12.95417
Background point	38.09465769	32.04157154	0.5	39	0	76	8.31667	30.1	19.69167
Background point	55.12214492	42.88958573	5.125	30	24	131	-3.18333	27.95	12.12917
Background point	21.55285912	47.97095814	1.25	110	187	578	-0.6	21.15	10.59167
Background point	47.2823828	35.79793655	13.25	113	9	341	-2.08333	24.21667	10.85417
Background point	53.19416677	50.00499343	1.125	43	71	239	-10.31667	24.16667	7.2625
Background point	29.005995	50.52070799	3.625	102	268	619	-3.83333	18.98333	7.71667
Background point	45.32375054	34.92730094	27.625	318	0	614	6.68333	32.95	19.78333
Background point	22.80002195	50.51043865	4.875	90	226	616	-2	18.5	8.39583
Background point	59.37590428	37.68531634	1.875	75	10	214	5	31.18333	18.18333
Background point	17.87167636	50.72494223	1	102	238	614	-0.51667	18.86667	9.15833
Background point	59.26197304	48.2484899	3	57	55	236	-11.45	23.91667	6.57083
Background point	32.05877186	37.47888524	101.625	381	26	734	-1.31667	20.33333	8.90417
Background point	46.43790856	29.28156082	0.875	61	0	114	11.93333	36.4	24.96667
Background point	56.92168096	29.29506402	28.5	106	13	202	3.4	24.88333	14.49167
Background point	28.39562015	44.32396511	16.625	88	107	437	1.15	22.86667	11.82083
Background point	28.69941475	46.79251924	26.875	114	180	582	-1.9	21.11667	9.65833
Background point	49.88434852	52.30117798	3.5	75	133	387	-10.43333	21.63333	5.975
Background point	40.65612695	28.69237733	6.375	45	0	80	10.43333	32.73333	22.31667
Background point	56.24439098	39.24821211	1.25	58	19	182	3.48333	31.85	17.6875
Background point	46.26646285	47.71961417	1.125	53	73	263	-5.75	24.65	9.52083
Background point	38.99563933	34.40921934	8.75	49	0	114	7.98333	31.25	19.89583
Background point	60.73471682	30.70881562	16.25	45	0	71	10.33333	34.68333	23.22917
Background point	38.77044594	44.51746048	54	310	252	1112	1.43333	22.88333	11.67083
Background point	55.55848334	50.48779531	19.875	62	105	331	-11.68333	22.31667	5.65417
Background point	40.1863932	47.19158288	0.625	118	127	510	-2.93333	23.56667	10.35417
Background point	19.52495619	46.76198545	1.75	113	157	547	-0.16667	21.6	10.96667
Background point	27.98314257	51.69466806	6.5	109	272	654	-3.96667	18.66667	7.5
Background point	44.12576777	32.99797421	2.875	71	0	131	10.93333	37.41667	24.675
Background point	51.92464253	36.48308338	191.25	167	128	755	5.26667	26.01667	15.69583
Background point	28.43353958	51.7215027	3	106	280	669	-4.15	18.66667	7.40833
Background point	60.10636595	43.57266572	0.875	34	11	113	-4.73333	27.46667	11.55833
Background point	21.07566237	39.77969167	146.625	378	68	1001	2.16667	20.76667	10.92917
Background point	28.6402145	45.80304467	40	96	145	494	-0.55	22.53333	10.98333
Background point	45.14695135	49.49408567	3.125	82	104	357	-7.16667	23.5	8.36667
Background point	45.09444044	45.59365676	0.5	45	92	290	-2.61667	25.36667	11.24167
Background point	47.08913049	33.20887056	152.625	368	0	649	0.96667	23.51667	11.9
Background point	21.48635181	40.93695447	5.625	138	80	504	2.06667	22.5	11.97083
Background point	58.32372656	41.3565751	3	33	9	122	-1.3	30.13333	14.46667
Background point	53.73199303	45.28508862	0.25	28	42	145	-4.53333	28.06667	11.7625
Background point	44.7381129	33.66567047	0.125	116	0	212	10.88333	37.81667	24.7625
Background point	21.39573769	47.40497531	0.5	112	163	545	-0.25	21.65	11.01667
Background point	46.29248253	39.26660936	289.875	116	95	649	-6.58333	14.13333	3.54583
Background point	37.43101924	37.64927456	15.25	256	7	506	2.3	26.88333	14.14167
Background point	47.97375717	33.41139724	29.875	214	0	398	4.61667	32.1	18.29583
Background point	35.23980115	47.04468084	2.125	108	115	464	-2.05	22.53333	10.0875
Background point	41.91465988	50.94759207	3	87	152	445	-7.11667	21.23333	7.30833
Background point	38.59887062	49.53799866	19.25	126	181	554	-5.33333	20.9	7.9625
Background point	37.80684592	33.45764828	3.75	55	0	110	7.6	29.41667	18.8
Background point	59.45647808	46.21615295	2.75	23	26	122	-9.1	25.63333	8.54583
Background point	58.92946195	34.34581748	10	87	1	190	5.31667	30.3	18.3375
Background point	44.38990911	41.75523309	150.5	124	221	826	-4.11667	17.3	6.52917
Background point	50.88938829	36.08139918	243.375	205	46	617	-3.41667	17.98333	6.95417
Background point	27.99504484	39.42305433	75.875	200	33	553	6.36667	25.83333	15.58333
Background point	41.98591865	38.35063594	300.875	327	16	927	-2	24.41667	10.5875
Background point	58.33997244	43.36696078	32.125	27	18	110	-4.3	28.05	11.89167
Background point	25.09037063	41.18228755	86.25	285	106	836	2.16667	22	11.70417
Background point	55.43197143	37.21718812	189.375	161	43	466	3.81667	27.41667	15.72083
Background point	60.51380634	44.12042778	0.5	25	13	105	-6.06667	26.75	10.58333
Background point	20.64356233	45.60007295	0.75	122	163	577	0.81667	22.53333	11.95
Background point	32.41007956	39.85237597	2	114	33	318	1.81667	23.76667	12.39167
Background point	23.90815393	51.91003604	3.75	93	237	585	-2.76667	18.23333	7.79167
Background point	46.46596898	29.61532661	2.25	62	0	112	12.06667	36.8	25.2125
Background point	29.51588038	29.01078431	2.875	5	0	8	13.13333	29.18333	21.69583
Background point	24.32900038	52.15989446	1.125	94	209	580	-2.91667	18.3	7.75
Background point	47.01393656	29.85567913	1.5	67	0	114	12.53333	37.85	26.00417
Background point	24.00832968	45.36117817	95.25	96	196	584	-2.55	19.76667	8.7875
Background point	51.20205785	29.33253124	11.875	268	2	314	14.45	37.28333	26.44583
Background point	32.66182177	49.6965157	5.375	111	202	543	-3.9	20.46667	8.425
Background point	43.44282125	32.45549785	4.25	49	0	94	10.85	36.91667	24.45417
Background point	58.61015937	37.50743617	144.125	103	11	334	-2.43333	20.2	8.64583
Background point	52.5194574	29.47386112	25.125	284	2	399	6.16667	29.71667	18.29167
Background point	30.20569958	37.07341667	9	237	23	525	3.73333	24.65	13.37917
Background point	34.85752318	30.15704028	5.5	38	0	61	11.05	27.43333	19.88333
Background point	49.53161907	31.07914475	18.375	226	0	318	12.5	37.96667	25.69167
Background point	60.15148609	47.67999983	7.875	35	50	178	-11.18333	24.3	6.93333
Background point	28.48742371	29.1891706	2.375	7	0	9	13.36667	29.51667	21.975
Background point	47.6444986	28.83423764	3.375	65	0	109	13.23333	37.98333	26.4375
Background point	56.22897784	29.77726298	40.25	141	10	245	2.23333	23.15	12.9
Background point	53.14333488	35.9614858	225.625	125	64	453	-0.58333	20.5	9.78333
Background point	60.41915368	43.89146653	1.75	26	13	105	-5.5	27.13333	11.02083
Background point	50.14015692	36.21063434	7.375	149	20	374	1.16667	25.06667	13.35
Background point	55.47456795	45.34716858	2.75	30	41	153	-6.28333	27.3	10.59583
Background point	26.76494679	42.91018836	27.875	139	158	684	-0.43333	20.25	9.8125
Background point	56.53707834	40.42238565	5.25	35	14	132	0.46667	30.9	15.6
Background point	37.93813427	50.42513697	15.5	120	199	583	-5.76667	20.55	7.59583
Background point	20.83511427	41.66747866	158.5	283	148	917	-2.33333	16.56667	6.93333
Background point	46.93809563	34.61212085	1.75	193	1	426	1.73333	28.58333	14.96667
Background point	36.97123881	37.59317246	84.625	298	9	592	3.38333	27.66667	15.11667
Background point	21.35281576	43.39656508	84.75	187	208	856	-1	18.8	9.02083
Background point	38.03570452	49.63295525	23	127	182	556	-5.15	21.05	8.125
Background point	29.32925277	45.46022074	0.375	87	113	404	0.9	23.48333	12.0125
Background point	55.88857168	43.68385212	1.125	29	33	140	-4.43333	27.71667	11.44583
Background point	31.07582398	51.27994172	5.625	105	226	576	-4.41667	19.46667	7.65833
Background point	46.79982359	31.80320455	0.125	109	0	178	12.3	38.91667	26.1625
Background point	22.57211127	50.31630347	9.25	92	237	637	-1.66667	18.8	8.69167
Background point	21.88744621	39.80859223	65.125	276	87	851	2.13333	21.33333	11.37917
Background point	57.86832173	33.60873807	7.375	77	0	151	5.6	30.68333	18.67083
Background point	17.22797558	44.44472099	133.125	209	216	909	-0.23333	19.63333	9.55417
Background point	47.74876695	40.38011856	0.75	69	63	393	4.55	27.98333	16.05
Background point	52.86017772	43.11701078	2.5	36	18	158	-1.15	27.71667	12.85
Background point	54.30665008	34.92916151	1.25	43	3	91	6.58333	33.33333	20.53333
Background point	17.94397083	45.29177031	88.5	213	272	992	0.35	20.7	10.6875
Background point	39.78311042	49.80822978	22.625	114	169	516	-5.73333	21.15	7.8875
Background point	24.04667595	45.97220991	32.875	101	221	649	-1.71667	19.81667	9.30833
Background point	50.41346804	32.22226284	164.5	381	4	786	-4.38333	19.06667	7.14167
Background point	54.50408103	49.09718785	17	52	65	248	-10.26667	24.13333	7.22083
Background point	56.69105089	48.70478589	5.875	48	68	246	-11	23.48333	6.55833
Background point	21.71863063	41.42046352	115.25	158	112	621	1.01667	21.38333	11.03333
Background point	31.51129824	30.09510999	10.75	17	0	25	13.11667	28.01667	20.90417
Background point	60.05616818	29.07192641	88.5	60	3	96	8.36667	28.71667	19.1625
Background point	49.44488712	31.96295449	101.5	341	0	558	7.8	33.8	20.97083
Background point	52.41063516	33.3945171	16.875	51	3	111	5.33333	32.15	19.25417
Background point	40.22713383	51.96178684	0.375	94	191	535	-7.35	20.03333	6.5625
Background point	55.85620964	41.57847444	7.125	28	18	124	-1.6	29.3	13.65417
Background point	23.52984317	43.83417817	2.5	110	126	526	1.4	24.1	12.98333
Background point	20.30382961	49.22841988	162.625	137	321	845	-5.08333	14.23333	4.625
Background point	21.43210596	47.32978979	0.5	113	164	551	-0.18333	21.68333	11.07083
Background point	23.19638146	46.93815033	45	114	225	632	-1.66667	19.91667	9.47083
Background point	49.8438125	50.35224869	0.125	56	85	273	-9.48333	23.73333	7.425
Background point	42.46550211	40.78388817	52.125	132	168	713	-7.56667	14.2	3.2125
Background point	24.0272761	44.99701107	28.75	124	195	669	-1.16667	21.23333	10.25417
Background point	25.555691	50.97817518	4.25	99	213	611	-2.93333	18.48333	7.93333
Background point	26.38531817	29.79967034	12	15	0	20	12.95	28.88333	21.29583
Background point	55.83487292	47.68413694	3.125	33	44	179	-9.51667	25.06667	8.02917
Background point	38.41016574	38.86416761	45.625	195	7	561	-1.05	24.36667	11.35417
Background point	45.99245772	44.8097886	0.25	43	83	265	-1.06667	25.7	12.15417
Background point	26.21453989	46.87300189	64.125	77	252	601	-3.58333	18.53333	7.7
Background point	57.72930788	38.33494037	2	65	17	202	4.28333	31.01667	17.74167
Background point	59.12483887	35.41573253	26.75	121	5	258	0.98333	24.86667	13.175
Background point	34.73001419	49.30571373	5.375	119	185	550	-4.21667	20.83333	8.475
Background point	46.48428742	41.47568125	2.375	62	151	551	2.08333	25.91667	14.0625
Background point	46.98349143	29.24970906	1.375	64	0	112	12.3	37.18333	25.5625
Background point	42.94731576	35.27075519	4.375	107	0	213	8.83333	36.38333	22.76667
Background point	56.58790451	45.94060723	1.75	31	42	160	-7.76667	26.53333	9.58333
Background point	38.61133248	48.32511579	28.375	124	143	541	-4.65	21.1	8.34583
Background point	27.5240133	44.7627282	4.125	85	140	463	0.18333	23.2	11.7875
Background point	56.33229708	34.01944874	6.75	65	0	116	7.35	34.51667	21.5125
Background point	53.10160474	43.19530617	1.375	35	18	153	-1.78333	27.81667	12.6375
Background point	40.07022095	50.48939441	9.375	91	155	453	-6.13333	21.21667	7.75417
Background point	21.70047786	51.27274821	5.875	84	212	559	-1.65	18.63333	8.51667
Background point	17.32287404	29.48336812	21.125	20	0	41	12.86667	28.95	21.825
Background point	42.45208972	32.03942332	1.625	38	0	77	9.98333	35.28333	23.23333
Background point	34.56593697	47.87541435	5.125	120	130	516	-3.2	21.66667	9.2625
Background point	18.75046275	52.03034781	0.625	76	202	513	-0.93333	18.6	8.72917
Background point	32.61333676	41.31902014	109	327	176	1117	-0.8	17.78333	8.175
Background point	58.78547273	34.01019543	10.5	86	1	180	3.16667	27.16667	15.58333
Background point	56.59505438	47.12914511	1.625	29	43	161	-9.03333	25.58333	8.5
Background point	19.90472044	51.87942716	5.375	85	235	601	-1.58333	18.05	8.15417
Background point	56.32795433	49.13150733	1.25	41	74	236	-11.13333	23.68333	6.6125
Background point	45.30775587	42.06879335	44.75	68	155	542	-0.06667	23.61667	11.82917
Background point	58.60961515	48.60290617	10.125	69	67	287	-12.13333	22.58333	5.57083
Background point	33.90788014	39.85602874	33.125	108	33	332	1.4	23.8	12.3
Background point	27.96411309	45.60753266	29.875	90	155	517	-0.58333	22.55	11.07917
Background point	54.1226727	32.68241197	0	39	0	74	7.6	34.13333	21.46667
Background point	53.03911772	43.32467791	3.25	29	18	140	-1.81667	27.83333	12.64167
Background point	43.01204668	50.85479173	13.125	99	153	479	-7.63333	21.21667	7.07917
Background point	34.637527	30.37755856	38.5	54	0	83	10.11667	25.51667	18.3625
Background point	51.287565	29.21849099	18.5	251	2	295	14.16667	36.83333	26.0875
Background point	28.17515673	49.51021247	8.375	93	257	577	-3.3	19.11667	8.04583
Background point	53.48699331	51.85118915	18.375	60	105	333	-11.36667	21.86667	5.625
Background point	30.59286074	47.61497127	35.5	99	159	493	-2.28333	21.45	9.6
Background point	33.67303042	29.65849799	6.25	18	0	27	11.33333	27.21667	19.77083
Background point	43.44919663	51.87907818	2	88	164	472	-8.45	20.58333	6.32917
Background point	53.74024643	46.35108148	1	29	45	153	-6.41667	27.5	10.725
Background point	19.45569375	43.70860333	138.75	210	216	910	-1.1	18.7	8.72917
Background point	24.10185995	42.39273251	26.625	149	135	605	0.3	22.01667	11.1125
Background point	44.13025538	42.58384382	211.5	187	234	940	-7.46667	13.96667	3.07083
Background point	58.64829392	37.91037094	10.125	69	15	216	4.38333	30.51667	17.575
Background point	37.83312322	39.72378557	99.5	160	35	603	-4.58333	17.93333	6.69583
Background point	17.99960055	48.51885722	7.5	112	167	550	-0.51667	20.33333	10.07083
Background point	59.37341228	36.12717863	183.5	132	9	352	-0.95	21.46667	10.325
Background point	27.76410861	30.32886601	0.75	31	0	37	14.41667	29.2	22.05833
Background point	51.65061583	44.40878561	37.625	34	32	187	-2.5	26.28333	11.59167
Background point	34.19715172	30.11088211	7.75	29	0	43	12.01667	27.68333	20.35833
Background point	17.1195312	48.01836391	0.75	105	192	574	0.26667	20.96667	10.775
Background point	56.01227533	44.76809249	0.75	30	37	146	-5.78333	27.6	10.92083
Background point	22.89049419	45.89826148	69.625	106	186	564	-0.91667	21.26667	10.40833
Background point	21.17360404	28.9504476	3.5	7	0	11	13.41667	30.68333	22.65
Background point	57.79143946	46.14508223	2.25	28	39	149	-8.68333	25.95	8.85833
Background point	19.88456552	30.16265937	2.75	94	0	115	14.28333	28.85	22.075
Background point	27.21590464	43.37492664	25	113	110	507	0.93333	22.58333	11.6375
Background point	22.79735167	37.11470585	96.75	242	41	680	6.86667	23.35	14.62083
Background point	60.31344551	45.3682914	0.375	18	11	101	-8.23333	25.66667	8.85833
Background point	50.25901502	48.16311154	0.375	35	53	182	-7.73333	25.36667	9.07083
Background point	51.1741359	31.42137683	139.375	306	3	495	-0.2	24.36666	12.17917
Background point	54.78382639	33.72639214	16.375	45	0	84	6.85	33.98333	20.98333
Background point	56.55009973	44.18703747	1.5	30	34	146	-5.31667	27.68333	11.09167
Background point	36.3894534	47.01487505	16	116	117	496	-1.9	22.45	9.99583
Background point	35.34585865	33.04569399	48.75	440	0	744	9.81667	23.36667	16.825
Background point	55.41587483	47.49178316	16.625	32	41	178	-9.28333	25.1	8.17083
Background point	20.55971211	40.60263934	102.5	385	114	1079	-0.53333	17.65	8.18333
Background point	45.92937805	46.35974863	1.625	40	80	244	-3.58333	25.43333	10.85417
Background point	30.67329475	49.84327525	3.75	106	234	569	-3.6	19.88333	8.25
Background point	17.62074147	51.61914138	7.25	83	214	552	-0.55	18.66667	8.91667
Background point	59.61810313	37.9125176	1.5	66	7	179	4.8	31.7	18.33333
Background point	58.7670198	45.04115716	1.25	19	11	103	-7.33333	26.2	9.62917
Background point	28.00881079	37.99222326	159	352	27	774	5.03333	24.86667	14.25833
Background point	20.38396849	41.4430463	151.25	319	128	943	0.5	19.56667	9.68333
Background point	55.89975753	37.10366168	36.875	122	38	365	0.2	23.4	11.70833
Background point	56.01044855	42.15268884	1.25	27	18	119	-2	29.56667	13.59167
Background point	34.9527333	48.5453277	1.25	105	130	475	-3.63333	21.61667	9.12917
Background point	39.30215497	49.86604466	27.375	115	170	529	-5.71667	20.9	7.79167
Background point	45.30277019	33.62419391	1.75	158	0	270	11.01667	38.05	24.9125
Background point	58.37704685	40.85830315	2	29	8	105	-0.35	30.73333	15.22917
Background point	26.34852252	43.5687944	32.625	136	166	646	-0.23333	21.93333	10.94583
Background point	54.45653557	47.08444671	0.625	30	41	161	-8.01667	26.73333	9.59583
Background point	50.98327427	47.36534723	1.375	27	44	151	-6.76667	26.15	9.91667
Background point	50.60910159	51.31617771	11	71	111	344	-10.51667	22.28333	6.275
Background point	37.60845216	35.4862015	2.25	125	0	231	8.05	29.85	19.1625
Background point	47.2303685	30.44498783	1	77	0	127	12.85	38.6	26.47917
Background point	40.24690842	38.80792762	56.125	343	12	870	-1.7	25.03333	11.07083
Background point	56.25283083	48.75399501	3.75	41	63	222	-10.78333	23.86667	6.8375
Background point	46.20986456	42.94388951	66.625	57	184	500	-2.83333	20.1	8.5625
Background point	59.28037872	31.75893504	25.25	78	0	143	6.36667	29.45	18.3875
Background point	41.34989257	49.53067986	11.625	109	166	494	-5.98333	21.66667	8.02083
Background point	43.71424457	40.42199846	7.125	74	78	443	-3.96667	19.56667	7.85833
Background point	47.26895157	39.31848699	13.25	61	36	348	3.8	26.76667	15.40417
Background point	22.65237305	52.05794767	1.625	85	207	558	-2.38333	18.18333	7.91667
Background point	53.71982503	42.20618821	6.875	30	13	126	-0.51667	29.71667	14.26667
Background point	23.65112102	48.36904728	119.5	232	353	1113	-4.55	16.41667	6.24583
Background point	56.96792595	45.14159519	0.125	28	37	147	-6.95	27.08333	10.17083
Background point	36.65707454	38.91364065	8.5	123	29	450	-3.36667	19.48333	7.93333
Background point	48.09085914	37.40855805	49.625	129	28	465	-2.73333	19.61667	8.625
Background point	52.85529998	31.09948092	41.75	108	3	191	2.21667	26.01667	14.325
Background point	41.02143424	38.35555181	69.375	206	8	561	1.31667	29.25	14.7
Background point	59.02754117	30.62076273	5.375	37	0	59	13.06667	37.03334	25.73333
Background point	24.88943249	43.84284563	1.875	132	156	599	0.7	23.55	12.37083
Background point	28.28239786	47.29331715	57.75	112	198	613	-2.35	20.45	9.18333
Background point	18.02225723	51.44375655	11.375	95	216	555	-0.78333	18.48333	8.7375
Background point	35.94138025	34.0482119	50.25	433	0	843	2.71667	17.36667	10.08333
Background point	23.01352214	39.41655719	90.5	293	76	892	3.16667	20.13333	11.3375
Background point	60.27332102	51.24229165	4.75	48	124	309	-13.3	20.75	4.10417
Background point	59.56540126	47.75494185	3.75	38	44	176	-10.9	24.8	7.3
Background point	55.06048222	38.18000033	2.25	92	28	267	6	30.8	18.35
Background point	43.62652497	46.33233064	1.75	85	120	444	-3.68333	23.91667	10.02917
Background point	22.44190263	48.80015502	71	156	232	748	-2.61667	18.28333	8.09167
Background point	51.39501359	28.81770826	24.625	219	2	253	14.45	35.45	25.51667
Background point	58.4291742	28.72794433	34.375	89	5	161	9.73333	31.18333	21.08333
Background point	46.80167803	33.45487606	75.75	273	0	492	4.15	29.88333	16.90417
Background point	48.48084394	47.14680009	0.125	34	55	186	-5.48333	25.46667	10.02917
Background point	41.35381556	29.61745242	7.625	38	0	70	10.11667	33.65	22.60417
Background point	25.13207669	49.73194495	8.875	113	260	705	-3.03333	17.86667	7.6
Background point	53.99172017	34.23591217	1.875	45	0	82	7.63333	34.8	21.8125
Background point	48.52615469	35.63886942	17.125	111	8	344	-2.16667	23.8	10.70833
Background point	29.5568994	30.77833393	1.75	69	0	115	14.33333	27.25	20.92083
Background point	51.2528314	30.26722044	63.625	351	5	482	8.33333	33.23333	21.20833
Background point	18.90288368	46.56143906	0.625	113	164	558	0.13333	21.68333	11.1375
Background point	39.76409321	32.02771168	4	41	0	101	7.2	30.4	19.27083
Background point	25.08614447	46.11215188	64.5	107	269	701	-2.66667	19.03333	8.4125
Background point	28.95739638	50.1664258	3.75	102	275	623	-3.71667	19.03333	7.80417
Background point	22.56523467	28.99120087	7.5	7	0	10	13.16667	30.51667	22.4375
Background point	23.57009136	46.27747185	73	92	180	558	-1.65	19.75	9.31667
Background point	50.77832068	30.51436612	227.875	389	4	543	5.7	27.83333	16.9
Background point	53.76395577	43.74238777	2.625	26	28	130	-2.83333	28.38333	12.51667
Background point	56.6552913	36.84254118	5.5	69	4	177	2.38333	27.45	15.2375
Background point	20.96865269	42.29842889	149.375	283	200	1030	-1.78333	17.18333	7.64583
Background point	41.05688306	28.73881822	9.625	46	0	83	10.48333	33.08333	22.5
Background point	56.40806124	38.03074245	43.5	147	41	424	0.88333	24.5	12.45417
Background point	55.03167681	39.09870811	7.25	47	12	147	4.06667	31.71667	17.80833
Background point	59.99561559	44.08495786	0.25	25	12	106	-5.88333	26.55	10.52917
Background point	40.1884705	36.25328249	6.625	170	0	311	6.23333	31.98333	18.9625
Background point	22.97711449	44.6323466	34.875	153	167	699	-0.01667	22.31667	11.36667
Background point	44.26363477	49.57382793	18	93	110	398	-7.16667	22.61667	7.96667
Background point	42.861076	33.63227596	4.875	55	0	113	10.2	36.61667	23.85417
Background point	20.69241202	29.3314427	2.25	14	0	20	13.65	30.5	22.67917
Background point	51.38450068	34.42316112	1.5	66	3	130	6.25	33.91667	20.52083
Background point	44.61971514	31.70306966	0	63	0	99	11.78333	37.85	25.45
Background point	35.55949007	37.28288759	11.25	309	34	673	7.38333	29.8	18.36667
Background point	19.50322555	47.66753867	10.375	108	157	537	-0.73333	20.9	10.29167
Background point	37.56758341	35.07046459	16.375	112	0	222	6.9	28.1	17.6875
Background point	41.03952626	34.09571027	14.5	63	0	128	8.46667	33.38334	21.29167
Background point	43.25093698	44.50934813	15.5	60	145	456	-1.2	23.23333	10.98333
Background point	37.08182897	39.08959423	19.75	117	26	414	-3.43333	19.66667	8.02083
Background point	50.89109705	51.04922493	4.75	66	98	320	-10.38333	22.88333	6.6625
Background point	41.58873646	46.65776583	0	93	132	471	-2.61667	24.03333	10.6875
Background point	48.25647355	41.42473046	36.625	88	130	556	-2.98333	19.01667	7.62083
Background point	28.0226532	30.14564841	0.25	28	0	34	14.45	29.41667	22.27083
Background point	24.24701732	31.06329946	0.75	33	0	48	12.93333	27.85	20.67917
Background point	56.71810965	44.90618957	1.375	30	36	149	-6.5	27.31667	10.45833
Background point	34.18580831	49.27892404	16.25	114	181	533	-4.03333	20.86667	8.57083
Background point	26.38125131	51.81850444	3.375	100	253	622	-3.41667	18.53333	7.70833
Background point	23.83380959	38.52475969	75.125	246	28	591	8.41667	24.45	15.97083
Background point	43.65008649	51.85331541	5.125	94	185	511	-8.65	20.28333	6.08333
Background point	56.56680979	31.60627358	9	63	1	105	7.18333	32.23333	20.3625
Background point	57.58153187	34.28026285	2.375	68	0	137	6.83333	33.2	20.58333
Background point	25.99756481	48.0149758	3	79	226	594	-2.63333	19.4	8.67083
Background point	55.59988323	49.19814543	7	45	78	252	-10.86667	23.71667	6.7375
Background point	46.28989027	49.54169868	0.375	68	97	323	-7.5	23.75	8.28333
Background point	27.90234062	38.46551462	184.125	327	26	715	5.5	25.21667	14.7125
Background point	45.8045682	29.22988432	1.75	54	0	110	11.86667	36.2	24.84167
Background point	24.56416689	42.15140497	3	142	127	565	1.8	23.91667	12.71667
Background point	19.71621727	50.5558087	13.25	112	251	651	-1.58333	17.83333	8.13333
Background point	60.17558343	36.61247199	32.125	73	5	213	3.36667	28.38333	15.9875
Background point	41.11818135	30.7403646	2.375	28	0	54	9.46667	33.63334	22.225
Background point	54.45862438	49.42664054	3.375	52	71	257	-10.53333	23.95	7.00417
Background point	37.93054431	48.43676882	13.125	128	141	555	-4.41667	21.28333	8.55417
Background point	57.28773789	36.93051176	6.75	79	9	199	1.65	26.53333	14.38333
Background point	21.03796693	45.15028066	0.25	124	170	598	1.15	22.85	12.24583
Background point	58.10145092	44.27404363	1.5	25	22	122	-6.23333	26.71667	10.29167
Background point	27.12327957	38.83702033	40.5	328	15	703	7.86667	26.38333	16.54583
Background point	53.17369889	31.01968581	5.375	71	2	126	4.9	30.16667	17.87083
Background point	46.13499077	45.50740255	0.625	38	73	243	-2.18333	25.7	11.6375
Background point	57.5109268	29.85161301	31.375	94	8	173	3.15	23.7	13.77083
Background point	46.52679819	28.91949899	1.375	64	0	120	12.03333	36.4	25.03333
Background point	31.4508343	29.07112504	7.25	5	0	7	12.51667	28.61667	21.18333
Background point	54.04041121	33.1908612	18.75	48	1	91	6.71667	33.01667	20.4125
Background point	33.61204833	37.87734069	1.625	102	15	300	1.86667	25.01667	13.07083
Background point	43.06184549	49.42474178	3.875	78	117	378	-6.35	22.7	8.4
Background point	28.82800265	46.47473205	24	94	149	476	-1.18333	22.1	10.475
Background point	35.34526841	40.63914503	42.375	133	52	462	0.35	21.01667	10.5625
Background point	37.58559354	39.16903909	37.5	117	25	451	-3.66667	19.86667	8.00417
Background point	30.5185014	51.34683001	3.25	105	244	598	-4.31667	19.31667	7.64583
Background point	44.41537702	51.34204142	10.875	93	161	483	-8.78333	20.61667	6.19167
Background point	53.45239819	33.86445148	7.75	45	1	90	7.48333	34.6	21.65417
Background point	46.73285011	49.5888993	0.375	65	94	309	-7.75	23.73333	8.15
Background point	28.51148759	43.721454	8	89	110	435	2.28333	22.83333	12.24167
Background point	38.40594707	35.47762246	3.25	83	0	168	7.78333	30.96667	19.57917
Background point	52.48879789	43.77975895	3.375	35	26	168	-2.51667	26.85	11.8375
Background point	22.13241953	44.67905248	56.125	183	218	854	-1.75	19.31667	9.02083
Background point	23.00405764	51.79666607	1.125	82	203	545	-2.35	18.33333	8.025
Background point	59.25992673	49.20101736	5	54	73	260	-12.66667	22.5	5.3
Background point	44.65268017	42.23367565	162.75	134	199	781	-3.95	18.48333	7.19583
Background point	39.71234079	34.51554373	7.375	58	0	129	8.05	31.96667	20.30417
Background point	26.35601371	51.49556056	2.375	99	254	613	-3.33333	18.53333	7.75417
Background point	42.0033248	51.6095711	3.25	106	183	543	-7.73333	20.36667	6.55417
Background point	21.6687991	43.68106662	49.875	167	172	762	0.25	21.16667	10.85
Background point	42.71368976	41.81800629	140.75	376	375	1567	-6.8	12.88333	2.90417
Background point	45.3960317	45.48789556	0.875	43	89	277	-2.4	25.56667	11.4625
Background point	41.33410567	31.97277957	4.25	34	0	73	8.8	33.31667	21.62083
Background point	46.35974982	29.54624983	1	62	0	113	11.93333	36.5	25
Background point	57.20758814	29.47527131	105.25	123	15	247	0.11667	19.16667	9.84167
Background point	35.31317555	39.96491812	29.875	160	36	543	-1.46667	19.51667	8.90417
Background point	28.20796565	36.78383306	130.5	569	9	1075	9.23333	26.83333	17.40417
Background point	59.51677988	43.40173241	1	34	14	118	-4.28333	27.35	11.66667
Background point	32.30793645	39.89343533	34	127	36	350	1.38333	23.08333	11.84583
Background point	51.61368787	34.9157267	0.125	76	3	156	6.33333	33.26667	20.19583
Background point	54.64117786	50.00873105	3.625	48	76	249	-11.06667	23.38333	6.49167
Background point	44.42731412	41.40127615	80.625	75	146	522	-0.66667	22.61667	11.08333
Background point	42.27183111	29.27024903	5.375	41	0	82	10.65	34.28333	23.2125
Background point	37.00082657	32.54973906	26.625	53	0	98	6.4	25.98333	16.5875
Background point	54.55991396	46.04663132	5.375	27	40	141	-6.46667	27.6	10.74583
Background point	49.11325657	51.17559978	3.25	64	110	320	-9.98333	22.46667	6.59167
Background point	19.74897601	40.12678305	89.125	403	64	1227	7.68333	24.66667	15.58333
Background point	46.273766	43.17450292	57.875	66	172	490	-1.01667	22.23333	10.56667
Background point	56.39883956	52.14498747	15.75	86	156	486	-12.31667	20.25	4.31667
Background point	58.95550091	29.68420709	1.25	33	0	54	15.05	38.53333	27.62083
Background point	48.53928457	33.49774979	49.375	301	0	562	1.45	28.18333	14.62917
Background point	30.74201899	30.49805274	2.375	28	0	40	13.88333	27.81667	21.04583
Background point	36.69557345	52.27217433	17.625	99	208	564	-6.85	19.05	6.29167
Background point	42.85728685	30.83766552	3.125	35	0	67	10.61667	35.36666	23.72917
Background point	22.55826731	30.08690306	1.875	16	0	22	13.5	30.1	22.25417
Background point	48.42872333	31.13721385	0.5	133	0	195	12.76667	38.35	26.09583
Background point	49.93798052	36.03510532	2.375	120	10	281	1.63333	26.36667	14.24583
Background point	58.34666243	32.53321161	127.625	82	0	150	6.41667	29.61667	18.51667
Background point	51.13390849	34.92580062	0.75	79	3	163	5.96667	33.25	19.95833
Background point	32.84617458	50.02212428	2.875	127	229	621	-4.28333	19.98333	7.9875
Background point	24.26586774	43.29325255	51.5	128	190	673	0.4	22.66667	11.7125
Background point	21.85718626	52.07623613	7.25	83	203	552	-2.11667	18.21667	8.02917
Background point	21.32934409	43.40091348	68.125	180	204	828	-0.65	19.3	9.4375
Background point	35.9457698	35.08935016	86.125	576	8	913	10.68333	27.28333	18.96667
Background point	39.74289299	47.89468357	8.375	136	140	595	-4.48333	21.66667	8.67083
Background point	43.91447249	40.88466939	49.5	107	135	614	-6.33333	16.03333	4.80833
Background point	54.99103051	47.64444338	1.25	33	38	173	-9.18333	25.4	8.35833
Background point	35.8018563	28.73962846	35.625	20	0	40	9.28333	27.73333	19.1375
Background point	60.55731108	47.76728408	11.375	33	43	161	-11.11667	24.71667	7.17917
Background point	52.43516511	30.43997107	88.375	339	4	570	-0.8	20.6	9.8625
Background point	51.64985487	44.86728739	0.75	29	31	163	-2.33333	27.31667	12.32083
Background point	35.2479499	37.43582102	82.5	370	33	753	2.96667	24.96667	13.6625
Background point	38.05106358	45.6654975	0.5	136	148	574	0.7	24.45	12.15833
Background point	41.68572639	30.17658425	3.125	32	0	63	10.21667	34.31667	23
Background point	53.29693324	30.57268844	174.875	154	2	268	-0.56667	20.56667	9.9875
Background point	55.85879816	38.51862563	18.125	106	27	299	3.73333	29.43333	16.53333
Background point	58.84335514	48.91969952	6.625	71	80	313	-12.55	21.98333	5.07917
Background point	27.12619795	52.40904076	0.5	101	244	619	-3.93333	18.51667	7.42917
Background point	56.98854215	41.38280261	30.125	32	13	126	-1.21667	30.38333	14.52083
Background point	49.02132476	32.43947792	141.25	358	0	580	7.85	34.88334	21.50417
Background point	42.36060767	31.26631863	3.375	31	0	64	10.4	35.41667	23.60417
Background point	55.15225108	49.85768005	12	54	79	269	-11.16667	23.33333	6.4125
Background point	25.10051531	50.08349931	6.875	105	269	638	-2.63333	18.63333	8.17083
Background point	24.61113925	43.6270604	25.25	114	165	560	0.85	23.58333	12.44167
Background point	55.66259033	45.0106957	1.875	28	39	146	-5.85	27.55	10.87917
Background point	37.84180771	48.05385015	8.875	124	133	537	-4.16667	21.3	8.62917
Background point	40.40932471	34.56203493	2.25	65	0	132	8.55	33.35	21.29167
Background point	47.43599443	48.22739629	0.75	40	68	225	-6.68333	24.63333	9.06667
Background point	22.31040677	45.00455889	27.75	125	165	605	-0.78333	21.56667	10.54583
Background point	40.23685039	48.47371702	7.75	110	142	519	-4.81667	21.8	8.64583
Background point	45.7287861	33.39663184	1.25	186	0	306	10.88333	38.1	24.85833
Background point	41.31926732	35.14206461	3.25	92	0	170	8.48333	34.75	21.89167
Background point	36.51905926	47.95437449	9.25	111	127	494	-3.45	21.95	9.28333
Background point	24.45158811	51.87474963	0.25	94	234	580	-2.85	18.35	7.8375
Background point	55.6457315	50.85739423	6.125	55	99	294	-11.68333	22.31667	5.6625
Background point	43.96534655	44.78895296	12.25	62	130	407	-1.85	24.15	11.0625
Background point	30.47108718	38.80214242	1	134	36	389	1.76667	22.68333	11.67083
Background point	35.02301149	40.95359375	114.125	162	73	570	-0.08333	20.25	9.86667
Background point	32.51109189	46.97047215	0.875	89	120	433	-1.73333	22.45	10.22917
Background point	27.22367004	29.49284189	1.25	10	0	13	14.4	30.66667	23.00833
Background point	24.60907261	31.88266867	8.875	74	0	132	13.63333	26.36667	20.03333
Background point	39.78404337	30.82833486	0.75	34	0	69	8.31667	31.43333	20.46667
Background point	21.30955647	50.84209673	7.625	84	217	569	-1.75	18.03333	8.16667
Background point	60.47944546	37.45015924	1.125	65	2	168	4.83333	31.35	18.175
Background point	46.26670938	38.78628432	258.5	56	29	289	-0.23333	24.76667	12.55417
Background point	20.34850292	51.45801857	4.125	80	218	555	-1.53333	18.31667	8.3625
Background point	57.78766622	34.02482921	7.75	77	0	152	6.08333	31.83334	19.5125
Background point	43.83641218	42.69529234	190.25	215	315	1119	-10.75	9.31667	-0.99583
Background point	43.04382708	51.63615803	2.75	100	172	512	-8.18333	20.58333	6.47917
Background point	28.07334179	37.35920218	95.125	391	17	792	7.21667	26.58333	16.15833
Background point	28.30887533	47.57412581	77.375	103	185	573	-2.31667	20.55	9.27083
Background point	18.96937641	30.21542377	2.25	122	0	154	14.7	27.81667	21.70833
Background point	48.25267904	37.39841568	176	83	24	311	-0.7	22.73333	11.41667
Background point	56.84135885	42.73167572	2.25	29	19	120	-3.3	29.01667	12.74583
Background point	53.40514002	31.73480201	32.625	64	2	123	3.63333	28.21667	16.25417
Background point	44.85260306	37.47026277	73	130	15	405	-2.63333	22.13333	9.40833
Background point	46.69954311	42.86695938	271	83	229	665	-8.53333	12.23333	1.45417
Background point	18.41113963	49.80718204	13.375	143	283	793	-1.18333	18.55	8.75417
Background point	55.20431104	39.74275742	1.75	40	9	135	2.61667	31.53333	16.99583
Background point	46.77699494	47.44032869	1.375	44	70	238	-5.48333	24.93333	9.75417
Background point	48.84743632	49.62505553	1.125	51	74	258	-8.61667	24.1	7.97083
Background point	39.85956542	40.9408353	68.5	202	175	851	4.46667	23.93333	14.15833
Background point	45.3232729	38.50730236	53.875	56	21	283	-0.91667	24.18333	11.7125
Background point	40.67695394	36.02387436	5.125	128	0	240	7.28333	33.61666	20.42917
Background point	46.55427043	41.89674975	276.625	119	253	925	-9.18333	12.13333	1.1125
Background point	39.02166059	38.94792974	68.75	194	7	499	0.45	27.3	13.5
Background point	60.33857758	30.47285596	5.875	49	1	79	8.1	31.13333	20.25
Background point	40.14650643	34.26250803	4	59	0	124	8.15	32.33334	20.5625
Background point	56.35733939	33.62126735	66	73	0	134	6.1	31.86667	19.46667
Background point	44.12654711	43.84317243	1.25	74	163	525	-0.13333	23.8	11.81667
Background point	44.54653658	40.24786882	67.375	94	61	445	-2.6	21.38333	9.5625
Background point	26.74241242	45.52542476	57.625	83	200	574	-2.71667	19.85	8.725
Background point	56.63316483	49.1163627	12.5	51	77	266	-11.38333	23.13334	6.21667
Background point	32.71480396	40.76519304	71	192	110	682	-2.45	17.3	7.1
Background point	27.81235855	41.40961633	9.25	194	72	651	4.38333	23.23333	13.39583
Background point	58.0619162	43.72966364	0.375	30	22	117	-5.1	27.6	11.25
Background point	21.17183012	46.46660656	0.125	118	165	566	0.31667	22.1	11.50833
Background point	52.6636817	30.08307836	0.75	222	2	342	4.78333	28.98333	17.15
Background point	59.44105398	40.67592848	3.25	29	7	101	-0.31667	30.25	15.04583
Background point	41.40809302	37.07166907	6.375	251	0	478	5.35	32.33333	18.47083
Background point	29.17564062	48.27492671	18.75	106	204	596	-2.91667	20.05	8.675
Background point	20.87338151	49.11720428	109.625	108	251	685	-3.36667	16.76667	6.82083
Background point	38.74410261	37.82064533	33.125	282	3	550	3.08333	29.73333	15.90417
Background point	57.3452188	40.32736695	1.875	36	10	123	0.85	31.5	16.15
Background point	25.61701373	44.20045447	2.625	122	166	587	0.31667	23.35	12.0625
Background point	59.64626635	32.39690194	76	89	1	168	3.35	26.38333	15.31667
Background point	51.57060305	47.36104819	0.5	30	45	160	-7.01667	26.25	9.86667
Background point	47.85962521	49.60631519	0	48	83	265	-8.23333	23.93333	8.03333
Background point	39.55740814	50.59797043	43.75	108	184	543	-6.21667	20.58333	7.36667
Background point	45.79006713	43.88053062	3.125	63	116	370	0.28333	25.15	12.59583
Background point	38.45505347	48.06032696	20.875	137	150	586	-4.4	21.21667	8.49583
Background point	57.52068213	34.20858032	1.5	65	0	130	6.96667	33.4	20.75833
Background point	46.2741915	40.29370267	243.75	121	154	794	-8.21667	12.01667	1.52083
Background point	29.4944433	47.90012204	27.5	102	187	546	-2.66667	20.55	9.025
Background point	60.65566733	48.82628597	13	38	60	199	-12.13333	23.85	6.25833
Background point	24.55313828	47.81097567	150.25	204	377	1137	-5.6	15.43333	5.22083
Background point	26.21254537	45.61241158	69.25	112	308	781	-5.26667	16.06667	5.51667
Background point	43.89500361	36.87721082	150.125	262	7	672	1.9	27.3	14.27917
Background point	54.30888912	46.01902254	0.375	27	41	145	-6.25	27.63333	10.85
Background point	49.98497012	32.9312922	34.875	294	4	616	-3.48333	22.11667	9.14583
Background point	23.61364236	48.29197324	79.25	251	370	1177	-4.38333	16.56667	6.40417
Background point	30.08775602	38.74227358	78.375	202	57	629	-0.53333	19.7	9.09167
Background point	29.39684424	45.12233253	0.5	88	112	401	0.9	22.71667	11.55833
Background point	33.83904942	45.55218397	16.625	96	114	434	0.73333	23.13333	11.475
Background point	29.47413314	29.09858152	3.25	5	0	8	13.01667	28.98333	21.54583
Background point	30.57555976	50.48001708	2.5	100	221	540	-3.78333	19.91667	8.20833
Background point	36.4118538	46.83150941	2.75	117	113	495	-1.3	22.9	10.45417
Background point	43.56099799	36.75679541	23	209	3	474	5.51667	32.91667	19.025
Background point	48.02883045	29.20700088	6.125	79	0	123	14.01667	37.78333	26.59583
Background point	39.91747774	46.33310496	6.625	120	139	553	-1.58333	23.81667	11.01667
Background point	31.27040812	51.00143536	1.125	105	231	581	-4.31667	19.61667	7.775
Background point	42.37388604	36.98092866	22.625	254	1	525	5.7	32.76667	18.93333
Background point	53.46982451	46.57608169	0.625	30	48	159	-6.63333	27.35	10.54583
Background point	52.24353302	33.92252231	18.75	80	1	168	4.13333	29.76667	17.32917
Background point	41.46920158	39.67396769	57.75	110	42	471	-6.18333	18.68333	5.875
Background point	45.39068324	41.88500173	106.625	116	234	862	-2.95	18.98333	7.92917
Background point	23.18973729	38.91467385	59.375	220	52	636	7.41667	24.71667	15.60417
Background point	43.10851019	47.57856308	3.25	79	114	397	-4.66667	23.63333	9.53333
Background point	33.64487278	28.93877459	33.875	14	0	19	10.48333	26.81667	19.17083
Background point	44.13084996	34.51214256	3	116	0	235	9.9	37.3	23.88333
Background point	39.85464167	38.52347951	113.625	338	9	784	-1.5	24.65	10.9375
Background point	56.92695715	28.88449972	29.5	123	20	225	6.23333	28.03333	17.57917
Background point	33.52785088	29.15125587	35.75	16	0	21	11.1	27.41667	19.79167
Background point	47.43893493	32.67451984	15.75	209	0	348	9.68333	36.85	23.51667
Background point	46.62184674	33.73629734	21	225	0	414	4.6	31.4	17.94167
Background point	33.95722534	41.39137609	64.875	133	108	573	-0.35	19.56667	9.28333
Background point	45.19494104	35.44943971	141.875	350	0	707	4.33333	30	16.9875
Background point	54.31331747	45.7583373	1.5	29	41	145	-5.76667	27.81667	11.1375
Background point	31.92881651	49.65171738	10.25	104	212	541	-3.53333	20.53333	8.6
Background point	20.25318726	41.76672966	346.625	415	158	1220	-0.65	17.96667	8.3875
Background point	35.56129025	40.07560899	62.875	118	26	361	0.96667	22.53333	11.65
Background point	16.86707653	46.25841977	1.5	132	236	744	1	21.73333	11.52917
Background point	48.56507978	35.17080942	7.875	97	5	284	-1.15	25.81667	12.1375
Background point	19.27571435	47.83233522	33.25	132	185	645	-1.2	20.05	9.62083
[truncated: 8,001 more rows]
