# Supplementary material for: The time and place of origin of South Caucasian languages: insights into past human societies, ecosystems and human population genetics
Source: Sci Rep. 2023 Nov 30;13:21133. doi: 10.1038/s41598-023-45500-w (PMC10689496; doi:10.1038/s41598-023-45500-w)
Supplement: Supplementary file 6 — Supplementary Data 5. [file 41598_2023_45500_MOESM6_ESM.csv]

fid	Group_ID	Archaeological_Period	Country	Age_BP	Date	Latitude	Longitude	Publication	Locality	bio01	bio12	biome	elevation
1	Greece_Revenia_EN	N	Greece	8301	6438-6264 calBCE	40.43	22.53	HofmanovaPNAS2016		13.95417	526	5-25% AP	188
2	Greece_NeaNikomedeia_N	N	Greece	8183.5	6377-6090 calBCE	40.78	22.23	MarchiCell2022		14.1125	495	5-25% AP	20
3	Greece_NeaNikomedeia_N	N	Greece	8098	6223-6073 calBCE	40.78	22.23	MarchiCell2022		14.1125	495	5-25% AP	20
4	Greece_Peloponnese_N_8th	N	Greece	7892	6005-5879 calBCE	36.64	22.38	MathiesonNature2018		16.79583	892	Steppe	0
5	Greece_Peloponnese_N_8th	N	Greece	7358.5	5479-5338 calBCE	36.638333	22.3825	LazaridisNature2017		17.00833	904	Steppe	31
6	Greece_Peloponnese_N_7th	N	Greece	6550	5500-3700 BCE	36.64	22.38	MathiesonNature2018		17.00833	904	Steppe	0
7	Greece_Paliambela_N	N	Greece	6351	4452-4350 calBCE	40.64	22.78	HofmanovaPNAS2016		15.05	599	5-25% AP	0
8	Greece_Kleitos_N	N	Greece	6062.5	4230-3995 calBCE	40.43	21.78	HofmanovaPNAS2016		11.07083	615	5-25% AP	701
9	Greece_Peloponnese_N_6th	N	Greece	5945	4043-3947 calBCE	37.42	23.13	MathiesonNature2018		16.99167	574	5-25% AP	0
10	Greece_Peloponnese_N_6th	N	Greece	5847	3990-3804 calBCE	36.64	22.38	MathiesonNature2018		17.34167	1031	Steppe	0
11	Greece_Peloponnese_N_6th	N	Greece	5769.5	3933-3706 calBCE	36.64	22.38	MathiesonNature2018		17.34167	1031	Steppe	0
12	Greece_EBA	BA	Greece	4777	2890–2764 BCE	38.458369	23.597106	ClementeCell2021		16.47083	500	5-25% AP	6
13	Greece_EBA	BA	Greece	4685	2849–2621 BCE	35.48281	26.021083	ClementeCell2021		18.74167	616	Steppe	0
14	Greece_EBA	BA	Greece	4655	2832–2578 BCE	36.947633	25.604966	ClementeCell2021		17.78333	418	Steppe	52
15	Greece_Perachora_BA	BA	Greece	4405	2569-2340 calBCE	38.03	22.87	KoptekinCurrentBiology2023		15.87083	621	5-25% AP	80
16	Greece_Perachora_BA	BA	Greece	4400	2700-2200 BCE	38.03	22.87	KoptekinCurrentBiology2023		15.87083	621	5-25% AP	80
17	Greece_EBA	BA	Greece	4356	2464–2349 BCE	36.947633	25.604966	ClementeCell2021		17.84583	417	Steppe	52
18	Greece_Sarakenos_BA	BA	Greece	4263	2325-2300 calBCE	38.45	23.22	KoptekinCurrentBiology2023		15.65833	650	5-25% AP	245
19	Greece_Theopetra_BA	BA	Greece	4188	2335-2140 calBCE	39.68	21.68	KoptekinCurrentBiology2023		13.84583	671	25-50% AP	206
20	Greece_MinoanLasithi_BA	BA	Greece	4000	2400-1700 BCE	35.08	25.83	LazaridisNature2017		17.32083	747	Steppe	268
21	Greece_MBA	BA	Greece	3911	2007–1915 BCE	39.938689	22.226323	ClementeCell2021		12.13333	706	25-50% AP	643
22	Greece_MinoanOdigitria_BA	BA	Greece	3895	2210-1680 BCE	35.051389	24.813611	LazaridisNature2017		18.29583	721	Steppe	105
23	Greece_MBA	BA	Greece	3827	1924–1831 BCE	39.938689	22.226323	ClementeCell2021		12.13333	706	25-50% AP	643
24	Greece_Mycenaean_BA	BA	Greece	3298	1416-1280 calBCE	36.916667	21.7	LazaridisNature2017		17.54167	975	Steppe	21
25	Greece_Mycenaean_BA	BA	Greece	3286.5	1411-1262 calBCE	37.966284	23.495244	LazaridisNature2017		17.07917	465	5-25% AP	40
26	Greece_Mycenaean_BA	BA	Greece	3250	1400-1200 BCE	37.501	23.451	LazaridisNature2017		17.5625	521	5-25% AP	0
27	Greece_CreteArmenoi_BA	BA	Greece	3240	1390-1190 BCE	35.45	24.166667	LazaridisNature2017		18.43333	702	Steppe	23
28	Anatolia_HG	HG	Turkey	15308	13642–13073 calBCE	37.48	33.03	FeldmanNatureCommunication2019		10.04167	402	5-25% AP	1075
29	Anatolia_EN	N	Turkey	10190	8269–8210 calBCE	37.75	32.86	FeldmanNatureCommunication2019		12.00833	362	Steppe	1004
30	Anatolia_EN	N	Turkey	10078	8279-7977 calBCE	37.75191	32.864901	KilincCurrentBiology2016		12.00833	362	Steppe	1004
31	Anatolia_EN	N	Turkey	10076	8300-7952 BCE	37.75191	32.864901	KilincCurrentBiology2016		12.00833	362	Steppe	1004
32	Anatolia_EN	N	Turkey	10040	8240-7941 calBCE	38.34	34.23	YakaCurrentBiology2021		10.90833	405	5-25% AP	1119
33	Anatolia_EN	N	Turkey	10000	8300–7800 BCE	37.75	32.86	FeldmanNatureCommunication2019		12.00833	362	Steppe	1004
34	Anatolia_EN	N	Turkey	9810	8004-7717 calBCE	38.34	34.23	YakaCurrentBiology2021		10.90833	405	5-25% AP	1119
35	Anatolia_EN	N	Turkey	9802	7997-7707 calBCE	38.34	34.23	YakaCurrentBiology2021		10.90833	405	5-25% AP	1119
36	Anatolia_EN	N	Turkey	9694	7883-7605 calBCE	38.34	34.23	YakaCurrentBiology2021		10.90833	405	5-25% AP	1119
37	Anatolia_Musular_N	N	Turkey	9222	7377-7167 calBCE	38.35	34.22	KoptekinCurrentBiology2023		10.925	418	5-25% AP	1128
38	Anatolia_Musular_N	N	Turkey	9060	7180-7039 calBCE	38.35	34.22	KoptekinCurrentBiology2023		10.925	418	5-25% AP	1128
39	Anatolia_Catalhoyuk_N	N	Turkey	8807	7035–6680 calBCE	37.66	32.82	YakaCurrentBiology2021		12.10417	384	Steppe	1007
40	Anatolia_Catalhoyuk_N	N	Turkey	8680	6825–6635 calBCE	37.66	32.82	YakaCurrentBiology2021		12.10417	384	Steppe	1007
41	Anatolia_Catalhoyuk_N	N	Turkey	8635	6775–6595 calBCE	37.66	32.82	YakaCurrentBiology2021		12.10417	384	Steppe	1007
42	Anatolia_Catalhoyuk_N	N	Turkey	8590	6690–6590 calBCE	37.66	32.82	YakaCurrentBiology2021		12.10417	384	Steppe	1007
43	Anatolia_TepecikCiftlik_N	N	Turkey	8585	6680-6590 calBCE	38.172218	34.49387	KilincCurrentBiology2016		8.72083	451	5-25% AP	1570
44	Anatolia_Aktopraklik_N	N	Turkey	8547.5	6685-6510 calBCE	40.17	28.77	MarchiCell2022		13.75417	752	25-50% AP	92
45	Anatolia_Catalhoyuk_N	N	Turkey	8528	6660-6497 (%95,4) calBCE	37.66	32.82	YakaCurrentBiology2021		12.10417	384	Steppe	1007
46	Anatolia_TepecikCiftlik_N	N	Turkey	8505	6635-6475 calBCE	38.172218	34.49387	KilincCurrentBiology2016		8.72083	451	5-25% AP	1570
47	Anatolia_Catalhoyuk_N	N	Turkey	8500	NA	37.66	32.82	YakaCurrentBiology2021		12.10417	384	Steppe	1007
48	Anatolia_Catalhoyuk_N	N	Turkey	8490	6613-6467 (%94,7) calBCE	37.66	32.82	YakaCurrentBiology2021		12.21667	389	Steppe	1007
49	Anatolia_Barcin_N	N	Turkey	8300	6500-6200 BCE	40.3	29.566667	MathiesonNature2015		13.05417	646	5-25% AP	284
50	Anatolia_Barcin_N_SG	N	Turkey	8294.5	6434-6255 calBCE	40.3	29.566667	MarchiCell2022		13.05417	646	5-25% AP	284
51	Anatolia_Barcin_N	N	Turkey	8287.5	6424-6251 calBCE	40.3	29.566667	MathiesonNature2015		13.05417	646	5-25% AP	284
52	Anatolia_Barcin_N	N	Turkey	8281	6426-6236 calBCE	40.3	29.566667	MathiesonNature2015		13.05417	646	5-25% AP	284
53	Anatolia_Catalhoyuk_N	N	Turkey	8279	6415-6244 (%95,4) calBCE	37.66	32.82	YakaCurrentBiology2021		12.21667	389	Steppe	1007
54	Anatolia_Barcin_N_SG	N	Turkey	8278.5	6419-6238 calBCE	40.3	29.566667	HofmanovaPNAS2016		13.05417	646	5-25% AP	284
55	Anatolia_Barcin_N	N	Turkey	8272.5	6402-6243 calBCE	40.3	29.566667	MathiesonNature2015		13.05417	646	5-25% AP	284
56	Anatolia_Barcin_N	N	Turkey	8253.5	6376-6231 calBCE	40.3	29.566667	MathiesonNature2015		13.05417	646	5-25% AP	284
57	Anatolia_Barcin_N	N	Turkey	8250.5	6374-6227 calBCE	40.3	29.566667	MathiesonNature2015		13.05417	646	5-25% AP	284
58	Anatolia_Barcin_N	N	Turkey	8195	6387-6103 calBCE	40.3	29.566667	MathiesonNature2015		13.05417	646	5-25% AP	284
59	Anatolia_Catalhoyuk_N	N	Turkey	8105	6234-6077 (%95,4) calBCE	37.66	32.82	YakaCurrentBiology2021		12.21667	389	Steppe	1007
60	Anatolia_Barcin_N	N	Turkey	8097	6221-6073 calBCE	40.3	29.566667	MathiesonNature2015		13.05417	646	5-25% AP	284
61	Anatolia_Barcin_N_SG	N	Turkey	8071	6212-6030 calBCE	40.3	29.566667	HofmanovaPNAS2016		13.05417	646	5-25% AP	284
62	Anatolia_Mentese_N	N	Turkey	7950	6400-5600 BCE	40.26	29.65	MathiesonNature2015		13.28333	578	5-25% AP	229
63	Anatolia_Barcin_N	N	Turkey	7929.5	6067-5892 calBCE	40.3	29.566667	MathiesonNature2015		13.05417	646	5-25% AP	284
64	Anatolia_Mentese_N	N	Turkey	7870	5995-5845 calBCE	40.26	29.65	MathiesonNature2015		13.28333	578	5-25% AP	229
65	Anatolia_Buyukkaya_EC	CA	Turkey	7520.5	5626-5515 calBCE	40.022056	34.620611	SkourtaniotiCell2020		10.0625	550	5-25% AP	1128
66	Anatolia_Kumtepe_CA	CA	Turkey	6682	4846-4618 calBCE	39.95	26.2	OmrakCurrentBiology2016		15.53333	660	5-25% AP	11
67	Anatolia_Ikiztepe_LC	CA	Turkey	5828.5	3958-3799 calBCE	41.613694	35.871136	SkourtaniotiCell2020		13.60417	840	25-50% AP	34
68	Anatolia_Barcin_CA	CA	Turkey	5775.5	3943-3708 calBCE	40.3	29.566667	LazaridisNature2016		12.7375	768	25-50% AP	284
69	Anatolia_CamlibelTarlasi_LC	CA	Turkey	5559.5	3691-3528 calBCE	40.019745	34.586129	SkourtaniotiCell2020		9.84583	577	5-25% AP	1041
70	Anatolia_CamlibelTarlasi_LC	CA	Turkey	5532	3642-3522 calBCE	40.019745	34.586129	SkourtaniotiCell2020		9.84583	577	5-25% AP	1041
71	Anatolia_CamlibelTarlasi_LC	CA	Turkey	5528	3635-3521 calBCE	40.019745	34.586129	SkourtaniotiCell2020		9.84583	577	5-25% AP	1041
72	Anatolia_CamlibelTarlasi_LC	CA	Turkey	5480	NA	40.019745	34.586129	SkourtaniotiCell2020		9.88333	531	5-25% AP	1041
73	Anatolia_CamlibelTarlasi_LC	CA	Turkey	5462	3639-3385 calBCE	40.019745	34.586129	SkourtaniotiCell2020		9.88333	531	5-25% AP	1041
74	Anatolia_Ikiztepe_LC	CA	Turkey	5458.5	3635-3382 calBCE	41.613694	35.871136	SkourtaniotiCell2020		13.64583	787	25-50% AP	34
75	Anatolia_Ikiztepe_LC	CA	Turkey	5457	3633-3381 calBCE	41.613694	35.871136	SkourtaniotiCell2020		13.64583	787	25-50% AP	34
76	Anatolia_CamlibelTarlasi_LC	CA	Turkey	5455	3631-3379 calBCE	40.019745	34.586129	SkourtaniotiCell2020		9.88333	531	5-25% AP	1041
77	Anatolia_CamlibelTarlasi_LC	CA	Turkey	5452.5	3628-3377 calBCE	40.019745	34.586129	SkourtaniotiCell2020		9.88333	531	5-25% AP	1041
78	Anatolia_Ikiztepe_LC	CA	Turkey	5450.5	3627-3374 calBCE	41.613694	35.871136	SkourtaniotiCell2020		13.64583	787	25-50% AP	34
79	Anatolia_CamlibelTarlasi_LC	CA	Turkey	5450	NA	40.019745	34.586129	SkourtaniotiCell2020		9.88333	531	5-25% AP	1041
80	Anatolia_Ulucak_BA	BA	Turkey	5450	4000-3000 BCE	38.48	27.35	KoptekinCurrentBiology2023		15.89167	795	25-50% AP	237
81	Anatolia_Ikiztepe_LC	CA	Turkey	5394.5	3518-3371 calBCE	41.613694	35.871136	SkourtaniotiCell2020		13.64583	787	25-50% AP	34
82	Anatolia_Ikiztepe_LC	CA	Turkey	5384.5	3512-3357 calBCE	41.613694	35.871136	SkourtaniotiCell2020		13.64583	787	25-50% AP	34
83	Anatolia_Ikiztepe_LC	CA	Turkey	5376	3500-3352 calBCE	41.613694	35.871136	SkourtaniotiCell2020		13.64583	787	25-50% AP	34
84	Anatolia_Ikiztepe_LC	CA	Turkey	5259	3494-3124 calBCE	41.613694	35.871136	SkourtaniotiCell2020		13.64583	787	25-50% AP	34
85	Anatolia_Ikiztepe_LC_lc	CA	Turkey	5250	NA	41.613694	35.871136	SkourtaniotiCell2020		13.64583	787	25-50% AP	34
86	Anatolia_Ikiztepe_LC	CA	Turkey	5193	3368-3118 calBCE	41.613694	35.871136	SkourtaniotiCell2020		13.64583	787	25-50% AP	34
87	Anatolia_Ikiztepe_LC	CA	Turkey	5190.5	3366-3115 calBCE	41.613694	35.871136	SkourtaniotiCell2020		13.64583	787	25-50% AP	34
88	Anatolia_Ovaoren_BA	BA	Turkey	4700	3000-2500 BCE	38.629306	34.297718	DamgaardScience2018		11.08333	428	5-25% AP	1102
89	Anatolia_Harmanoren_BA	BA	Turkey	4604	2836-2472 calBCE	37.91774	30.70839	LazaridisNature2017		12.21667	596	5-25% AP	952
90	Anatolia_Harmanoren_BA	BA	Turkey	4494	2618-2470 calBCE	37.91774	30.70839	LazaridisNature2017		12.22917	603	5-25% AP	952
91	Anatolia_Harmanoren_BA	BA	Turkey	4376.5	2558-2295 calBCE	37.91774	30.70839	LazaridisNature2017		12.22917	603	5-25% AP	952
92	Anatolia_CineTepecik_BA	BA	Turkey	3825	1977-1772 calBCE	37.6	28.01	KoptekinCurrentBiology2023		17.35	633	5-25% AP	58
93	Anatolia_Kalehoyuk_OldHittite_BA	BA	Turkey	3800	2500-1200 BCE	39.345805	33.78813	DamgaardScience2018		10.6	563	5-25% AP	1092
94	Anatolia_Gordion_IA	IA	Turkey	2116	333 BC -0	39.65	31.97	KoptekinCurrentBiology2023		12.27083	403	5-25% AP	691
95	Anatolia_Kalehoyuk_IA	IA	Turkey	2089	278 BC - 0	39.345805	33.78813	DamgaardScience2018		10.66667	519	5-25% AP	1092
96	CHG	HG	Georgia	13255	11430-11180 calBCE	42.38	42.59	JonesNatureCommunications2015		11.40833	1337	50-75% AP	193
97	CHG	HG	Georgia	9720	7940-7600 calBCE	42.28	43.28	JonesNatureCommunications2015		9.86667	1037	50-75% AP	526
98	Caucasus_lowlands_LN	N	Azerbaijan	7636.5	5729-5644 calBCE	40.941889	45.832778	SkourtaniotiCell2020		11.63333	615	5-25% AP	357
99	Caucasus_lowlands_LN	N	Azerbaijan	7392	5508-5376 calBCE	39.518611	48.65	SkourtaniotiCell2020		15.2375	489	5-25% AP	-21
100	Caucasus_Eneolithic	BA	Russia	6456	4546-4466	44.451315	40.102863	WangNatureCommunications2019		10.09167	1289	50-75% AP	459
101	Armenia_CA	CA	Armenia	6145	4330-4060 calBCE	39.73	45.2	LazaridisNature2016		9.30833	480	5-25% AP	1141
102	Armenia_CA	CA	Armenia	6100	4250-4050 calBCE	39.73	45.2	LazaridisNature2016		9.30833	480	5-25% AP	1141
103	Armenia_CA	CA	Armenia	6065	4230-4000 calBCE	39.73	45.2	LazaridisNature2016		9.30833	480	5-25% AP	1141
104	Armenia_CA	CA	Armenia	6057	4229-3985 calBCE	39.73	45.2	LazaridisNature2016		9.30833	480	5-25% AP	1141
105	Armenia_CA	CA	Armenia	5875	4350-3500 BCE	39.73	45.2	LazaridisNature2016		9.30833	480	5-25% AP	1141
106	Caucasus_lowlands_LC	CA	Azerbaijan	5668.5	3776-3661 calBCE	39.360714	48.461356	SkourtaniotiCell2020		15.325	589	5-25% AP	32
107	Caucasus_Maykop_BA	BA	Russia	5570	3695-3545 BCE	43.084417	44.632667	WangNatureCommunications2019		8.96667	1027	50-75% AP	617
108	Caucasus_MaykopNovosvobodnaya_BA	BA	Russia	5564	3696-3532 calBCE	44.385019	40.394588	WangNatureCommunications2019		9.9125	1070	50-75% AP	502
109	Caucasus_MaykopNovosvobodnaya_BA	BA	Russia	5438	3614-3362 calBCE	44.385019	40.394588	WangNatureCommunications2019		10.0125	1026	50-75% AP	502
110	Caucasus_KuraAraxes_BA	BA	Armenia	5329.5	3349-3033; 3347-3101 calBCE	40.866667	43.716667	WangNatureCommunications2019		5	707	25-50% AP	1688
111	Caucasus_Maykop_BA	BA	Russia	5300	NA	43.686253	43.645913	WangNatureCommunications2019		10.125	704	25-50% AP	364
112	Caucasus_MaykopNovosvobodnaya_BA	BA	Russia	5200	NA	44.385019	40.394588	WangNatureCommunications2019		10.0125	1026	50-75% AP	502
113	Caucasus_LateMaykop_BA	BA	Russia	5185.5	3364-3107	43.905354	43.521883	WangNatureCommunications2019		9.69167	679	25-50% AP	418
114	Caucasus_LateMaykop_BA	BA	Russia	5171	3347-3095	43.905354	43.521883	WangNatureCommunications2019		9.69167	679	25-50% AP	418
115	Armenia_EBA	BA	Armenia	5169.5	3347-3092 calBCE	40.39075	43.891067	LazaridisNature2016		5.94583	719	25-50% AP	1642
116	Caucasus_KuraAraxes_BA	BA	Armenia	5148	3341-3030; 3366-3106 calBCE	40.866667	43.716667	WangNatureCommunications2019		5	707	25-50% AP	1688
117	Caucasus_LateMaykop_BA	BA	Russia	5141	3349-3033, 3346-3101 calBCE	45.05	39.91	WangNatureCommunications2019		11.88333	777	25-50% AP	59
118	Georgia_Doghlauri_KuraAraxes_BA	BA	Georgia	4901	3016-2886 calBCE	41.68	44.77	KoptekinCurrentBiology2023		9.925	860	25-50% AP	741
119	Armenia_EBA	BA	Armenia	4492	2619-2465 calBCE	40.65	45.1167	LazaridisNature2016		5.14583	766	25-50% AP	1672
120	Armenia_EBA	BA	Armenia	4464.5	2619-2410 calBCE	40.65	45.1167	LazaridisNature2016		5.14583	766	25-50% AP	1672
121	Caucasus_North_BA	BA	Russia	3823.5	1953-1776 , 1971-1777 calBCE	43.354032	43.721893	WangNatureCommunications2019		9.12083	823	25-50% AP	623
122	Armenia_MBA	BA	Armenia	3752	1906-1698 calBCE	40.14	45.26	AllentoftNature2015		4.39167	626	Steppe	1961
123	Caucasus_North_BA	BA	Russia	3734.5	NA	43.354032	43.721893	WangNatureCommunications2019		9.12083	823	25-50% AP	623
124	Armenia_MBA	BA	Armenia	3494	1643-1445 calBCE	40.14	45.26	AllentoftNature2015		4.8875	627	Steppe	1961
125	Armenia_MBA	BA	Armenia	3401.5	1501-1402 calBCE	40.377222	43.938333	LazaridisNature2016		6.5875	703	25-50% AP	1689
126	Caucasus_Dolmen_BA	BA	Russia	3260	NA	44.583333	38.166667	WangNatureCommunications2019		12.45833	1005	50-75% AP	133
127	Armenia_MBA	BA	Armenia	3256.5	1402-1211 calBCE	40.14	45.26	AllentoftNature2015		4.8875	627	Steppe	1961
128	Armenia_LchashenMetsamor_BA	BA	Armenia	3227	1419-1135 calBCE	40.520278	44.930833	DamgaardNature2018		4.825	760	25-50% AP	1929
129	Armenia_LchashenMetsamor_BA	BA	Armenia	3200	1400-1100 BCE	40.520278	44.930833	DamgaardNature2018		4.825	760	25-50% AP	1929
130	Georgia_Nazarlebi_BA	BA	Georgia	3200	1500-1000 BCE	41.339492	46.238252	KoptekinCurrentBiology2023		11.43333	1037	50-75% AP	709
131	Georgia_Doghlauri_BA	BA	Georgia	3196	1373-1118 calBCE	41.68	44.77	KoptekinCurrentBiology2023		10.59167	844	25-50% AP	741
132	Georgia_Didnauri_BA	BA	Georgia	3104	1258-1049 calBCE	41.46	46.11	KoptekinCurrentBiology2023		10.44167	1162	50-75% AP	843
133	Georgia_Didnauri_BA	BA	Georgia	3068	1220-1016 calBCE	41.46	46.11	KoptekinCurrentBiology2023		10.44167	1162	50-75% AP	843
134	Armenia_LBA	BA	Armenia	3059	1209-1009 calBCE	40.15	45.86	AllentoftNature2015		3.175	856	Steppe	2182
135	Armenia_LBA	BA	Armenia	3019	1193-945 calBCE	40.38	45.18	AllentoftNature2015		4.89583	681	25-50% AP	1926
136	Armenia_LBA	BA	Armenia	3014.5	1192-937 calBCE	39.2	46.4	AllentoftNature2015		11.15417	573	5-25% AP	880
137	Armenia_LBA	BA	Armenia	2955	1115-895 calBCE	40.15	45.86	AllentoftNature2015		3.175	856	Steppe	2182
138	Armenia_LBA	BA	Armenia	2901.5	1048-855 calBCE	39.2	46.4	AllentoftNature2015		11.15417	573	5-25% AP	880
139	Georgia_Didnauri_BA	BA	Georgia	2889	1041-837 calBCE	41.46	46.11	KoptekinCurrentBiology2023		10.44167	1162	50-75% AP	843
140	Azerbaijan_Shamakhi_IA	IA	Azerbaijan	1674	206-347 calCE	40.35	47.76	KoptekinCurrentBiology2023		15.2375	445	5-25% AP	-9
141	Iran_HG	HG	Iran	11950	12000-8000 BCE	35.59	53.5	NarasimhanScience2019		11.63333	250	Steppe	1118
142	Iran_HG	HG	Iran	10800	9100-8600 BCE	35.591	53.501	LazaridisNature2016		13.11667	273	Steppe	1121
143	Iran_GanjDareh_N	N	Iran	10093	8294-7992 calBCE	34.45	48.116	NarasimhanScience2019		10.5125	763	25-50% AP	1825
144	Iran_GanjDareh_N	N	Iran	10051.5	8241-7962 calBCE	34.45	48.116	NarasimhanScience2019		10.5125	763	25-50% AP	1825
145	Iran_GanjDareh_N	N	Iran	9973	8210-7836 calBCE	34.45	48.116	NarasimhanScience2019		10.5125	763	25-50% AP	1825
146	Iran_TepeAbdul_N	N	Iran	9930.5	8205-7756 calBCE	34.188318	48.368883	BroushakiScience2016		11.50417	526	5-25% AP	1655
147	Iran_TepeAbdul_N	N	Iran	9929.5	8204-7755 calBCE	34.188318	48.368883	BroushakiScience2016		11.50417	526	5-25% AP	1655
148	Iran_TepeAbdul_N	N	Iran	9900	8200-7700 BCE	34.188318	48.368883	BroushakiScience2016		11.50417	526	5-25% AP	1655
149	Iran_GanjDareh_N	N	Iran	9900	8200-7700 BCE	34.45	48.116	NarasimhanScience2019		10.5125	763	25-50% AP	1825
150	Iran_GanjDareh_N	N	Iran	9891.5	8202-7681 calBCE	34.45	48.116	NarasimhanScience2019		10.5125	763	25-50% AP	1825
151	Iran_GanjDareh_N	N	Iran	9846	8179-7613 calBCE	34.45	48.116	LazaridisNature2016		10.5125	763	25-50% AP	1825
152	Iran_GanjDareh_N	N	Iran	9800	8000-7700 BCE	34.45	48.116	NarasimhanScience2019		10.5125	763	25-50% AP	1825
153	Iran_WezmehCave_N	N	Iran	9218.5	7455-7082 calBCE	34.6129	47.1057	BroushakiScience2016		12.2	750	25-50% AP	1479
154	Iran_HajjiFiruz_CA	CA	Iran	7925	6056-5894 calBCE	36.9944	45.4744	NarasimhanScience2019		11.20833	532	5-25% AP	1294
155	Iran_HajjiFiruz_CA	CA	Iran	7907.5	6016-5899 calBCE	36.9944	45.4744	NarasimhanScience2019		11.20833	532	5-25% AP	1294
156	Iran_HajjiFiruz_CA	CA	Iran	7905.5	6060-5851 calBCE	36.9944	45.4744	NarasimhanScience2019		11.20833	532	5-25% AP	1294
157	Iran_HajjiFiruz_CA	CA	Iran	7755.5	5887-5724 calBCE	36.9944	45.4744	NarasimhanScience2019		11.20833	532	5-25% AP	1294
158	Iran_SehGabi_LN	N	Iran	7698	5837-5659 calBCE	34.5	47.96	LazaridisNature2016		12.54583	529	5-25% AP	1462
159	Iran_SehGabi_CA	CA	Iran	6678	4839-4617 calBCE	34.5	47.96	LazaridisNature2016		13.07917	533	5-25% AP	1462
160	Iran_SehGabi_CA	CA	Iran	6671.5	4831-4612 calBCE	34.5	47.96	LazaridisNature2016		13.07917	533	5-25% AP	1462
161	Iran_SehGabi_CA	CA	Iran	6543.5	4696-4491 calBCE	34.5	47.96	LazaridisNature2016		13.07917	533	5-25% AP	1462
162	Iran_SehGabi_CA	CA	Iran	5836	3972-3800 calBCE	34.5	47.96	LazaridisNature2016		13.48333	564	5-25% AP	1462
163	Iran_SehGabi_CA	CA	Iran	5826	3956-3796 calBCE	34.5	47.96	LazaridisNature2016		13.48333	564	5-25% AP	1462
164	Iran_TepeHissar_CA	CA	Iran	5569	3702-3536 calBCE	36.154444	54.383611	NarasimhanScience2019		13.52083	344	Steppe	1120
165	Iran_TepeHissar_CA	CA	Iran	5541	3656-3526 calBCE	36.154444	54.383611	NarasimhanScience2019		13.52083	344	Steppe	1120
166	Iran_TepeHissar_CA	CA	Iran	5530	3641-3519 calBCE	36.154444	54.383611	NarasimhanScience2019		13.52083	344	Steppe	1120
167	Iran_ShahTepe_BA	BA	Iran	5137	3345-3029 calBCE	37.149183	54.650983	KoptekinCurrentBiology2023		18.54583	587	5-25% AP	2
168	Iran_ShahTepe_BA	BA	Iran	5244	3487-3101 calBCE	37.149183	54.650983	KoptekinCurrentBiology2023		18.54583	587	5-25% AP	2
169	Iran_ShahTepe_BA	BA	Iran	5184	3368-3100 calBCE	37.149183	54.650983	KoptekinCurrentBiology2023		18.54583	587	5-25% AP	2
170	Iran_ShahTepe_BA	BA	Iran	5100	3200-3100 BCE	37.149183	54.650983	KoptekinCurrentBiology2023		18.54583	587	5-25% AP	2
171	Iran_TepeHissar_CA	CA	Iran	4846	2916-2876 calBCE	36.154444	54.383611	NarasimhanScience2019		13.5	284	Steppe	1120
172	Iran_TepeHissar_CA	CA	Iran	4723.5	2881-2666 calBCE	36.154444	54.383611	NarasimhanScience2019		13.5	284	Steppe	1120
173	Iran_TepeHissar_CA	CA	Iran	4707	2878-2636 calBCE	36.154444	54.383611	NarasimhanScience2019		13.5	284	Steppe	1120
174	Iran_TepeHissar_CA	CA	Iran	4631.5	2858-2505 calBCE	36.154444	54.383611	NarasimhanScience2019		13.5	284	Steppe	1120
175	Iran_TepeHissar_CA	CA	Iran	4620.5	2849-2492 calBCE	36.154444	54.383611	NarasimhanScience2019		13.5	284	Steppe	1120
176	Iran_TepeHissar_CA	CA	Iran	4412.5	2575-2350 calBCE	36.154444	54.383611	NarasimhanScience2019		13.80833	289	Steppe	1120
177	Iran_TepeHissar_CA	CA	Iran	4340.5	2474-2307 calBCE	36.154444	54.383611	NarasimhanScience2019		13.80833	289	Steppe	1120
178	Iran_HajjiFiruz_BA	BA	Iran	4325.5	2465-2286 calBCE	36.9944	45.4744	NarasimhanScience2019		12.45417	466	5-25% AP	1294
179	Iran_TepeHissar_CA	CA	Iran	4062	2197-2027 calBCE	36.154444	54.383611	NarasimhanScience2019		13.80833	289	Steppe	1120
180	Iran_HajjiFiruz_IA	IA	Iran	3056	1193-1019 calBCE	36.9944	45.4744	NarasimhanScience2019		12.82917	453	5-25% AP	1294
181	Iran_TepeHasanlu_IA	IA	Iran	2851.5	971-832 calBCE	37.005	45.459	BroushakiScience2016		12.8125	452	5-25% AP	1303
182	Levant_HG	HG	Israel	12750	11840-9760 BCE	32.65	35.067	LazaridisNature2016		18.04583	685	Steppe	326
183	Levant_AinGhazal_N	N	Jordan	10050	8300-7900 BCE	31.988	35.976	LazaridisNature2016		16.56667	329	Steppe	716
184	Levant_KfarH_N	N	Kfar Hahoresh	9600	7700–7600 calBCE	32.7	35.27	FeldmanNatureCommunication2019		17.60833	803	Steppe	387
185	Levant_AinGhazal_N	N	Jordan	9581.5	7722-7541 calBCE	31.988	35.976	LazaridisNature2016		16.56667	329	Steppe	716
186	Levant_AinGhazal_N	N	Jordan	9579.5	7733-7526 calBCE	31.988	35.976	LazaridisNature2016		16.56667	329	Steppe	716
187	Levant_AinGhazal_N	N	Jordan	9202	7446-7058 calBCE	31.988	35.976	LazaridisNature2016		16.5875	326	Steppe	716
188	Levant_Baja_N	N	Jordan	8806	7027–6685 calBCE	30.41	35.46	FeldmanNatureCommunication2019		15.22917	176	Desert	1210
189	Levant_AinGhazal_N	N	Jordan	8800	6900-6800 BCE	31.988	35.976	LazaridisNature2016		16.5875	326	Steppe	716
190	Levant_Motza_PPNB	N	Israel	8700	7300-6200 BCE	31.79	35.168	LazaridisNature2016		16.45	696	Steppe	624
191	Levant_AinGhazal_N	N	Jordan	8700	6800-6700 BCE	31.988	35.976	LazaridisNature2016		16.5875	326	Steppe	716
192	Levant_TellKurdu_EC	CA	Turkey	7660	5756-5664 calBCE	36.329405	36.444255	SkourtaniotiCell2020		18.0875	844	Steppe	88
193	Levant_TellKurdu_EC	CA	Turkey	7630	5720-5640 calBCE	36.329405	36.444255	SkourtaniotiCell2020		18.0875	844	Steppe	88
194	Levant_TellKurdu_EC	CA	Turkey	7623	5714-5632 calBCE	36.329405	36.444255	SkourtaniotiCell2020		18.0875	844	Steppe	88
195	Levant_TellKurdu_EC	CA	Turkey	7614	5706-5622 calBCE	36.329405	36.444255	SkourtaniotiCell2020		18.0875	844	Steppe	88
196	Levant_TellKurdu_EC	CA	Turkey	7550	NA	36.329405	36.444255	SkourtaniotiCell2020		18.0875	844	Steppe	88
197	Levant_TellKurdu_EMC	CA	Turkey	6877	5005-4849 calBCE	36.329405	36.444255	SkourtaniotiCell2020		18.31667	824	Steppe	88
198	Levant_Peqi_In_CA	CA	Israel	6150	4500–3900 BCE	32.97	35.33	HarneyNatureCommunications2018		16.95417	993	Steppe	576
199	Levant_Ebla_EMBA	BA	Syria	4550	NA	35.798	36.798	SkourtaniotiCell2020		17.34583	625	5-25% AP	426
200	Levant_Ebla_EMBA	BA	Syria	4471	2572-2470 calBCE	35.798	36.798	SkourtaniotiCell2020		17.41667	610	5-25% AP	426
201	Levant_AinGhazal_BA	BA	Jordan	4345	2490-2300 BCE	31.988	35.976	LazaridisNature2016		17.09583	318	Steppe	716
202	Levant_AinGhazal_BA	BA	Jordan	4344	2489-2299 calBCE	31.988	35.976	LazaridisNature2016		17.09583	318	Steppe	716
203	Levant_Yehud_IBA	BA	Israel	4200	2500-2000 BCE	32.03244	34.89061	Agranat-TamirCell2020		20.0375	601	Steppe	43
204	Levant_Megiddo_IBA	BA	Israel	4191.5	2334-2149 calBCE	32.58472	35.01694	Agranat-TamirCell2020		19.42083	735	Steppe	184
205	Levant_AinGhazal_BA	BA	Jordan	4032	2198-1966 calBCE	31.988	35.976	LazaridisNature2016		17.09583	318	Steppe	716
206	Levant_Ebla_EMBA	BA	Syria	3999.5	2135-1964 calBCE	35.798	36.798	SkourtaniotiCell2020		17.41667	610	5-25% AP	426
207	Levant_Ebla_EMBA	BA	Syria	3911	2026-1896 calBCE	35.798	36.798	SkourtaniotiCell2020		17.41667	610	5-25% AP	426
208	Levant_Alalakh_MLBA	BA	Turkey	3895	2111-1779 calBCE	36.23778	36.38472	SkourtaniotiCell2020		18.5875	794	Steppe	95
209	Levant_Ebla_EMBA	BA	Syria	3850	NA	35.798	36.798	SkourtaniotiCell2020		17.41667	610	5-25% AP	426
210	Levant_Alalakh_MLBA	BA	Turkey	3847.5	2014-1781 calBCE	36.23778	36.38472	SkourtaniotiCell2020		18.5875	794	Steppe	95
211	Levant_Alalakh_MLBA	BA	Turkey	3841.5	2006-1777 calBCE	36.23778	36.38472	SkourtaniotiCell2020		18.5875	794	Steppe	95
212	Levant_Megiddo_MLBA	BA	Israel	3826.5	1971-1782 calBCE	32.58472	35.01694	Agranat-TamirCell2020		19.42083	735	Steppe	184
213	Levant_Megiddo_MLBA	BA	Israel	3825	1950-1800 BCE	32.58472	35.01694	Agranat-TamirCell2020		19.42083	735	Steppe	184
214	Levant_Alalakh_MLBA	BA	Turkey	3811	1948-1774 calBCE	36.23778	36.38472	SkourtaniotiCell2020		18.5875	794	Steppe	95
215	Levant_Ebla_EMBA	BA	Syria	3800	NA	35.798	36.798	SkourtaniotiCell2020		17.41667	610	5-25% AP	426
216	Levant_Alalakh_MLBA	BA	Turkey	3792	1921-1763 calBCE	36.23778	36.38472	SkourtaniotiCell2020		18.5875	794	Steppe	95
217	Levant_Alalakh_MLBA	BA	Turkey	3784.5	1913-1756 calBCE	36.23778	36.38472	SkourtaniotiCell2020		18.5875	794	Steppe	95
218	Levant_Alalakh_MLBA	BA	Turkey	3773.5	1895-1752 calBCE	36.23778	36.38472	SkourtaniotiCell2020		18.5875	794	Steppe	95
219	Levant_Sidon_BA	BA	Lebanon	3770	1950-1690 calBCE	33.560556	35.398056	HaberAJHG2017		19.27083	842	Steppe	99
220	Levant_Sidon_BA	BA	Lebanon	3750	1900-1700 BCE	33.560556	35.398056	HaberAJHG2017		19.27083	842	Steppe	99
221	Levant_Megiddo_MLBA	BA	Israel	3750	1900-1700 BCE	32.58472	35.01694	Agranat-TamirCell2020		19.42083	735	Steppe	184
222	Levant_Alalakh_MLBA	BA	Turkey	3741.5	1882-1701 calBCE	36.23778	36.38472	SkourtaniotiCell2020		18.5875	794	Steppe	95
223	Levant_Alalakh_MLBA	BA	Turkey	3740.5	1881-1700 calBCE	36.23778	36.38472	SkourtaniotiCell2020		18.5875	794	Steppe	95
224	Levant_Megiddo_MLBA	BA	Israel	3740	1880-1700 calBCE	32.58472	35.01694	Agranat-TamirCell2020		19.42083	735	Steppe	184
225	Levant_Alalakh_MLBA	BA	Turkey	3737.5	1880-1695 calBCE	36.23778	36.38472	SkourtaniotiCell2020		18.5875	794	Steppe	95
226	Levant_Alalakh_MLBA	BA	Turkey	3735.5	1878-1693 calBCE	36.23778	36.38472	SkourtaniotiCell2020		18.5875	794	Steppe	95
227	Levant_Alalakh_MLBA	BA	Turkey	3731.5	1877-1686 calBCE	36.23778	36.38472	SkourtaniotiCell2020		18.5875	794	Steppe	95
228	Levant_Alalakh_MLBA	BA	Turkey	3721.5	1877-1666 calBCE	36.23778	36.38472	SkourtaniotiCell2020		18.5875	794	Steppe	95
229	Levant_Alalakh_MLBA	BA	Turkey	3720	1874-1666 calBCE	36.23778	36.38472	SkourtaniotiCell2020		18.5875	794	Steppe	95
230	Levant_Hazor_MLBA	BA	Israel	3700	1800-1700 BCE	33.0178	35.5691	Agranat-TamirCell2020		18.7	544	5-25% AP	222
231	Levant_Sidon_BA	BA	Lebanon	3650	1800-1600 BCE	33.560556	35.398056	HaberAJHG2017		19.27083	842	Steppe	99
232	Levant_Alalakh_MLBA	BA	Turkey	3636.5	1743-1630 calBCE	36.23778	36.38472	SkourtaniotiCell2020		18.5875	794	Steppe	95
233	Levant_Alalakh_MLBA	BA	Turkey	3636	1744-1628 calBCE	36.23778	36.38472	SkourtaniotiCell2020		18.5875	794	Steppe	95
234	Levant_Alalakh_MLBA	BA	Turkey	3632.5	1741-1624 calBCE	36.23778	36.38472	SkourtaniotiCell2020		18.5875	794	Steppe	95
235	Levant_Megiddo_MLBA	BA	Israel	3550	1700-1500 BCE	32.58472	35.01694	Agranat-TamirCell2020		19.42083	735	Steppe	184
236	Levant_Megiddo_MLBA	BA	Israel	3520.5	1623-1518 calBCE	32.58472	35.01694	Agranat-TamirCell2020		19.42083	735	Steppe	184
237	Levant_Alalakh_MLBA	BA	Turkey	3511.5	1617-1506 calBCE	36.23778	36.38472	SkourtaniotiCell2020		18.5875	794	Steppe	95
238	Levant_Megiddo_MLBA	BA	Israel	3500	1600-1500 BCE	32.58472	35.01694	Agranat-TamirCell2020		19.42083	735	Steppe	184
239	Levant_Alalakh_MLBA	BA	Turkey	3490	1614-1466 calBCE	36.23778	36.38472	SkourtaniotiCell2020		18.89167	757	Steppe	95
240	Levant_Alalakh_MLBA	BA	Turkey	3484.5	1612-1457 calBCE	36.23778	36.38472	SkourtaniotiCell2020		18.89167	757	Steppe	95
241	Levant_Megiddo_MLBA	BA	Israel	3475.5	1638-1413 calBCE	32.58472	35.01694	Agranat-TamirCell2020		19.5625	701	Steppe	184
242	Levant_Megiddo_MLBA	BA	Israel	3450	1550-1450 BCE	32.58472	35.01694	Agranat-TamirCell2020		19.5625	701	Steppe	184
243	Levant_Megiddo_MLBA	BA	Israel	3420.5	1509-1432 calBCE	32.58472	35.01694	Agranat-TamirCell2020		19.5625	701	Steppe	184
244	Levant_Alalakh_MLBA	BA	Turkey	3398.5	1496-1401 calBCE	36.23778	36.38472	SkourtaniotiCell2020		18.89167	757	Steppe	95
245	Levant_Baqah_MLBA	BA	Jordan	3396	1496-1396 calBCE	32.08453	35.83293	Agranat-TamirCell2020		17.46667	398	Steppe	622
246	Levant_Megiddo_MLBA	BA	Israel	3389	1600-1278 calBCE	32.58472	35.01694	Agranat-TamirCell2020		19.5625	701	Steppe	184
247	Levant_Megiddo_MLBA	BA	Israel	3375	1550-1300 BCE	32.58472	35.01694	Agranat-TamirCell2020		19.5625	701	Steppe	184
248	Levant_Alalakh_MLBA	BA	Turkey	3361.5	1497-1326 calBCE	36.23778	36.38472	SkourtaniotiCell2020		18.89167	757	Steppe	95
249	Levant_Alalakh_MLBA	BA	Turkey	3360.5	1496-1325 calBCE	36.23778	36.38472	SkourtaniotiCell2020		18.89167	757	Steppe	95
250	Levant_Megiddo_MLBA	BA	Israel	3349	1496-1302 calBCE	32.58472	35.01694	Agranat-TamirCell2020		19.5625	701	Steppe	184
251	Levant_Baqah_MLBA	BA	Jordan	3347.5	1492-1303 calBCE	32.08453	35.83293	Agranat-TamirCell2020		17.46667	398	Steppe	622
252	Levant_Alalakh_MLBA	BA	Turkey	3325.5	1448-1303 calBCE	36.23778	36.38472	SkourtaniotiCell2020		18.89167	757	Steppe	95
253	Levant_Baqah_MLBA	BA	Jordan	3310.5	1428-1293 calBCE	32.08453	35.83293	Agranat-TamirCell2020		17.46667	398	Steppe	622
254	Levant_Baqah_MLBA	BA	Jordan	3306	1424-1288 calBCE	32.08453	35.83293	Agranat-TamirCell2020		17.46667	398	Steppe	622
255	Levant_Baqah_MLBA	BA	Jordan	3300	1550-1150 BCE	32.08453	35.83293	Agranat-TamirCell2020		17.46667	398	Steppe	622
256	Levant_Hazor_MLBA	BA	Israel	3300	1450-1250 BCE	33.0178	35.5691	Agranat-TamirCell2020		18.83333	521	5-25% AP	222
257	Levant_Baqah_MLBA	BA	Jordan	3287	1409-1265 calBCE	32.08453	35.83293	Agranat-TamirCell2020		17.46667	398	Steppe	622
258	Levant_Baqah_MLBA	BA	Jordan	3273	1412-1234 calBCE	32.08453	35.83293	Agranat-TamirCell2020		17.46667	398	Steppe	622
259	Levant_Baqah_MLBA	BA	Jordan	3248.5	1384-1213 calBCE	32.08453	35.83293	Agranat-TamirCell2020		17.46667	398	Steppe	622
260	Levant_Megiddo_IA	IA	Israel	2965	1107-923 calBCE	32.58472	35.01694	Agranat-TamirCell2020		19.5625	701	Steppe	184
261	Levant_AbelBethMaacah_IA	IA	Israel	2878.5	1011-846 calBCE	33.26	35.58	Agranat-TamirCell2020		18.26667	615	5-25% AP	387
262	Levant_Beirut_IAIII	IA	Lebanon	2435.5	567 BCE–404 BCE	33.891935	35.498707	HaberAJHG2020		19.29583	802	Steppe	75
263	Levant_Beirut_IAIII	IA	Lebanon	2418	540 BCE–396 BCE	33.891935	35.498707	HaberAJHG2020		19.29583	802	Steppe	75
264	Levant_Beirut_IAIII	IA	Lebanon	2400	NA	33.891935	35.498707	HaberAJHG2020		19.29583	802	Steppe	75
265	Yamnaya	BA	Russia	4916	3335-2634 calBCE	46.556	43.676	AllentoftNature2015		9.2625	422	5-25% AP	111
266	Yamnaya	BA	Russia	4850	3300-2500 BCE	51.27	58.18	MathiesonNature2015		4.40417	347	Steppe	308
267	Yamnaya	BA	Ukraine	4850	3300-2500 BCE	48.220364	37.146114	MathiesonNature2018		8.2875	556	5-25% AP	194
268	Yamnaya	BA	Russia	4850	3300-2500 BCE	46.539	43.699	AllentoftNature2015		9.3	422	5-25% AP	114
269	Yamnaya	BA	Russia	4752	3010-2623 calBCE	52.3	52.05	MathiesonNature2015		5.62083	432	Steppe	183
270	Yamnaya	BA	Russia	4713	2886-2631 calBCE	46.539	43.699	AllentoftNature2015		9.3	422	5-25% AP	114
271	Yamnaya	BA	Russia	4705	2879-2631 calBCE	46.58	43.678	AllentoftNature2015		9.17917	428	5-25% AP	124
272	Yamnaya	BA	Russia	4382	2846-2144 calBCE	46.615	43.334	AllentoftNature2015		9.05833	522	5-25% AP	183
273	Iran_Ganj_Dareh_N_SG	N	Iran	7850	8000-7700 BCE	34.45	48.116	Gallego-LlorenteScientificReports2016		10.7125	757	25-50% AP	1825
274	Russia_Eneolithic_steppe	BA	Russia	6850	4994-4802 calBCE	43.822691	43.350278	WangNatureCommunications2019		9.11667	640	5-25% AP	548
275	Russia_Eneolithic_steppe	BA	Russia	6230	4337-4177 calBCE	44.019962	43.155538	WangNatureCommunications2019		9.29583	677	25-50% AP	479
276	Russia_Eneolithic_steppe	BA	Russia	6088	4240-4047 calBCE	43.822691	43.350278	WangNatureCommunications2019		9.05833	742	25-50% AP	548
277	Steppe_Maykop	BA	Russia	5452	3630-3376 calBCE	45.68833	43.26458	WangNatureCommunications2019		10.0875	484	5-25% AP	74
278	Steppe_Maykop	BA	Russia	5397	3514-3360 calBCE	45.68833	43.26458	WangNatureCommunications2019		10.0875	484	5-25% AP	74
279	Steppe_Maykop	BA	Russia	5397	3520-3371 calBCE	45.725651	43.986933	WangNatureCommunications2019		10.09583	419	5-25% AP	43
280	Steppe_Maykop	BA	Russia	5159	3359-3034 calBCE	45.725651	43.986933	WangNatureCommunications2019		10.09583	419	5-25% AP	43
281	Russia_Catacomb	BA	Russia	5150	3400-3000 BCE	43.905354	43.521883	WangNatureCommunications2019		9.69167	679	25-50% AP	418
282	North_Caucasus	BA	Russia	4764	2899-2701 calBCE	45.537249	41.116544	WangNatureCommunications2019		10.86667	618	5-25% AP	114
283	North_Caucasus	BA	Russia	4718	2883-2638 calBCE	44.031853	43.129956	WangNatureCommunications2019		9.31667	629	5-25% AP	470
284	North_Caucasus	BA	Russia	4705	2879-2631 calBCE	43.905354	43.521883	WangNatureCommunications2019		9.69167	679	25-50% AP	418
285	North_Caucasus	BA	Russia	4675	2866-2582 calBCE	44.023591	42.818456	WangNatureCommunications2019		8.49167	647	25-50% AP	663
286	Late_North_Caucasus	BA	Russia	4670	2866-2580 calBCE	44.05336	43.21034	WangNatureCommunications2019		9.55417	642	5-25% AP	419
287	Russia_Catacomb	BA	Russia	4510	2662-2474 calBCE	45.535978	41.059517	WangNatureCommunications2019		10.93333	630	5-25% AP	96
288	North_Caucasus	BA	Russia	4477	2580-2470 calBCE	43.925355	43.530317	WangNatureCommunications2019		9.78333	687	25-50% AP	406
289	North_Caucasus	BA	Russia	4361	2476-2303 calBCE	43.822691	43.350278	WangNatureCommunications2019		9.10833	716	25-50% AP	548
290	Russia_Catacomb	BA	Russia	4318	2470-2209 calBCE	45.725651	43.986933	WangNatureCommunications2019		10.2125	428	5-25% AP	43
291	Russia_Catacomb	BA	Russia	4238	2451-2201 calBCE	45.535978	41.059517	WangNatureCommunications2019		10.725	656	25-50% AP	96
292	North_Caucasus	BA	Russia	4035	2192-1985 calBCE	43.826337	42.716199	WangNatureCommunications2019		4.67083	875	50-75% AP	1457
293	Russia_Lola	BA	Russia	3945	2127-1924 calBCE	44.73486	41.938749	WangNatureCommunications2019		10.04583	635	5-25% AP	316
294	Villabruna	HG	Croatia	9117.5	7308-7027 calBCE	42.97	16.71	MathiesonNature2018		13.975	899	25-50% AP	48
295	Anatolia_Epipaleolithic	HG	Turkey	15405	13649-13261 calBCE (12890±40 BP, MAMS-30693)	37.483333	33.033333	FeldmanNatureCommunications2019	PınarbaşI	10.375	399	5-25% AP	1005
296	Israel_Natufian_published	HG	Israel	13265	11520-11110 calBCE (11405±120 BP, RTK-6607)	32.65	35.067	LazaridisNature2016	Raqefet Cave	18.04583	685	Steppe	326
297	Serbia_Mesolithic_IronGates_published	HG	Serbia	11465	9755-9275 calBCE (9942±66 BP, PSUAMS-2294 corrected for freshwater marine reservoir effect with Method 1 of Cook et al. 2002 with the modifications recommended by Cook et al. 2011)	44.53368	22.05032	MathiesonNature2018	Vlasac	10.125	487	5-25% AP	65
298	Serbia_Mesolithic_IronGates_daughter_I5236	HG	Serbia	11196	9297-9194 calBCE (9765±40 BP, PSUAMS-2378)	44.595879	22.010568	MathiesonNature2018	Padina	10.14167	571	5-25% AP	184
299	Serbia_Mesolithic_IronGates	HG	Serbia	10835	9221-8548 calBCE (9480±110 BP, AA-57771, corrected for Freshwater Reservoir Effect)	44.595879	22.010568	MathiesonNature2018	Padina	10.14167	571	5-25% AP	184
300	Serbia_Mesolithic_IronGates	HG	Serbia	10805	9140-8570 calBCE (9469±70 BP, PSUAMS-2377 corrected for freshwater marine reservoir effect with Method 1 of Cook et al. 2002 with the modifications recommended by Cook et al. 2011)	44.595879	22.010568	MathiesonNature2018	Padina	10.14167	571	5-25% AP	184
301	Serbia_Mesolithic_IronGates	HG	Serbia	10785	9115-8555 calBCE (9424±55 BP, PSUAMS-2376 corrected for freshwater marine reservoir effect with Method 1 of Cook et al. 2002 with the modifications recommended by Cook et al. 2011)	44.595879	22.010568	MathiesonNature2018	Padina	10.14167	571	5-25% AP	184
302	Ukraine_Mesolithic	HG	Ukraine	10643	8825-8561 calBCE (9420±50 BP, Poz-81128)	47.434167	35.276389	MathiesonNature2018	Vasil'evka	7.9	385	Steppe	43
303	Serbia_Mesolithic_IronGates	HG	Serbia	10530	8805-8355 calBCE (9363±64 BP, PSUAMS-2408 corrected for freshwater marine reservoir effect with Method 1 of Cook et al. 2002 with the modifications recommended by Cook et al. 2011)	44.595879	22.010568	MathiesonNature2018	Padina	10.14167	571	5-25% AP	184
304	Ukraine_Mesolithic_published	HG	Ukraine	10371	8540-8301 calBCE (9200±35 BP, PSUAMS-2394)	47.434167	35.276389	MathiesonNature2018	Vasil'evka	8.3125	410	5-25% AP	43
305	Serbia_Mesolithic_IronGates	HG	Serbia	10333	8535-8230 calBCE (9105±62 BP, PSUAMS-2375 corrected for freshwater marine reservoir effect with Method 1 of Cook et al. 2002 with the modifications recommended by Cook et al. 2011)	44.595879	22.010568	MathiesonNature2018	Padina	10.19167	579	5-25% AP	184
306	Anatolia_Boncuklu_N.SG	N	Turkey	10220	8300-8240 calBCE (Wk-43898)	37.75191	32.864901	KilincCurrentBiology2016	Boncuklu	12.00833	362	Steppe	1004
307	Ukraine_Mesolithic	HG	Ukraine	10200	9000-7500 BCE	47.434167	35.276389	MathiesonNature2018	Vasil'evka	8.3125	410	5-25% AP	43
308	Anatolia_N	N	Turkey	10190	8269-8210 calBCE (PKUAMS-120541)	37.75	32.866667	FeldmanNatureCommunications2019	Boncuklu	12.00833	361	Steppe	1007
309	Ukraine_Mesolithic	HG	Ukraine	10074	8280-7967 calBCE (8960±50 BP, Poz-81127)	47.434167	35.276389	MathiesonNature2018	Vasil'evka	8.3125	410	5-25% AP	43
310	Iran_GanjDareh_N	N	Iran	10052	8241-7962 calBCE (8915±40 BP, PSUAMS-2261)	34.45	48.116	NarasimhanPattersonScience2019 (supplement of Lazaridis Nature 2016)	Ganj Dareh	10.5125	763	25-50% AP	1825
311	Serbia_Mesolithic_IronGates_published	HG	Serbia	10040	8240-7940 calBCE	44.53368	22.05032	MathiesonNature2018	Vlasac	10.175	497	5-25% AP	65
312	Anatolia_Boncuklu_N.SG	N	Turkey	10032	8212-7952 calBCE (Ba-120539)	37.75191	32.864901	KilincCurrentBiology2016	Boncuklu	12.00833	362	Steppe	1004
313	Serbia_Mesolithic_IronGates	HG	Serbia	10008	8290-7825 calBCE (8943±77 BP, BM-1146)	44.595879	22.010568	MathiesonNature2018	Padina	10.19167	579	5-25% AP	184
314	Iran_GanjDareh_N_father.I1947_father.I1952	N	Iran	10000	8250-7850 BCE [father of I1947 at 8210-7845 calBCE (8860±30 BP, Beta-432800), father of I1952 at 8219-7761 calBCE (8850±50 BP, Poz-81114)]	34.45	48.116	NarasimhanPattersonScience2019	Ganj Dareh	10.5125	763	25-50% AP	1825
315	Anatolia_N	N	Turkey	10000	8300-7600 BCE (Archaeological context date)	37.75	32.866667	FeldmanNatureCommunications2019	Boncuklu	12.00833	361	Steppe	1007
316	Serbia_Mesolithic_IronGates	HG	Serbia	9993	8265-7820 calBCE (8907±66 BP, PSUAMS-2407 corrected for freshwater marine reservoir effect with Method 1 of Cook et al. 2002 with the modifications recommended by Cook et al. 2011)	44.595879	22.010568	MathiesonNature2018	Padina	10.19167	579	5-25% AP	184
317	Iran_GanjDareh_N_son.I1946_brother.I1947	N	Iran	9940	8219-7761 calBCE (8850±50 BP, Poz-81114)	34.45	48.116	NarasimhanPattersonScience2019	Ganj Dareh	10.5125	763	25-50% AP	1825
318	Iran_TepeAbdulHosein_N.SG	N	Iran	9931	8205-7756 calBCE (8833±41 BP, MAMS-25472)	34.188318	48.368883	BroushakiScience2016	Tepe Abdul Hosein, Central Zagros	11.50417	526	5-25% AP	1655
319	Iran_TepeAbdulHosein_N.SG	N	Iran	9930	8204-7755 calBCE (8832±41 BP, MAMS-25473)	34.188318	48.368883	BroushakiScience2016	Tepe Abdul Hosein, Central Zagros	11.50417	526	5-25% AP	1655
320	Anatolia_N	N	Turkey	9900	8300-7600 BCE (Archaeological context date)	37.75	32.866667	FeldmanNatureCommunications2019	Boncuklu	12.00833	361	Steppe	1007
321	Iran_GanjDareh_N	N	Iran	9892	8202-7681 calBCE (8800±50 BP, Poz-81109)	34.45	48.116	NarasimhanPattersonScience2019 (supplement of Lazaridis Nature 2016)	Ganj Dareh	10.5125	763	25-50% AP	1825
322	Jordan_PPNB_published	N	Jordan	9875	8197-7653 calBCE (8790±50 BP, Poz-81101, date suspect because C:N ratio of 4.15)	31.988	35.976	LazaridisNature2016	'Ain Ghazal	16.56667	329	Steppe	716
323	Serbia_Mesolithic_IronGates	HG	Serbia	9800	9500-6200 BCE	44.595879	22.010568	MathiesonNature2018	Padina	10.19167	579	5-25% AP	184
324	Serbia_Mesolithic_IronGates	HG	Serbia	9800	8300-7400 BCE	44.552924	22.027563	MathiesonNature2018	Lepenski Vir	10.575	511	5-25% AP	94
325	Serbia_Mesolithic_IronGates	HG	Serbia	9713	7940-7585 calBCE (8676±58 BP, PSUAMS-2296 corrected for freshwater marine reservoir effect with Method 1 of Cook et al. 2002 with the modifications recommended by Cook et al. 2011)	44.53368	22.05032	MathiesonNature2018	Vlasac	10.175	497	5-25% AP	65
326	Jordan_PPNB_published	N	Jordan	9610	7750-7569 calBCE (8620±50 BP, Poz-81094)	31.988	35.976	LazaridisNature2016	'Ain Ghazal	16.56667	329	Steppe	716
327	Israel_Middle_Late_PPNB	N	Israel	9601	7713-7588 calBCE (8638±24 BP, MAMS-31616)	32.703694	35.267583	FeldmanNatureCommunications2019	Kfar HaHoresh	17.49167	817	Steppe	354
328	Jordan_PPNB	N	Jordan	9582	7722-7541 calBCE (8590±50 BP, Poz-81097)	31.988	35.976	LazaridisNature2016	'Ain Ghazal	16.56667	329	Steppe	716
329	Jordan_PPNB	N	Jordan	9580	7733-7526 calBCE (8580±60 BP, Poz-81098)	31.988	35.976	LazaridisNature2016	'Ain Ghazal	16.56667	329	Steppe	716
330	Romania_Mesolithic_IronGates_published	HG	Romania	9335	7580-7190 calBCE (8369±73 BP, OxA-31595)	44.517	22.722	MathiesonNature2018	Ostrovul Corbului	11.22917	539	5-25% AP	42
331	Iran_Wezmeh_N.SG	N	Iran	9219	7455-7082 calBCE (8240±56 BP, UBA-25840)	34.6129	47.1057	BroushakiScience2016	Wezmeh Cave, Central Zagros	12.2	750	25-50% AP	1479
332	Ukraine_N	N	Ukraine	9202	7446-7058 calBCE (8190±60 BP, Poz-81129, date suspect because poor quality collagen)	47.434167	35.276389	MathiesonNature2018	Vasil'evka	8.55417	410	5-25% AP	43
333	Croatia_Mesolithic_HG	HG	Croatia	9118	7308-7027 calBCE (8110±50 BP, Poz-90130)	42.96723	16.70719	MathiesonNature2018	Vela Spila	14.13333	910	25-50% AP	41
334	Romania_Mesolithic_IronGates	HG	Romania	9025	7451-6698 calBCE	44.629711	22.6125561	MathiesonNature2018	Schela Cladovei	10.875	515	5-25% AP	75
335	Romania_Mesolithic_IronGates_published	HG	Romania	8940	7340-6640 calBCE (8047±122 BP, OxA-4380)	44.629711	22.6125561	MathiesonNature2018	Schela Cladovei	10.875	515	5-25% AP	75
336	Serbia_Mesolithic_IronGates	HG	Serbia	8838	7076-6699 calBCE (8016±58 BP, OxA-13613, corrected for Freshwater Reservoir Effect)	44.640262	22.30333	MathiesonNature2018	Hajduka Vodenica	10.44583	606	5-25% AP	63
337	Romania_Mesolithic_IronGates.SG	HG	Romania	8825	7250-6500 BCE [based on SC1 in the same layer, which includes a marine reservoir correcton]	44.629711	22.6125561	GonzalesFortesCurrentBiology2017	Schela Cladovei	10.875	515	5-25% AP	75
338	Ukraine_Mesolithic	HG	Ukraine	8822	7040-6703 calBCE (7960±30 BP, PSUAMS-2811)	48.91422	33.76493	MathiesonNature2018	Dereivka I	7.175	459	5-25% AP	83
339	Romania_Mesolithic_IronGates.SG	HG	Romania	8814	7125-6603 calBCE (8380±80 BP, OxA-8583, after marine reservoir correction)	44.629711	22.6125561	GonzalesFortesCurrentBiology2017	Schela Cladovei	10.875	515	5-25% AP	75
340	Jordan_Late_PPNB	N	Jordan	8807	7100-6700 BCE (Archaeological context date)	30.415278	35.462778	FeldmanNatureCommunications2019	Ba’ja	15.22917	181	Desert	1218
341	Romania_Mesolithic_IronGates_published	HG	Romania	8765	7060-6570 calBCE (7904±93 BP, OxA-8581)	44.629711	22.6125561	MathiesonNature2018	Schela Cladovei	10.875	515	5-25% AP	75
342	Serbia_Mesolithic_IronGates	HG	Serbia	8763	7035-6590 calBCE (7874±72 BP, PSUAMS-2369 corrected for freshwater marine reservoir effect with Method 1 of Cook et al. 2002 with the modifications recommended by Cook et al. 2011)	44.640262	22.30333	MathiesonNature2018	Hajduka Vodenica	10.44583	606	5-25% AP	63
343	Serbia_Mesolithic_IronGates	HG	Serbia	8740	7045-6535 calBCE (7870±78 BP, PSUAMS-2295 corrected for freshwater marine reservoir effect with Method 1 of Cook et al. 2002 with the modifications recommended by Cook et al. 2011)	44.53368	22.05032	MathiesonNature2018	Vlasac	10.3125	510	5-25% AP	65
344	Romania_Mesolithic_IronGates	HG	Romania	8704	7022-6485 calBCE (8277±34 BP, MAMS-28615, after marine reservoir correction)	44.517	22.722	MathiesonNature2018	Ostrovul Corbului	11.22917	539	5-25% AP	42
345	Romania_Mesolithic_IronGates	HG	Romania	8697	7021-6473 calBCE [7812±69 BP, freshwater reservoir correction using Method 1 of Cook et al. 2002 using ORAU _15N value for 8302±32 BP which is a weighted average of (8305±50 BP, OxA-31598), (8300±40 BP, PSUAMS-1749), (8335±45 BP, PSUAMS-1904)]	44.517	22.722	MathiesonNature2018	Ostrovul Corbului	11.22917	539	5-25% AP	42
346	Anatolia_TepecikCiftlik_N_o.SG	N	Turkey	8643	6750-6635 calBCE (7750±30 BP, Beta-410030)	38.172218	34.49387	KilincCurrentBiology2016	Tepecik Ciftlik	8.72083	451	5-25% AP	1570
347	Romania_Mesolithic_IronGates	HG	Romania	8600	7000-6300 BCE	44.629711	22.6125561	MathiesonNature2018	Schela Cladovei	10.875	515	5-25% AP	75
348	Serbia_Mesolithic_IronGates	HG	Serbia	8506	6636-6476 calBCE (7725±40 BP, OxA-20702)	44.53368	22.05032	MathiesonNature2018	Vlasac	10.3125	510	5-25% AP	65
349	Serbia_Mesolithic_IronGates	HG	Serbia	8505	6645-6465 calBCE (7728±51 BP, PSUAMS-2382 corrected for freshwater marine reservoir effect with Method 1 of Cook et al. 2002 with the modifications recommended by Cook et al. 2011)	44.53368	22.05032	MathiesonNature2018	Vlasac	10.3125	510	5-25% AP	65
350	Serbia_Mesolithic_IronGates	HG	Serbia	8458	6615-6400 calBCE (7643±63 BP, PSUAMS-2380 corrected for freshwater marine reservoir effect with Method 1 of Cook et al. 2002 with the modifications recommended by Cook et al. 2011)	44.53368	22.05032	MathiesonNature2018	Vlasac	10.4	535	5-25% AP	65
351	Serbia_Mesolithic_IronGates	HG	Serbia	8455	6635-6375 calBCE (7625±71 BP, PSUAMS-2381 corrected for freshwater marine reservoir effect with Method 1 of Cook et al. 2002 with the modifications recommended by Cook et al. 2011)	44.53368	22.05032	MathiesonNature2018	Vlasac	10.4	535	5-25% AP	65
352	Serbia_Mesolithic_IronGates	HG	Serbia	8450	7100-5900 BCE	44.53368	22.05032	MathiesonNature2018	Vlasac	10.4	535	5-25% AP	65
353	Serbia_Mesolithic_IronGates_published	HG	Serbia	8363	6570-6255 calBCE (7570±63 BP, PSUAMS-2385 corrected for freshwater marine reservoir effect with Method 1 of Cook et al. 2002 with the modifications recommended by Cook et al. 2011)	44.53368	22.05032	MathiesonNature2018	Vlasac	10.4	535	5-25% AP	65
354	Serbia_Mesolithic_IronGates	HG	Serbia	8325	6500-6250 BCE	44.53368	22.05032	MathiesonNature2018	Vlasac	10.4	535	5-25% AP	65
355	Anatolia_N	N	Turkey	8300	6500-6200 BCE	40.3037	29.6085	MathiesonNature2015	Northwest Anatolia, Marmara, Barcın	12.925	673	25-50% AP	295
356	Anatolia_TepecikCiftlik_N.SG	N	Turkey	8295	6430-6260 calBCE (7400±30 BP, Beta-410033)	38.172218	34.49387	KilincCurrentBiology2016	Tepecik Ciftlik	8.80833	457	5-25% AP	1570
357	Anatolia_N	N	Turkey	8288	6424-6251 calBCE (7475±30 BP, PSUAMS-2297)	40.3037	29.6085	MathiesonNature2015	Northwest Anatolia, Marmara, Barcın	12.925	673	25-50% AP	295
358	Anatolia_N_published	N	Turkey	8281	6426-6236 calBCE (7460±50 BP, Poz-82231)	40.3037	29.6085	MathiesonNature2015	Northwest Anatolia, Marmara, Barcın	12.925	673	25-50% AP	295
359	Anatolia_N.SG	N	Turkey	8279	6419-6238 calBCE (7457±44 BP, UBA-29838)	40.3037	29.6085	HofmanovaPNAS2016	Northwest Anatolia, Marmara, Barcın	12.925	673	25-50% AP	295
360	Anatolia_N	N	Turkey	8273	6402-6243 calBCE (7455±30 BP, PSUAMS-2299)	40.3037	29.6085	MathiesonNature2015	Northwest Anatolia, Marmara, Barcın	12.925	673	25-50% AP	295
361	Anatolia_N_published	N	Turkey	8254	6376-6231 calBCE (7415±30 BP, PSUAMS-2104)	40.3037	29.6085	MathiesonNature2015	Northwest Anatolia, Marmara, Barcın	12.925	673	25-50% AP	295
362	Anatolia_N	N	Turkey	8251	6374-6227 calBCE (7405±30 BP, PSUAMS-2105)	40.3037	29.6085	MathiesonNature2015	Northwest Anatolia, Marmara, Barcın	12.925	673	25-50% AP	295
363	Anatolia_TepecikCiftlik_N.SG	N	Turkey	8230	6345-6215 calBCE (7280±30 BP, Beta-410035)	38.172218	34.49387	KilincCurrentBiology2016	Tepecik Ciftlik	8.80833	457	5-25% AP	1570
364	Anatolia_N_published	N	Turkey	8195	6387-6103 calBCE (7385±40 BP, PSUAMS-1964)	40.3037	29.6085	MathiesonNature2015	Northwest Anatolia, Marmara, Barcın	12.925	673	25-50% AP	295
365	Serbia_Mesolithic_IronGates	HG	Serbia	8156	6361-6050 calBCE (7315±63 BP, OxA-16942, corrected for Freshwater Reservoir Effect)	44.640262	22.30333	MathiesonNature2018	Hajduka Vodenica	10.53333	634	5-25% AP	63
366	Serbia_Mesolithic_IronGates_published	HG	Serbia	8123	6355-5990 calBCE (7264±80 BP, OxA-16941, on Burial 20 - skull]	44.640262	22.30333	MathiesonNature2018	Hajduka Vodenica	10.53333	634	5-25% AP	63
367	Serbia_Mesolithic_IronGates	HG	Serbia	8115	6340-5990 calBCE (7260±76 BP, PSUAMS-2360 corrected for freshwater marine reservoir effect with Method 1 of Cook et al. 2002 with the modifications recommended by Cook et al. 2011)	44.640262	22.30333	MathiesonNature2018	Hajduka Vodenica	10.53333	634	5-25% AP	63
368	Ukraine_Mesolithic	HG	Ukraine	8110	6392-5927 calBCE (7270±110 BP, OxA-6161)	48.91422	33.76493	MathiesonNature2018	Dereivka I	7.23333	477	5-25% AP	83
369	Ukraine_N	N	Ukraine	8109	6248-6070 calBCE (7320±40 BP, Poz-81154)	47.434167	35.276389	MathiesonNature2018	Vasil'evka	8.65417	428	5-25% AP	43
370	Anatolia_N_sister.I0736_published	N	Turkey	8106	6231-6081 calBCE (7310±30 BP, PSUAMS-2298)	40.3037	29.6085	MathiesonNature2015	Northwest Anatolia, Marmara, Barcın	12.925	673	25-50% AP	295
371	Anatolia_N	N	Turkey	8097	6221-6073 calBCE (7285±30 BP, PSUAMS-2103)	40.3037	29.6085	MathiesonNature2015	Northwest Anatolia, Marmara, Barcın	12.925	673	25-50% AP	295
372	Anatolia_N	N	Turkey	8092	6220-6064 calBCE (7272±34 BP, Tubitak-0455 [redated after receiving a date of 9650-9291 calBCE (9935±35 BP, PSUAMS-3180) that does not fit the archaeological context; the new date is consistent with other samples at the same site and suggests that the older date may be a product of a sample mixup]	40.3037	29.6085	MathiesonNature2015	Northwest Anatolia, Marmara, Barcın	12.925	673	25-50% AP	295
373	Anatolia_N	N	Turkey	8086	6215-6056 calBCE (7255±30 BP, PSUAMS-2952)	40.3037	29.6085	MathiesonNature2015	Northwest Anatolia, Marmara, Barcın	12.925	673	25-50% AP	295
374	Anatolia_N_published	N	Turkey	8081	6211-6051 calBCE (7245±25 BP, PSUAMS-2954)	40.3	29.56666667	MathiesonNature2015	Marmara, Bursa, Barcın	13.05417	646	5-25% AP	284
375	Anatolia_N.SG	N	Turkey	8071	6212-6030 calBCE (7238±38 BP, UBA-29837)	40.3037	29.6085	HofmanovaPNAS2016	Northwest Anatolia, Marmara, Barcın	12.925	673	25-50% AP	295
376	Anatolia_N_published	N	Turkey	8060	6207-6012 calBCE (7215±30 BP, PSUAMS-2953)	40.3	29.56666667	MathiesonNature2015	Marmara, Bursa, Barcın	13.05417	646	5-25% AP	284
377	Serbia_Mesolithic_IronGates	HG	Serbia	8058	6220-5995 calBCE (7209±57 BP, PSUAMS-2374 corrected for freshwater marine reservoir effect with Method 1 of Cook et al. 2002 with the modifications recommended by Cook et al. 2011)	44.640262	22.30333	MathiesonNature2018	Hajduka Vodenica	10.53333	634	5-25% AP	63
378	Serbia_EN_published	N	Serbia	8017	6222-5912 calBCE (7179±73 BP, OxA-25211, corrected for Freshwater Reservoir Effect)	44.552924	22.027563	MathiesonNature2018	Lepenski Vir	10.825	551	5-25% AP	94
379	Serbia_EN_published	N	Serbia	8006	6205-5907 calBCE (7155±54 BP, OxA-25210, corrected for Freshwater Reservoir Effect)	44.552924	22.027563	MathiesonNature2018	Lepenski Vir	10.825	551	5-25% AP	94
380	Serbia_Mesolithic_IronGates	HG	Serbia	8001	6224-5878 calBCE (7158±85 BP, AA-57770, corrected for Freshwater Reservoir Effect)	44.595879	22.010568	MathiesonNature2018	Padina	10.43333	628	5-25% AP	184
381	Serbia_Mesolithic_IronGates_brother.I4880	HG	Serbia	8000	6200-5900 BCE	44.53368	22.05032	MathiesonNature2018	Vlasac	10.4	535	5-25% AP	65
382	Shulaveri–Shomu culture	N	Georgia	8000		41.39574308	44.80181727		Shulavris Gora	11.12917	641	5-25% AP	384
383	Shulaveri–Shomu culture	N	Georgia	8000		41.45833792	44.68857669		Arukhlo	10.89583	642	5-25% AP	414
384	Shulaveri–Shomu culture	N	Georgia	8000		41.39052111	44.82085783		Gadachrili Gora	11.19167	640	5-25% AP	363
385	Shulaveri–Shomu culture	N	Armenia	8000		40.13567347	44.23481487		Aratashen	9.61667	479	5-25% AP	851
386	Shulaveri–Shomu culture	N	Armenia	8000		40.10155631	44.29415893		Aknashen	9.73333	473	5-25% AP	836
387	Shulaveri–Shomu culture	N	Azerbaijan	8000		40.97012892	45.70513805		Göytepe	11.27083	624	5-25% AP	422
388	Shulaveri–Shomu culture	N	Azerbaijan	8000		41.124444	45.458333		Shomu-Tepe	11.6375	591	5-25% AP	332
389	Shulaveri–Shomu culture	N	Azerbaijan	8000		41.072778	45.305		Baba-dervis	11.1625	588	5-25% AP	400
390	Shulaveri–Shomu culture	N	Azerbaijan	8000		39.270278	45.451944		Kültepe I	10.10833	466	5-25% AP	919
391	Shulaveri–Shomu culture	N	Azerbaijan	8000		39.906389	47.421667		Kamiltepe	14.13333	503	5-25% AP	58
392	Shulaveri–Shomu culture	N	Azerbaijan	8000		40.156111	47.0225		Ilanly Tepe	13.02917	611	5-25% AP	200
393	Shulaveri–Shomu culture	N	Azerbaijan	8000		39.336944	48.4275		Alikemek Tepesi	14.3875	559	5-25% AP	47
394	Shulaveri–Shomu culture	N	Azerbaijan	8000		40.941843	45.832781		Mentesh Tepe	11.63333	615	5-25% AP	357
395	Bulgaria_MalakPreslavets_N	N	Bulgaria	7983	6081-5984 calBCE (7162±35 BP, OxA-32532) (Clive Bonsall would like to publish date before we do)	43.98	26.4	MathiesonNature2018	Malak Preslavets	11.20833	566	5-25% AP	33
396	Bulgaria_MalakPreslavets_N_published	N	Bulgaria	7980	6070-5990 calBCE (7160±30 BP, PSUAMS-2341)	43.98	26.4	MathiesonNature2018	Malak Preslavets	11.20833	566	5-25% AP	33
397	Bulgaria_MalakPreslavets_N_1d.rel.I1108	N	Bulgaria	7934	6077-5891 calBCE [6077-5929 calBCE (OxA-32534), 6027-5891 calBCE (OxA-32537)] (Clive Bonsall would like to publish date before we do)	43.98	26.4	MathiesonNature2018	Malak Preslavets	11.20833	566	5-25% AP	33
398	Anatolia_N	N	Turkey	7930	6067-5892 calBCE (7110±50 BP, Poz-82177)	40.3037	29.6085	MathiesonNature2015	Northwest Anatolia, Marmara, Barcın	12.925	673	25-50% AP	295
399	Iran_C_HajjiFiruz	CA	Iran	7908	6016-5899 calBCE (7080±30 BP, PSUAMS-2163)	36.9944	45.4744	NarasimhanPattersonScience2019	Hajji Firuz	11.20833	532	5-25% AP	1294
400	Iran_C_HajjiFiruz	CA	Iran	7906	6013-5898 calBCE (7075±30 BP, PSUAMS-2345)	36.9944	45.4744	NarasimhanPattersonScience2019	Hajji Firuz	11.20833	532	5-25% AP	1294
401	Bulgaria_Dzhulyunitsa_N	N	Bulgaria	7905	6022-5887 calBCE (7075±37 BP, OxA-32777)	43.16089	25.88341	MathiesonNature2018	Veliko Tarnovo, Dzhulyunitsa	11.4875	538	5-25% AP	66
402	Serbia_Mesolithic_IronGates_o	HG	Serbia	7901	6061-5841 calBCE (7078±85 BP, AA-57769, corrected for Freshwater Reservoir Effect)	44.595879	22.010568	MathiesonNature2018	Padina	10.43333	628	5-25% AP	184
403	Bulgaria_N_published	N	Bulgaria	7900	6000-5900 BCE	42.1	25.75	MathiesonNature2018	Yabalkovo	12.10833	646	5-25% AP	153
404	Greece_N	N	Greece	7892	6005-5879 calBCE (7050±30 BP, PSUAMS-2682)	36.63833333	22.3825	MathiesonNature2018	Diros, Alepotrypa Cave	16.79583	892	Steppe	31
405	Bulgaria_N_published	N	Bulgaria	7889	6034-5843 calBCE (7070±50 BP, Poz-81119)	43.16089	25.88341	MathiesonNature2018	Veliko Tarnovo, Dzhulyunitsa	11.4875	538	5-25% AP	66
406	Bulgaria_N_published	N	Bulgaria	7885	6032-5837 calBCE (7060±50 BP, Poz-81112)	43.374337	23.729298	MathiesonNature2018	Ohoden	11.04583	616	5-25% AP	192
407	Bulgaria_MalakPreslavets_N	N	Bulgaria	7875	6004-5846 calBCE (7044±38 BP, OxA-32530) (Clive Bonsall would like to publish date before we do)	43.98	26.4	MathiesonNature2018	Malak Preslavets	11.20833	566	5-25% AP	33
408	Serbia_Mesolithic_IronGates	HG	Serbia	7872	6006-5838 calBCE (7035±40 BP, OxA-16544)	44.53368	22.05032	MathiesonNature2018	Vlasac	10.4	535	5-25% AP	65
409	Bulgaria_MalakPreslavets_N_published	N	Bulgaria	7845	5984-5806 calBCE (7000±30 BP, PSUAMS-2340)	43.98	26.4	MathiesonNature2018	Malak Preslavets	11.20833	566	5-25% AP	33
410	Bulgaria_MalakPreslavets_N	N	Bulgaria	7828	5984-5771 calBCE (6990±40 BP, PSUAMS-2221)	43.98	26.4	MathiesonNature2018	Malak Preslavets	11.20833	566	5-25% AP	33
411	Bulgaria_MalakPreslavets_N	N	Bulgaria	7817	5977-5756 calBCE (6795±35 BP, OxA-32547) (Clive Bonsall would like to publish date before we do)	43.98	26.4	MathiesonNature2018	Malak Preslavets	11.20833	566	5-25% AP	33
412	Serbia_Mesolithic_IronGates	HG	Serbia	7813	6000-5725 calBCE (6979±75 BP, PSUAMS-2384 corrected for freshwater marine reservoir effect with Method 1 of Cook et al. 2002 with the modifications recommended by Cook et al. 2011)	44.53368	22.05032	MathiesonNature2018	Vlasac	10.4	535	5-25% AP	65
413	Macedonia_N	N	North Macedonia	7807	5979-5735 calBCE (6960±50 BP, Poz-82188)	41.9	21.35	MathiesonNature2018	Skopje, Sopište, Govrlevo	10.10833	524	5-25% AP	603
414	Serbia_Mesolithic_IronGates	HG	Serbia	7803	5995-5710 calBCE (6955±76 BP, PSUAMS-2383 corrected for freshwater marine reservoir effect with Method 1 of Cook et al. 2002 with the modifications recommended by Cook et al. 2011)	44.53368	22.05032	MathiesonNature2018	Vlasac	10.4	535	5-25% AP	65
415	Iran_C_HajjiFiruz	CA	Iran	7756	5887-5724 calBCE (6915±40 BP, PSUAMS-2126)	36.9944	45.4744	NarasimhanPattersonScience2019	Hajji Firuz	11.20833	532	5-25% AP	1294
416	Bulgaria_MalakPreslavets_N	N	Bulgaria	7752	5877-5727 calBCE (6914±34 BP, OxA-32542) (Clive Bonsall would like to publish date before we do)	43.98	26.4	MathiesonNature2018	Malak Preslavets	11.20833	566	5-25% AP	33
417	Hungary_EN_Koros	N	Hungary	7700	6000-5500 BCE	47.18283	20.3509	LipsonNature2017	Törökszentmiklós-Tiszapüspöki Karancs háromág 3	9.15417	538	5-25% AP	84
418	Hungary_EN_Koros_o_lc	N	Hungary	7700	6000-5500 BCE	47.559165	20.721246	LipsonNature2017	Tiszaszolos-Domaháza	8.9125	542	5-25% AP	89
419	Hungary_EN_Starcevo_o_published	N	Hungary	7700	5832-5667 calBCE (6857±31 BP, MAMS-11935)	46.208562	18.700047	LipsonNature2017	Alsonyek-Bataszek, Mérnöki telep	9.38333	551	5-25% AP	91
420	Croatia_MN_Sopot	N	Croatia	7698	5837-5659 calBCE (6850±40, Poz-90129)	45.338767	18.698861	MathiesonNature2018	Beli Manastir-Popova zemlja	10.05833	685	25-50% AP	87
421	Serbia_N	N	Serbia	7684	5836-5632 calBCE (6829±53 BP, AA-58320, corrected for Freshwater Reservoir Effect)	44.552924	22.027563	MathiesonNature2018	Lepenski Vir	10.825	551	5-25% AP	94
422	Bulgaria_MalakPreslavets_N_published	N	Bulgaria	7675	5808-5642 calBCE (6796±36 BP, OxA-32540) (Clive Bonsall would like to publish date before we do)	43.98	26.4	MathiesonNature2018	Malak Preslavets	11.20833	566	5-25% AP	33
423	Romania_Mesolithic	HG	Romania	7670	5810-5630 calBCE (6829±47 BP, PSUAMS-2334 corrected for freshwater marine reservoir effect with Method 1 of Cook et al. 2002 with the modifications recommended by Cook et al. 2011)	44.027196	25.392494	MathiesonNature2018	Magura Buduiasca, Teleor 3	11.27917	560	5-25% AP	55
424	Hungary_EN_HG_Koros	N	Hungary	7660	5780-5640 calBCE (6835±34 BP, OxA-23757)	47.559165	20.721246	MathiesonNature2015 (capture of same sample shotgunned in Gamba2014)	Tiszaszolos-Domaháza	8.9125	542	5-25% AP	89
425	Bulgaria_MalakPreslavets_N	N	Bulgaria	7635	5733-5636 calBCE (6796±36 BP, OxA-32539) (Clive Bonsall would like to publish date before we do)	43.98	26.4	MathiesonNature2018	Malak Preslavets	11.20833	566	5-25% AP	33
426	Bulgaria_Krepost_N	N	Bulgaria	7622	5718-5626 calBCE (6760±33 BP, OxA-31444)	42.02	25.6	MathiesonNature2018	Krepost	12.27083	614	5-25% AP	151
427	Romania_EN	N	Romania	7621	5715-5626 calBCE (6755±30 BP, PSUAMS-1747)	45.466	27.01	MathiesonNature2018	Cotatcu	8.89583	512	5-25% AP	286
428	Bulgaria_N_published	N	Bulgaria	7601	5726-5575 calBCE (6750±40 BP, Poz-81117)	42.1	25.75	MathiesonNature2018	Yabalkovo	12.10833	646	5-25% AP	153
429	Serbia_EN_Starcevo	N	Serbia	7600	6000-5300 BCE	44.48638889	21.07611111	MathiesonNature2018	Saraorci-Jezava	11.13333	553	5-25% AP	82
430	Hungary_EN_Starcevo	N	Hungary	7600	5800-5500 BCE	45.993	18.58127	LipsonNature2017	Lánycsók, Gata-Csatola	9.34167	613	5-25% AP	125
431	Hungary_EN_HG_Koros	N	Hungary	7592	5736-5547 calBCE (6740±60 BP, deb-11804)	47.559165	20.721246	LipsonNature2017	Tiszaszolos-Domaháza	8.9125	542	5-25% AP	89
432	Hungary_EN_Koros	N	Hungary	7590	5710-5570 calBCE (6726±35 BP, OxA-28101)	47.318741	21.527443	MathiesonNature2015 (capture of same sample shotgunned in Gamba2014)	Berettyóújfalu-Morotva-Liget	9.06667	538	5-25% AP	90
433	Hungary_EN_Starcevo_all	N	Hungary	7580	5704-5556 calBCE (6704±34 BP, MAMS-11933)	46.208562	18.700047	LipsonNature2017	Alsonyek-Bataszek, Mérnöki telep	9.38333	551	5-25% AP	91
434	Hungary_EN_Koros	N	Hungary	7574	5706-5541 calBCE (6700±40 BP, Poz-83628)	47.191612	20.402331	LipsonNature2017	Törökszentmiklos, Road 4, site 3	9.16667	534	5-25% AP	79
435	Hungary_EN_Starcevo	N	Hungary	7569	5702-5536 calBCE (6695±40 BP, MAMS-11939 )	46.208562	18.700047	MathiesonNature2015 (1240k of same same sample with 390k in HaakLazaridis2015)	Alsonyek-Bataszek, Mérnöki telep	9.38333	551	5-25% AP	91
436	Hungary_EN_Starcevo	N	Hungary	7544	5641-5547 calBCE (6677±27 BP, MAMS-11928)	46.208562	18.700047	LipsonNature2017	Alsonyek-Bataszek, Mérnöki telep	9.38333	551	5-25% AP	91
437	Ukraine_N	N	Ukraine	7529	5636-5521 calBCE (6655±35 BP, PSUAMS-1907)	47.9543	35.3893	MathiesonNature2018	Volniensky, Vilnianka	7.925	486	5-25% AP	97
438	Bulgaria_N	N	Bulgaria	7505	5619-5491 calBCE (6615±30 BP, PSUAMS-1836)	43.16089	25.88341	MathiesonNature2018	Veliko Tarnovo, Dzhulyunitsa	11.4875	538	5-25% AP	66
439	Ukraine_N_1d.rel.I5870	N	Ukraine	7466	5559-5473 calBCE (6550±30 BP, PSUAMS-4008)	47.9543	35.3893	MathiesonNature2018	Volniensky, Vilnianka	8.47917	513	5-25% AP	97
440	Serbia_EN	N	Serbia	7440	5604-5376 calBCE (6520±40 BP, Poz-82186)	44.9	19.75	MathiesonNature2018	Vojvodina, Hrtkovci, Gomolova	10.7125	670	25-50% AP	76
441	Ukraine_N_published	N	Ukraine	7392	5507-5376 calBCE (6490±25 BP, PSUAMS-2300)	47.9543	35.3893	MathiesonNature2018	Volniensky, Vilnianka	8.47917	513	5-25% AP	97
442	Ukraine_N_published	N	Ukraine	7382	5489-5375 calBCE (6485±25 BP, PSUAMS-2808)	47.9543	35.3893	MathiesonNature2018	Volniensky, Vilnianka	8.47917	513	5-25% AP	97
443	Hungary_MN_ALPc_Szatmar	N	Hungary	7371	5481-5361 calBCE (6449±30 BP, BRAMS-1302)	47.78134	20.58258	LipsonNature2017	Mezkövesd-Mocsolyás	9.24167	563	5-25% AP	105
444	Ukraine_N	N	Ukraine	7360	5475-5344 calBCE (6430±25 BP, PSUAMS-2684)	47.9543	35.3893	MathiesonNature2018	Volniensky, Vilnianka	8.47917	513	5-25% AP	97
445	Greece_Peloponnese_N_all	N	Greece	7359	5479-5338 calBCE (6441±38 BP, OxA-22012)	36.63833333	22.3825	LazaridisNature2017	Diros, Alepotrypa Cave	17.00833	904	Steppe	31
446	Ukraine_N	N	Ukraine	7351	5473-5329 calBCE (6420±35 BP, PSUAMS-1911)	48.91422	33.76493	MathiesonNature2018	Dereivka I	7.9125	505	5-25% AP	83
447	Ukraine_N	N	Ukraine	7350	5473-5326 calBCE (6420±40 BP, Poz-81153)	48.133333	35.083333	MathiesonNature2018	Vovnigi	8.59583	460	5-25% AP	78
448	Hungary_MN_ALPc_Szatmar	N	Hungary	7350	5500-5300 BCE	47.78134	20.58258	LipsonNature2017	Mezkövesd-Mocsolyás	9.24167	563	5-25% AP	105
449	Ukraine_N_published	N	Ukraine	7349	5469-5328 calBCE (6410±25 BP, PSUAMS-2302)	47.9543	35.3893	MathiesonNature2018	Volniensky, Vilnianka	8.47917	513	5-25% AP	97
450	Ukraine_N_published	N	Ukraine	7346	5469-5322 calBCE (6400±25 BP, PSUAMS-2809)	47.9543	35.3893	MathiesonNature2018	Volniensky, Vilnianka	8.47917	513	5-25% AP	97
451	Ukraine_N_published	N	Ukraine	7341	5467-5315 calBCE (6385±25 BP, PSUAMS-2807)	47.9543	35.3893	MathiesonNature2018	Volniensky, Vilnianka	8.47917	513	5-25% AP	97
452	Ukraine_N_1d.rel.I4114_published	N	Ukraine	7338	5465-5310 calBCE (6375±20 BP, PSUAMS-2687)	48.91422	33.76493	MathiesonNature2018	Dereivka I	7.9125	505	5-25% AP	83
453	Bulgaria_C	CA	Bulgaria	7336	5466-5305 calBCE (6370±25 BP, PSUAMS-2342)	43.139507	25.610236	MathiesonNature2018	Samovodene	11.4875	632	5-25% AP	111
454	Ukraine_N_published	N	Ukraine	7334	5467-5301 calBCE (6365±30 BP, PSUAMS-3981)	47.9543	35.3893	MathiesonNature2018	Volniensky, Vilnianka	8.47917	513	5-25% AP	97
455	Ukraine_N	N	Ukraine	7289	5460-5218 calBCE (6330±35 BP, PSUAMS-1908)	48.91422	33.76493	MathiesonNature2018	Dereivka I	7.9125	505	5-25% AP	83
456	Ukraine_N_son.I1732.SG	N	Ukraine	7250	5400-5200 BCE [based on being son of I1732 at 5364-5213 calBCE (6300±40 BP, Poz-81130); note that the sample has a direct date of 4519-4343 calBCE (Poz-83446) from Jones et al.2019 but it is possible that the 14C lab mixed up the sample]	48.133333	35.083333	JonesCurrentBiology2017	Vovnigi	8.59583	460	5-25% AP	78
457	Ukraine_N_1d.rel.I5881_published	N	Ukraine	7250	5374-5226 calBCE (6340±25 BP, PSUAMS-2688)	48.91422	33.76493	MathiesonNature2018	Dereivka I	7.9125	505	5-25% AP	83
458	Hungary_MN_Vinca	N	Hungary	7242	5359-5224 calBCE (6321±28 BP, MAMS-14830)	45.5853	18.30771	LipsonNature2017	Versend-Gilencsa	10.12083	695	25-50% AP	103
459	Ukraine_N	N	Ukraine	7239	5364-5213 calBCE (6300±40 BP, Poz-81130)	48.133333	35.083333	MathiesonNature2018	Vovnigi	8.59583	460	5-25% AP	78
460	Ukraine_N	N	Ukraine	7230	5345-5215 calBCE (6300±35 BP, PSUAMS-1909)	48.91422	33.76493	MathiesonNature2018	Dereivka I	7.9125	505	5-25% AP	83
461	Ukraine_N_published	N	Ukraine	7217	5314-5220 calBCE (6290±25 BP, PSUAMS-2829)	48.91422	33.76493	MathiesonNature2018	Dereivka I	7.9125	505	5-25% AP	83
462	Ukraine_N_brother.I8590_father.or.son.I3718	N	Ukraine	7215	5315-5215 calBCE (6280±30 BP, PSUAMS-4009)	48.91422	33.76493	MathiesonNature2018	Dereivka I	7.9125	505	5-25% AP	83
463	Ukraine_N_published	N	Ukraine	7200	6500-4000 BCE	47.9543	35.3893	MathiesonNature2018	Volniensky, Vilnianka	8.47917	513	5-25% AP	97
464	Hungary_MN_Vinca_published	N	Hungary	7151	5321-5081 calBCE (6267±33 BP, MAMS-14809)	45.5969	18.28247	LipsonNature2017	Szederkény Kukorica-dulo	10.10833	697	25-50% AP	94
465	Hungary_MN_Vinca	N	Hungary	7150	5400-5000 BCE	45.5853	18.30771	LipsonNature2017	Versend-Gilencsa	10.12083	695	25-50% AP	103
466	Hungary_MN_Vinca	N	Hungary	7150	5320-5080 calBCE (6264±34 BP, OxA-29050)	45.5969	18.28247	LipsonNature2017	Szederkény Kukorica-dulo	10.10833	697	25-50% AP	94
467	Hungary_MN_LBK_published	N	Hungary	7142	5309-5074 calBCE (6244±34 BP, SUERC-51459)	46.208562	18.700047	LipsonNature2017	Alsonyek-Bataszek, Mérnöki telep	9.7875	565	5-25% AP	91
468	Hungary_MN_ALPc	N	Hungary	7139	5306-5071 calBCE (6237±32 BP, OxA-27861)	47.846464	21.149429	MathiesonNature2015 (capture of same sample shotgunned in Gamba2014)	Polgár Ferenci hát	9.33333	572	5-25% AP	90
469	Hungary_MN_LBK	N	Hungary	7139	5301-5076 calBCE (6233±23 BP, MAMS-14145)	46.407091	18.742154	LipsonNature2017	Tolna-Mözs, M6TO026	9.70833	574	5-25% AP	93
470	Ukraine_N_father.or.son.I5883_published	N	Ukraine	7138	5299-5076 calBCE (6230±20 BP, PSUAMS-2831) [contradicts previous date of 4246-3785 calBCE (5190±90 BP, Ki-2177), but new date agrees with the first degree relative]	48.91422	33.76493	MathiesonNature2018	Dereivka I	7.9125	505	5-25% AP	83
471	Hungary_MN_ALPc_III_published	N	Hungary	7130	5302-5057 calBCE (6220±40 BP, Poz-83631)	47.85755	21.43239	LipsonNature2017	Hajdunánás, Eszlári út	9.29167	577	5-25% AP	98
472	Ukraine_N	N	Ukraine	7126	5291-5060 calBCE (6210±25 BP, PSUAMS-2810)	48.91422	33.76493	MathiesonNature2018	Dereivka I	7.9125	505	5-25% AP	83
473	Hungary_MN_ALPc	N	Hungary	7124	5291-5056 calBCE (6207±30 BP, OxA-27858)	47.524728	21.58557	MathiesonNature2015 (capture of same sample shotgunned in Gamba2014)	Debrecen Tocopart Erdoalja	9.43333	569	5-25% AP	109
474	Ukraine_N	N	Ukraine	7124	5286-5062 calBCE (6210±20 BP, PSUAMS-2830)	48.91422	33.76493	MathiesonNature2018	Dereivka I	7.9125	505	5-25% AP	83
475	Ukraine_N	N	Ukraine	7100	5500-4800 BCE	47.9543	35.3893	MathiesonNature2018	Volniensky, Vilnianka	8.47917	513	5-25% AP	97
476	Ukraine_N_published	N	Ukraine	7100	5500-4800 BCE	48.91422	33.76493	MathiesonNature2018	Dereivka I	7.9125	505	5-25% AP	83
477	Ukraine_N	N	Ukraine	7092	5301-4982 calBCE (6175±60 BP, OxA-6162)	48.91422	33.76493	MathiesonNature2018	Dereivka I	7.9125	505	5-25% AP	83
478	Ukraine_N_published	N	Ukraine	7089	5218-5059 calBCE (6190±20 BP, PSUAMS-2825)	48.91422	33.76493	MathiesonNature2018	Dereivka I	7.9125	505	5-25% AP	83
479	Hungary_MN_ALPc	N	Hungary	7061	5211-5011 calBCE (6153±33 BP, OxA-28020)	47.846464	21.149429	MathiesonNature2015 (capture of same sample shotgunned in Gamba2014)	Polgár Ferenci hát	9.33333	572	5-25% AP	90
480	Hungary_MN_ALPc_III	N	Hungary	7061	5221-5000 calBCE (6170±40 BP, Poz-83632)	47.85755	21.43239	LipsonNature2017	Hajdunánás, Eszlári út	9.29167	577	5-25% AP	98
481	Hungary_MN_ALPc_Bukk	N	Hungary	7060	5210-5010 calBCE (6185±34 BP, OxA-27732)	48.52	21.168	MathiesonNature2015 (capture of same sample shotgunned in Gamba2014)	Garadna	7.73333	685	25-50% AP	324
482	Ukraine_N	N	Ukraine	7056	5208-5003 calBCE (6140±25 BP, PSUAMS-2827)	48.91422	33.76493	MathiesonNature2018	Dereivka I	7.9125	505	5-25% AP	83
483	Hungary_MN_LBK	N	Hungary	7052	5211-4992 calBCE (6135±33 BP, MAMS-14821)	47.167	19.833	MathiesonNature2015 (capture of same sample shotgunned in Gamba2014)	Apc-Berekalya I	9.54167	560	5-25% AP	98
484	Hungary_MN_ALPc	N	Hungary	7050	5210-4990 calBCE (6164±64 BP,OxA-23763)	47.167	20.833	MathiesonNature2015 (capture of same sample shotgunned in Gamba2014)	Kompolt-Kigyoser	9.77083	550	5-25% AP	81
485	Hungary_MN_LBK	N	Hungary	7050	5300-4900 BCE	47.50163	18.910468	LipsonNature2017	Budakeszi, Sziliskert-Tangazdaság	8.95417	683	25-50% AP	213
486	Hungary_MN_ALBK_Szakalhat	N	Hungary	7050	5300-4900 BCE	47.45925	20.51282	LipsonNature2017	Pusztataskony Ledence 1	9.55	567	5-25% AP	87
487	Hungary_MN_ALPc_Tiszadob	N	Hungary	7050	5300-4900 BCE	48.00363	21.17651	LipsonNature2017	Tiszadob Ókenéz	9.2	573	5-25% AP	94
488	Hungary_MN_ALPc_Tiszadob	N	Hungary	7050	5300-4900 BCE	47.86071	21.00058	LipsonNature2017	Hejkürt, Lidl logisztikai központ	9.325	567	5-25% AP	90
489	Hungary_MN_ALPc_III	N	Hungary	7050	5300-4900 BCE	47.85755	21.43239	LipsonNature2017	Hajdunánás, Eszlári út	9.29167	577	5-25% AP	98
490	Hungary_MN_LBK	N	Hungary	7050	5300-4900 BCE	47.63868	17.36453	LipsonNature2017	Enese elkerül, Kóny, Proletár-dülö, M85 2	9.72917	681	25-50% AP	112
491	Hungary_MN_LBK_lc	N	Hungary	7050	5300-4900 BCE	46.736119	18.958091	LipsonNature2017	Bölcske, Gyorosvölgy	9.61667	575	5-25% AP	95
492	Hungary_MN_ALPc_Esztar	N	Hungary	7050	5300-4900 BCE	47.477645	21.503001	LipsonNature2017	Ebes, Sajtgyár	9.50417	564	5-25% AP	101
493	Hungary_MN_ALPc_Esztar	N	Hungary	7050	5300-4900 BCE	47.480426	21.501858	LipsonNature2017	Ebes, Zsongvölgy	9.50417	564	5-25% AP	104
494	Hungary_MN_ALPc_I	N	Hungary	7050	5300-4900 BCE	47.865071	21.125287	LipsonNature2017	Polgár, Piócás	9.32083	571	5-25% AP	90
495	Hungary_MN_ALPc_Szakalhat	N	Hungary	7050	5300-4900 BCE	47.178841	19.860515	LipsonNature2017	Cegléd 4/1	9.56667	559	5-25% AP	91
496	Hungary_MN_LBK	N	Hungary	7028	5208-4948 calBCE (6115±35 BP, Poz-82584)	46.20487	18.7004	LipsonNature2017	Bátaszék, Lajvér	9.7875	565	5-25% AP	89
497	Hungary_MN_LBK	N	Hungary	7026	5207-4944 calBCE (6110±30 BP, Beta-310038)	46.025398	18.325056	MathiesonNature2015 (1240k of same same sample with 390k in HaakLazaridis2015)	Szemely-Hegyes	9.55833	729	25-50% AP	174
498	Croatia_MN_Sopot	N	Croatia	7026	5207-4945 calBCE (6110±25 BP, PSUAMS-2691)	45.55101	18.746617	MathiesonNature2018	Osijek, Hermanov Vinograd	10.15833	668	25-50% AP	87
499	Hungary_MN_ALPc_Tiszadob	N	Hungary	7025	5208-4942 calBCE (6110±40 BP, Poz-83630)	48.00363	21.17651	LipsonNature2017	Tiszadob Ókenéz	9.2	573	5-25% AP	94
500	Hungary_MN_ALPc_Tiszadob	N	Hungary	7011	5209-4912 calBCE (6100±40 BP, Poz-88115)	47.86071	21.00058	LipsonNature2017	Hejkürt, Lidl logisztikai központ	9.325	567	5-25% AP	90
501	Ukraine_N_published	N	Ukraine	7001	5190-4911 calBCE (6080±25 BP, PSUAMS-2301)	47.9543	35.3893	MathiesonNature2018	Volniensky, Vilnianka	8.47917	513	5-25% AP	97
502	Ukraine_N_published	N	Ukraine	6998	5310-4785 calBCE (6110±120 BP, OxA-5031)	48.91422	33.76493	MathiesonNature2018	Dereivka I	7.9125	505	5-25% AP	83
503	Hungary_MN_Vinca	N	Hungary	6977	5202-4851 calBCE (6079±33 BP, MAMS-14808)	45.5969	18.28247	LipsonNature2017	Szederkény Kukorica-dulo	10.10833	697	25-50% AP	94
504	Hungary_LN_Sopot	N	Hungary	6969	5195-4842 calBCE (6060±40 BP, Poz-83633)	46.41594	18.91974	LipsonNature2017	Fajsz Garadomb	9.71667	590	5-25% AP	91
505	Russia_Khvalynsk_Eneolithic	CA	Russia	6906	5051-4860 calBCE (6070±25 BP, PSUAMS-4033)	52.22	48.1	MathiesonNature2015	Samara Oblast, Volga River Valley, Khvalynsk II	5.46667	451	Steppe	25
506	Hungary_LN_Sopot	N	Hungary	6889	5030-4848 calBCE (6049±29 BP, MAMS-14817)	46.204523	18.729916	LipsonNature2017	Alsónyék-elkerülö 2	9.80417	555	5-25% AP	87
507	Hungary_LN_Sopot	N	Hungary	6877	5016-4838 calBCE (6032±32 BP, MAMS-14814)	46.204523	18.729916	LipsonNature2017	Alsónyék-elkerülö 2	9.80417	555	5-25% AP	87
508	Hungary_LN_Sopot	N	Hungary	6875	5100-4750 BCE	46.41594	18.91974	LipsonNature2017	Fajsz Garadomb	9.71667	590	5-25% AP	91
509	Russia_Steppe_Eneolithic	CA	Russia	6863	5000-4100 BCE [4336-4178 calBCE (5397±28 BP, MAMS-110563, charcoal), 4991-4834 (6012±28 BP, MAMS-110564, bone]	43.822691	43.350278	WangNatureCommunications2019	Piedmont, Progress 2	9.11667	640	5-25% AP	548
510	Ukraine_N_o2_published	N	Ukraine	6824	4949-4799 calBCE (5995±25 BP, PSUAMS-2303)	48.91422	33.76493	MathiesonNature2018	Dereivka I	7.9125	505	5-25% AP	83
511	Russia_Khvalynsk_Eneolithic	CA	Russia	6807	4934-4780 calBCE (5960±25 BP, PSUAMS-4031)	52.22	48.1	MathiesonNature2015	Samara Oblast, Volga River Valley, Khvalynsk II	5.46667	451	Steppe	25
512	Hungary_LN_Sopot	N	Hungary	6773	4930-4715 calBCE (5930±40 BP, Beta-310040)	46.025398	18.325056	LipsonNature2017	Szemely-Hegyes	9.55833	729	25-50% AP	174
513	Hungary_LN_Sopot_lc	N	Hungary	6757	4904-4709 calBCE (5920±40 BP, Beta-310039)	46.025398	18.325056	LipsonNature2017	Szemely-Hegyes	9.55833	729	25-50% AP	174
514	Hungary_LN_Tisza_published	N	Hungary	6700	5000-4500 BCE	46.35587	20.27821	LipsonNature2017	Hódmez Vásárhely, Gorzsa Homokbánya	9.95	561	5-25% AP	76
515	Hungary_LN_Tisza	N	Hungary	6700	5000-4500 BCE	47.45925	20.51282	LipsonNature2017	Pusztataskony Ledence 1	9.55	567	5-25% AP	87
516	Hungary_LN_Tisza	N	Hungary	6700	5000-4500 BCE	46.3941	20.244951	LipsonNature2017	Hódmez Vásárhely, Kökénydomb Vörös Tanya, Budapest	9.92917	560	5-25% AP	78
517	Hungary_LN_Tisza	N	Hungary	6700	5000-4500 BCE	46.939581	21.20907	LipsonNature2017	Veszt-Mágor	9.91667	563	5-25% AP	87
518	Hungary_LN_Lengyel	N	Hungary	6691	4796-4685 calBCE (5861±26 BP, MAMS-14827)	47.102645	17.912987	LipsonNature2017	Veszprém, Jutasi út	8.975	645	25-50% AP	259
519	Iran_C_SehGabi	CA	Iran	6672	4831-4612 calBCE (5860±40 BP, Poz-81105)	34.5	47.96	LazaridisNature2016	Seh Gabi	13.07917	533	5-25% AP	1462
520	Hungary_LN_Lengyel_published	N	Hungary	6664	4826-4602 calBCE (5850±40 BP, Poz-82582)	47.51062	18.61693	LipsonNature2017	Csabdi, Télizöldes	9.17083	595	5-25% AP	205
521	Croatia_EN_Starcevo	N	Croatia	6624	4790-4558 calBCE (5830±40 BP, Poz-90127)	45.338767	18.698861	MathiesonNature2018	Beli Manastir-Popova zemlja	10.31667	702	25-50% AP	87
522	Bulgaria_C	CA	Bulgaria	6615	4725-4605 calBCE (5820±30 BP, Beta-432807)	43.09916667	26.71944444	MathiesonNature2018	Ivanovo	10.80417	543	5-25% AP	235
523	Croatia_MN_Sopot	N	Croatia	6600	4763-4536 calBCE (5790±40 BP, Poz-90128)	45.338767	18.698861	MathiesonNature2018	Beli Manastir-Popova zemlja	10.31667	702	25-50% AP	87
524	Hungary_LN_Lengyel	N	Hungary	6600	4800-4500 BCE	47.102645	17.912987	LipsonNature2017	Veszprém, Jutasi út	8.975	645	25-50% AP	259
525	Hungary_LN_Lengyel_son.I10619.son.I10624.halfbro.I10620.halfbro.I10621	N	Hungary	6600	4800-4500 BCE	46.20487	18.7004	LipsonNature2017	Bátaszék, Lajvér	9.7875	565	5-25% AP	89
526	Hungary_LN_Lengyel	N	Hungary	6600	4800-4500 BCE	47.51062	18.61693	LipsonNature2017	Csabdi, Télizöldes	9.17083	595	5-25% AP	205
527	Hungary_LN_Lengyel_published	N	Hungary	6600	4800-4500 BCE	47.01938	17.96243	LipsonNature2017	Felsörs, Bárókert	8.99583	672	25-50% AP	231
528	Ukraine_N	N	Ukraine	6585	4722-4548 calBCE (5795±35 BP, PSUAMS-1910)	48.91422	33.76493	MathiesonNature2018	Dereivka I	7.9125	505	5-25% AP	83
529	Bulgaria_Varna_C_contam	CA	Bulgaria	6577	4711-4542 calBCE [4711-4550 calBCE (5787±30 BP, OxA-13688), 4667-4542 calBCE (5755±24 BP, OxA-13688)]	43.2131	27.8644	MathiesonNature2018	Varna	12.08333	476	5-25% AP	25
530	Bulgaria_Varna_C	CA	Bulgaria	6571	4711-4530 calBCE (5766±36 BP, OxA 13848)	43.2131	27.8644	MathiesonNature2018	Varna	12.08333	476	5-25% AP	25
531	Croatia_MN_Sopot	N	Croatia	6569	4692-4546 calBCE (5770±25 BP, PSUAMS-2615)	45.55101	18.746617	MathiesonNature2018	Osijek, Hermanov Vinograd	10.15833	668	25-50% AP	87
532	Russia_Khvalynsk_Eneolithic	CA	Russia	6566	4689-4543 calBCE (5760±25 BP, PSUAMS-4032)	52.22	48.1	MathiesonNature2015	Samara Oblast, Volga River Valley, Khvalynsk II	5.46667	451	Steppe	25
533	Serbia_EN	N	Serbia	6557	4710-4504 calBCE (5760±40 BP, Poz-82185)	44.9	19.75	MathiesonNature2018	Vojvodina, Hrtkovci, Gomolova	10.7125	670	25-50% AP	76
534	Anatolia_Kumtepe_N_lc.SG	N	Turkey	6550	4900-4300 BCE	39.95	26.2	OmrakCurrentBiology2016	Kumtepe	15.53333	660	5-25% AP	11
535	Greece_Peloponnese_N	N	Greece	6550	5500-3700 BCE (based on other direct dates from the same site)	36.63833333	22.3825	MathiesonNature2018	Diros, Alepotrypa Cave	17.00833	904	Steppe	31
536	Iran_C_SehGabi	CA	Iran	6544	4696-4491 calBCE (5740±40 BP, Poz-81104)	34.5	47.96	LazaridisNature2016	Seh Gabi	13.07917	533	5-25% AP	1462
537	Bulgaria_Varna_C	CA	Bulgaria	6542	4685-4499 calBCE (5735±31 BP, OxA-24041, unpublished date wait until others publish it)	43.2131	27.8644	MathiesonNature2018	Varna	12.08333	476	5-25% AP	25
538	Bulgaria_C	CA	Bulgaria	6515	4679-4450 calBCE (5690±40 BP, Poz-83662)	43.05888889	26.76722222	MathiesonNature2018	Sushina	10.97917	524	5-25% AP	185
539	Russia_Caucasus_Eneolithic_sibling.I2056_sibling.I1722	CA	Russia	6499	4594-4504 calBCE (5718±29 BP, OxA-43740)	44.451315	40.102863	WangNatureCommunications2019	Unakozovskaya	10.09167	1289	50-75% AP	459
540	Bulgaria_Varna_C	CA	Bulgaria	6495	4683-4406 calBCE [4683-4488 calBCE (5720±29 BP, OxA 13685), 4550-4406 calBCE (5662±27 BP, MAMS-15095)]	43.2131	27.8644	MathiesonNature2018	Varna	12.03333	572	5-25% AP	25
541	Serbia_EN	N	Serbia	6483	4605-4460 calBCE (5700±30 BP, Beta-432798)	44.9	19.75	MathiesonNature2018	Vojvodina, Hrtkovci, Gomolova	10.925	776	25-50% AP	76
542	Bulgaria_C_published	CA	Bulgaria	6453	4550-4455 calBCE (5680±30 BP, Beta-432803)	43.05777778	26.98361111	MathiesonNature2018	Smyadovo	11.21667	627	5-25% AP	126
543	Bulgaria_C	CA	Bulgaria	6448	4545-4450 calBCE (5670±30 BP, Beta-432806)	43.05777778	26.98361111	MathiesonNature2018	Smyadovo	11.21667	627	5-25% AP	126
544	Bulgaria_C	CA	Bulgaria	6413	4551-4374 calBCE (5657±30 BP, OxA-13692)	43.2131	27.8644	MathiesonNature2018	Varna	12.03333	572	5-25% AP	25
545	Russia_Caucasus_Eneolithic_sibling.I2055_sibling.I2056	CA	Russia	6403	4502-4404 calBCE (5635±27 BP, OxA-43742)	44.451315	40.102863	WangNatureCommunications2019	Unakozovskaya	10.09167	1289	50-75% AP	459
546	Bulgaria_C	CA	Bulgaria	6400	4528-4371 calBCE (5632±24 BP, MAMS-28134)	42.232227	24.262688	MathiesonNature2018	Yunatsite	11.45833	674	25-50% AP	228
547	Hungary_LN_Lengyel	N	Hungary	6388	4505-4370 calBCE (5610±33 BP, MAMS-14826)	47.102645	17.912987	LipsonNature2017	Veszprém, Jutasi út	9.325	733	25-50% AP	259
548	Bulgaria_C	CA	Bulgaria	6388	4520-4356 calBCE (5610±40 BP, Poz-83493)	43.05777778	26.98361111	MathiesonNature2018	Smyadovo	11.21667	627	5-25% AP	126
549	Hungary_LN_Lengyel	N	Hungary	6380	4510-4350 calBCE (5610±33 BP, MAMS-14826)	47.102645	17.912987	LipsonNature2017	Veszprém, Jutasi út	9.325	733	25-50% AP	259
550	Hungary_LN_Lengyel	N	Hungary	6374	4491-4357 calBCE (5598±32 BP, MAMS-14819)	47.167	19.833	MathiesonNature2015 (capture of same sample shotgunned in Gamba2014)	Apc-Berekalya I	9.92083	630	5-25% AP	98
551	Bulgaria_C	CA	Bulgaria	6357	4455-4359 calBCE (5578±23 BP, MAMS-28135)	42.232227	24.262688	MathiesonNature2018	Yunatsite	11.45833	674	25-50% AP	228
552	Bulgaria_C	CA	Bulgaria	6353	4452-4354 calBCE (5565±25 BP, PSUAMS-1812)	43.16089	25.88341	MathiesonNature2018	Veliko Tarnovo, Dzhulyunitsa	11.525	657	25-50% AP	66
553	Bulgaria_C	CA	Bulgaria	6340	4445-4335 calBCE (5520±30 BP, Beta-432805)	43.05888889	26.76722222	MathiesonNature2018	Sushina	10.875	637	5-25% AP	185
554	Bulgaria_C_published	CA	Bulgaria	6307	4450-4264 calBCE (5500±40 BP, Poz-83501)	43.05888889	26.76722222	MathiesonNature2018	Sushina	10.875	637	5-25% AP	185
555	Bulgaria_C	CA	Bulgaria	6304	4448-4260 calBCE (5490±40 BP, Poz-93494)	43.05777778	26.98361111	MathiesonNature2018	Smyadovo	11.21667	627	5-25% AP	126
556	Hungary_EarlyC_Tiszapolgar_Bodrogkeresztur_published	CA	Hungary	6301	4444-4257 calBCE (5480±35 BP, Poz-83629)	47.191612	20.402331	LipsonNature2017	Törökszentmiklos, Road 4, site 3	10.0625	627	5-25% AP	79
557	Poland_BKG.SG	N	Poland	6250	4600-4000 BCE	50.67	21.38	FernandesScientificReports2018	Konary	7.70833	647	25-50% AP	230
558	Bulgaria_C	CA	Bulgaria	6242	4337-4246 calBCE (5425±25 BP, PSUAMS-1813)	43.16089	25.88341	MathiesonNature2018	Veliko Tarnovo, Dzhulyunitsa	11.525	657	25-50% AP	66
559	Hungary_C_Balaton_Lasinja	CA	Hungary	6238	4339-4237 calBCE (5418±29 BP, MAMS-14828)	47.102645	17.912987	LipsonNature2017	Veszprém, Jutasi út	9.325	733	25-50% AP	259
560	Russia_Steppe_Eneolithic	CA	Russia	6235	4332-4238 calBCE (5409±24 BP, MAMS-29823)	44.019962	43.155538	WangNatureCommunications2019	Piedmont, Vonjucka 1	9.29583	677	25-50% AP	479
561	Hungary_EarlyC_Tiszapolgar	CA	Hungary	6200	4500-4000 BCE	47.45925	20.51282	LipsonNature2017	Pusztataskony Ledence 1	9.95	639	5-25% AP	87
562	Romania_C	CA	Romania	6154	4331-4076 calBCE (5380±25 BP, PSUAMS-1832)	47.7467	22.395	MathiesonNature2018	Urziceni	9.52917	658	25-50% AP	114
563	Hungary_C_Balaton_Lasinja_published	CA	Hungary	6153	4333-4072 calBCE (5380±30 BP, Beta-310033)	47.63868	17.36453	LipsonNature2017	Enese elkerül, Kóny, Proletár-dülö, M85 2	10.09167	744	25-50% AP	112
564	Poland_BKG.SG	N	Poland	6151	4334-4068 calBCE (5380±35 BP, Poz-77330)	50.67	21.38	FernandesScientificReports2018	Konary	7.70833	647	25-50% AP	230
565	Russia_Steppe_Eneolithic	CA	Russia	6090	4233-4047 calBCE (5304±25 BP, MAMS-11210)	43.822691	43.350278	WangNatureCommunications2019	Piedmont, Progress 2	9.05833	742	25-50% AP	548
566	Hungary_MN	N	Hungary	6089	4232-4046 calBCE (5300±25 BP, PSUAMS-4035)	47.429954	19.051966	OlaldeNature2018	Szigetszentmiklos-Vozm-telep-dulo	9.84167	623	5-25% AP	98
567	Hungary_C_Balaton_Lasinja	CA	Hungary	6089	4232-4046 calBCE (5300±23 BP, MAMS-14132)	45.993	18.58127	LipsonNature2017	Lánycsók, Gata-Csatola	10.02083	725	25-50% AP	125
568	Hungary_C_Balaton_Lasinja	CA	Hungary	6050	4300-3900 BCE	46.407091	18.742154	LipsonNature2017	Tolna-Mözs, M6TO026	10.02083	663	25-50% AP	93
569	Hungary_C_Balaton_Lasinja	CA	Hungary	6050	4300-3900 BCE	46.204523	18.729916	LipsonNature2017	Alsónyék-elkerülö 2	10.09583	640	5-25% AP	87
570	Hungary_C_Balaton_Lasinja	CA	Hungary	6050	4300-3900 BCE	46.70991	17.23935	LipsonNature2017	Keszthely-Fenékpuszta, Pusztaszentegyházi dülö	10.25	800	25-50% AP	109
571	Hungary_Hunyadihalom_MCHA	N	Hungary	6046	4228-3963 calBCE (5230±40 BP, Poz-83638)	46.334774	19.053945	LipsonNature2017	Nemesnádudvar,Papföld	9.91667	709	25-50% AP	116
572	Ukraine_Eneolithic_SredniStog_o4	CA	Ukraine	5960	4045-3974 calBCE (5215±20 BP, PSUAMS-2832)	49.54067778	37.69799444	MathiesonNature2018	Alexandria	7.97917	513	5-25% AP	80
573	Israel_C	CA	Israel	5950	4500-3500 BCE	32.974167	35.331389	HarneyMayNatureCommunications2018	Upper Galilee, Pki'in	16.95417	993	Steppe	545
574	Greece_Peloponnese_N	N	Greece	5945	4043-3947 calBCE (5170±30 BP, Poz-81125)	37.423333	23.132222	MathiesonNature2018	Argolid, Franchthi Cave	16.99167	574	5-25% AP	67
575	Greece_Peloponnese_N	N	Greece	5847	3990-3804 calBCE (5130±30 BP, UCIAMS-186358)	36.63833333	22.3825	MathiesonNature2018	Diros, Alepotrypa Cave	17.34167	1031	Steppe	31
576	Anatolia_C	CA	Turkey	5776	3943-3708 calBCE (5016±31 BP, OxA-32776)	40.3037	29.6085	LazaridisNature2016	Northwest Anatolia, Marmara, Barcın	12.59583	801	25-50% AP	295
577	Greece_Peloponnese_N	N	Greece	5770	3933-3706 calBCE (5000±25 BP, UCIAMS-186359)	36.63833333	22.3825	MathiesonNature2018	Diros, Alepotrypa Cave	17.34167	1031	Steppe	31
578	Ukraine_Eneolithic_Trypillia_published	CA	Ukraine	5750	4000-3600 BCE	48.7225	25.880833	MathiesonNature2018	Verteba Cave	7.67083	690	25-50% AP	280
579	Ukraine_Eneolithic_Trypillia_published	CA	Ukraine	5736	3931-3640 calBCE [3705-3640 calBCE (4890±30 BP, Beta-432808), 3931-3670 calBCE (4985±30 BP, OxA-25991)]	48.7225	25.880833	MathiesonNature2018	Verteba Cave	7.67083	690	25-50% AP	280
580	Ukraine_Eneolithic_Trypillia	CA	Ukraine	5735	3911-3659 calBCE (4976±33 BP, OxA-26203)	48.7225	25.880833	MathiesonNature2018	Verteba Cave	7.67083	690	25-50% AP	280
581	Hungary_LateC_Protoboleraz	CA	Hungary	5730	3909-3651 calBCE (4960±40 BP, VERA-5402)	47.189141	20.004795	LipsonNature2017	Abony, Turjános-dülö	9.95833	637	5-25% AP	91
582	Romania_C	CA	Romania	5653	3761-3645 calBCE (4915±25 BP, PSUAMS-1746)	47.7467	22.395	MathiesonNature2018	Urziceni	9.52917	658	25-50% AP	114
583	Hungary_LateC_Protoboleraz	CA	Hungary	5650	3800-3600 BCE	47.189141	20.004795	LipsonNature2017	Abony, Turjános-dülö	9.95833	637	5-25% AP	91
584	Hungary_LateC_Protoboleraz_published	CA	Hungary	5649	3762-3636 calBCE (4890±35 BP, Poz-82205)	47.189141	20.004795	LipsonNature2017	Abony, Turjános-dülö	9.95833	637	5-25% AP	91
585	Ukraine_Eneolithic_Trypillian_published	CA	Ukraine	5647	3758-3636 calBCE (4888±32 BP, OxA-26204)	48.7225	25.880833	MathiesonNature2018	Verteba Cave	7.67083	690	25-50% AP	280
586	Iran_C_TepeHissar	CA	Iran	5569	3702-3536 calBCE (4850±30 BP, PSUAMS-2228)	36.15444444	54.38361111	NarasimhanPattersonScience2019	Tepe Hissar	13.52083	344	Steppe	1120
587	Iran_C_TepeHissar_published	CA	Iran	5541	3656-3526 calBCE (4820±30 BP, PSUAMS-1912)	36.15444444	54.38361111	NarasimhanPattersonScience2019	Tepe Hissar	13.52083	344	Steppe	1120
588	Iran_C_TepeHissar	CA	Iran	5530	3641-3519 calBCE (4780±30 BP, PSUAMS-1919)	36.15444444	54.38361111	NarasimhanPattersonScience2019	Tepe Hissar	13.52083	344	Steppe	1120
589	Croatia_LN_Starcevo	N	Croatia	5485	3710-3360 calBCE (4700±90 BP, Beta-187421)	45.488514	17.641285	MathiesonNature2018	Radovanci	8.8375	1166	50-75% AP	576
590	Hungary_LateC_Protoboleraz_published	CA	Hungary	5471	3658-3384 calBCE (4800±40 BP, Poz-82206)	47.189141	20.004795	LipsonNature2017	Abony, Turjános-dülö	10.075	622	5-25% AP	91
591	Iran_C_TepeHissar_lc	CA	Iran	5462	3639-3385 calBCE (4760±25 BP, PSUAMS-2346)	36.15444444	54.38361111	NarasimhanPattersonScience2019	Tepe Hissar	13.5	284	Steppe	1120
592	Ukraine_Eneolithic_SredniStog	CA	Ukraine	5456	3634-3377 calBCE (4725±25 BP, UCIAMS-186349)	48.91422	33.76493	MathiesonNature2018	Dereivka I	8.375	547	5-25% AP	83
593	Russia_Steppe_Maikop	BA	Russia	5456	3634-3377 calBCE (4726±31 BP, OxA-16147)	45.68833	43.26458	WangNatureCommunications2019	Kaspi steppe, Aygurskij 2	10.0875	484	5-25% AP	74
594	Turkmenistan_C_TepeAnau	CA	Turkmenistan	5450	4000-3000 BCE	37.872	58.225	NarasimhanPattersonScience2019	Turkestan, Tepe Anau	13.95	370	Steppe	654
595	Turkmenistan_C_Parkhai	CA	Turkmenistan	5450	3700-3300 BCE	38.348048	56.24543	NarasimhanPattersonScience2019	Parkhai II	14.73333	461	5-25% AP	525
596	Armenia_Caucasus_EBA_KuraAraxes	BA	Armenia	5450	3631-3369 calBCE (4695±40 BP, KIA44691)	40.866667	43.716667	WangNatureCommunications2019	South Caucasus mountains, Kaps	5	707	25-50% AP	1688
597	Russia_Steppe_Maikop	BA	Russia	5444	3619-3369 calBCE (4673±28 BP, MAMS-31143)	45.725651	43.986933	WangNatureCommunications2019	Kaspi steppe, Šarachalsun 6	10.09583	419	5-25% AP	43
598	Russia_Caucasus_Maikop_Novosvobodnaya	BA	Russia	5375	3499-3351 calBCE (4615±25 BP, PSUAMS-3881)	44.385019	40.394588	WangNatureCommunications2019	Klady, Dlinnaya Polyana	10.0125	1026	50-75% AP	502
599	Russia_Steppe_Maikop	BA	Russia	5272	3630-3013 calBCE [3359-3013 calBCE (4480±50 BP, GIN-11811), 3630-3372 calBCE (4698±32 BP, OxA-16182)]	45.68833	43.26458	WangNatureCommunications2019	Kaspi steppe, Aygurskij 2	10.0875	484	5-25% AP	74
600	Russia_Steppe_Maikop_o	BA	Russia	5207	3628-2885 calBCE [3628-3127 calBCE (4630±50 BP, GIN-10297), 3331-2885 calBCE (4370±70 BP, GIN-10953)]	45.685404	42.921448	WangNatureCommunications2019	North Caucasus steppe, Ipatovo 3	10.0375	499	5-25% AP	104
601	Russia_Caucasus_LateMaikop	BA	Russia	5186	3364-3107 calBCE (4544±25 BP, MAMS-29810)	43.905354	43.521883	WangNatureCommunications2019	Piedmont, Mar'inskaja 5	9.69167	679	25-50% AP	418
602	Hungary_LateC_Baden	CA	Hungary	5185	3367-3103 calBCE (4545±35 BP, Poz-83634)	47.62094	19.04494	LipsonNature2017	Budakalász, Luppa csárda	9.88333	586	5-25% AP	114
603	Hungary_LateC_Baden	CA	Hungary	5182	3360-3103 calBCE (4528±31 BP, DeA-14662)	46.665765	17.270774	LipsonNature2017	Vörs	10.42917	782	25-50% AP	109
604	Turkmenistan_C_Namazga.SG	CA	Turkmenistan	5181	3364-3097 calBCE (4528±40 BP, UBA-33659)	37.60098	59.328411	DamgaardScience2018	Kara-Depe	17.075	337	Steppe	197
605	Russia_Steppe_Maikop_o	BA	Russia	5180	3355-3105 calBCE (4524±22 BP, MAMS-29246)	45.725651	43.986933	WangNatureCommunications2019	Kaspi steppe, Šarachalsun 6	10.09583	419	5-25% AP	43
606	Hungary_LateC_Baden	CA	Hungary	5179	3359-3098 calBCE (4520±35 BP, Poz-83635)	47.31875	19.16692	LipsonNature2017	Alsonemedi	9.98333	646	25-50% AP	99
607	Hungary_LateC_Baden	CA	Hungary	5175	3600-2850 BCE	46.78469	17.731714	LipsonNature2017	Balatonlelle, Fels-Gamász	10.29167	732	25-50% AP	99
608	Hungary_LateC_Baden	CA	Hungary	5175	3600-2850 BCE	47.684976	19.918434	LipsonNature2017	Vámosgyörk, MHAT telep	9.82917	633	5-25% AP	110
609	Russia_LateMaikop_1d.rel.I11131.I11133	BA	Russia	5174	3347-3101 calBCE (4507±23 BP, MAMS-31142)	45.05	39.91	WangNatureCommunications2019	Sinjucha, Kuban steppe	11.88333	777	25-50% AP	59
610	Russia_LateMaikop_1d.rel.I11132.I11133	BA	Russia	5173	3346-3100 calBCE (4505±23 BP, MAMS-31141)	45.05	39.91	WangNatureCommunications2019	Sinjucha, Kuban steppe	11.88333	777	25-50% AP	59
611	Russia_Steppe_Maikop	BA	Russia	5171	3336-3105 calBCE (4500±40 BP, GIN-12401)	45.725651	43.986933	WangNatureCommunications2019	Kaspi steppe, Šarachalsun 6	10.09583	419	5-25% AP	43
612	Armenia_EBA	BA	Armenia	5170	3347-3092 calBCE (4492±29 BP, OxA-31874)	40.39075	43.89106667	LazaridisNature2016	Talin	5.94583	719	25-50% AP	1642
613	Kazakhstan_Kumsay_EBA	BA	Kazakhstan	5169	3341-3097 calBCE (4495±25 BP, PSUAMS-4604)	49.49	58.51	NarasimhanPattersonScience2019	Kumsay, Kyirik Oba	4.47083	270	Steppe	330
614	Turkmenistan_C_Namazga_1d.rel.DA380.SG	CA	Turkmenistan	5147	3370-3023 calBCE (4515±57 BP, UBA-33658)	37.60098	59.328411	DamgaardScience2018	Kara-Depe	17.075	337	Steppe	197
615	Bulgaria_EBA	BA	Bulgaria	5132	3336-3028 calBCE (4470±25 BP, PSUAMS-1814)	43.16089	25.88341	MathiesonNature2018	Veliko Tarnovo, Dzhulyunitsa	11.625	625	5-25% AP	66
616	Bulgaria_EBA_published	BA	Bulgaria	5132	3338-3025 calBCE (4470±30 BP, Ly-5516)	43.05777778	26.98361111	MathiesonNature2018	Smyadovo	11.3125	586	5-25% AP	126
617	Hungary_LateC_Baden	CA	Hungary	5131	3337-3024 calBCE (4465±30 BP, Poz-83637)	46.78469	17.731714	LipsonNature2017	Balatonlelle, Fels-Gamász	10.29167	732	25-50% AP	99
618	Russia_LateMaikop	BA	Russia	5126	3329-3022 calBCE (4454±23 BP, MAMS-31139)	45.05	39.91	WangNatureCommunications2019	Sinjucha, Kuban steppe	11.88333	777	25-50% AP	59
619	Hungary_LC_EBA_Baden_Yamnaya	CA	Hungary	5123	3327-3019 calBCE (4445±20 BP, PSUAMS-4034)	47.809892	20.889267	OlaldeNature2018	Mezöcsát-Hörcsögös halom alatt	9.85833	620	5-25% AP	89
620	Russia_Caucasus_EBA_Yamnaya	BA	Russia	5123	3328-3018 calBCE (4447±22 BP, MAMS-29818)	45.537249	41.116544	WangNatureCommunications2019	Kuban steppe, Rasshevatskij 1	10.86667	618	5-25% AP	114
621	Bulgaria_EBA	BA	Bulgaria	5122	3328-3015 calBCE (4445±35 BP, Ly-5515)	43.05777778	26.98361111	MathiesonNature2018	Smyadovo	11.3125	586	5-25% AP	126
622	Hungary_LC_EBA_Baden_Yamnaya	CA	Hungary	5100	3300-3000 BCE	47.809892	20.889267	OlaldeNature2018	Mezöcsát-Hörcsögös halom alatt	9.85833	620	5-25% AP	89
623	Hungary_LateC_Baden	CA	Hungary	5096	3346-2945 calBCE (4460±40 BP, Poz-88230)	47.31875	19.16692	LipsonNature2017	Alsonemedi	9.98333	646	25-50% AP	99
624	Hungary_LateC_Baden_published	CA	Hungary	5093	3340-2945 calBCE (4455±35 BP, Poz-88227)	47.62094	19.04494	LipsonNature2017	Budakalász, Luppa csárda	9.88333	586	5-25% AP	114
625	Russia_Caucasus_Maikop_Novosvobodnaya	BA	Russia	5083	3337-2929 calBCE [3337-3021 calBCE (4460±30 BP, PSUAMS-3905), 3264-2929 calBCE (4420±20 BP, PSUAMS-4251)]	44.385019	40.394588	WangNatureCommunications2019	Klady, Dlinnaya Polyana	10.0125	1026	50-75% AP	502
626	Hungary_LateC_Baden	CA	Hungary	5081	3332-2929 calBCE (4440±35 BP, Poz-88231)	46.78469	17.731714	LipsonNature2017	Balatonlelle, Fels-Gamász	10.29167	732	25-50% AP	99
627	Hungary_LateC_Baden_published	CA	Hungary	5081	3332-2929 calBCE (4440±35 BP, Poz-88228)	47.62094	19.04494	LipsonNature2017	Budakalász, Luppa csárda	9.88333	586	5-25% AP	114
628	Turkmenistan_C_Parkhai	CA	Turkmenistan	5068	3307-2928 calBCE (4425±20 BP, PSUAMS-2799)	38.348048	56.24543	NarasimhanPattersonScience2019	Parkhai II	14.73333	461	5-25% AP	525
629	Kazakhstan_Mereke_MBA	BA	Kazakhstan	5068	3307-2928 calBCE (4425±20 BP, PSUAMS-4944)	50.77023611	49.34004167	NarasimhanPattersonScience2019	Mereke, Taskala district, Zapadno-Kazahstanskaya Oblast	6.72917	293	Steppe	29
630	Ukraine_Eneolithic	CA	Ukraine	5047	3264-2929 calBCE (4420±20 BP, PSUAMS-2826)	48.91422	33.76493	MathiesonNature2018	Dereivka I	8.375	547	5-25% AP	83
631	Turkmenistan_C_Parkhai	CA	Turkmenistan	5044	3264-2924 calBCE (4415±25 BP, PSUAMS-3757)	38.348048	56.24543	NarasimhanPattersonScience2019	Parkhai II	14.73333	461	5-25% AP	525
632	Hungary_LateC_Baden	CA	Hungary	5025	3300-2850 BCE	47.62094	19.04494	LipsonNature2017	Budakalász, Luppa csárda	9.88333	586	5-25% AP	114
633	Bulgaria_EBA_Ezero	BA	Bulgaria	4957	3090-2924 calBCE (4396±20 BP, MAMS-26835)	42.4296242	25.8983542	MathiesonNature2018	Nova Zagora, Sabrano	11.99167	650	5-25% AP	140
634	Ukraine_Ozera_EBA_Yamnaya	BA	Ukraine	4955	3095-2915 calBCE (4390±30 BP, Beta-432809)	48.991214	33.950515	MathiesonNature2018	Ozera, OAE-99	8.36667	547	5-25% AP	91
635	Kazakhstan_Kumsay_EBA	BA	Kazakhstan	4953	3087-2919 calBCE (4385±20 BP, PSUAMS-4617)	49.49	58.51	NarasimhanPattersonScience2019	Kumsay, Kyirik Oba	4.47083	270	Steppe	330
636	Turkmenistan_C_Parkhai	CA	Turkmenistan	4946	3082-2909 calBCE (4365±25 BP, PSUAMS-2950)	38.348048	56.24543	NarasimhanPattersonScience2019	Parkhai II	14.73333	461	5-25% AP	525
637	Kazakhstan_Kumsay_EBA	BA	Kazakhstan	4945	3078-2912 calBCE (4365±20 BP, PSUAMS-4751)	49.49	58.51	NarasimhanPattersonScience2019	Kumsay, Kyirik Oba	4.47083	270	Steppe	330
638	Russia_Kalmykia_EBA_Yamnaya.SG	BA	Russia	4935	3334-2635 calBCE (4312±94 BP, IGAN-2880)	46.556	43.676	AllentoftNature2015	Peshany V	9.2625	422	5-25% AP	111
639	Kazakhstan_Kumsay_EBA	BA	Kazakhstan	4917	3022-2911 calBCE (4360±20 BP, PSUAMS-4619)	49.49	58.51	NarasimhanPattersonScience2019	Kumsay, Kyirik Oba	4.47083	270	Steppe	330
640	Bulgaria_EBA	BA	Bulgaria	4908	3020-2895 calBCE (4340±30 BP, Beta-432797)	42.132897	25.496288	MathiesonNature2018	Merichleri, Kairyaka necropolis	12.34583	727	25-50% AP	149
641	Poland_Koszyce_GAC.SG	CA	Poland	4908	3024-2891 calBCE (4330±34 BP)	48.7	21.2	SchroederPNAS2019	Koszyce, site 3	8.09167	678	25-50% AP	298
642	Bulgaria_EBA_Yamnaya_o	BA	Bulgaria	4906	3012-2900 calBCE (4333±20 BP, MAMS-26834)	42.4296241	25.8983541	MathiesonNature2018	Nova Zagora, Mednikarovo	11.99167	650	5-25% AP	140
643	Russia_Caucasus_KuraAraxes_1d.rel.VEK007_1d.rel.VEK008	BA	Russia	4850	3000-2800 BCE	42.179802	48.066089	WangNatureCommunications2019	Kaspi sea shore, Velikent	12.6375	451	5-25% AP	66
644	Russia_Caucasus_EBA_Yamnaya	BA	Russia	4850	3300-2500 BCE	45.659025	42.60675	WangNatureCommunications2019	North Caucasus steppe, Zolotarjëvka 2	9.7125	611	5-25% AP	202
645	Iran_C_TepeHissar	CA	Iran	4846	2916-2876 calBCE (4265±25 BP, PSUAMS-1914)	36.15444444	54.38361111	NarasimhanPattersonScience2019	Tepe Hissar	13.5	284	Steppe	1120
646	Croatia_LateC_EBA_Vucedol	CA	Croatia	4800	3000-2700 BCE	45.335618	19.060547	MathiesonNature2018	Vučedol Tell	10.62083	759	25-50% AP	103
647	Poland_Koszyce_GAC.SG_son.RISE1166.SG.brother.RISE1167.SG	CA	Poland	4768	2928-2707 calBCE (4264±34 BP)	48.7	21.2	SchroederPNAS2019	Koszyce, site 3	8.09167	678	25-50% AP	298
648	Russia_EBA_Yamnaya_Samara	BA	Russia	4766	3010-2622 calBCE (4234±60 BP, AA-47805)	52.3	52.05	MathiesonNature2015 (1240k of same same sample with 390k in HaakLazaridis2015)	Samara Oblast, Volga River Valley, Buzuluk, Kurmanaevka III	5.62083	432	Steppe	183
649	Bulgaria_EBA	BA	Bulgaria	4758	2906-2710 calBCE (4235±25 BP, PSUAMS-1815)	43.16089	25.88341	MathiesonNature2018	Veliko Tarnovo, Dzhulyunitsa	11.625	625	5-25% AP	66
650	Poland_Koszyce_GAC.SG	CA	Poland	4757	2914-2700 calBCE (4239±33 BP)	48.7	21.2	SchroederPNAS2019	Koszyce, site 3	8.09167	678	25-50% AP	298
651	Ukraine_Globular_Amphora	CA	Ukraine	4754	2900-2709 calBCE (4225±22 BP, MAMS-30074)	49.55777778	27.68861111	MathiesonNature2018	Ilatka	7.0875	676	25-50% AP	283
652	Ukraine_Globular_Amphora	CA	Ukraine	4753	2899-2706 calBCE (4221±22 BP, MAMS-30072)	49.55777778	27.68861111	MathiesonNature2018	Ilatka	7.0875	676	25-50% AP	283
653	Poland_Sandomierz_GAC.SG	CA	Poland	4753	2900-2705 calBCE (4222±23 BP)	50.6	21.7	SchroederPNAS2019	Sandomierz	8.2	621	5-25% AP	143
654	Russia_North_Caucasus	BA	Russia	4751	2899-2702 calBCE (4218±24 BP, MAMS-29817)	45.537249	41.116544	WangNatureCommunications2019	Kuban steppe, Rasshevatskij 1	10.86667	618	5-25% AP	114
655	Hungary_LateC_Baden	CA	Hungary	4750	2900-2700 calBCE (4421±27 BP, MAMS-14825)	47.167	19.833	MathiesonNature2015 (capture of same sample shotgunned in Gamba2014)	Apc-Berekalya I	10.03333	612	5-25% AP	98
656	Poland_Koszyce_GAC.SG	CA	Poland	4749	2900-2697 calBCE (4213±26 BP)	48.7	21.2	SchroederPNAS2019	Koszyce, site 3	8.09167	678	25-50% AP	298
657	Poland_Koszyce_GAC.SG_daughter.RISE1170.SG.sister.RISE1164.SG	CA	Poland	4747	2912-2681 calBCE (4230±36 BP)	48.7	21.2	SchroederPNAS2019	Koszyce, site 3	8.09167	678	25-50% AP	298
658	Poland_Koszyce_GAC.SG	CA	Poland	4743	2906-2679 calBCE (4220±34 BP)	48.7	21.2	SchroederPNAS2019	Koszyce, site 3	8.09167	678	25-50% AP	298
659	Ukraine_EBA_published	BA	Ukraine	4743	2890-2696 calBCE (4195±20 BP, PSUAMS-2828)	48.91422	33.76493	MathiesonNature2018	Dereivka I	8.375	547	5-25% AP	83
660	Ukraine_EBA_GlobularAmphora	BA	Ukraine	4742	2890-2694 calBCE (4192±22 BP, MAMS-30073)	49.55777778	27.68861111	MathiesonNature2018	Ilatka	7.0875	676	25-50% AP	283
661	Poland_Koszyce_GAC.SG_brother.RISE1168.SG.brother.RISE1173.SG.brother.RISE1163.SG	CA	Poland	4741	2904-2678 calBCE (4215±35 BP)	48.7	21.2	SchroederPNAS2019	Koszyce, site 3	8.09167	678	25-50% AP	298
662	Poland_Ksiaznice_GAC.SG	CA	Poland	4737	2905-2668 calBCE (4210±40 BP)	50.2	21.4	SchroederPNAS2019	Złota-Ksiaznice	8.0625	706	25-50% AP	201
663	Poland_Koszyce_GAC.SG	CA	Poland	4735	2891-2679 calBCE (4196±25 BP)	48.7	21.2	SchroederPNAS2019	Koszyce, site 3	8.09167	678	25-50% AP	298
664	Russia_Caucasus_EBA_Yamnaya	BA	Russia	4732	2884-2679 calBCE (4185±23 BP, MAMS-29821)	45.725651	43.986933	WangNatureCommunications2019	Kaspi steppe, Šarachalsun 6	10.09583	419	5-25% AP	43
665	Poland_Koszyce_GAC.SG	CA	Poland	4730	2882-2678 calBCE (4180±22 BP)	48.7	21.2	SchroederPNAS2019	Koszyce, site 3	8.09167	678	25-50% AP	298
666	Poland_Koszyce_GAC.SG_daughter.RISE1166.SG.sister.RISE1171.SG	CA	Poland	4728	2886-2669 calBCE (4180±27 BP)	48.7	21.2	SchroederPNAS2019	Koszyce, site 3	8.09167	678	25-50% AP	298
667	Russia_North_Caucasus	BA	Russia	4726	2881-2671 calBCE (4174±24 BP, MAMS-29807)	44.031853	43.129956	WangNatureCommunications2019	Piedmont, Gorjačevodskij 1	9.31667	629	5-25% AP	470
668	Russia_Caucasus_EBA_Yamnaya	BA	Russia	4726	2879-2673 calBCE (4171±22 BP, MAMS-29816)	45.537249	41.116544	WangNatureCommunications2019	Kuban steppe, Rasshevatskij 1	10.86667	618	5-25% AP	114
669	Croatia_LateC_EBA_Vucedol	CA	Croatia	4725	2884-2666 calBCE (4176±28 BP, BRAMS-1304)	45.338767	18.698861	MathiesonNature2018	Beli Manastir-Popova zemlja	10.72083	782	25-50% AP	87
670	Poland_Ksiaznice_GAC.SG_mother.or.daughter.RISE1249.SG	CA	Poland	4725	3100-2450 BCE [based on other dates from same archaeological context in same study]	50.2	21.4	SchroederPNAS2019	Złota-Ksiaznice	8.0625	706	25-50% AP	201
671	Poland_Sandomierz_GAC.SG	CA	Poland	4725	3100-2450 BCE [based on other dates from same archaeological context in same study]	50.6	21.7	SchroederPNAS2019	Sandomierz	8.2	621	5-25% AP	143
672	Poland_Mierzanowice_GAC.SG	CA	Poland	4725	3100-2450 BCE [based on other dates from same archaeological context in same study]	50.8	21.5	SchroederPNAS2019	Mierzanowice	7.75833	608	5-25% AP	221
673	Poland_Wilczyce_GAC.SG	CA	Poland	4725	3100-2450 BCE [based on other dates from same archaeological context in same study]	51.1	17.1	SchroederPNAS2019	Złota-Wilczyce	8.64167	635	5-25% AP	118
674	Iran_C_TepeHissar	CA	Iran	4724	2881-2666 calBCE (4170±25 BP, PSUAMS-2262)	36.15444444	54.38361111	NarasimhanPattersonScience2019	Tepe Hissar	13.5	284	Steppe	1120
675	Poland_Ksiaznice_GAC.SG	CA	Poland	4715	2895-2635 calBCE (4190±40 BP)	50.2	21.4	SchroederPNAS2019	Złota-Ksiaznice	8.0625	706	25-50% AP	201
676	Poland_Koszyce_GAC.SG_son.RISE1159.SG.son.RISE1168.SG	CA	Poland	4714	2891-2637 calBCE (4187±36 BP)	48.7	21.2	SchroederPNAS2019	Koszyce, site 3	8.09167	678	25-50% AP	298
677	Russia_EBA_Yamnaya_Kalmykia.SG	BA	Russia	4711	2887-2634 calBCE (4175±35 BP, GrA-58960)	46.539	43.699	AllentoftNature2015	Temrta IV	9.3	422	5-25% AP	114
678	Iran_C_TepeHissar	CA	Iran	4707	2878-2636 calBCE (4160±25 BP, PSUAMS-1915)	36.15444444	54.38361111	NarasimhanPattersonScience2019	Tepe Hissar	13.5	284	Steppe	1120
679	Russia_EBA_Yamnaya_Kalmykia.SG	BA	Russia	4706	2880-2632 calBCE (4160±30 BP, GrA-45038)	46.58	43.678	AllentoftNature2015	Sukhaya Termista I	9.17917	428	5-25% AP	124
680	Russia_North_Caucasus	BA	Russia	4706	2878-2633 calBCE (4160±30 BP, MAMS-110549)	43.905354	43.521883	WangNatureCommunications2019	Piedmont, Mar'inskaja 5	9.69167	679	25-50% AP	418
681	Russia_North_Caucasus	BA	Russia	4702	2877-2627 calBCE (4150±31 BP, OxA-16190)	44.031853	43.129956	WangNatureCommunications2019	Goryachevadskiy	9.31667	629	5-25% AP	470
682	Croatia_Vucedol	CA	Croatia	4677	2872-2582 calBCE (4130±35 BP, Poz-90126)	45.335618	19.060547	MathiesonNature2018	Vučedol Tell	10.62083	759	25-50% AP	103
683	Poland_Koszyce_GAC.SG_brother.RISE1169.SG.brother.RISE1173.SG.brother.RISE1163.SG	CA	Poland	4676	2871-2580 calBCE (4126±36 BP)	48.7	21.2	SchroederPNAS2019	Koszyce, site 3	8.09167	678	25-50% AP	298
684	Poland_Koszyce_GAC.SG_mother.RISE1163.SG.mother.RISE1173.SG	CA	Poland	4675	2872-2577 calBCE (4119±38 BP)	48.7	21.2	SchroederPNAS2019	Koszyce, site 3	8.09167	678	25-50% AP	298
685	Russia_North_Caucasus	BA	Russia	4674	2867-2581 calBCE (4125±19 BP, HD-29619)	44.023591	42.818456	WangNatureCommunications2019	Piedmont, Belij Ugol 2	8.49167	647	25-50% AP	663
686	Poland_CordedWare.SG	CA	Poland	4672	2865-2578 calBCE (4117±28 BP, UBA-16633)	52.29	17.54	AllentoftNature2015	Oblaczkowo	8.25833	557	5-25% AP	102
687	Russia_North_Caucasus	BA	Russia	4672	2863-2581 calBCE (4122±23 BP, MAMS-29825)	44.05336	43.21034	WangNatureCommunications2019	Piedmont, Lysogarskaya	9.55417	642	5-25% AP	419
688	Poland_Koszyce_GAC.SG_brother.RISE1169.SG.brother.RISE1168.SG.brother.RISE1163.SG	CA	Poland	4634	2872-2496 calBCE (4099±53 BP)	48.7	21.2	SchroederPNAS2019	Koszyce, site 3	8.09167	678	25-50% AP	298
689	Iran_C_TepeHissar	CA	Iran	4632	2858-2505 calBCE (4095±25 BP, PSUAMS-1917)	36.15444444	54.38361111	NarasimhanPattersonScience2019	Tepe Hissar	13.5	284	Steppe	1120
690	Ukraine_EBA_Yamnaya.SG	BA	Ukraine	4630	2864-2495 calBCE (4090±35 BP, Poz-)	49.32465	35.3687167	JarveCurrentBiology2019	Kumy, Mound 6, burial 8	7.925	540	5-25% AP	154
691	Russia_EBA.SG	BA	Russia	4627	2857-2497 calBCE (4082±28 BP, AA-R-20358)	48.716	44.5	AllentoftNature2015	Stalingrad Quarry	7.9	405	Steppe	49
692	Iran_C_TepeHissar	CA	Iran	4621	2849-2492 calBCE (4070±25 BP, PSUAMS-2229)	36.15444444	54.38361111	NarasimhanPattersonScience2019	Tepe Hissar	13.5	284	Steppe	1120
693	Russia_Steppe_Catacomb	BA	Russia	4610	2831-2489 calBCE (4050±22 BP, MAMS-29820)	45.535978	41.059517	WangNatureCommunications2019	Kuban steppe, Rasshevatskij 4	10.93333	630	5-25% AP	96
694	Turkmenistan_EBA_Parkhai	BA	Turkmenistan	4550	3000-2200 BCE	38.348048	56.24543	NarasimhanPattersonScience2019	Parkhai II	14.73333	461	5-25% AP	525
695	Poland_Koszyce_GAC.SG_son.RISE1170.SG.brother.RISE1164.SG	CA	Poland	4470	2577-2462 calBCE (3986±31 BP)	48.7	21.2	SchroederPNAS2019	Koszyce, site 3	8.16667	670	25-50% AP	298
696	Armenia_EBA	BA	Armenia	4465	2619-2410 calBCE (3990±35 BP, Poz-22234)	40.65	45.1167	LazaridisNature2016	Kalavan	5.14583	766	25-50% AP	1672
697	Bulgaria_BeliBreyag_EBA	BA	Bulgaria	4450	3400-1600 BCE	42.429624	25.898354	MathiesonNature2018	Nova Zagora, Beli Breyag	12.025	698	25-50% AP	140
698	Turkmenistan_EBA_Parkhai_lc	BA	Turkmenistan	4450	2700-2300 BCE	38.348048	56.24543	NarasimhanPattersonScience2019	Parkhai II	15.075	462	5-25% AP	525
699	Russia_EBA_Yamnaya_Kalmykia.SG	BA	Russia	4446	2849-2143 calBCE (3940±90 BP, IGAN-4079)	46.615	43.334	AllentoftNature2015	Ulan	9.05833	522	5-25% AP	183
700	Iran_C_TepeHissar	CA	Iran	4413	2575-2350 calBCE (3970±30 BP, PSUAMS-1916)	36.15444444	54.38361111	NarasimhanPattersonScience2019	Tepe Hissar	13.80833	289	Steppe	1120
701	Hungary_EBA_BellBeaker	BA	Hungary	4380	2559-2301 calBCE (3931±31 BP, DeA-11507)	47.62094	19.04494	OlaldeNature2018	Budakalász, Luppa csárda	9.94167	595	5-25% AP	114
702	Anatolia_EBA	BA	Turkey	4377	2558-2295 calBCE (3925±35 BP, Poz-81111)	37.91774	30.70839	LazaridisNature2017	Mediterranean, Isparta, Harmanören-Göndürle Höyük	12.22917	603	5-25% AP	952
703	Russia_North_Caucasus	BA	Russia	4363	2483-2342 calBCE (3929±22 BP, MAMS-29815)	43.822691	43.350278	WangNatureCommunications2019	Piedmont, Progress 2	9.10833	716	25-50% AP	548
704	Russia_Poltavka	CA	Russia	4350	2800-2000 BCE	49.96666667	44.66666667	MathiesonNature2015	Samara Oblast, Volga River Valley, Samara River, Nikolaevka III	6.46667	478	5-25% AP	138
705	Iran_C_TepeHissar	CA	Iran	4341	2474-2307 calBCE (3915±25 BP, PSUAMS-1918)	36.15444444	54.38361111	NarasimhanPattersonScience2019	Tepe Hissar	13.80833	289	Steppe	1120
706	Kazakhstan_Mereke_MBA	BA	Kazakhstan	4331	2462-2299 calBCE (3885±20 BP, PSUAMS-4901)	50.77023611	49.34004167	NarasimhanPattersonScience2019	Mereke, Taskala district, Zapadno-Kazahstanskaya Oblast	6.75833	299	Steppe	29
707	Iran_BA_HajjiFiruz	BA	Iran	4326	2465-2286 calBCE (3875±25 BP, PSUAMS-2113)	36.9944	45.4744	NarasimhanPattersonScience2019	Hajji Firuz	12.45417	466	5-25% AP	1294
708	Hungary_EBA_Protonagyrev	BA	Hungary	4300	2900-1800 BCE	47.429954	19.051966	OlaldeNature2018	Szigetszentmiklos-Vozm-telep-dulo	10.1	614	5-25% AP	98
709	Hungary_EBA_BellBeaker	BA	Hungary	4300	2500-2200 BCE	47.62094	19.04494	OlaldeNature2018	Budakalász, Luppa csárda	9.94167	595	5-25% AP	114
710	Hungary_EBA_BellBeaker	BA	Hungary	4300	2500-2200 BCE	47.383224	19.020252	OlaldeNature2018	Szigetszentmiklós-Felső-Ürge-hegyi-dűlő	10.12917	624	5-25% AP	101
711	Russia_Poltavka	BA	Russia	4300	2500-2200 BCE	49.96666667	44.66666667	NarasimhanPattersonScience2019	Samara Oblast, Volga River Valley, Nikolaevka Kurgan	6.46667	478	5-25% AP	138
712	Russia_Steppe_Catacomb	BA	Russia	4293	2474-2211 calBCE (3890±40 BP, GIN-12400)	45.725651	43.986933	WangNatureCommunications2019	Kaspi steppe, Šarachalsun 6	10.2125	428	5-25% AP	43
713	Hungary_EBA_BellBeaker	BA	Hungary	4289	2467-2211 calBCE (3874±33 BP, DeA-2877)	47.59916	19.05456	OlaldeNature2018	Budapest-Békásmegyer	10.03333	594	5-25% AP	103
714	Hungary_EBA_BellBeaker	BA	Hungary	4285	2465-2205 calBCE [2465-2205 calBCE (3858±32 BP, DeA-6762), 2465-2213 calBCE (3871±29 BP, DeA-7220)]	47.59916	19.05456	OlaldeNature2018	Budapest-Békásmegyer	10.03333	594	5-25% AP	103
715	Poland_BellBeaker_son.I6581_brother.I6582_lc	CA	Poland	4285	2464-2206 calBCE (3860±40 BP, Poz-66259)	50.09	18.1	OlaldeNature2018	Kornice	8.57083	759	25-50% AP	214
716	Poland_BellBeaker	CA	Poland	4283	2457-2208 calBCE (3850±20 BP, PSUAMS-2339)	50.649	20.656	OlaldeNature2018	Samborzec 1	7.74583	677	25-50% AP	260
717	Hungary_EBA_BellBeaker	BA	Hungary	4283	2459-2206 calBCE (3850±35 BP, Poz-83639)	47.383224	19.020252	OlaldeNature2018	Szigetszentmiklós-Felső-Ürge-hegyi-dűlő	10.12917	624	5-25% AP	101
718	Hungary_EBA_BellBeaker	BA	Hungary	4280	2458-2202 calBCE (3840±35 BP, Poz-83640)	47.383224	19.020252	OlaldeNature2018	Szigetszentmiklós-Felső-Ürge-hegyi-dűlő	10.12917	624	5-25% AP	101
719	Russia_Steppe_Catacomb	BA	Russia	4277	2451-2203 calBCE (3837±22 BP, MAMS-29819)	45.535978	41.059517	WangNatureCommunications2019	Kuban steppe, Rasshevatskij 4	10.725	656	25-50% AP	96
720	Hungary_EBA_BellBeaker	BA	Hungary	4267	2431-2202 calBCE (3835±20 BP, PSUAMS-4040)	47.429954	19.051966	OlaldeNature2018	Szigetszentmiklos-Vozm-telep-dulo	10.1	614	5-25% AP	98
721	Hungary_EBA_BellBeaker_o	BA	Hungary	4256	2458-2154 calBCE (3835±35 BP, Poz-83641)	47.383224	19.020252	OlaldeNature2018	Szigetszentmiklós-Felső-Ürge-hegyi-dűlő	10.12917	624	5-25% AP	101
722	Poland_BellBeaker	CA	Poland	4254	2457-2150 calBCE (3830±35 BP, Poz-75936)	50.09	18.1	OlaldeNature2018	Kornice	8.57083	759	25-50% AP	214
723	Poland_BellBeaker_father.I6582_father.I6535	CA	Poland	4251	2456-2146 calBCE (3825±35 BP, Poz-66185)	50.09	18.1	OlaldeNature2018	Kornice	8.57083	759	25-50% AP	214
724	Czech_EBA_Unetice	BA	Czech Republic	4250	2800-1800 BCE	48.799	17.022	OlaldeNature2018	Moravská Nová Ves	9.52083	607	5-25% AP	182
725	Poland_BellBeaker_published	CA	Poland	4242	2432-2151 calBCE (3825±25 BP, PSUAMS-2321) [supersedes 2837-2672 calBCE (3990±60 BP, Ki-7926) where there is reason to think there is miscalibration]	50.649	20.656	OlaldeNature2018	Samborzec 1	7.74583	677	25-50% AP	260
726	Hungary_EBA_BellBeaker	BA	Hungary	4215	2470-2060 calBCE [2295-2060 calBCE (3779±28 BP, DeA-6748), 2470-2285 calBCE (3883±29 BP, DeA-7215)]	47.59916	19.05456	OlaldeNature2018	Budapest-Békásmegyer	10.03333	594	5-25% AP	103
727	Poland_BellBeaker	CA	Poland	4175	2300-2150 BCE	50.87	16.86	OlaldeNature2018	Jordanów Śląski	8.6375	626	5-25% AP	153
728	Poland_BellBeaker_published	CA	Poland	4163	2286-2139 calBCE (3780±20 BP, PSUAMS-2338)	50.649	20.656	OlaldeNature2018	Samborzec 1	7.74583	677	25-50% AP	260
729	Poland_BellBeaker	CA	Poland	4151	2344-2058 calBCE (3790±35 BP, Poz-75951)	50.09	18.1	OlaldeNature2018	Kornice	8.57083	759	25-50% AP	214
730	Poland_EBA	BA	Poland	4142	2336-2047 calBCE (3780±35 BP, Poz-75954)	51.04	17.07	OlaldeNature2018	Iwiny	8.80417	643	25-50% AP	125
731	Turkmenistan_Parkhai_MBA	BA	Turkmenistan	4139	2338-2039 calBCE (3775±40 BP, PSUAMS-2951)	38.348048	56.24543	NarasimhanPattersonScience2019	Parkhai II	15.075	462	5-25% AP	525
732	Russia_Sintashta_MLBA.SG	BA	Russia	4122	2298-2045 calBCE (3775±34 BP, OxA-30991)	52.453	55.16	AllentoftNature2015	Bulanovo	5.17917	353	Steppe	139
733	Poland_BellBeaker	CA	Poland	4121	2290-2051 calBCE (3770±30 BP, Poz-65207)	50.96	17.02	OlaldeNature2018	Verniki Wielkie	8.76667	643	25-50% AP	132
734	Poland_ChopiceVeseleCulture	CA	Poland	4117	2291-2042 calBCE (3765±35 BP, Poz-54136)	50.11	18.21	OlaldeNature2018	Racibórz-Stara Wieś	8.71667	759	25-50% AP	187
735	Poland_ChopiceVeseleCulture	CA	Poland	4113	2287-2039 calBCE (3755±35 BP, Poz-86947)	50.23	18.22	OlaldeNature2018	Gmina Cisek, Dzielnica	8.7375	745	25-50% AP	184
736	Czech_EBA_Protounetice	BA	Czech Republic	4100	2300-2000 BCE	48.799	17.022	OlaldeNature2018	Moravská Nová Ves	9.52083	607	5-25% AP	182
737	Kazakhstan_Mereke_MBA	BA	Kazakhstan	4064	2195-2032 calBCE (3710±20 BP, PSUAMS-4902)	50.77023611	49.34004167	NarasimhanPattersonScience2019	Mereke, Taskala district, Zapadno-Kazahstanskaya Oblast	6.75833	299	Steppe	29
738	Iran_C_TepeHissar	CA	Iran	4062	2197-2027 calBCE (3705±25 BP, PSUAMS-2227)	36.15444444	54.38361111	NarasimhanPattersonScience2019	Tepe Hissar	13.80833	289	Steppe	1120
739	Russia_North_Caucasus_MBA_rel.KBD001	BA	Russia	4057	2188-2026 calBCE (3695±20 BP, MAMS-19727)	43.826337	42.716199	WangNatureCommunications2019	North Caucasus mountains, Kabardinka	4.67083	875	50-75% AP	1457
740	Russia_North_Caucasus_MBA	BA	Russia	4037	2196-1977 calBCE (3690±30 BP, UGAMS-13455)	43.826337	42.716199	WangNatureCommunications2019	North Caucasus mountains, Kabardinka	4.67083	875	50-75% AP	1457
741	Hungary_EBA_Mako	BA	Hungary	4035	2190-1980 calBCE (3686±28 BP,OxA-23799)	47.167	20.833	MathiesonNature2015 (capture of same sample shotgunned in Gamba2014)	Kompolt-Kigyoser	10.41667	613	5-25% AP	81
742	Poland_Unetice_EBA.SG	BA	Poland	4023	2188-1958 calBCE (3677±31 BP, UB-16564)	50.913	17.177	AllentoftNature2015	Polwica	8.7125	665	25-50% AP	143
743	Hungary_EBA_Protonagyrev	BA	Hungary	4007	2136-1977 calBCE (3670±20 BP, PSUAMS-4036)	47.429954	19.051966	OlaldeNature2018	Szigetszentmiklos-Vozm-telep-dulo	10.1	614	5-25% AP	98
744	Hungary_EBA_Protonagyrev_brother.I7043	BA	Hungary	4000	2150-1950 BCE [based on being brother of I7043 at 2136-1977 calBCE (3670±20 BP, PSUAMS-4036)]	47.429954	19.051966	OlaldeNature2018	Szigetszentmiklos-Vozm-telep-dulo	10.1	614	5-25% AP	98
745	Czech_Unetice_EBA_dup.I5044.SG	BA	Czech Republic	4000	2300-1800 BCE	48.799	17.022	AllentoftNature2015	Moravská Nová Ves	9.52083	607	5-25% AP	182
746	Hungary_Maros_EBA.SG	BA	Hungary	3989	2136-1941 calBCE (3653±32 BP, OxA-30988)	46.22	20.199	AllentoftNature2015	Szöreg, Sziv Utca	10.78333	651	25-50% AP	84
747	Poland_Unetice_EBA.SG	BA	Poland	3979	2135-1923 calBCE (3645±33 BP, Ua-44034)	50.796	17.094	AllentoftNature2015	Chociwel	8.59167	660	25-50% AP	168
748	Russia_Steppe_Lola	BA	Russia	3971	2116-1925 calBCE (3631±22 BP, MAMS-29812)	44.73486	41.938749	WangNatureCommunications2019	North Caucasus steppe, Nevinnommiskij 3	10.04583	635	5-25% AP	316
749	Hungary_MBA_Vatya.SG	BA	Hungary	3969	2128-1909 calBCE (3631±29 BP, OxA-29842)	47.327	18.962	AllentoftNature2015	Százhalombatta-Földvár	10.15	641	5-25% AP	96
750	Kazakhstan_Sintashta_MLBA_o.SG	BA	Kazakhstan	3954	2120-1887 calBCE (3612±34 BP, OxA-30998)	50.593	56.83	AllentoftNature2015	Tanabergen II	5.55	299	Steppe	179
751	Greece_Minoan_Odigitria	BA	Greece	3895	2210-1680 BCE (based on four direct dates of skeletons in the same ossuary)	35.05138889	24.81361111	LazaridisNature2017	Phaestos, South-western Crete	18.29583	721	Steppe	105
752	Hungary_Maros_EBA.SG	BA	Hungary	3859	2034-1784 calBCE (3588±34 BP, OxA-30987)	46.356	20.985	AllentoftNature2015	Battonya Vörös Oktober	10.81667	664	25-50% AP	94
753	Poland_BellBeaker	CA	Poland	3838	2009-1766 calBCE (3545±35 BP, Poz-86950)	50.91	16.79	OlaldeNature2018	Strachów	8.60417	623	5-25% AP	152
754	Russia_North_Caucasus_MBA	BA	Russia	3824	1971-1776 calBCE [1953-1776 calBCE (3548±23 BP, MAMS-110560), 1971-1777 calBCE (3554±23 BP, MAMS-110561)]	43.354032	43.721893	WangNatureCommunications2019	Piedmont/mountains, Kudachurt	9.12083	823	25-50% AP	623
755	Poland_Unetice_EBA.SG	BA	Poland	3813	1954-1772 calBCE (3544±26 BP, UB-16557)	50.98	17.068	AllentoftNature2015	Wojkowice	8.775	648	25-50% AP	133
756	Russia_Sintashta_MLBA.SG	BA	Russia	3802	1949-1754 calBCE (3532±34 BP, OxA-30993)	52.453	55.16	AllentoftNature2015	Bulanovo	5.17917	353	Steppe	139
757	Poland_Unetice_EBA.SG	BA	Poland	3795	1925-1765 calBCE (3522±24 BP, Uba-16555)	50.948	16.943	AllentoftNature2015	Szczepankowice	8.69167	647	25-50% AP	150
758	Russia_North_Caucasus_MBA	BA	Russia	3750	1900-1700 BCE	43.354032	43.721893	WangNatureCommunications2019	Piedmont/mountains, Kudachurt	9.12083	823	25-50% AP	623
759	Hungary_Maros_EBA.SG	BA	Hungary	3741	1886-1696 calBCE (3476±30 BP, OxA-31104)	46.22	20.199	AllentoftNature2015	Szöreg, Sziv Utca	10.78333	651	25-50% AP	84
760	Poland_Unetice_EBA.SG	BA	Poland	3739	1885-1693 calBCE (3469±31 BP, Ua-42401)	50.918	16.957	AllentoftNature2015	Przeclawice	8.70417	644	25-50% AP	141
761	Kazakhstan_Georgievsky_MBA_published	BA	Kazakhstan	3717	1869-1665 calBCE (3430±20 BP, PSUAMS-5724)	50.4501	57.04005556	NarasimhanPattersonScience2019	Georgievsky Bugor	5.43333	297	Steppe	196
762	Hungary_MBA_Vatya.SG	BA	Hungary	3700	2000-1500 BCE	47.341	18.896	AllentoftNature2015	Erd 4	10.13333	644	5-25% AP	99
763	Hungary_Maros_EBA.SG	BA	Hungary	3693	1866-1619 calBCE (3402±34 BP, OxA-30989)	46.22	20.199	AllentoftNature2015	Szöreg, Sziv Utca	10.78333	651	25-50% AP	84
764	Israel_LBA_Ashkelon	BA	Israel	3646	1749-1643 calBCE (3403±19 BP, MAMS-30691)	31.666667	34.566667	FeldmanScienceAdvances2019	Ashkelon	20.24583	504	Steppe	54
765	Bulgaria_MLBA	BA	Bulgaria	3638	1750-1625 calBCE (3400±30 BP, Beta-432796)	42.132897	25.496288	MathiesonNature2018	Merichleri, Kairyaka necropolis	12.4	766	25-50% AP	149
766	Kazakhstan_Chanchar_MBA_published	BA	Kazakhstan	3631	1738-1623 calBCE (3375±20 BP, PSUAMS-5722)	50.66865833	57.71856944	NarasimhanPattersonScience2019	Chanchar	4.8875	324	Steppe	286
767	Hungary_MBA_Vatya.SG	BA	Hungary	3629	1746-1611 calBCE (3372±29 BP, OxA-29769)	47.327	18.962	AllentoftNature2015	Százhalombatta-Földvár	10.15	641	5-25% AP	96
768	Hungary_MBA_Vatya.SG	BA	Hungary	3550	1700-1500 BCE	47.341	18.896	AllentoftNature2015	Erd 4	10.13333	644	5-25% AP	99
769	Israel_LBA_Ashkelon	BA	Israel	3550	1700-1500 BCE	31.666667	34.566667	FeldmanScienceAdvances2019	Ashkelon	20.24583	504	Steppe	54
770	Croatia_MBA	BA	Croatia	3526	1631-1521 calBCE (3305±20 BP, PSUAMS-2257)	43.194	17.344	MathiesonNature2018	Veliki Vanik	14.04583	1175	50-75% AP	85
771	Israel_LBA_Ashkelon	BA	Israel	3522	1622-1521 calBCE (3296±18 BP, MAMS-30689)	31.666667	34.566667	FeldmanScienceAdvances2019	Ashkelon	20.24583	504	Steppe	54
772	Croatia_MBA	BA	Croatia	3516	1618-1513 calBCE (3290±20 BP, PSUAMS-2258)	43.194	17.344	MathiesonNature2018	Veliki Vanik	14.04583	1175	50-75% AP	85
773	Russia_Srubnaya	BA	Russia	3475	1850-1200 BCE	48.1	54.44	NarasimhanPattersonScience2019	Samara Oblast, Volga River Valley, Tatarstan oblast, forest-steppe zone, Novosel'ki	8.41667	188	Steppe	56
774	Turkmenistan_LBA_Parkhai_o	BA	Turkmenistan	3405	1497-1413 calBCE (3170±20 BP, PSUAMS-2998)	38.348048	56.24543	NarasimhanPattersonScience2019	Parkhai I	15.40417	482	5-25% AP	525
775	Armenia_MBA	BA	Armenia	3402	1501-1402 calBCE (3168±27 BP, OxA-31674)	40.377222	43.938333	LazaridisNature2016	Katnaghbiur 1	6.5875	703	25-50% AP	1689
776	Greece_BA_Mycenaean_Pylos	BA	Greece	3298	1416-1280 calBCE (3084±24 BP, DEM-2903, MAMS-25207)	36.91666667	21.7	LazaridisNature2017	Pylos Tryfilia, Peloponnese	17.54167	975	Steppe	21
777	Russia_Caucasus_LBA_Dolmen	BA	Russia	3260	1410-1210 BCE	44.58333333	38.16666667	WangNatureCommunications2019	North Caucasus, Marchenkova Gora	12.45833	1005	50-75% AP	133
778	Armenia_MBA.SG	BA	Armenia	3257	1402-1211 calBCE (3038±32 BP, UBA-27944)	40.14	45.26	AllentoftNature2015	Nerquin Getashen	4.8875	627	Steppe	1961
779	Turkmenistan_LBA_Parkhai	BA	Turkmenistan	3250	1600-1000 BCE	38.348048	56.24543	NarasimhanPattersonScience2019	Parkhai II	15.40417	482	5-25% AP	525
780	Turkmenistan_LBA_Sumbar	BA	Turkmenistan	3250	1600-1000 BCE	37.9316	58.432537	NarasimhanPattersonScience2019	Sumbar	17.11667	339	Steppe	215
781	Kazakhstan_LBA_Guruldek_published	BA	Kazakhstan	3250	1500-1100 BCE	51.00611389	57.92825278	NarasimhanPattersonScience2019	Guruldek	4.87083	325	Steppe	273
782	Greece_Crete_Armenoi	BA	Greece	3240	1390-1190 BCE	35.45	24.16666667	LazaridisNature2017	Armenoi, Crete	18.43333	702	Steppe	23
783	Armenia_LchashenMetsamor.SG	IA	Armenia	3227	1419-1135 calBCE (3050±42 BP, UBA-33655)	40.52027778	44.93083333	DamgaardNature2018	Caucasus	4.825	760	25-50% AP	1929
784	Israel_IA1_Ashkelon	IA	Israel	3206	1379-1133 calBCE (3013±21 BP, MAMS-31617)	31.666667	34.566667	FeldmanScienceAdvances2019	Ashkelon	20.375	480	Steppe	54
785	Israel_IA1_Ashkelon	IA	Israel	3205	1379-1131 calBCE (3009±25 BP, MAMS-33792)	31.666667	34.566667	FeldmanScienceAdvances2019	Ashkelon	20.375	480	Steppe	54
786	Armenia_LchashenMetsamor.SG	IA	Armenia	3200	1400-1100 BCE	40.52027778	44.93083333	DamgaardNature2018	Caucasus	4.825	760	25-50% AP	1929
787	Israel_IA1_Ashkelon	IA	Israel	3200	1372-1128 calBCE (2998±23 BP, MAMS-33789)	31.666667	34.566667	FeldmanScienceAdvances2019	Ashkelon	20.375	480	Steppe	54
788	Israel_IA1_Ashkelon	IA	Israel	3155	1285-1125 calBCE (2989±24 BP, MAMS-33790)	31.666667	34.566667	FeldmanScienceAdvances2019	Ashkelon	20.375	480	Steppe	54
789	Hungary_LBA_Kyjatice	BA	Hungary	3140	1270-1110 calBCE (2769±24 BP, OxA-27859)	47.82	19.95	MathiesonNature2015 (capture of same sample shotgunned in Gamba2014)	Ludas-Varju-Dulo	9.27917	749	25-50% AP	251
790	Ukraine_Cimmerians_o1.SG	IA	Ukraine	3120	1281-1058 calBCE (2970±30 BP, Poz-)	46.9666667	32	JarveCurrentBiology2019	Dykyi Sad hillfort, "Citadel", Room №7 in the "Citadel"	10.6625	536	5-25% AP	14
791	Israel_IA2_Ashkelon	IA	Israel	3100	1258-1041 calBCE (2941±31 BP, MAMS-30688)	31.666667	34.566667	FeldmanScienceAdvances2019	Ashkelon	20.375	480	Steppe	54
792	Armenia_LBA.SG	BA	Armenia	3015	1192-937 calBCE (2879±31 BP, OxA-31001)	39.2	46.4	AllentoftNature2015	Kapan	11.15417	573	5-25% AP	880
793	Ukraine_BA_Catacomb.SG	BA	Ukraine	2973	1127-919 calBCE (3860±35 BP, Poz-)	47.4333333	34.2666667	JarveCurrentBiology2019	Mamai-Gora, The central sector of the burial. Mound 162, burial 15, skeleton 2	10.05833	527	5-25% AP	72
794	Montenegro_LBA.SG	IA	Montenegro	2950	1200-800 BCE	42.366667	18.733333	AllentoftNature2015	Velika Gruda	14.05417	2142	>75% AP	146
795	Armenia_LBA.SG	BA	Armenia	2902	1048-855 calBCE (2807±31 BP, OxA-31002)	39.2	46.4	AllentoftNature2015	Kapan	11.15417	573	5-25% AP	880
796	Anatolia_IA.SG	IA	Turkey	2900	1300-600 BCE	39.345805	33.78813	DamgaardScience2018	Kalehöyük	10.87083	551	5-25% AP	1092
797	Moldova_Cimmerian.SG	IA	Moldova	2873	1008-838 calBCE (2780±35 BP, Poz-91086)	47.3753	29.0907	KrzewinskaScienceAdvances2018	Rybnitsa District, Mokra	9.96667	590	5-25% AP	134
798	Ukraine_Cimmerians.SG	IA	Ukraine	2861	992-830 calBCE (2760±30 BP, Poz-)	45.319997	28.411989	JarveCurrentBiology2019	Cartal III, NW part of the burial ground, plot I, grave 101	11.52917	529	5-25% AP	4
799	Hungary_Prescythian_IA.SG	IA	Hungary	2855	980-830 calBCE (2763±26 BP, OxA-27860)	47.82	19.95	GambaNatureCommunications2014	Ludas-Varju-Dulo	9.27917	749	25-50% AP	251
800	Iran_IA_Hasanlu.SG	IA	Iran	2852	971-832 calBCE (2753±21 BP, MAMS-22352)	37.005	45.459	BroushakiScience2016	Hasanlu	12.8125	452	5-25% AP	1303
801	Moldova_Cimmerian.SG	IA	Moldova	2840	971-809 calBCE (2730±35 BP, Poz-91085)	46.4107	29.4901	KrzewinskaScienceAdvances2018	Slobodzeya District, Glinoe Sad	10.625	575	5-25% AP	109
802	Moldova_Cimmerian.SG	IA	Moldova	2810	914-805 calBCE (2705±35 BP, Poz-91084)	46.4107	29.4901	KrzewinskaScienceAdvances2018	Slobodzeya District, Glinoe Sad	10.625	575	5-25% AP	109
803	Ukraine_Scythian.SG	IA	Ukraine	2619	795-542 calBCE (2520±30 BP, Beta-451571)	46.323	29.4702	KrzewinskaScienceAdvances2018	Cherkasy Region, Gorodische District, Starosillya	10.7625	605	5-25% AP	68
804	Egypt_ThirdIntermediatePeriod	BA	Egypt	2617	790-544 calBCE (2522±24 BP, MAMS-23047)	29.9	31.2	ScheunemannNatureCommunications2017	Abusir-el Meleq	21.22083	22	Desert	34
805	Egypt_ThirdIntermediatePeriod	BA	Egypt	2614	787-541 calBCE (2513±24 BP, MAMS-23617)	29.9	31.2	ScheunemannNatureCommunications2017	Abusir-el Meleq	21.22083	22	Desert	34
806	Ukraine_IA_WesternScythian_o.SG	IA	Ukraine	2613	788-537 calBCE (2500±30 BP, Poz-)	49.40542	30.846856	JarveCurrentBiology2019	Medwin, Group I, mound 22/1	8.64167	661	25-50% AP	179
807	Bulgaria_IA	IA	Bulgaria	2605	770-540 calBCE (2490±20 BP, PSUAMS-4402)	43.16089	25.88341	MathiesonNature2018	Veliko Tarnovo, Dzhulyunitsa	11.95833	663	25-50% AP	66
808	Ukraine_LateSrubnaya.SG	BA	Ukraine	2596	781-511 calBCE (2490±30 BP, Poz-)	49.32555	35.3703667	JarveCurrentBiology2019	Kumy, Mound 1, burial 2	8.65417	591	5-25% AP	154
809	Hungary_Scythian.SG	IA	Hungary	2553	774-431 calBCE (2479±35 BP, UBA-33597)	46.34444444	20.1625	DamgaardNature2018	..	10.72083	619	5-25% AP	77
810	Montenegro_IA.SG	IA	Montenegro	2550	800-400 BCE	42.366667	18.733333	AllentoftNature2015	Velika Gruda	14.05417	2142	>75% AP	146
811	Ukraine_Scythian.SG	IA	Ukraine	2550	768-431 calBCE (2470±30 BP, Beta-451570)	46.323	29.4702	KrzewinskaScienceAdvances2018	Cherkasy Region, Gorodische District, Starosillya	10.7625	605	5-25% AP	68
812	Ukraine_Cimmerians_o2.SG	IA	Ukraine	2547	764-430 calBCE (2465±30 BP, Poz-)	49.971784	35.392952	JarveCurrentBiology2019	Bidylo I, Mound 2, burial 1	8.1625	632	5-25% AP	172
813	Ukraine_IA_WesternScythian.SG	IA	Ukraine	2544	758-429 calBCE (2460±30 BP, Poz-)	49.40542	30.846856	JarveCurrentBiology2019	Medwin, Group I, mound 18/1	8.64167	661	25-50% AP	179
814	Ukraine_IA_WesternScythian.SG	IA	Ukraine	2535	756-413 calBCE (2455±30 BP, Poz-)	49.40542	30.846856	JarveCurrentBiology2019	Medwin, Group I, mound 6/1	8.64167	661	25-50% AP	179
815	Kazakhstan_IA_Chanchar_published	IA	Kazakhstan	2534	752-416 calBCE (2455±20 BP, PSUAMS-5721)	50.66865833	57.71856944	NarasimhanPattersonScience2019	Chanchar	5.02917	325	Steppe	286
816	Ukraine_IA_WesternScythian.SG	IA	Ukraine	2530	751-408 calBCE (2440±30 BP, Poz-)	50.207055	35.285673	JarveCurrentBiology2019	Kup'evaha, Mound 25, burial 1, skeleton 1	8.00833	649	25-50% AP	183
817	Ukraine_IA_WesternScythian_o.SG	IA	Ukraine	2528	750-405 calBCE (2430±30 BP, Poz-)	50.207055	35.285673	JarveCurrentBiology2019	Kup'evaha, Mound 25, burial 1, skeleton 3	8.00833	649	25-50% AP	183
818	Hungary_Scythian.SG	IA	Hungary	2524	749-398 calBCE (2409±37 BP, UBA-33595)	47.55944444	20.70805556	DamgaardNature2018	..	10.4	621	5-25% AP	86
819	Kazakhstan_Sarmatian.SG	IA	Kazakhstan	2516	770-361 calBCE (2384±71 BP, UBA-33608)	46.03972222	53.44222222	DamgaardNature2018	Tengiz, Caspian steppe	11.175	183	Steppe	-22
820	Hungary_Scythian.SG	IA	Hungary	2514	735-392 calBCE (2388±36 BP, UBA-33598)	46.34444444	20.1625	DamgaardNature2018	..	10.72083	619	5-25% AP	77
821	Russia_EarlySarmatian_SouthernUrals.SG	IA	Russia	2514	729-398 calBCE (2395±30 BP, Poz-)	51.991225	58.039435	JarveCurrentBiology2019	Perevolochan-2, Mound 4, burial 3	3.87083	413	Steppe	436
822	Ukraine_IA_WesternScythian.SG	IA	Ukraine	2513	728-397 calBCE (2390±30 BP, Poz-)	47.4333333	34.2666667	JarveCurrentBiology2019	Mamai-Gora, The eastern sector of the burial. Object 175, burial 1	10.05833	527	5-25% AP	72
823	Hungary_Scythian.SG	IA	Hungary	2510	729-390 calBCE (2378±35 BP, UBA-33600)	46.34444444	20.1625	DamgaardNature2018	..	10.72083	619	5-25% AP	77
824	Hungary_Scythian.SG	IA	Hungary	2312	490-233 calBCE (2322±36 BP, UBA-33596)	46.34444444	20.1625	DamgaardNature2018	..	10.50417	603	5-25% AP	77
825	Russia_EarlySarmatian_SouthernUrals.SG	IA	Russia	2309	484-233 calBCE (2320±35 BP, Poz- )	52.469131	55.775705	JarveCurrentBiology2019	Novo-Muraptalovo-7, Mound 1, burial 2	4.14583	405	Steppe	195
826	Russia_EasternScythian_SouthernUrals_o.SG	IA	Russia	2303	399-306 calBCE (2265±30 BP, Poz-)	52.532722	58.490389	JarveCurrentBiology2019	Manhar-2, Burial 1	2.95417	362	Tundra	410
827	Russia_Sarmatian.SG	IA	Russia	2300	800 BCE - 100 CE	47.293449	39.54598	DamgaardNature2018	Caspian steppe	9.475	667	25-50% AP	49
828	Russia_Sarmatian.SG	IA	Russia	2300	800 BCE - 100 CE	47.28429	39.533315	DamgaardNature2018	Caspian steppe	9.46667	669	25-50% AP	47
829	Russia_Sarmatian.SG	IA	Russia	2300	800 BCE - 100 CE	47.292254	39.543076	DamgaardNature2018	Caspian steppe	9.475	667	25-50% AP	44
830	Russia_Sarmatian.SG	IA	Russia	2300	800 BCE - 100 CE	47.282396	39.541034	DamgaardNature2018	Caspian steppe	9.4375	672	25-50% AP	58
831	Moldova_Scythian.SG	IA	Moldova	2254	399-209 calBCE (2265±30 BP, Poz-91118)	46.6684	29.8001	KrzewinskaScienceAdvances2018	Slobodzeya District, Glinoe	10.24583	532	5-25% AP	20
832	Moldova_Scythian.SG	IA	Moldova	2253	397-209 calBCE (2260±30 BP, Poz-91091)	46.6684	29.8001	KrzewinskaScienceAdvances2018	Slobodzeya District, Glinoe	10.24583	532	5-25% AP	20
833	Ukraine_IA_WesternScythian.SG	IA	Ukraine	2252	396-208 calBCE (2255±30 BP, Poz-)	49.9672333	35.7758333	JarveCurrentBiology2019	St Merchik, Group II, mound 1, burial 1	7.31667	587	5-25% AP	199
834	Russia_IA_EarlySarmatian	IA	Russia	2250	400-200 BCE	51.990758	53.870167	UnterlanderNatureCommunications2017	Pokrovka	4.94583	320	Steppe	147
835	Moldova_Scythian.SG	IA	Moldova	2248	390-205 calBCE (2240±30 BP, Poz-91092)	46.6684	29.8001	KrzewinskaScienceAdvances2018	Slobodzeya District, Glinoe	10.24583	532	5-25% AP	20
836	Moldova_Scythian.SG	IA	Moldova	2247	389-204 calBCE (2235±35 BP, Poz-91119)	46.6684	29.8001	KrzewinskaScienceAdvances2018	Slobodzeya District, Glinoe	10.24583	532	5-25% AP	20
837	Russia_EarlySarmatian_SouthernUrals.SG	IA	Russia	2244	384-204 calBCE (2230±30 BP, Poz-)	51.977904	57.844288	JarveCurrentBiology2019	Ivanovka-1, Mound 5, burial 3	2.77083	478	Steppe	532
838	Moldova_Scythian_o2.SG	IA	Moldova	2242	380-203 calBCE (2225±30 BP, Poz-91115)	46.6684	29.8001	KrzewinskaScienceAdvances2018	Slobodzeya District, Glinoe	10.24583	532	5-25% AP	20
839	Ukraine_IA_WesternScythian.SG	IA	Ukraine	2242	380-203 calBCE (2225±30 BP, Poz-)	49.864876	35.277719	JarveCurrentBiology2019	Kolomak hillfort, №1842, pit 68, excavation IV	7.575	610	5-25% AP	149
840	Russia_IA_Scythian_questionable	IA	Russia	2239	375-203 calBCE (2220±30 BP, Beta-392493)	52.43	51.16	MathiesonNature2015	Samara Oblast, Volga River Valley, Volga Steppes, Nadezhdinka	5.04167	364	Steppe	126
841	Ukraine_IA_WesternScythian.SG	IA	Ukraine	2223	363-183 calBCE (2195±30 BP, Poz-)	47.4333333	34.2666667	JarveCurrentBiology2019	Mamai-Gora, The eastern sector of the burial. Object 165, burial 1	9.50417	504	5-25% AP	72
842	Moldova_Scythian.SG	IA	Moldova	2217	361-172 calBCE (2185±30 BP, Poz-91116)	46.6684	29.8001	KrzewinskaScienceAdvances2018	Slobodzeya District, Glinoe	10.24583	532	5-25% AP	20
843	Ukraine_Scythian.SG	IA	Ukraine	2183	358-108 calBCE (2160±30 BP, Beta-451572)	48.9825	30.1783	KrzewinskaScienceAdvances2018	Cherkasy Region, Mankivsky District, Nesterivka	7.87917	706	25-50% AP	223
844	Russia_Sarmatian.SG	IA	Russia	2033	170 calBCE - 4 calCE (2060±30 BP, Poz-)	43.890103	43.221159	JarveCurrentBiology2019	Zolka, Mound 4, burial 30	8.72917	677	25-50% AP	636
845	Russia_Late_Sarmatian.SG	IA	Russia	1878	4-140 calCE (1918±28 BP, Ua-56442)	51.06666667	55.06666667	KrzewinskaScienceAdvances2018	Orenburg Regio, Southern Urals, Cherniy Yar	5.4625	298	Steppe	129
846	Russia_Late_Sarmatian.SG	IA	Russia	1806	66-222 calCE (1880±30 BP, Beta-451575)	51.06666667	55.06666667	KrzewinskaScienceAdvances2018	Orenburg Regio, Southern Urals, Cherniy Yar	5.4625	298	Steppe	129
847	Kazakhstan_LIA_Georgievsky_published	IA	Kazakhstan	1765	130-240 calCE (1825±20 BP, PSUAMS-5723)	50.4501	57.04005556	NarasimhanPattersonScience2019	Georgievsky Bugor	4.91667	292	Steppe	196
848	Ukraine_Scythian.WGC	IA	Ukraine	1650	450-150 BCE [other dates from similar context]	46.323	29.4702	KrzewinskaScienceAdvances2018	Cherkasy Region, Gorodische District, Starosillya	10.1625	578	5-25% AP	68
849	Moldova_Scythian.SG	IA	Moldova	1650	450-150 BCE [other dates from similar context]	46.6684	29.8001	KrzewinskaScienceAdvances2018	Slobodzeya District, Glinoe	10.24583	532	5-25% AP	20
850	Moldova_Scythian_o3_lc.SG	IA	Moldova	1631	248-391 calCE (1720±30 BP, Poz-91120)	46.6684	29.8001	KrzewinskaScienceAdvances2018	Slobodzeya District, Glinoe	10.24583	532	5-25% AP	20
851	Kura-Araxes	BA	Russia	5000	4000-2000 CE	42.3785484298257	46.6046199726252	Batiuk, S. (2022) Kura-Araxes Distribution Map. https://arcg.is/1LyKiK2	Ginchi	4.08333	923	50-75% AP	1574
852	Kura-Araxes	BA	Russia	5000	4000-2000 CE	42.5401694130002	46.7025944869424	Batiuk, S. (2022) Kura-Araxes Distribution Map. https://arcg.is/1LyKiK2	Chinna, Khunzakh, Chinnab	3.95417	811	25-50% AP	1654
853	Kura-Araxes	BA	Azerbaijan	5000	4000-2000 CE	40.3782210698132	49.3866084481534	Batiuk, S. (2022) Kura-Araxes Distribution Map. https://arcg.is/1LyKiK2	Kabala	12.95833	422	5-25% AP	258
854	Kura-Araxes	BA	Azerbaijan	5000	4000-2000 CE	38.6761478735483	48.8099055481894	Batiuk, S. (2022) Kura-Araxes Distribution Map. https://arcg.is/1LyKiK2	Telman	15.7375	934	Steppe	-5
855	Kura-Araxes	BA	Azerbaijan	5000	4000-2000 CE	39.2942719034679	48.4390275093467	Batiuk, S. (2022) Kura-Araxes Distribution Map. https://arcg.is/1LyKiK2	Misarçay	15.36667	544	5-25% AP	40
856	Kura-Araxes	BA	Azerbaijan	5000	4000-2000 CE	39.8194008516195	47.6542400518903	Batiuk, S. (2022) Kura-Araxes Distribution Map. https://arcg.is/1LyKiK2	Garakopaktapa	15.30833	450	5-25% AP	31
857	Kura-Araxes	BA	Azerbaijan	5000	4000-2000 CE	40.7543189719367	47.0664459017529	Batiuk, S. (2022) Kura-Araxes Distribution Map. https://arcg.is/1LyKiK2	MINGECHAUR	14.57083	598	5-25% AP	22
858	Kura-Araxes	BA	Azerbaijan	5000	4000-2000 CE	40.6414575550724	46.6501155732787	Batiuk, S. (2022) Kura-Araxes Distribution Map. https://arcg.is/1LyKiK2	Borsunlu	13.45833	643	5-25% AP	226
859	Kura-Araxes	BA	Azerbaijan	5000	4000-2000 CE	40.6518711281528	46.5777547606366	Batiuk, S. (2022) Kura-Araxes Distribution Map. https://arcg.is/1LyKiK2	Uzum Rama	13.07917	670	25-50% AP	295
860	Kura-Araxes	BA	Azerbaijan	5000	4000-2000 CE	40.5515556843182	46.0093808252711	Batiuk, S. (2022) Kura-Araxes Distribution Map. https://arcg.is/1LyKiK2	ZAGLIK	6.4125	882	25-50% AP	1440
861	Kura-Araxes	BA	Azerbaijan	5000	4000-2000 CE	40.9395140239123	45.8353544303541	Batiuk, S. (2022) Kura-Araxes Distribution Map. https://arcg.is/1LyKiK2	Menteshtepe	12.5375	654	5-25% AP	358
862	Kura-Araxes	BA	Azerbaijan	5000	4000-2000 CE	41.027102727311	45.8582864532612	Batiuk, S. (2022) Kura-Araxes Distribution Map. https://arcg.is/1LyKiK2	Agilidere	13.62083	601	5-25% AP	145
863	Kura-Araxes	BA	Azerbaijan	5000	4000-2000 CE	41.0824851981701	45.4768143395559	Batiuk, S. (2022) Kura-Araxes Distribution Map. https://arcg.is/1LyKiK2	BABA DERVISH l (AKSTAFA)	12.3	648	5-25% AP	378
864	Kura-Araxes	BA	Iran	5000	4000-2000 CE	39.4446421090149	47.3992640131296	Batiuk, S. (2022) Kura-Araxes Distribution Map. https://arcg.is/1LyKiK2	Nadir Tepesi	14.88333	466	5-25% AP	153
865	Kura-Araxes	BA	Iran	5000	4000-2000 CE	39.1328245028166	46.8638353857379	Batiuk, S. (2022) Kura-Araxes Distribution Map. https://arcg.is/1LyKiK2	Kohne Pasgah Tepesi	14.175	487	5-25% AP	297
866	Kura-Araxes	BA	Iran	5000	4000-2000 CE	38.8387881908724	45.6584057394589	Batiuk, S. (2022) Kura-Araxes Distribution Map. https://arcg.is/1LyKiK2	Kul Tape	11.40417	377	Steppe	970
867	Kura-Araxes	BA	Turkey	5000	4000-2000 CE	40.0941366904703	41.9942195394092	Batiuk, S. (2022) Kura-Araxes Distribution Map. https://arcg.is/1LyKiK2	Yörükatli Kalesi	4.41667	638	Steppe	2024
868	Kura-Araxes	BA	Turkey	5000	4000-2000 CE	40.5020097868407	43.567021131067	Batiuk, S. (2022) Kura-Araxes Distribution Map. https://arcg.is/1LyKiK2	ANI KALESI	6.85833	581	5-25% AP	1483
869	Kura-Araxes	BA	Azerbaijan	5000	4000-2000 CE	39.2721424000793	45.4555618247531	Batiuk, S. (2022) Kura-Araxes Distribution Map. https://arcg.is/1LyKiK2	K?UL'TEPE (NAKHICHEVAN) l	11.12917	447	5-25% AP	938
870	Kura-Araxes	BA	Armenia	5000	4000-2000 CE	39.731422838286	45.1995776983692	Batiuk, S. (2022) Kura-Araxes Distribution Map. https://arcg.is/1LyKiK2	Areni-1	9.4125	457	5-25% AP	1034
871	Kura-Araxes	BA	Armenia	5000	4000-2000 CE	40.1659869663959	45.5517293552273	Batiuk, S. (2022) Kura-Araxes Distribution Map. https://arcg.is/1LyKiK2	Karchaghbyur	4.18333	682	Steppe	1935
872	Kura-Araxes	BA	Armenia	5000	4000-2000 CE	40.5146855852285	44.9442746321393	Batiuk, S. (2022) Kura-Araxes Distribution Map. https://arcg.is/1LyKiK2	LCHASHEN	4.12917	769	25-50% AP	1912
873	Kura-Araxes	BA	Armenia	5000	4000-2000 CE	40.5051438574057	45.0027800959	Batiuk, S. (2022) Kura-Araxes Distribution Map. https://arcg.is/1LyKiK2	Chkalovka	4.12083	757	25-50% AP	1921
874	Kura-Araxes	BA	Armenia	5000	4000-2000 CE	40.559161291108	44.7545951770337	Batiuk, S. (2022) Kura-Araxes Distribution Map. https://arcg.is/1LyKiK2	Jrarat	5.2375	679	25-50% AP	1717
875	Kura-Araxes	BA	Armenia	5000	4000-2000 CE	40.3899903419422	44.7600451567709	Batiuk, S. (2022) Kura-Araxes Distribution Map. https://arcg.is/1LyKiK2	Avan	3.47917	904	50-75% AP	2095
876	Kura-Araxes	BA	Armenia	5000	4000-2000 CE	40.2088120583987	44.5881819105442	Batiuk, S. (2022) Kura-Araxes Distribution Map. https://arcg.is/1LyKiK2	Jvresh	7.4375	681	25-50% AP	1405
877	Kura-Araxes	BA	Armenia	5000	4000-2000 CE	40.113473640877	44.4349664978552	Batiuk, S. (2022) Kura-Araxes Distribution Map. https://arcg.is/1LyKiK2	NORABATS	10.42083	487	5-25% AP	871
878	Kura-Araxes	BA	Armenia	5000	4000-2000 CE	40.2029066702065	44.2223545949079	Batiuk, S. (2022) Kura-Araxes Distribution Map. https://arcg.is/1LyKiK2	Aghjakala	10.15833	492	5-25% AP	892
879	Kura-Araxes	BA	Armenia	5000	4000-2000 CE	40.2020061687451	44.2263548559732	Batiuk, S. (2022) Kura-Araxes Distribution Map. https://arcg.is/1LyKiK2	Tsaghkalanj	10.2125	490	5-25% AP	891
880	Kura-Araxes	BA	Armenia	5000	4000-2000 CE	40.1253030027938	44.192946359876	Batiuk, S. (2022) Kura-Araxes Distribution Map. https://arcg.is/1LyKiK2	METSAMOR	10.57917	466	5-25% AP	847
881	Kura-Araxes	BA	Armenia	5000	4000-2000 CE	40.1480337412947	44.095022375169	Batiuk, S. (2022) Kura-Araxes Distribution Map. https://arcg.is/1LyKiK2	Maisyan	10.47917	469	5-25% AP	852
882	Kura-Araxes	BA	Armenia	5000	4000-2000 CE	40.0813122758928	44.0341931421693	Batiuk, S. (2022) Kura-Araxes Distribution Map. https://arcg.is/1LyKiK2	ARMAVIR BLUR	10.5125	455	5-25% AP	909
883	Kura-Araxes	BA	Armenia	5000	4000-2000 CE	40.3961317303033	43.9032276026057	Batiuk, S. (2022) Kura-Araxes Distribution Map. https://arcg.is/1LyKiK2	Talin	5.78333	738	25-50% AP	1674
884	Kura-Araxes	BA	Armenia	5000	4000-2000 CE	40.2925252103486	44.1012411268822	Batiuk, S. (2022) Kura-Araxes Distribution Map. https://arcg.is/1LyKiK2	Dzori-Berd	8.5125	576	5-25% AP	1193
885	Kura-Araxes	BA	Armenia	5000	4000-2000 CE	40.4744556189372	43.9259069774455	Batiuk, S. (2022) Kura-Araxes Distribution Map. https://arcg.is/1LyKiK2	Tsaghkasar-1	3.9625	891	50-75% AP	2049
886	Kura-Araxes	BA	Armenia	5000	4000-2000 CE	40.4995177762155	43.8699682891769	Batiuk, S. (2022) Kura-Araxes Distribution Map. https://arcg.is/1LyKiK2	Lanjik	4.2125	888	50-75% AP	1942
887	Kura-Araxes	BA	Armenia	5000	4000-2000 CE	40.5019850553315	44.4301383808718	Batiuk, S. (2022) Kura-Araxes Distribution Map. https://arcg.is/1LyKiK2	Aparan 3	4.71667	711	25-50% AP	1832
888	Kura-Araxes	BA	Armenia	5000	4000-2000 CE	40.5311903029544	44.3863171751445	Batiuk, S. (2022) Kura-Araxes Distribution Map. https://arcg.is/1LyKiK2	Kuchak II	4.24583	713	25-50% AP	1922
889	Kura-Araxes	BA	Armenia	5000	4000-2000 CE	40.5811687534588	44.4363956313382	Batiuk, S. (2022) Kura-Araxes Distribution Map. https://arcg.is/1LyKiK2	Chknagh	4.01667	828	25-50% AP	1964
890	Kura-Araxes	BA	Armenia	5000	4000-2000 CE	40.6997983896438	44.3174296718845	Batiuk, S. (2022) Kura-Araxes Distribution Map. https://arcg.is/1LyKiK2	Jarjaris	3.05417	983	50-75% AP	2191
891	Kura-Araxes	BA	Armenia	5000	4000-2000 CE	40.6350176023798	43.9918902310176	Batiuk, S. (2022) Kura-Araxes Distribution Map. https://arcg.is/1LyKiK2	Anushavan	4.4375	830	25-50% AP	1826
892	Kura-Araxes	BA	Armenia	5000	4000-2000 CE	40.7992964816017	43.8387433942326	Batiuk, S. (2022) Kura-Araxes Distribution Map. https://arcg.is/1LyKiK2	Kamir Amrots	5.84167	665	25-50% AP	1554
893	Kura-Araxes	BA	Armenia	5000	4000-2000 CE	40.7846938948179	43.8301124550198	Batiuk, S. (2022) Kura-Araxes Distribution Map. https://arcg.is/1LyKiK2	Sev Amrots (Berd)	6.09167	647	25-50% AP	1529
894	Kura-Araxes	BA	Armenia	5000	4000-2000 CE	40.7638774730301	43.8345987628431	Batiuk, S. (2022) Kura-Araxes Distribution Map. https://arcg.is/1LyKiK2	Gyumri IV	6.00833	653	25-50% AP	1527
895	Kura-Araxes	BA	Armenia	5000	4000-2000 CE	40.8213145177091	43.7863309511316	Batiuk, S. (2022) Kura-Araxes Distribution Map. https://arcg.is/1LyKiK2	Marmashen II	5.67917	659	25-50% AP	1597
896	Kura-Araxes	BA	Armenia	5000	4000-2000 CE	40.8810478119574	43.8466981990939	Batiuk, S. (2022) Kura-Araxes Distribution Map. https://arcg.is/1LyKiK2	Keti1	4.70417	817	25-50% AP	1771
897	Kura-Araxes	BA	Armenia	5000	4000-2000 CE	40.9136986522848	43.7767435585212	Batiuk, S. (2022) Kura-Araxes Distribution Map. https://arcg.is/1LyKiK2	Jradzor	4.6875	763	25-50% AP	1741
898	Kura-Araxes	BA	Armenia	5000	4000-2000 CE	40.8363623450601	44.0518003062867	Batiuk, S. (2022) Kura-Araxes Distribution Map. https://arcg.is/1LyKiK2	Hartagyugh	4.97083	766	25-50% AP	1708
899	Kura-Araxes	BA	Armenia	5000	4000-2000 CE	40.8760201664264	44.2707282781901	Batiuk, S. (2022) Kura-Araxes Distribution Map. https://arcg.is/1LyKiK2	Arevashogh	4.75833	823	25-50% AP	1780
900	Kura-Araxes	BA	Armenia	5000	4000-2000 CE	41.0106330136385	44.3518980867782	Batiuk, S. (2022) Kura-Araxes Distribution Map. https://arcg.is/1LyKiK2	Cheshmanis	5.63333	815	25-50% AP	1434
901	Kura-Araxes	BA	Armenia	5000	4000-2000 CE	41.0933736390885	44.6765628840978	Batiuk, S. (2022) Kura-Araxes Distribution Map. https://arcg.is/1LyKiK2	Akner	9.12083	737	25-50% AP	857
902	Kura-Araxes	BA	Armenia	5000	4000-2000 CE	40.7493108469108	44.8783396614907	Batiuk, S. (2022) Kura-Araxes Distribution Map. https://arcg.is/1LyKiK2	DILIZHAN (REDKIN-LAGER)	7.09583	676	25-50% AP	1257
903	Kura-Araxes	BA	Armenia	5000	4000-2000 CE	40.7515037000219	44.8830629772629	Batiuk, S. (2022) Kura-Araxes Distribution Map. https://arcg.is/1LyKiK2	Dilijan	6.8625	692	25-50% AP	1262
904	Kura-Araxes	BA	Georgia	5000	4000-2000 CE	41.4208889434144	43.4766000607604	Batiuk, S. (2022) Kura-Araxes Distribution Map. https://arcg.is/1LyKiK2	AKHALKALAKI (AMIRANIS GORA)	4.82917	780	25-50% AP	1677
905	Kura-Araxes	BA	Georgia	5000	4000-2000 CE	41.3400468341175	43.5184217374983	Batiuk, S. (2022) Kura-Araxes Distribution Map. https://arcg.is/1LyKiK2	Khorenia-2	4.25	804	25-50% AP	1810
906	Kura-Araxes	BA	Georgia	5000	4000-2000 CE	41.581530962531	43.155030202263	Batiuk, S. (2022) Kura-Araxes Distribution Map. https://arcg.is/1LyKiK2	ZVELI	5.825	918	50-75% AP	1478
907	Kura-Araxes	BA	Georgia	5000	4000-2000 CE	42.2491722239857	44.0585760868372	Batiuk, S. (2022) Kura-Araxes Distribution Map. https://arcg.is/1LyKiK2	KULBAKEBI, KULOKHOMI, ZGUDERIS	8.125	926	50-75% AP	944
908	Kura-Araxes	BA	Georgia	5000	4000-2000 CE	42.2236686202425	43.947451842157	Batiuk, S. (2022) Kura-Araxes Distribution Map. https://arcg.is/1LyKiK2	Kusereti	8.375	910	50-75% AP	912
909	Kura-Araxes	BA	Georgia	5000	4000-2000 CE	42.2020726454964	43.8571566259954	Batiuk, S. (2022) Kura-Araxes Distribution Map. https://arcg.is/1LyKiK2	NULI	8.39583	929	50-75% AP	856
910	Kura-Araxes	BA	Georgia	5000	4000-2000 CE	42.04325738449	43.8771904146451	Batiuk, S. (2022) Kura-Araxes Distribution Map. https://arcg.is/1LyKiK2	Berikldeebi	10.05833	771	25-50% AP	648
911	Kura-Araxes	BA	Georgia	5000	4000-2000 CE	42.0406359213308	44.1651466508761	Batiuk, S. (2022) Kura-Araxes Distribution Map. https://arcg.is/1LyKiK2	GUDABERTKA	9.875	775	25-50% AP	662
912	Kura-Araxes	BA	Georgia	5000	4000-2000 CE	41.8514612356569	44.4453417790974	Batiuk, S. (2022) Kura-Araxes Distribution Map. https://arcg.is/1LyKiK2	Kavtiskhevi (Ioramisgora) kurgans	9.3375	808	25-50% AP	721
913	Kura-Araxes	BA	Georgia	5000	4000-2000 CE	42.1149777066153	44.782320161984	Batiuk, S. (2022) Kura-Araxes Distribution Map. https://arcg.is/1LyKiK2	DZAGINA	9.3875	840	25-50% AP	719
914	Kura-Araxes	BA	Georgia	5000	4000-2000 CE	41.8787557587487	44.6813439480064	Batiuk, S. (2022) Kura-Araxes Distribution Map. https://arcg.is/1LyKiK2	Tserovani	9.59583	842	25-50% AP	774
915	Kura-Araxes	BA	Georgia	5000	4000-2000 CE	41.7506177472803	44.7823382082744	Batiuk, S. (2022) Kura-Araxes Distribution Map. https://arcg.is/1LyKiK2	Didube Bus Station	11.52083	704	25-50% AP	438
916	Kura-Araxes	BA	Georgia	5000	4000-2000 CE	41.763641853801	44.7670614218059	Batiuk, S. (2022) Kura-Araxes Distribution Map. https://arcg.is/1LyKiK2	TRELI (DIGOMI)	11.42083	707	25-50% AP	471
917	Kura-Araxes	BA	Georgia	5000	4000-2000 CE	41.6696389084863	44.1714411970095	Batiuk, S. (2022) Kura-Araxes Distribution Map. https://arcg.is/1LyKiK2	TASH BASH	5.10833	986	50-75% AP	1639
918	Kura-Araxes	BA	Georgia	5000	4000-2000 CE	41.6515564450165	44.1108970953998	Batiuk, S. (2022) Kura-Araxes Distribution Map. https://arcg.is/1LyKiK2	Safar-Kharaba	5.47083	873	50-75% AP	1576
919	Kura-Araxes	BA	Georgia	5000	4000-2000 CE	41.6081388972879	44.1083585838666	Batiuk, S. (2022) Kura-Araxes Distribution Map. https://arcg.is/1LyKiK2	BARMAKSYZ-MANGLISI	5.75	857	25-50% AP	1551
920	Kura-Araxes	BA	Georgia	5000	4000-2000 CE	41.4176735726133	44.0286011982828	Batiuk, S. (2022) Kura-Araxes Distribution Map. https://arcg.is/1LyKiK2	Papunaant Tskaro	5.0375	856	25-50% AP	1609
921	Kura-Araxes	BA	Georgia	5000	4000-2000 CE	41.3453380344157	44.2315810617116	Batiuk, S. (2022) Kura-Araxes Distribution Map. https://arcg.is/1LyKiK2	GRMAKHEVISTAVI	7.47917	814	25-50% AP	1168
922	Kura-Araxes	BA	Georgia	5000	4000-2000 CE	41.3014725806477	44.3096324712982	Batiuk, S. (2022) Kura-Araxes Distribution Map. https://arcg.is/1LyKiK2	Saparlo	8.11667	787	25-50% AP	971
923	Kura-Araxes	BA	Georgia	5000	4000-2000 CE	41.3871448843449	44.3942647614945	Batiuk, S. (2022) Kura-Araxes Distribution Map. https://arcg.is/1LyKiK2	Sakdrisi	10.00833	733	25-50% AP	734
924	Kura-Araxes	BA	Georgia	5000	4000-2000 CE	41.3821351135209	44.3949529267063	Batiuk, S. (2022) Kura-Araxes Distribution Map. https://arcg.is/1LyKiK2	Sakdrisi/ Balicji-Zezvebi	10.14167	729	25-50% AP	693
925	Kura-Araxes	BA	Georgia	5000	4000-2000 CE	41.5231653122344	44.4313174051908	Batiuk, S. (2022) Kura-Araxes Distribution Map. https://arcg.is/1LyKiK2	Nachivchavebi	8.1375	864	25-50% AP	1077
926	Kura-Araxes	BA	Georgia	5000	4000-2000 CE	41.5687840971222	44.784822580936	Batiuk, S. (2022) Kura-Araxes Distribution Map. https://arcg.is/1LyKiK2	KODA	11.075	724	25-50% AP	557
927	Kura-Araxes	BA	Georgia	5000	4000-2000 CE	41.4444039441433	44.7486000666035	Batiuk, S. (2022) Kura-Araxes Distribution Map. https://arcg.is/1LyKiK2	TAMARISI	11.8875	678	25-50% AP	387
928	Kura-Araxes	BA	Georgia	5000	4000-2000 CE	41.4337646193246	44.8265642524525	Batiuk, S. (2022) Kura-Araxes Distribution Map. https://arcg.is/1LyKiK2	Tsiteli Sopeli	12.03333	675	25-50% AP	374
929	Kura-Araxes	BA	Georgia	5000	4000-2000 CE	41.3517450680866	44.7588539688771	Batiuk, S. (2022) Kura-Araxes Distribution Map. https://arcg.is/1LyKiK2	Shaumiani	10.975	760	25-50% AP	497
930	Bavra-Ablari_M	HG	Georgia	9257.5	9135-7595 calBC(95%)	41.4117841664116	43.4941328360289	Varoutsikos, B. et al. (2017) From the Mesolithic to the Chalcolithic in the South Caucasus: New data from the Bavra Ablari rock shelter		4.0875	725	25-50% AP	1654
931	Bavra-Ablari_N	N	Georgia	6890	6198-5375 calBC(95%)	41.4117841664116	43.4941328360289	Varoutsikos, B. et al. (2017) From the Mesolithic to the Chalcolithic in the South Caucasus: New data from the Bavra Ablari rock shelter	Akhalkalaki	4.62917	726	25-50% AP	1654
932	Bavra-Ablari_CA	CA	Georgia	5639.286	4845-3789 calBC(95%)	41.4117841664116	43.4941328360289	Varoutsikos, B. et al. (2017) From the Mesolithic to the Chalcolithic in the South Caucasus: New data from the Bavra Ablari rock shelter		4.62083	815	25-50% AP	1654
933	Bavra-Ablari_BA	BA	Georgia	4635	3516-3355 calBC(95%)	41.4117841664116	43.4941328360289	Varoutsikos, B. et al. (2017) From the Mesolithic to the Chalcolithic in the South Caucasus: New data from the Bavra Ablari rock shelter		4.725	786	25-50% AP	1654
934	IRQ_Nemrik9_PPN_contam_lc	N	Iraq	10700	9500-8000 BCE	36.716667	42.85	LazaridisScience2022	Nemrik 9	17.65833	568	5-25% AP	307
935	TUR_PPN_lc	N	Turkey	10700	9000-8500 BCE	37.52	41.84	LazaridisScience2022	Boncuklu Tarla (Southeast, Mardin, Dargeçit, Ilısu)	15.58333	724	25-50% AP	436
936	TUR_SE_Mardin_PPN	N	Turkey	10700	9000-8500 BCE	37.5262	41.8452	LazaridisScience2022	Boncuklu Tarla (Southeast, Mardin, Dargeçit, Ilısu)	15.54583	725	25-50% AP	443
937	IRQ_Shanidar_N	N	Iraq	10059	8271-7956 calBCE (8940±50 BP, Poz-81121)	36.8006	44.2433	LazaridisScience2022	Shanidar	16.5	701	Steppe	457
938	IRQ_Shanidar_N_outlier	N	Iraq	10050	8300-7900 BCE	36.8006	44.2433	LazaridisScience2022	Shanidar	16.5	701	Steppe	457
939	JOR_PPNB	N	Jordan	9900	8400-7500 BCE	31.988	35.976	LazaridisScience2022	'Ain Ghazal	16.56667	329	Steppe	716
940	CYP_PPNB	N	Cyprus	9600	8300-7000 BCE	34.83	32.4	LazaridisScience2022	Kissonerga-Mylouthkia	18.58333	692	Steppe	74
941	IRQ_PPN_lc	N	Iraq	9450	8000-7000 BCE	35.376667	45.645556	LazaridisScience2022	Bestansur	17.7	863	Steppe	554
942	TUR_Marmara_Barcin_N	N	Turkey	8300	6500-6200 BCE	40.3	29.56666667	LazaridisScience2022	Barcın (Northwest Anatolia, Marmara)	13.05417	646	5-25% AP	284
943	ALB_N	N	Albania	8096	6223-6067 calBCE (7270±30 BP, PSUAMS-7927)	40.810556	20.793889	LazaridisScience2022	Podgorie (Southeast, Korça Basin)	9.50417	781	25-50% AP	854
944	TUR_Marmara_Ilıpınar_N	N	Turkey	7925	6150-5800 BCE	40.48	29.296	LazaridisScience2022	Ilıpınar (Marmara, Bursa, Orhangazi)	12.9625	833	25-50% AP	300
945	ARM_Aknashen_N	N	Armenia	7858	5985-5836 calBCE (7015±25 BP, PSUAMS-3058)	40.10093333	44.29051667	LazaridisScience2022	Aknashen	9.71667	473	5-25% AP	840
946	BGR_Dzhulyunitsa_N	N	Bulgaria	7725	6100-5450 BCE	43.16089	25.88341	LazaridisScience2022	Dzhulyunitsa (Veliko Tarnovo)	11.4875	538	5-25% AP	66
947	ROU_N	N	Romania	7700	6000-5500 BCE	44.26	23.9	LazaridisScience2022	Cârcea, Viaduct	10.82083	630	5-25% AP	176
948	BGR_Yabalkovo_N_lc	N	Bulgaria	7641	5734-5641 calBCE (6810±25 BP, PSUAMS-2690)	42.1	25.75	LazaridisScience2022	Yabalkovo (Dimitrovgrad, Haskovo)	12.10833	646	5-25% AP	153
949	ROU_Trestiana_BA	BA	Romania	7600	6000-5300 BCE	46.189619	27.669532	LazaridisScience2022	Trestiana	9.40417	476	5-25% AP	65
950	BGR_MalakPreslavets_N	N	Bulgaria	7550	5800-5400 BCE	43.98	26.4	LazaridisScience2022	Malak Preslavets	11.20833	566	5-25% AP	33
951	ARM_Masis_Blur_N	N	Armenia	7535	5633-5532 calBCE (6665±25 BP, PSUAMS-3057)	40.15151667	44.70435	LazaridisScience2022	Masis Blur	5.05417	729	25-50% AP	1851
952	ROU_N_outlier1	N	Romania	7162	5305-5071 calBCE (6240±25 BP, PSUAMS-4341)	47.7467	22.395	LazaridisScience2022	Urziceni	9.13333	576	5-25% AP	114
953	HRV_Vinkovci_MN	N	Croatia	7078	5216-5045 calBCE (6190±25 BP, PSUAMS-4263)	45.300857	18.779447	LazaridisScience2022	Vinkovci, Vinka	10.36667	703	25-50% AP	81
954	HRV_Vinkovci_MN	N	Croatia	6875	5100-4750 BCE	45.300857	18.779447	LazaridisScience2022	Vinkovci, Vinka	10.36667	703	25-50% AP	81
955	ROU_N	N	Romania	6850	5500-4300 BCE	44.322017	23.838043	LazaridisScience2022	Gârlești	11.05833	622	5-25% AP	131
956	ROU_N_outlier2	N	Romania	6850	5500-4300 BCE	44.26	23.9	LazaridisScience2022	Cârcea, Viaduct	10.89167	650	25-50% AP	176
957	ROU_N	N	Romania	6722	4895-4686 calBCE (5900±40 BP, Poz-82187)	44.303228	26.400452	LazaridisScience2022	Muntenia, Vasilai, Cilira, Popesti-Vasilati	11.15	597	5-25% AP	59
958	MKD_N	N	North Macedonia	6700	6000-3500 BCE	41.36	22.88	LazaridisScience2022	Pista Novo Selo	7.34167	837	25-50% AP	1201
959	TUR_Marmara_Ilıpınar_ChL	CA	Turkey	6450	5000-4000 BCE	40.48	29.296	LazaridisScience2022	Ilıpınar (Marmara, Bursa, Orhangazi)	12.67083	977	50-75% AP	300
960	BGR_ChL	CA	Bulgaria	6400	4600-4300 BCE	43.05777778	26.98361111	LazaridisScience2022	Smyadovo (Northeast)	11.21667	627	5-25% AP	126
961	ALB_NChL	CA	Albania	6200	5000-3500 BCE	40.671111	20.984722	LazaridisScience2022	Tren cave (Southeast , Devoll area)	9.65833	913	25-50% AP	865
962	SRB_ChLBA	CA	Serbia	6125	4350-4000 BCE	46.01802	20.271363	LazaridisScience2022	Podlokanj	10.35417	640	5-25% AP	75
963	ALB_NChL	CA	Albania	6102	4313-4051 calBCE (5330±25 BP, PSUAMS-5944)	40.671111	20.984722	LazaridisScience2022	Tren Cave (Southeast , Devoll area)	9.65833	913	25-50% AP	865
964	ROU_Bodrogkeresztur_ChL	CA	Romania	6090	4240-4049 calBCE (5310±25 BP, PSUAMS-4228)	47.7467	22.395	LazaridisScience2022	Urziceni	9.52917	658	25-50% AP	114
965	ROU_Bodrogkeresztur_ChL	CA	Romania	6086	4239-4046 calBCE (5300±25 BP, PSUAMS-4229)	47.7467	22.395	LazaridisScience2022	Urziceni	9.52917	658	25-50% AP	114
966	ROU_Bodrogkeresztur_ChL	CA	Romania	6078	4235-3996 calBCE (5285±25 BP, PSUAMS-4022)	47.7467	22.395	LazaridisScience2022	Urziceni	9.52917	658	25-50% AP	114
967	ROU_Bodrogkeresztur_ChL	CA	Romania	6074	4233-3994 calBCE (5280±25 BP, PSUAMS-4342)	47.7467	22.395	LazaridisScience2022	Urziceni	9.52917	658	25-50% AP	114
968	ROU_Bodrogkeresztur_ChL	CA	Romania	6046	4229-3985 calBCE (5260±25 BP, PSUAMS-4227)	47.7467	22.395	LazaridisScience2022	Urziceni	9.52917	658	25-50% AP	114
969	ROU_Bodrogkeresztur_ChL	CA	Romania	6006	4224-3976 calBCE (5240±25 BP, PSUAMS-4226)	47.7467	22.395	LazaridisScience2022	Urziceni	9.52917	658	25-50% AP	114
970	ROU_Bodrogkeresztur_ChL	CA	Romania	5972	4157-3966 calBCE (5215±25 BP, PSUAMS-4230)	47.7467	22.395	LazaridisScience2022	Urziceni	9.52917	658	25-50% AP	114
971	HRV_ChL	CA	Croatia	5950	5000-3000 BCE	45.312965	18.402813	LazaridisScience2022	Dakovo - Franjevac, 2007	10.54583	818	25-50% AP	100
972	ROU_Bodrogkeresztur_ChL	CA	Romania	5950	4500-3500 BCE	47.7467	22.395	LazaridisScience2022	Urziceni	9.52917	658	25-50% AP	114
973	TUR_SE_Batman_ChL	CA	Turkey	5950	5000-3000 BCE	37.79	41.01	LazaridisScience2022	Kuriki Höyük (Southeast, Batman)	16.54167	672	Steppe	509
974	ROU_Bodrogkeresztur_ChL_brother.I11906	CA	Romania	5569	3702-3532 calBCE (4850±25 BP, PSUAMS-4403)	47.7467	22.395	LazaridisScience2022	Urziceni	9.52917	658	25-50% AP	114
975	TUR_SE_Batman_ChL	CA	Turkey	5535	3645-3525 calBCE	37.79	41.01	LazaridisScience2022	Kuriki Höyük (Southeast, Batman)	16.54167	672	Steppe	509
976	TUR_SE_Şırnak_ChL_B	CA	Turkey	5525	3636-3525 calBCE (4780±25 BP, PSUAMS-3068)	37.5432	41.8662	LazaridisScience2022	Tatika (Southeast, Şırnak, Güçlükonak, Koçtepe köyü)	16.8	785	25-50% AP	455
977	TUR_Marmara_Ilıpınar_ChL	CA	Turkey	5461	3630-3377 calBCE (4730±25 BP, PSUAMS-7729)	40.48	29.296	LazaridisScience2022	Ilıpınar (Marmara, Bursa, Orhangazi)	12.8	913	25-50% AP	300
978	CYP_ChL	CA	Cyprus	5400	3500-3400 BCE	34.83	32.4	LazaridisScience2022	Kissonerga-Mylouthkia	19.40833	699	Steppe	74
979	TUR_SE_Kilis_ChL	CA	Turkey	5200	3500-3000 BCE	36.69	37.17	LazaridisScience2022	Oylum Höyük (Southeast, Kilis)	15.84583	681	25-50% AP	577
980	TUR_SE_Şırnak_ChL_C	CA	Turkey	5193	3371-3102 calBCE (4550±30 BP, PSUAMS-3213)	37.5432	41.8662	LazaridisScience2022	Tatika (Southeast, Şırnak, Güçlükonak, Koçtepe köyü)	16.5875	733	25-50% AP	455
981	TUR_SE_Şırnak_ChL_A	CA	Turkey	5176	3365-3102 calBCE (4535±25 BP, PSUAMS-3215)	37.5432	41.8662	LazaridisScience2022	Tatika (Southeast, Şırnak, Güçlükonak, Koçtepe köyü)	16.5875	733	25-50% AP	455
982	TUR_BlackSea_Amasya_EBA	BA	Turkey	5166	3340-3096 calBCE (4490±20 BP, PSUAMS-3070)	40.69	35.56	LazaridisScience2022	Devret Höyük (Black Sea, Amasya, Suluova, Kanatpınar)	9.31667	655	25-50% AP	935
983	BGR_Smyadovo_EBA_1d.rel.I2176	BA	Bulgaria	5150	3400-3000 BCE	43.05777778	26.98361111	LazaridisScience2022	Smyadovo (Norteast)	11.3125	586	5-25% AP	126
984	ARM_Talin_KuraAraxes_EBA_mother.or.daughter.of.I1658	BA	Armenia	5123	3339-3012 calBCE (4455±30 BP, PSUAMS-2220)	40.39075	43.89106667	LazaridisScience2022	Talin cemetery	5.94583	719	25-50% AP	1642
985	TUR_SE_Şırnak_BA	BA	Turkey	5000	3700-2400 BCE	37.5432	41.8662	LazaridisScience2022	Tatika (Southeast, Şırnak, Güçlükonak, Koçtepe köyü)	16.5875	733	25-50% AP	455
986	TUR_SE_Şırnak_BA	BA	Turkey	4991	3263-2925 calBCE (4415±20 BP, PSUAMS-3063)	37.5432	41.8662	LazaridisScience2022	Tatika (Southeast, Şırnak, Güçlükonak, Koçtepe köyü)	16.5875	733	25-50% AP	455
987	BGR_Smyadovo_EBA	BA	Bulgaria	4959	3098-2914 calBCE (4394±29 BP, OxA-23059)	43.066667	27.016667	LazaridisScience2022	Smyadovo (Norteast)	11.51667	561	5-25% AP	86
988	TUR_SE_Şırnak_BA	BA	Turkey	4955	3093-2920 calBCE (4395±25 BP, PSUAMS-3062)	37.5432	41.8662	LazaridisScience2022	Tatika (Southeast, Şırnak, Güçlükonak, Koçtepe köyü)	16.5875	733	25-50% AP	455
989	ARM_Karnut_KuraAraxes_EBA_lc	BA	Armenia	4950	3500-2500 BCE	40.783	43.95	LazaridisScience2022	Karnut Archaeological Complex	5.725	705	25-50% AP	1562
990	BGR_Tell_Ezero_EBA	BA	Bulgaria	4950	3300-2700 BCE	42.433333	25.9	LazaridisScience2022	Sabrano (Nova Zagora)	11.99583	650	5-25% AP	140
991	MNE_Vrbička_N	N	Montenegro	4950	3500-2500 BCE	42.890889	18.870639	LazaridisScience2022	Vrbicka	8.5375	1633	>75% AP	960
992	SRB_Yamnaya_EBA	BA	Serbia	4942	3092-2915 calBCE (4385±25 BP, UCIAMS-226535, PSUG-5441)	44.842204	20.686966	LazaridisScience2022	Vojlovica-Humka	11.26667	687	25-50% AP	73
993	TUR_BlackSea_Amasya_EBA	BA	Turkey	4942	3092-2915 calBCE (4385±25 BP, PSUAMS-3116)	40.69	35.56	LazaridisScience2022	Devret Höyük (Black Sea, Amasya, Suluova, Kanatpınar)	9.31667	655	25-50% AP	935
994	TUR_Aegean_Izmir_Yassıtepe_EBA	BA	Turkey	4925	3100-2850 BCE	38.42	27.14	LazaridisScience2022	Yassıtepe (Aegean, Izmir)	17.04583	646	5-25% AP	16
995	TUR_BlackSea_Amasya_EBA	BA	Turkey	4924	3081-2907 calBCE (4365±25 BP, PSUAMS-3110)	40.69	35.56	LazaridisScience2022	Devret Höyük (Black Sea, Amasya, Suluova, Kanatpınar)	9.31667	655	25-50% AP	935
996	ROU_Ploieşti_BA	BA	Romania	4914	3072-2901 calBCE (4350±25 BP, PSUAMS-8295)	44.902844	26.01317	LazaridisScience2022	Ploieşti Triaj	10.18333	701	25-50% AP	146
997	TUR_BlackSea_Amasya_EBA	BA	Turkey	4796	2902-2706 calBCE (4230±20 BP, PSUAMS-3224)	40.69	35.56	LazaridisScience2022	Devret Höyük (Black Sea, Amasya, Suluova, Kanatpınar)	9.31667	655	25-50% AP	935
998	TUR_Aegean_Izmir_Yassıtepe_EBA	BA	Turkey	4729	2885-2674 calBCE (4185±20 BP, PSUAMS-2802)	38.42	27.14	LazaridisScience2022	Yassıtepe (Aegean, Izmir)	17.04583	646	5-25% AP	16
999	ARM_Karnut_KuraAraxes_EBA	BA	Armenia	4723	2889-2636 calBCE (4185±30 BP, PSUAMS-7775)	40.783	43.95	LazaridisScience2022	Karnut Archaeological Complex	5.725	705	25-50% AP	1562
1000	TUR_SE_Şırnak_BA	BA	Turkey	4711	2881-2633 calBCE (4165±25 BP, PSUAMS-3214)	37.5432	41.8662	LazaridisScience2022	Tatika (Southeast, Şırnak, Güçlükonak, Koçtepe köyü)	16.5875	733	25-50% AP	455
1001	ARM_Karnut_KuraAraxes_EBA	BA	Armenia	4700	3000-2500 BCE	40.783	43.95	LazaridisScience2022	Karnut Archaeological Complex	5.725	705	25-50% AP	1562
1002	BGR_Mogila_Yamnaya_EBA	BA	Bulgaria	4700	3000-2500 BCE	42.514	26.571056	LazaridisScience2022	Mogila, Mound 1 (Yambol Region)	11.70833	640	5-25% AP	185
1003	TUR_BlackSea_Amasya_EBA	BA	Turkey	4700	3000-2500 BCE	40.69	35.56	LazaridisScience2022	Devret Höyük (Black Sea, Amasya, Suluova, Kanatpınar)	9.31667	655	25-50% AP	935
1004	TUR_SE_Şırnak_BA_sibling.I4481	BA	Turkey	4700	2900-2600 BCE	37.5432	41.8662	LazaridisScience2022	Tatika (Southeast, Şırnak, Güçlükonak, Koçtepe köyü)	16.5875	733	25-50% AP	455
1005	TUR_SE_Şırnak_BA	BA	Turkey	4678	2871-2581 calBCE (4130±30 BP, PSUAMS-3064)	37.5432	41.8662	LazaridisScience2022	Tatika (Southeast, Şırnak, Güçlükonak, Koçtepe köyü)	16.5875	733	25-50% AP	455
1006	TUR_SE_Şırnak_BA	BA	Turkey	4660	2865-2576 calBCE (4115±25 BP, PSUAMS-3066)	37.5432	41.8662	LazaridisScience2022	Tatika (Southeast, Şırnak, Güçlükonak, Koçtepe köyü)	16.5875	733	25-50% AP	455
1007	TUR_SE_Şırnak_BA	BA	Turkey	4635	2859-2504 calBCE (4100±25 BP, PSUAMS-3065)	37.5432	41.8662	LazaridisScience2022	Tatika (Southeast, Şırnak, Güçlükonak, Koçtepe köyü)	16.5875	733	25-50% AP	455
1008	TUR_BlackSea_Amasya_EBA	BA	Turkey	4621	2851-2506 calBCE (4095±20 BP, PSUAMS-3069)	40.69	35.56	LazaridisScience2022	Devret Höyük (Black Sea, Amasya, Suluova, Kanatpınar)	9.31667	655	25-50% AP	935
1009	TUR_EBA_lc	BA	Turkey	4571	2850-2488 calBCE (4070±30 BP, PSUAMS-3067)	37.5432	41.8662	LazaridisScience2022	Tatika (Southeast, Şırnak, Güçlükonak, Koçtepe köyü)	16.5875	733	25-50% AP	455
1010	BGR_EBA_lc	BA	Bulgaria	4550	3000-2200 BCE	42.132897	25.496288	LazaridisScience2022	Merichleri, Kairyaka necropolis (Dimitrovgrad)	12.34583	727	25-50% AP	149
1011	ALB_Çinamak_EBA	BA	Albania	4505	2663-2472 calBCE (4045±25 BP, PSUAMS-7926)	42.020556	20.388611	LazaridisScience2022	Çinamak (Norteastern, Kukes District)	11.84583	902	25-50% AP	279
1012	ARM_Berkaber_KuraAraxes_EBA	BA	Armenia	4479	2618-2468 calBCE (4020±25 BP, PSUAMS-6796)	41.03	45.08	LazaridisScience2022	Berkaber, Dzhoghaz Cemetery Meydanner	9.71667	701	25-50% AP	902
1013	ROU_Târgşoru_Vechi_BA	BA	Romania	4462	2574-2459 calBCE (3980±25 BP, PSUAMS-3996)	44.876095	25.920825	LazaridisScience2022	Târgşoru Vechi	10.07083	803	25-50% AP	167
1014	ARM_Shengavit_KuraAraxes_EBA	BA	Armenia	4450	2600-2400 BCE	40.09	44.28	LazaridisScience2022	Shengavit cemetery	10.80833	452	5-25% AP	840
1015	BGR_TellKran_EBA	BA	Bulgaria	4450	3000-2000 BCE	42.666642	25.373858	LazaridisScience2022	Kazanlak, Tell Kran (Central, Yasenovo)	10.28333	805	25-50% AP	452
1016	BGR_Nova_Zagora_EBA	BA	Bulgaria	4450	3000-2000 BCE	42.494242	26.00875	LazaridisScience2022	Nova Zagora (South Central)	11.96667	670	25-50% AP	132
1017	MDA_Catacomb_MBA	BA	Moldova	4450	2800-2200 BCE	46.613002	28.465447	LazaridisScience2022	Sărăteni	10.125	596	5-25% AP	77
1018	MDA_Catacomb_MBA	BA	Moldova	4450	2800-2200 BCE	46.5022902	29.866422	LazaridisScience2022	Purcari (Stefan Voda district, right bank of the Lower Dniester)	9.92917	665	25-50% AP	157
1019	MDA_Catacomb_MBA	BA	Moldova	4450	2800-2200 BCE	46.848186	29.596806	LazaridisScience2022	Transnistria, Tiraspol	10.24583	574	5-25% AP	26
1020	MDA_Catacomb_Dănceni_MBA	BA	Moldova	4450	2800-2200 BCE	46.963223	28.708454	LazaridisScience2022	Ialoveni District, Dănceni	9.7375	611	5-25% AP	137
1021	TUR_SE_Kilis_EBA_A	BA	Turkey	4450	3000-2000 BCE	36.69	37.17	LazaridisScience2022	Oylum Höyük (Southeast, Kilis)	15.88333	666	5-25% AP	577
1022	TUR_BlackSea_Amasya_EBA	BA	Turkey	4439	2570-2351 calBCE (3960±20 BP, PSUAMS-3225)	40.69	35.56	LazaridisScience2022	Devret Höyük (Black Sea, Amasya, Suluova, Kanatpınar)	9.26667	704	25-50% AP	935
1023	ARM_Berkaber_KuraAraxes_EBA	BA	Armenia	4409	2566-2347 calBCE (3950±20 BP, PSUAMS-7732)	41.03	45.08	LazaridisScience2022	Berkaber, Dzhoghaz Cemetery Meydanner	9.71667	701	25-50% AP	902
1024	ARM_Berkaber_KuraAraxes_EBA	BA	Armenia	4400	2600-2300 BCE	41.03	45.08	LazaridisScience2022	Berkaber, Dzhoghaz Cemetery Meydanner	9.71667	701	25-50% AP	902
1025	ARM_Berkaber_KuraAraxes_EBA_father.or.son.I14343	BA	Armenia	4340	2468-2299 calBCE (3905±25 BP, PSUAMS-6795)	41.03	45.08	LazaridisScience2022	Berkaber, Dzhoghaz Cemetery Meydanner	9.71667	701	25-50% AP	902
1026	ARM_Karnut_KuraAraxes_EBA	BA	Armenia	4337	2466-2297 calBCE (3900±25 BP, PSUAMS-6818)	40.783	43.95	LazaridisScience2022	Karnut Archaeological Complex	5.85417	682	25-50% AP	1562
1027	BGR_Tell_Ezero_EBA	BA	Bulgaria	4337	2466-2297 calBCE (3900±25 BP, PSUAMS-8406)	42.462247	26.025931	LazaridisScience2022	Tell Ezero (South Central)	12.01667	697	25-50% AP	133
1028	ARM_Berkaber_KuraAraxes_EBA	BA	Armenia	4325	2500-2250 BCE	41.03	45.08	LazaridisScience2022	Berkaber, Dzhoghaz Cemetery Meydanner	9.71667	701	25-50% AP	902
1029	BGR_Tell_Ezero_EBA	BA	Bulgaria	4325	2500-2250 BCE	42.462247	26.025931	LazaridisScience2022	Tell Ezero (South Central)	12.01667	697	25-50% AP	133
1030	SRB_Iron_Gates_MBA	BA	Serbia	4306	2458-2238 calBCE (3868±17 BP) [R_Combine: (3885±20 BP, PSUAMS-2379); (3830±30 BP, PSUAMS-7823)]	44.595879	22.010568	LazaridisScience2022	Padina	11.05833	765	25-50% AP	184
1031	TUR_BA_lc	BA	Turkey	4300	2900-1800 BCE	37.065575	27.242001	LazaridisScience2022	Gümüşlük ( Aegean, Bodrum, Çukurbük, Bodrum)	18.0625	863	Steppe	10
1032	TUR_SE_Kilis_EBA_A	BA	Turkey	4247	2454-2201 calBCE (3840±25 BP, PSUAMS-6844)	36.69	37.17	LazaridisScience2022	Oylum Höyük (Southeast, Kilis)	15.88333	666	5-25% AP	577
1033	BGR_Boyanovo_EBA	BA	Bulgaria	4200	2500-2000 BCE	42.281	26.63425	LazaridisScience2022	Boyanovo	11.9375	715	25-50% AP	213
1034	TUR_SE_Gaziantep_BA	BA	Turkey	4168	2308-2129 calBCE	36.87	37.54	LazaridisScience2022	Tilbeşar Höyük (Southeast, Gaziantep)	15.78333	568	5-25% AP	610
1035	BGR_KapitanAndreevo_EMBA	BA	Bulgaria	4100	3000-1300 BCE	41.73	26.33	LazaridisScience2022	Kapitan Andreevo (South)	13.25	666	25-50% AP	50
1036	IRN_Hasanlu_MBA	BA	Iran	4042	2196-2029 calBCE (3705±20 BP, PSUAMS-2771)	37.005	45.459	LazaridisScience2022	Hasanlu	12.4375	464	5-25% AP	1303
1037	MDA_Slobodzeya_MBA	BA	Moldova	4003	2136-1959 calBCE (3665±20 BP, PSUAMS-7554)	47.919275	28.85375278	LazaridisScience2022	Transnistria (Camenca district, Katerinovka)	8.7375	663	25-50% AP	207
1038	SRB_BA	BA	Serbia	3966	2131-1942 calBCE (3645±20 BP, PSUAMS-7893)	45.888056	20.166667	LazaridisScience2022	Ostojicevo	10.9625	660	25-50% AP	80
1039	ROU_Arman_BA	BA	Romania	3958	2129-1940 calBCE (3640±20 BP, PSUAMS-8285)	45.22509	26.68277	LazaridisScience2022	Cârlomănești Arman	9.95833	644	5-25% AP	146
1040	MDA_Ciumai_BA	BA	Moldova	3950	3000-1000 BCE	45.46	28.34	LazaridisScience2022	Ciumai	10.71667	613	5-25% AP	84
1041	MDA_CrihanaVeche_BA	BA	Moldova	3950	3000-1000 BCE	45.845833	28.194722	LazaridisScience2022	Crihana Veche	10.60417	605	5-25% AP	58
1042	ROU_Arman_BA	BA	Romania	3950	2150-1850 BCE	45.22509	26.68277	LazaridisScience2022	Cârlomănești Arman	9.95833	644	5-25% AP	146
1043	ARM_Tavshut_Trialeti_MBA	BA	Armenia	3945	2127-1900 calBCE (3630±25 BP, PSUAMS-6845)	40.783	43.95	LazaridisScience2022	Tavshut	5.85417	682	25-50% AP	1562
1044	ROU_Arman_BA	BA	Romania	3931	2035-1900 calBCE (3620±20 BP, PSUAMS-8341)	45.22509	26.68277	LazaridisScience2022	Cârlomănești Arman	9.95833	644	5-25% AP	146
1045	TUR_Aegean_Izmir_Yassitepe_MBA	BA	Turkey	3931	2035-1900 calBCE (3620±20 BP, PSUAMS-2803)	38.42	27.14	LazaridisScience2022	Yassıtepe (Aegean, Izmir)	17.09583	646	5-25% AP	16
1046	MDA_MultiCordonedWare_MBA	BA	Moldova	3900	2200-1700 BCE	45.845833	28.194722	LazaridisScience2022	Crihana Veche	10.60417	605	5-25% AP	58
1047	MDA_MultiCordonedWare_MBA	BA	Moldova	3900	2200-1700 BCE	47.34	28.33	LazaridisScience2022	Tantareni	9.05833	698	25-50% AP	243
1048	SRB_BA	BA	Serbia	3900	2100-1800 BCE	45.888056	20.166667	LazaridisScience2022	Ostojicevo	10.9625	660	25-50% AP	80
1049	SRB_BA_outlier	BA	Serbia	3900	2100-1800 BCE	45.934722	20.404444	LazaridisScience2022	North Banat District, Kikinda, Mokrin Necropolis	11.02083	664	25-50% AP	74
1050	SRB_BA	BA	Serbia	3894	2022-1887 calBCE (3590±20 BP, PSUAMS-7933)	45.934722	20.404444	LazaridisScience2022	North Banat District, Kikinda, Mokrin Necropolis	11.02083	664	25-50% AP	74
1051	ROU_Arman_BA	BA	Romania	3888	2021-1884 calBCE (3585±20 BP, PSUAMS-8342)	45.22509	26.68277	LazaridisScience2022	Cârlomănești Arman	9.95833	644	5-25% AP	146
1052	IRN_DinkhaTepe_BIA_A	BA	Iran	3842	2012-1775 calBCE (3555±25 BP, PSUAMS-1944)	37.00786335	45.16575874	LazaridisScience2022	Dinkha Tepe	11.8375	501	5-25% AP	1391
1053	IRN_DinkhaTepe_BIA_A	BA	Iran	3775	1919-1747 calBCE (3510±25 BP, PSUAMS-2985)	37.00786335	45.16575874	LazaridisScience2022	Dinkha Tepe	11.8375	501	5-25% AP	1391
1054	IRN_DinkhaTepe_BIA_A	BA	Iran	3774	1895-1749 calBCE (3510±20 BP, PSUAMS-2957)	37.00786335	45.16575874	LazaridisScience2022	Dinkha Tepe	11.8375	501	5-25% AP	1391
1055	IRN_DinkhaTepe_BIA_A	BA	Iran	3771	1890-1749 calBCE (3505±20 BP, PSUAMS-3119)	37.00786335	45.16575874	LazaridisScience2022	Dinkha Tepe	11.8375	501	5-25% AP	1391
1056	GRC_Minoan_Zakros_BA	BA	Greece	3768	1894-1744 calBCE (3500±25 BP, PSUAMS-6821)	35.085833	26.247778	LazaridisScience2022	Crete, Zakros, Karaviadaina	18.14583	565	5-25% AP	175
1057	ALB_MBA	BA	Albania	3745	1880-1695 calBCE (3465±20 BP, PSUAMS-7540)	42.15	19.29	LazaridisScience2022	Shkrel	14.7	1403	>75% AP	1
1058	IRN_DinkhaTepe_BIA_B	BA	Iran	3743	1881-1693 calBCE (3465±25 BP, PSUAMS-1943)	37.00786335	45.16575874	LazaridisScience2022	Dinkha Tepe	11.8375	501	5-25% AP	1391
1059	HRV_BA	BA	Croatia	3700	1900-1600 BCE	43.130852	16.997339	LazaridisScience2022	Bogomolje, 1981	13.975	1167	50-75% AP	230
1060	TUR_MBA_lc	BA	Turkey	3700	2000-1500 BCE	36.69	37.17	LazaridisScience2022	Oylum Höyük (Southeast, Kilis)	15.88333	666	5-25% AP	577
1061	TUR_SE_Kilis_MBA	BA	Turkey	3695	1876-1632 calBCE (3435±25 BP, PSUAMS-6834)	36.69	37.17	LazaridisScience2022	Oylum Höyük (Southeast, Kilis)	15.88333	666	5-25% AP	577
1062	ROU_Trestiana_BA	BA	Romania	3685	1873-1630 calBCE (3430±25 BP, PSUAMS-3982)	46.189619	27.669532	LazaridisScience2022	Trestiana	10.1625	615	5-25% AP	65
1063	TUR_SE_Kilis_MBA_sister.I14784.daughter.I14782	BA	Turkey	3658	1867-1625 calBCE (3415±25 BP, PSUAMS-6836)	36.69	37.17	LazaridisScience2022	Oylum Höyük (Southeast, Kilis)	15.88333	666	5-25% AP	577
1064	ROU_Smeeni_BA	BA	Romania	3651	2135-1941 calBCE (3651±28 BP, DeA-14448)	44.99685	26.865714	LazaridisScience2022	Smeeni	10.6	686	25-50% AP	75
1065	HRV_BA	BA	Croatia	3600	2500-800 BCE	43.45783	16.74911	LazaridisScience2022	D. Ostrvica-Pasičine	13.1125	1185	50-75% AP	227
1066	TUR_SE_Kilis_MBA	BA	Turkey	3583	1736-1541 calBCE (3355±25 BP, PSUAMS-6841)	36.69	37.17	LazaridisScience2022	Oylum Höyük (Southeast, Kilis)	15.88333	666	5-25% AP	577
1067	TUR_SE_Kilis_MBA	BA	Turkey	3540	1686-1518 calBCE (3330±25 BP, PSUAMS-6835)	36.69	37.17	LazaridisScience2022	Oylum Höyük (Southeast, Kilis)	15.88333	666	5-25% AP	577
1068	ROU_Trestiana_BA	BA	Romania	3508	1615-1506 calBCE (3290±25 BP, PSUAMS-3873)	46.189619	27.669532	LazaridisScience2022	Trestiana	10.1625	615	5-25% AP	65
1069	GRC_Mycenaean_Lokris_BA	BA	Greece	3497	1613-1503 calBCE (3280±20 BP, PSUAMS-3467)	38.609	23.167	LazaridisScience2022	Fthiotis, Lokris, Proskynas	15.775	620	5-25% AP	80
1070	GRC_Mycenaean_Attica_BA	BA	Greece	3466	1610-1448 calBCE (3255±25 BP, PSUAMS-7850)	37.960919	23.939801	LazaridisScience2022	Attica, Kolikrepi-Spata	16.98333	450	5-25% AP	85
1071	MDA_MBA_lc	BA	Moldova	3456	1600-1447 calBCE (3250±20 BP, PSUAMS-4407)	45.845833	28.194722	LazaridisScience2022	Crihana Veche	10.99583	604	5-25% AP	58
1072	IRN_DinkhaTepe_BIA_B	BA	Iran	3450	2000-1000 BCE	37.00786335	45.16575874	LazaridisScience2022	Dinkha Tepe	12.2125	484	5-25% AP	1391
1073	MDA_Sabatinovka_LBA	BA	Moldova	3450	1700-1300 BCE	45.845833	28.194722	LazaridisScience2022	Crihana Veche	10.99583	604	5-25% AP	58
1074	GRC_Mycenaean_Palace_of_Nestor_BA	BA	Greece	3430	1520-1440 BCE	37.026797	21.694586	LazaridisScience2022	Pylos, Palace of Nestor	17.3	1004	Steppe	182
1075	GRC_Mycenaean_Attica_BA	BA	Greece	3425	1516-1436 calBCE (3220±20 BP, PSUAMS-7863)	37.960919	23.939801	LazaridisScience2022	Attica, Kolikrepi-Spata	16.98333	450	5-25% AP	85
1076	GRC_Mycenaean_Attica_BA	BA	Greece	3417	1505-1429 calBCE (3200±20 BP, PSUAMS-6939)	37.960919	23.939801	LazaridisScience2022	Attica, Kolikrepi-Spata	16.98333	450	5-25% AP	85
1077	ARM_Noratus_LBA	BA	Armenia	3390	1500-1380 BCE	40.416667	45.2	LazaridisScience2022	Noratus	4.94167	687	25-50% AP	1911
1078	ARM_Dzori_Gekh_LBA	BA	Armenia	3390	1500-1380 BCE	40.91666	44.5	LazaridisScience2022	Dzori Gekh Archaeological complex	4.12083	959	50-75% AP	2185
1079	HRV_BA	BA	Croatia	3385	1497-1397 calBCE (3155±20 BP, PSUAMS-3813)	43.17	17.26	LazaridisScience2022	Matkovici	11.90833	1481	>75% AP	576
1080	IRN_Hasanlu_LBA_B	BA	Iran	3378	1496-1323 calBCE (3150±20 BP, PSUAMS-3118)	37.005	45.459	LazaridisScience2022	Hasanlu	12.8125	452	5-25% AP	1303
1081	GRC_Mycenaean_Attica_BA	BA	Greece	3369	1497-1316 calBCE (3145±25 BP, PSUAMS-7813)	37.960919	23.939801	LazaridisScience2022	Attica, Kolikrepi-Spata	16.98333	450	5-25% AP	85
1082	GRC_Mycenaean_Palace_of_Nestor_BA	BA	Greece	3335	1410-1360 BCE	37.026797	21.694586	LazaridisScience2022	Pylos, Palace of Nestor	17.3	1004	Steppe	182
1083	ARM_Nerkin_Getashen_LBA	BA	Armenia	3325	1438-1302 calBCE (3115±20 BP, PSUAMS-7201)	40.91666	44.5	LazaridisScience2022	Nerkin Getashen	4.12083	959	50-75% AP	2185
1084	ARM_Nerkin_Getashen_LBA	BA	Armenia	3320	1434-1300 calBCE (3110±20 BP, UCIAMS-226541, PSUG-5449)	40.91666	44.5	LazaridisScience2022	Nerkin Getashen	4.12083	959	50-75% AP	2185
1085	ARM_Nerkin_Getashen_LBA	BA	Armenia	3318	1439-1293 calBCE (3110±25 BP, PSUAMS-7162)	40.91666	44.5	LazaridisScience2022	Nerkin Getashen	4.12083	959	50-75% AP	2185
1086	IRN_Hasanlu_LBA_A	BA	Iran	3304	1425-1284 calBCE (3095±25 BP, PSUAMS-1948)	37.005	45.459	LazaridisScience2022	Hasanlu	12.8125	452	5-25% AP	1303
1087	IRQ_Nemrik9_LBA	BA	Iraq	3300	1500-1200 BCE	36.716667	42.85	LazaridisScience2022	Nemrik 9	19.6375	505	Steppe	307
1088	MNE_LBA_1d.rel_I13168	BA	Montenegro	3300	1450-1250 BCE	42.366667	18.733333	LazaridisScience2022	Velika Gruda	14.05417	2142	>75% AP	146
1089	MNE_LBA	BA	Montenegro	3293	1416-1271 calBCE (3080±25 BP, PSUAMS-7834)	42.366667	18.733333	LazaridisScience2022	Velika Gruda	14.05417	2142	>75% AP	146
1090	IRN_DinkhaTepe_BIA_B	BA	Iran	3291	1411-1274 calBCE (3075±20 BP, PSUAMS-2958)	37.00786335	45.16575874	LazaridisScience2022	Dinkha Tepe	12.2125	484	5-25% AP	1391
1091	MNE_LBA	BA	Montenegro	3287	1407-1271 calBCE (3070±20 BP, PSUAMS-7923)	42.366667	18.733333	LazaridisScience2022	Velika Gruda	14.05417	2142	>75% AP	146
1092	ARM_Karashamb_LBA	BA	Armenia	3285	1420-1250 BCE	40.416667	45.2	LazaridisScience2022	Karashamb Cemetery	4.94167	687	25-50% AP	1911
1093	ARM_Lchashen_LBA	BA	Armenia	3285	1420-1250 BCE	40.516618	44.933321	LazaridisScience2022	Lchashen cemetery	4.7875	757	25-50% AP	1923
1094	ARM_Nerkin_Getashen_LBA	BA	Armenia	3285	1420-1250 BCE	40.91666	44.5	LazaridisScience2022	Nerkin Getashen	4.12083	959	50-75% AP	2185
1095	GRC_Mycenaean_Palace_of_Nestor_BA	BA	Greece	3278	1360-1295 BCE	37.026797	21.694586	LazaridisScience2022	Pylos, Palace of Nestor	17.3	1004	Steppe	182
1096	ARM_Keti_LBA	BA	Armenia	3270	1398-1228 calBCE (3050±20 BP, PSUAMS-7897)	40.8716	43.8445	LazaridisScience2022	Keti	5.57917	745	25-50% AP	1721
1097	GRC_Mycenaean_Kastrouli_BA	BA	Greece	3262	1397-1222 calBCE (3045±25 BP, PSUAMS-6186)	38.399083	22.575	LazaridisScience2022	Kastrouli (Desfina, Phokis, near Delphi)	13.45833	828	25-50% AP	545
1098	IRN_DinkhaTepe_BIA_B	BA	Iran	3257	1391-1221 calBCE (3040±20 BP, PSUAMS-2162)	37.00786335	45.16575874	LazaridisScience2022	Dinkha Tepe	12.2125	484	5-25% AP	1391
1099	TUR_E_Van_BIA_pre-Urartian	IA	Turkey	3256	1396-1218 calBCE (3040±25 BP, PSUAMS-6843)	38.98	43.75	LazaridisScience2022	Muradiye (East, Van)	7.8875	453	5-25% AP	1669
1100	GRC_Mycenaean_Kastrouli_BA	BA	Greece	3243	1386-1217 calBCE (3030±20 BP, PSUAMS-7560)	38.399083	22.575	LazaridisScience2022	Kastrouli (Desfina, Phokis, near Delphi)	13.45833	828	25-50% AP	545
1101	MNE_LBA	BA	Montenegro	3234	1386-1212 calBCE (3025±20 BP, PSUAMS-7882)	42.366667	18.733333	LazaridisScience2022	Velika Gruda	14.05417	2142	>75% AP	146
1102	ARM_Noratus_LBA	BA	Armenia	3217	1385-1131 calBCE (3015±25 BP, PSUAMS-9006)	40.416667	45.2	LazaridisScience2022	Noratus	4.94167	687	25-50% AP	1911
1103	ARM_Karashamb_LBA	BA	Armenia	3216	1382-1134 calBCE (3015±20 BP, PSUAMS-7539)	40.416667	45.2	LazaridisScience2022	Karashamb Cemetery	4.94167	687	25-50% AP	1911
1104	GRC_Mycenaean_Kastrouli_BA	BA	Greece	3216	1382-1134 calBCE (3015±20 BP, PSUAMS-6187)	38.399083	22.575	LazaridisScience2022	Kastrouli (Desfina, Phokis, near Delphi)	13.45833	828	25-50% AP	545
1105	MNE_LBA	BA	Montenegro	3207	1380-1132 calBCE (3010±20 BP, PSUAMS-7925)	42.366667	18.733333	LazaridisScience2022	Velika Gruda	14.05417	2142	>75% AP	146
1106	GRC_Mycenaean_Kastrouli_BA	BA	Greece	3200	1350-1150 BCE	38.399083	22.575	LazaridisScience2022	Kastrouli (Desfina, Phokis, near Delphi)	13.45833	828	25-50% AP	545
1107	IRN_Hasanlu_IA	IA	Iran	3198	1377-1130 calBCE (3005±20 BP, PSUAMS-2814)	37.005	45.459	LazaridisScience2022	Hasanlu	12.8125	452	5-25% AP	1303
1108	MNE_LBA_outlier	BA	Montenegro	3175	1450-1000 BCE	42.366667	18.733333	LazaridisScience2022	Velika Gruda	14.05417	2142	>75% AP	146
1109	GRC_Mycenaean_Kastrouli_BA	BA	Greece	3169	1371-1123 calBCE (2990±25 BP, PSUAMS-6823)	38.399083	22.575	LazaridisScience2022	Kastrouli (Desfina, Phokis, near Delphi)	13.45833	828	25-50% AP	545
1110	MKD_BA	BA	North Macedonia	3169	1371-1123 calBCE (2990±25 BP, PSUAMS-6151)	41.58	21.94	LazaridisScience2022	Dimov Grob, V. Ulanci-Gradsko	13.48333	517	5-25% AP	154
1111	GRC_Mycenaean_Palace_of_Nestor_BA	BA	Greece	3165	1360-1070 BCE	37.026797	21.694586	LazaridisScience2022	Pylos, Palace of Nestor	17.3	1004	Steppe	182
1112	IRN_Hasanlu_IA	IA	Iran	3151	1369-1117 calBCE (2980±25 BP, PSUAMS-1947)	37.005	45.459	LazaridisScience2022	Hasanlu	12.8125	452	5-25% AP	1303
1113	ARM_Noratus_LBA	BA	Armenia	3150	1250-1150 BCE	40.416667	45.2	LazaridisScience2022	Noratus	4.94167	687	25-50% AP	1911
1114	ARM_Lchashen_LBA	BA	Armenia	3150	1250-1150 BCE	40.516618	44.933321	LazaridisScience2022	Lchashen cemetery	4.7875	757	25-50% AP	1923
1115	ARM_Nerkin_Getashen_LBA	BA	Armenia	3150	1250-1150 BCE	40.91666	44.5	LazaridisScience2022	Nerkin Getashen	4.12083	959	50-75% AP	2185
1116	MKD_BA_lc	BA	North Macedonia	3150	1300-1100 BCE	41.58	21.87	LazaridisScience2022	Vodovratski Pat, V. Vodovrati-Gradsko	12.26667	597	5-25% AP	392
1117	GRC_Mycenaean_Kastrouli_BA	BA	Greece	3143	1367-1112 calBCE (2975±25 BP, PSUAMS-6809)	38.399083	22.575	LazaridisScience2022	Kastrouli (Desfina, Phokis, near Delphi)	13.45833	828	25-50% AP	545
1118	ARM_Sarukhan_LBA	BA	Armenia	3135	1263-1121 calBCE (2970±20 BP, PSUAMS-9011)	40.29221	45.130679	LazaridisScience2022	Sarukhan	4.59167	684	Steppe	1986
1119	ARM_Lori_Berd_LBA	BA	Armenia	3128	1267-1056 calBCE (2965±25 BP, PSUAMS-7157)	40.91666	44.5	LazaridisScience2022	Lori Berd cemetery	4.12083	959	50-75% AP	2185
1120	IRN_Hasanlu_IA	IA	Iran	3128	1262-1116 calBCE (2965±20 BP, PSUAMS-2620)	37.005	45.459	LazaridisScience2022	Hasanlu	12.8125	452	5-25% AP	1303
1121	ARM_Black_Fortress_LBA	BA	Armenia	3125	1250-1100 BCE	40.833333	43.916667	LazaridisScience2022	Black Fortress	6.125	673	25-50% AP	1616
1122	ARM_Karashamb_LBA	BA	Armenia	3125	1250-1100 BCE	40.416667	45.2	LazaridisScience2022	Karashamb Cemetery	4.94167	687	25-50% AP	1911
1123	ARM_Lori_Berd_LBA	BA	Armenia	3125	1250-1100 BCE	40.91666	44.5	LazaridisScience2022	Lori Berd cemetery	4.12083	959	50-75% AP	2185
1124	IRN_DinkhaTepe_BIA_B	IA	Iran	3112	1224-1056 calBCE (2950±15 BP, PSUAMS-2770)	37.00786335	45.16575874	LazaridisScience2022	Dinkha Tepe	12.2125	484	5-25% AP	1391
1125	MNE_LBA	BA	Montenegro	3100	1300-1000 BCE	42.366667	18.733333	LazaridisScience2022	Velika Gruda	14.05417	2142	>75% AP	146
1126	MNE_LBA	BA	Montenegro	3090	1216-1052 calBCE (2935±20 BP, PSUAMS-7922)	42.366667	18.733333	LazaridisScience2022	Velika Gruda	14.05417	2142	>75% AP	146
1127	GRC_Mycenaean_Palace_of_Nestor_BA	BA	Greece	3085	1200-1070 BCE	37.026797	21.694586	LazaridisScience2022	Pylos, Palace of Nestor	17.3	1004	Steppe	182
1128	ARM_Tekhut_LBA	BA	Armenia	3083	1214-1050 calBCE (2930±20 BP, PSUAMS-7890)	40.91666	44.5	LazaridisScience2022	Tekhut Cemetery	4.12083	959	50-75% AP	2185
1129	ARM_Karashamb_LBA	BA	Armenia	3074	1213-1048 calBCE (2925±20 BP, PSUAMS-9001)	40.416667	45.2	LazaridisScience2022	Karashamb Cemetery	4.94167	687	25-50% AP	1911
1130	ARM_Karashamb_LBA	BA	Armenia	3066	1212-1018 calBCE (2920±25 BP, PSUAMS-9007)	40.416667	45.2	LazaridisScience2022	Karashamb Cemetery	4.94167	687	25-50% AP	1911
1131	ARM_Karashamb_LBA	BA	Armenia	3052	1203-1014 calBCE (2910±25 BP, PSUAMS-9009)	40.416667	45.2	LazaridisScience2022	Karashamb Cemetery	4.94167	687	25-50% AP	1911
1132	ALB_BIA_lc	IA	Albania	3050	1400-800 BCE	40.295	19.49027778	LazaridisScience2022	Southwest, Dukat	16.27917	1182	Steppe	67
1133	ARM_Noratus_EIA	IA	Armenia	3050	1150-1050 BCE	40.416667	45.2	LazaridisScience2022	Noratus	4.94167	687	25-50% AP	1911
1134	ARM_Bover_EIA	IA	Armenia	3050	1150-1050 BCE	40.91666	44.5	LazaridisScience2022	Bover Cemetery	4.12083	959	50-75% AP	2185
1135	MKD_BA_lc	BA	North Macedonia	3050	1200-1000 BCE	42.01	21.39	LazaridisScience2022	Skopje, Skupi, East Necropolis	12.39167	572	5-25% AP	257
1136	IRN_DinkhaTepe_BIA_B	IA	Iran	3028	1192-1008 calBCE (2895±20 BP, PSUAMS-2107)	37.00786335	45.16575874	LazaridisScience2022	Dinkha Tepe	12.2125	484	5-25% AP	1391
1137	ARM_Karashamb_EIA	IA	Armenia	3025	1150-1000 BCE	40.416667	45.2	LazaridisScience2022	Karashamb Cemetery	4.94167	687	25-50% AP	1911
1138	IRN_Hasanlu_IA	IA	Iran	3022	1192-1005 calBCE (2890±20 BP, PSUAMS-2619)	37.005	45.459	LazaridisScience2022	Hasanlu	12.8125	452	5-25% AP	1303
1139	IRN_Hasanlu_IA	IA	Iran	3015	1190-999 calBCE (2885±20 BP, PSUAMS-2813)	37.005	45.459	LazaridisScience2022	Hasanlu	12.8125	452	5-25% AP	1303
1140	ARM_Karmir_Blur_EIA	IA	Armenia	3001	1124-939 calBCE (2875±20 BP, PSUAMS-3059)	40.15118	44.44316667	LazaridisScience2022	Karmir Blur, necropolis of Teishebaini	10.85417	490	5-25% AP	888
1141	ARM_Karashamb_EIA	IA	Armenia	2986	1117-935 calBCE (2865±20 BP, PSUAMS-9008)	40.416667	45.2	LazaridisScience2022	Karashamb Cemetery	4.94167	687	25-50% AP	1911
1142	ARM_Bagheri_Tchala_EIA	IA	Armenia	2986	1122-931 calBCE (2865±25 BP, UCIAMS-226540, PSUG-5446)	40.91666	44.5	LazaridisScience2022	Bagheri Tchala Archaeological Complex	4.12083	959	50-75% AP	2185
1143	ARM_Pijut_LBA	BA	Armenia	2977	1115-932 calBCE (2860±20 BP, PSUAMS-7889)	40.91666	44.5	LazaridisScience2022	Pidjut, Znganek monument	4.12083	959	50-75% AP	2185
1144	IRN_Hasanlu_IA	IA	Iran	2977	1115-932 calBCE (2860±20 BP, PSUAMS-2617)	37.005	45.459	LazaridisScience2022	Hasanlu	12.8125	452	5-25% AP	1303
1145	IRN_Hasanlu_IA	IA	Iran	2967	1111-931 calBCE (2855±20 BP, PSUAMS-2773)	37.005	45.459	LazaridisScience2022	Hasanlu	12.8125	452	5-25% AP	1303
1146	IRN_DinkhaTepe_BIA_B	IA	Iran	2967	1111-931 calBCE (2855±20 BP, PSUAMS-2983)	37.00786335	45.16575874	LazaridisScience2022	Dinkha Tepe	12.2125	484	5-25% AP	1391
1147	GRC_Palace_of_Nestor_EIA	IA	Greece	2960	1070-950 BCE	37.026797	21.694586	LazaridisScience2022	Pylos, Palace of Nestor	17.3	1004	Steppe	182
1148	ARM_Keti_EIA	IA	Armenia	2941	1077-920 calBCE (2840±20 BP, PSUAMS-7896)	40.8716	43.8445	LazaridisScience2022	Keti	5.57917	745	25-50% AP	1721
1149	ARM_Karmir_Blur_EIA	IA	Armenia	2934	1051-919 calBCE (2835±20 BP, PSUAMS-3060)	40.15118	44.44316667	LazaridisScience2022	Karmir Blur, necropolis of Teishebaini	10.85417	490	5-25% AP	888
1150	HRV_IA	IA	Croatia	2920	1051-901 calBCE (2819±28 BP, SUERC-69419)	46.255979	16.692342	LazaridisScience2022	Sv Petar Ludbreski	10.7875	873	25-50% AP	143
1151	ARM_Bagheri_Tchala_EIA	IA	Armenia	2915	1042-906 calBCE (2815±20 BP, PSUAMS-7158)	40.91666	44.5	LazaridisScience2022	Bagheri Tchala Archaeological Complex	4.12083	959	50-75% AP	2185
1152	ARM_Sarukhan_EIA	IA	Armenia	2911	1012-906 calBCE (2810±20 BP, PSUAMS-8889)	40.29221	45.130679	LazaridisScience2022	Sarukhan	4.59167	684	Steppe	1986
1153	IRN_Hasanlu_IA	IA	Iran	2911	1046-900 calBCE (2810±25 BP, PSUAMS-2150)	37.005	45.459	LazaridisScience2022	Hasanlu	12.8125	452	5-25% AP	1303
1154	IRN_Hasanlu_IA	IA	Iran	2907	1011-904 calBCE (2805±20 BP, PSUAMS-2618)	37.005	45.459	LazaridisScience2022	Hasanlu	12.8125	452	5-25% AP	1303
1155	SRB_IA	IA	Serbia	2903	1011-901 calBCE (2800±20 BP, PSUAMS-7894)	45.888056	20.166667	LazaridisScience2022	Ostojicevo	10.90833	646	5-25% AP	80
1156	IRN_Hasanlu_IA	IA	Iran	2898	1011-860 calBCE (2795±20 BP, PSUAMS-2772)	37.005	45.459	LazaridisScience2022	Hasanlu	12.8125	452	5-25% AP	1303
1157	IRN_DinkhaTepe_BIA_A	IA	Iran	2898	1011-860 calBCE (2795±20 BP, PSUAMS-2621)	37.00786335	45.16575874	LazaridisScience2022	Dinkha Tepe	12.2125	484	5-25% AP	1391
1158	ARM_Sarukhan_EIA	IA	Armenia	2896	1013-846 calBCE (2795±25 BP, PSUAMS-9013)	40.29221	45.130679	LazaridisScience2022	Sarukhan	4.59167	684	Steppe	1986
1159	ARM_Bagheri_Tchala_EIA	IA	Armenia	2877	1002-841 calBCE (2780±20 BP, PSUAMS-7884)	40.91666	44.5	LazaridisScience2022	Bagheri Tchala Archaeological Complex	4.12083	959	50-75% AP	2185
1160	IRN_DinkhaTepe_BIA_B	IA	Iran	2877	1002-841 calBCE (2780±20 BP, PSUAMS-4448)	37.00786335	45.16575874	LazaridisScience2022	Dinkha Tepe	12.2125	484	5-25% AP	1391
1161	ARM_Bagheri_Tchala_EIA_son.I14065.son.I14066	IA	Armenia	2875	1050-800 BCE	40.91666	44.5	LazaridisScience2022	Bagheri Tchala Archaeological Complex	4.12083	959	50-75% AP	2185
1162	ARM_Noratus_EIA	IA	Armenia	2865	1050-780 BCE	40.416667	45.2	LazaridisScience2022	Noratus	4.94167	687	25-50% AP	1911
1163	BGR_EIA_lc	IA	Bulgaria	2850	1100-700 BCE	41.78	25.64	LazaridisScience2022	Stambolovo (Eastern Rhodopes)	12.41667	745	25-50% AP	273
1164	IRN_Hasanlu_IA	IA	Iran	2850	1200-600 BCE	37.005	45.459	LazaridisScience2022	Hasanlu	12.8125	452	5-25% AP	1303
1165	IRN_Hasanlu_IA	IA	Iran	2824	928-827 calBCE (2745±20 BP, PSUAMS-3181)	37.005	45.459	LazaridisScience2022	Hasanlu	12.8125	452	5-25% AP	1303
1166	ARM_Karnut_EIA	IA	Armenia	2823	931-816 calBCE (2740±25 BP, PSUAMS-7829)	40.783	43.95	LazaridisScience2022	Karnut Archaeological Complex	6.37917	682	25-50% AP	1562
1167	IRN_Hasanlu_IA	IA	Iran	2821	925-826 calBCE (2740±20 BP, PSUAMS-2959)	37.005	45.459	LazaridisScience2022	Hasanlu	12.8125	452	5-25% AP	1303
1168	ARM_Noratus_EIA	IA	Armenia	2809	904-814 calBCE (2715±20 BP, PSUAMS-8888)	40.416667	45.2	LazaridisScience2022	Noratus	4.94167	687	25-50% AP	1911
1169	ARM_Karmir_Blur_EIA	IA	Armenia	2806	902-812 calBCE (2710±20 BP, PSUAMS-6156)	40.15118	44.44316667	LazaridisScience2022	Karmir Blur, necropolis of Teishebaini	10.85417	490	5-25% AP	888
1170	IRN_Hasanlu_IA	IA	Iran	2806	902-812 calBCE (2710±20 BP, PSUAMS-2982)	37.005	45.459	LazaridisScience2022	Hasanlu	12.8125	452	5-25% AP	1303
1171	ARM_Karmir_Blur_EIA	IA	Armenia	2800	900-809 calBCE (2700±20 BP, PSUAMS-6155)	40.15118	44.44316667	LazaridisScience2022	Karmir Blur, necropolis of Teishebaini	10.85417	490	5-25% AP	888
1172	ARM_Bragdzor_EIA	IA	Armenia	2800	950-750 BCE	40.91666	44.5	LazaridisScience2022	Bragdzor cemetery	4.12083	959	50-75% AP	2185
1173	ARM_Sarukhan_EIA	IA	Armenia	2793	900-805 calBCE (2690±20 BP, PSUAMS-9012)	40.29221	45.130679	LazaridisScience2022	Sarukhan	4.59167	684	Steppe	1986
1174	ARM_Karmir_Blur_EIA	IA	Armenia	2789	900-803 calBCE (2685±20 BP, PSUAMS-6167)	40.15118	44.44316667	LazaridisScience2022	Karmir Blur, necropolis of Teishebaini	10.85417	490	5-25% AP	888
1175	ARM_Bragdzor_EIA	IA	Armenia	2776	897-798 calBCE (2670±20 BP, PSUAMS-7932)	40.91666	44.5	LazaridisScience2022	Bragdzor cemetery	4.12083	959	50-75% AP	2185
1176	ARM_Karmir_Blur_EIA	IA	Armenia	2765	891-793 calBCE (2655±20 BP, PSUAMS-6166)	40.15118	44.44316667	LazaridisScience2022	Karmir Blur, necropolis of Teishebaini	10.85417	490	5-25% AP	888
1177	IRN_Hasanlu_IA	IA	Iran	2753	823-787 calBCE (2635±20 BP, PSUAMS-3001)	37.005	45.459	LazaridisScience2022	Hasanlu	12.8125	452	5-25% AP	1303
1178	ARM_Keti_EIA	IA	Armenia	2750	1000-600 BCE	40.416667	45.2	LazaridisScience2022	Noratus	4.94167	687	25-50% AP	1911
1179	BGR_KapitanAndreevo_IA	IA	Bulgaria	2750	1100-500 BCE	41.73	26.33	LazaridisScience2022	Kapitan Andreevo (South)	13.52083	658	5-25% AP	50
1180	BGR_Svilengrad_IA_outlier	IA	Bulgaria	2750	900-700 BCE	41.77	26.2	LazaridisScience2022	Svilengrad ( Haskovo)	13.44583	659	25-50% AP	54
1181	TUR_E_Van_Urartian	IA	Turkey	2750	850-750 BCE	38.34	43.45	LazaridisScience2022	Çavuştepe (East, Van)	8.41667	513	5-25% AP	1767
1182	TUR_E_Van_Urartian	IA	Turkey	2750	850-750 BCE	40.18	43.45	LazaridisScience2022	Çavuştepe (East, Van)	5.2875	771	25-50% AP	1954
1183	ARM_Karmir_Blur_Urartian	IA	Armenia	2749	815-781 calBCE (2625±20 BP, PSUAMS-3056)	40.15118	44.44316667	LazaridisScience2022	Karmir Blur, necropolis of Teishebaini	10.85417	490	5-25% AP	888
1184	IRN_Hasanlu_IA	IA	Iran	2737	805-773 calBCE (2590±20 BP, PSUAMS-3003)	37.005	45.459	LazaridisScience2022	Hasanlu	12.8125	452	5-25% AP	1303
1185	ARM_Brardzryal_Urartian	IA	Armenia	2723	809-596 calBCE (2580±25 BP, UCIAMS-226537, PSUG-5443)	40.91666	44.5	LazaridisScience2022	Bardzryal Archaeological Complex	4.12083	959	50-75% AP	2185
1186	ARM_Karmir_Blur_Urartian	IA	Armenia	2700	900-600 BCE	40.15118	44.44316667	LazaridisScience2022	Karmir Blur, necropolis of Teishebaini	10.85417	490	5-25% AP	888
1187	ARM_Bover_Urartian	IA	Armenia	2690	800-680 BCE	40.91666	44.5	LazaridisScience2022	Bover Cemetery	4.12083	959	50-75% AP	2185
1188	ARM_Pijut_Urartian	IA	Armenia	2625	800-550 BCE	40.91666	44.5	LazaridisScience2022	Pijut Archaeological Complex	4.12083	959	50-75% AP	2185
1189	ARM_Keti_Urartian	IA	Armenia	2614	783-549 calBCE (2525±20 BP, PSUAMS-7898)	40.8716	43.8445	LazaridisScience2022	Keti	5.57917	745	25-50% AP	1721
1190	ARM_Lori_Berd_LateUrartian_A	IA	Armenia	2612	789-546 calBCE (2525±25 BP, UCIAMS-226536, PSUG-5442)	40.91666	44.5	LazaridisScience2022	Lori Berd cemetery	4.12083	959	50-75% AP	2185
1191	ARM_Pijut_Urartian	IA	Armenia	2608	779-549 calBCE (2520±20 BP, PSUAMS-7165)	40.91666	44.5	LazaridisScience2022	Pijut Archaeological Complex	4.12083	959	50-75% AP	2185
1192	ARM_Pijut_Urartian	IA	Armenia	2599	776-545 calBCE (2510±20 BP, PSUAMS-7908)	40.91666	44.5	LazaridisScience2022	Pijut Archaeological Complex	4.12083	959	50-75% AP	2185
1193	ARM_Karmir_Blur_Urartian	IA	Armenia	2595	670-620 BCE	40.15118	44.44316667	LazaridisScience2022	Karmir Blur, necropolis of Teishebaini	10.85417	490	5-25% AP	888
1194	ARM_Lori_Berd_LateUrartian_B	IA	Armenia	2594	773-544 calBCE (2500±20 BP, PSUAMS-7883)	40.91666	44.5	LazaridisScience2022	Lori Berd cemetery	4.12083	959	50-75% AP	2185
1195	ARM_Pijut_UrartianPeriod_son.I17181	IA	Armenia	2590	773-523 calBCE (2490±25 BP, PSUAMS-7192)	40.91666	44.5	LazaridisScience2022	Pijut Archaeological Complex	4.12083	959	50-75% AP	2185
1196	ARM_Bover_Urartian	IA	Armenia	2586	765-489 calBCE (2475±20 BP, PSUAMS-7886)	40.91666	44.5	LazaridisScience2022	Bover Cemetery	4.12083	959	50-75% AP	2185
1197	IRN_Hasanlu_IA	IA	Iran	2582	761-479 calBCE (2470±20 BP, PSUAMS-2984)	37.005	45.459	LazaridisScience2022	Hasanlu	12.8125	452	5-25% AP	1303
1198	TUR_E_Van_Urartian_outlier	IA	Turkey	2582	761-479 calBCE (2470±20 BP, PSUAMS-6842)	38.34	43.45	LazaridisScience2022	Çavuştepe (East, Van)	8.41667	513	5-25% AP	1767
1199	ARM_Pijut_Urartian	IA	Armenia	2566	755-420 calBCE (2460±20 BP, PSUAMS-7895)	40.91666	44.5	LazaridisScience2022	Pijut Archaeological Complex	4.12083	959	50-75% AP	2185
1200	ARM_Harjis_LateUrartian	IA	Armenia	2565	680-550 BCE	39.434403	46.22504	LazaridisScience2022	Harjis cemetery	7.20417	694	25-50% AP	1732
1201	ARM_Karmir_Blur_Urartian_outlier	IA	Armenia	2554	752-417 calBCE (2455±20 BP, PSUAMS-6168)	40.15118	44.44316667	LazaridisScience2022	Karmir Blur, necropolis of Teishebaini	10.85417	490	5-25% AP	888
1202	BGR_Diamandievo_IA	IA	Bulgaria	2550	700-500 BCE	41.53	25.06	LazaridisScience2022	Diamandovo (Kardzhali)	10.825	742	25-50% AP	588
1203	MKD_IA_lc	IA	North Macedonia	2550	700-500 BCE	41.93	21.34	LazaridisScience2022	Govrlevo-Skopje	10.3875	684	25-50% AP	664
1204	TUR_IA_lc	IA	Turkey	2500	1000-100 BCE	37.79	41.01	LazaridisScience2022	Kuriki Höyük (Southeast, Batman)	16.66667	586	5-25% AP	509
1205	BGR_LIA_lc	IA	Bulgaria	2325	450-300 BCE	42.62	25.41	LazaridisScience2022	Kazanlak, Yasenovo, Stara Zagora	10.49167	761	25-50% AP	376
1206	BGR_LIA_lc	IA	Bulgaria	2025	300 BCE - 150 CE	42.62	25.41	LazaridisScience2022	Kazanlak, Yasenovo, Stara Zagora	10.49167	761	25-50% AP	376
1207	Proto-Colchian HG	HG	Georgia	5500	6000-5000 BP	42.4513285926162	41.5665235186522	Kikvidze, Z. (2021) Traditional Ecological Knowledge in Georgia - A Short History of the Caucasus. Routledge, New York	Pichori	13.97083	2214	>75% AP	4
1208	Proto-Colchian HG	HG	Georgia	4922	5012-4832 BP	42.4513285926162	41.5665235186522	Kikvidze, Z. (2021) Traditional Ecological Knowledge in Georgia - A Short History of the Caucasus. Routledge, New York	Pichori	14.15833	2118	>75% AP	4
1209	Proto-Colchian BA	HG	Georgia	4050	4100-4000 BP	42.4513285926162	41.5665235186522	Kikvidze, Z. (2021) Traditional Ecological Knowledge in Georgia - A Short History of the Caucasus. Routledge, New York	Pichori	14.09167	2138	>75% AP	4
1210	Colchian BA	BA	Georgia	3884	4026-3742 BP	42.4513285926162	41.5665235186522	Kikvidze, Z. (2021) Traditional Ecological Knowledge in Georgia - A Short History of the Caucasus. Routledge, New York	Pichori	14.09167	2138	>75% AP	4
1211		N	Georgia	8000		42.121944	44.756389	Kikvidze, Z. (2021) Traditional Ecological Knowledge in Georgia - A Short History of the Caucasus. Routledge, New York	Aranisi	7.62917	827	25-50% AP	965
1212		N	Georgia	7000		41.576944	43.202778	Kikvidze, Z. (2021) Traditional Ecological Knowledge in Georgia - A Short History of the Caucasus. Routledge, New York	Varneti	5.86667	769	25-50% AP	1347
1213		N	Georgia	7000		41.2918622511538	44.7165508563112	Kikvidze, Z. (2021) Traditional Ecological Knowledge in Georgia - A Short History of the Caucasus. Routledge, New York	Sioni	9.83333	746	25-50% AP	683
1214		N	Georgia	8000		41.244387967271	44.7334851776469	Kikvidze, Z. (2021) Traditional Ecological Knowledge in Georgia - A Short History of the Caucasus. Routledge, New York	Tsopa	9.475	705	25-50% AP	692
1215		CA	Georgia	6000		42.121944	44.756389	Kikvidze, Z. (2021) Traditional Ecological Knowledge in Georgia - A Short History of the Caucasus. Routledge, New York	Aranisi	8.28333	930	50-75% AP	965
1216		CA	Georgia	6000		41.576944	43.202778	Kikvidze, Z. (2021) Traditional Ecological Knowledge in Georgia - A Short History of the Caucasus. Routledge, New York	Varneti	5.82083	870	25-50% AP	1347
1217		CA	Georgia	6000		41.2918622511538	44.7165508563112	Kikvidze, Z. (2021) Traditional Ecological Knowledge in Georgia - A Short History of the Caucasus. Routledge, New York	Sioni	9.975	827	25-50% AP	683
1218		CA	Georgia	6000		41.244387967271	44.7334851776469	Kikvidze, Z. (2021) Traditional Ecological Knowledge in Georgia - A Short History of the Caucasus. Routledge, New York	Tsopa	10.2375	782	25-50% AP	692
1219		HG	Georgia	12840	12,960-12,720 cal BP	42.334361	43.2765	BourdonnecJournalofArchaeologicalScience2012	Bondi Cave (V)	8.94167	915	50-75% AP	596
1220		HG	Georgia	13830	13,830±100 BP	42.3149	43.3137	Bar-YosefAnthropologie2006	Dzudzuana (Unit B)	7.36667	884	25-50% AP	523
1221		HG	Georgia	11500	11,500±75 BP	42.3149	43.3137	Bar-YosefAnthropologie2006	Dzudzuana (Unit B)	8.325	871	25-50% AP	523
1222		HG	Georgia	10000	NA	42.039179	43.190831	NioradzeAnthropologie2000	Deviskhvreli	10.97917	849	25-50% AP	336
1223		HG	Georgia	11000	NA	42.279944	42.757333	NioradzeAnthropologie2000	Sakazhia	11.2875	1301	50-75% AP	231
1224	Kobuletian	HG	Georgia	9720	9720 ± 45	41.909238	41.980062	MeshvelianiArchaeologyEthnology&AnthropologyofEurasia2013	Anaseuli I	12.5375	1869	>75% AP	153
1225	Kobuletian	HG	Georgia	11108	11,287-10,929 BP	41.909238	41.980062	MeshvelianiArchaeologyEthnology&AnthropologyofEurasia2013	Anaseuli I	12.175	1765	>75% AP	153
1226	Kobuletian	HG	Georgia	6840	6840 BP	41.909238	41.980062	MeshvelianiArchaeologyEthnology&AnthropologyofEurasia2013	Anaseuli I	13.2625	1863	>75% AP	153
1227	Kobuletian	HG	Georgia	8670	8670 ± 100	41.797364	41.873018	MeshvelianiArchaeologyEthnology&AnthropologyofEurasia2013	Kobuleti	12.55833	2148	>75% AP	123
1228	Kobuletian	HG	Georgia	8000	9000-6000 BC	41.8087502792732	41.832220728004	MankoRevistaArheologica2022	Khutsubani	13.25833	1986	>75% AP	58
1229	Kobuletian	HG	Georgia	8512.5	7042-5983 calBC	41.7643323603846	41.8384393011678	MankoRevistaArheologica2022	Kvirike	11.57917	2466	>75% AP	333
