# Supplementary material for: The time and place of origin of South Caucasian languages: insights into past human societies, ecosystems and human population genetics
Source: Sci Rep. 2023 Nov 30;13:21133. doi: 10.1038/s41598-023-45500-w (PMC10689496; doi:10.1038/s41598-023-45500-w)
Supplement: Supplementary file 7 — Supplementary Data 6. [file 41598_2023_45500_MOESM7_ESM.csv]

Site	Code	Age_BP	Region	Current_vegetation	Reference	Latitude	Longitude	Twinspan_Reconstruction	MegaBiome	FineBiome	biome	elevation	tri1km	Bio01	Bio05	Bio06	Bio12	Bio10	Bio11
		0			BIOME 6000 v4.2	51.5	46.25		temperate forest	cool mixed forest	5-25% AP	25	2.125	6.82083	28.15	-12.55	425	22.0167	-8.95
		0			BIOME 6000 v4.2	50.01	45.58		boreal forest	cold deciduous forest	5-25% AP	34	1	7.9125	29.55	-11.45	359	23.1667	-7.75
		0			BIOME 6000 v4.2	51.75	47.5		temperate forest	cool mixed forest	5-25% AP	38	1.5	6.5375	28.05	-13.15	476	21.9333	-9.48333
		5000			BIOME 6000 v4.2	52.33	17.2138		temperate forest	temperate deciduous broadleaf forest	5-25% AP	94	1.625	8.34167	23.95	-6.95	565	19.2333	-2.43333
		0			BIOME 6000 v4.2	52.4	49.96		temperate forest	cool mixed forest	5-25% AP	43	2.5	5.93333	27.65	-14.15	385	21.5667	-10.45
		0			BIOME 6000 v4.2	52.21	16.76		temperate forest	temperate deciduous broadleaf forest	5-25% AP	63	7.5	9.06667	23.55	-3.05	519	18.6833	-0.2
		0			BIOME 6000 v4.2	52.23	16.76		temperate forest	cool mixed forest	5-25% AP	64	3.25	9.05417	23.55	-3.05	532	18.6833	-0.233333
		0			BIOME 6000 v4.2	52.33	17.2138		temperate forest	temperate deciduous broadleaf forest	5-25% AP	94	1.625	8.8125	23.35	-3.25	540	18.4833	-0.516667
		0			BIOME 6000 v4.2	51.7	39.05		boreal forest	cold evergreen needleleaf forest	5-25% AP	94	4.625	7.0375	25.85	-10.05	529	20.4	-6.73333
		5000			BIOME 6000 v4.2	52.25	39.83		temperate forest	cool-temperate evergreen needleleaf and mixed forest	5-25% AP	152	1.875	5.64167	27.35	-14.15	556	21.25	-9.2
		0			BIOME 6000 v4.2	52.5	21		temperate forest	cool mixed forest	5-25% AP	100	3.125	8.2125	23.25	-4.65	558	18.3333	-1.81667
		5000			BIOME 6000 v4.2	52.23	16.76		temperate forest	cool mixed forest	5-25% AP	64	3.25	8.59583	24.15	-6.65	558	19.4333	-2.13333
		0			BIOME 6000 v4.2	51.43	30.63		temperate forest	cool mixed forest	5-25% AP	101	0	7.6375	24.55	-7.35	571	19.3833	-4.36667
		0			BIOME 6000 v4.2	51.16	40.16		boreal forest	cold deciduous forest	5-25% AP	103	2.375	7.275	26.35	-10.05	485	20.7833	-6.68333
		0			BIOME 6000 v4.2	50.42	34		temperate forest	temperate deciduous broadleaf forest	5-25% AP	105	5.125	7.87917	25.55	-7.95	544	20.2	-4.8
		0			BIOME 6000 v4.2	51.69	39.04		temperate forest	cool evergreen needleleaf forest	5-25% AP	110	19.875	6.975	25.75	-10.05	541	20.2833	-6.75
		0			BIOME 6000 v4.2	51.58	31.53		temperate forest	cool mixed forest	5-25% AP	110	5.25	7.45	24.55	-7.75	594	19.3667	-4.75
		5000			BIOME 6000 v4.2	51.98	25.48		temperate forest	temperate deciduous broadleaf forest	5-25% AP	135	0	7.05833	24.25	-10.65	612	19.45	-5.33333
		0			BIOME 6000 v4.2	51.68	39.03		temperate forest	temperate deciduous broadleaf forest	5-25% AP	111	16	6.99583	25.75	-10.05	545	20.3	-6.73333
		0			BIOME 6000 v4.2	51.56	31.51		temperate forest	cool mixed forest	5-25% AP	112	3.125	7.45417	24.55	-7.75	600	19.3667	-4.73333
		5000			BIOME 6000 v4.2	51.85	28.8		temperate forest	temperate deciduous broadleaf forest	25-50% AP	134	1.75	6.77917	24.55	-11.25	651	19.6333	-6.21667
		5000			BIOME 6000 v4.2	51.83	23.75		temperate forest	temperate deciduous broadleaf forest	5-25% AP	155	1.5	7.2125	23.95	-9.95	599	19.2667	-4.73333
		0			BIOME 6000 v4.2	51.57	31.52		temperate forest	cool mixed forest	5-25% AP	114	6.375	7.45	24.55	-7.75	600	19.3667	-4.75
		0			BIOME 6000 v4.2	50.41	34.35		temperate forest	temperate deciduous broadleaf forest	5-25% AP	115	8.625	7.84167	25.55	-8.05	557	20.2	-4.9
		0			BIOME 6000 v4.2	50.76	29.59		temperate forest	temperate deciduous broadleaf forest	5-25% AP	120	0.25	7.9	24.55	-7.05	598	19.3667	-3.9
		0			BIOME 6000 v4.2	50.42	35.4		grassland and dry shrubland	steppe	5-25% AP	121	2.75	7.825	25.75	-8.35	544	20.3833	-5.16667
		0			BIOME 6000 v4.2	52.31	33.35		temperate forest	cool mixed forest	5-25% AP	123	1.25	6.88333	24.15	-8.75	588	19.0833	-5.7
		0			BIOME 6000 v4.2	52	27.5		temperate forest	cool-temperate evergreen needleleaf and mixed forest	25-50% AP	123	1	7.5875	23.85	-6.75	637	18.7333	-3.85
		0			BIOME 6000 v4.2	52.01	31.76		temperate forest	cool mixed forest	5-25% AP	125	9	7.1375	24.25	-8.05	597	19.1	-5.08333
		0			BIOME 6000 v4.2	52.2	32.38		temperate forest	cool mixed forest	5-25% AP	129	1.75	6.96667	24.15	-8.35	594	19.0167	-5.38333
		0			BIOME 6000 v4.2	51.5	32		temperate forest	cool mixed forest	25-50% AP	129	5.375	7.35833	24.45	-7.95	628	19.2833	-4.88333
		0			BIOME 6000 v4.2	50.55	34.5		temperate forest	temperate deciduous broadleaf forest	5-25% AP	130	1.25	7.7125	25.35	-8.15	569	20.0667	-5.05
		0			BIOME 6000 v4.2	52.25	29.81		boreal forest	cold evergreen needleleaf forest	5-25% AP	131	1.125	7.20417	23.95	-7.55	596	18.8167	-4.65
		0			BIOME 6000 v4.2	51.85	28.8		temperate forest	cool mixed forest	25-50% AP	134	1.75	7.425	23.95	-7.15	625	18.8167	-4.25
		0			BIOME 6000 v4.2	51.98	25.48		temperate forest	temperate deciduous broadleaf forest	5-25% AP	135	0	7.75833	23.55	-5.95	587	18.4667	-3.18333
		0			BIOME 6000 v4.2	51.1	41.63		temperate forest	temperate deciduous broadleaf forest	5-25% AP	135	22.25	7.05	26.55	-10.65	482	20.8167	-7.21667
		0			BIOME 6000 v4.2	50.7	29.6		temperate forest	temperate deciduous broadleaf forest	25-50% AP	139	14.125	7.7875	24.35	-7.15	632	19.2333	-3.96667
		0			BIOME 6000 v4.2	51.4	18.16		temperate forest	temperate deciduous broadleaf forest	5-25% AP	143	2.75	8.85833	23.55	-3.65	537	18.6167	-0.716667
		0			BIOME 6000 v4.2	50.81	29.58		temperate forest	temperate deciduous broadleaf forest	5-25% AP	143	11.75	7.79583	24.45	-7.05	605	19.2667	-3.93333
		0			BIOME 6000 v4.2	51.63	25		temperate forest	temperate deciduous broadleaf forest	5-25% AP	147	1.25	7.88333	23.65	-5.75	587	18.5	-2.95
		5000			BIOME 6000 v4.2	51.43	23.23		temperate forest	cool mixed forest	5-25% AP	163	1.75	7.41667	24.05	-9.65	577	19.3333	-4.41667
		0			BIOME 6000 v4.2	51.75	27.61		temperate forest	cool-temperate evergreen needleleaf and mixed forest	25-50% AP	148	3	7.55833	23.75	-6.75	664	18.65	-3.86667
		0			BIOME 6000 v4.2	52.25	39.83		temperate forest	cool-temperate evergreen needleleaf and mixed forest	5-25% AP	152	1.875	6.44583	25.35	-10.75	562	19.8667	-7.38333
		5000			BIOME 6000 v4.2	51.4	18.16		temperate forest	temperate deciduous broadleaf forest	5-25% AP	143	2.75	8.30417	24.35	-7.25	588	19.4333	-2.7
		0			BIOME 6000 v4.2	51.38	39.05		temperate forest	temperate deciduous broadleaf forest	5-25% AP	152	35	7.025	25.75	-9.85	524	20.25	-6.58333
		0			BIOME 6000 v4.2	51.78	31.13		boreal forest	cold evergreen needleleaf forest	5-25% AP	153	5.875	7.20417	24.15	-7.75	609	18.9667	-4.8
		0			BIOME 6000 v4.2	51.83	23.75		temperate forest	temperate deciduous broadleaf forest	5-25% AP	155	1.5	7.87083	23.35	-5.45	573	18.2833	-2.63333
		0			BIOME 6000 v4.2	50.9	35.22		temperate forest	cool mixed forest	5-25% AP	155	15.5	7.2875	24.95	-8.65	616	19.7	-5.53333
		0			BIOME 6000 v4.2	50.56	22.16		temperate forest	cool-temperate evergreen needleleaf and mixed forest	5-25% AP	156	4.375	8.79583	23.75	-4.65	604	18.8833	-1.5
		0			BIOME 6000 v4.2	51.7	36.2		temperate forest	cool mixed forest	5-25% AP	157	2.125	6.8375	24.75	-9.45	559	19.55	-6.31667
		0			BIOME 6000 v4.2	51.43	23.23		temperate forest	cool mixed forest	5-25% AP	163	1.75	8.09167	23.45	-5.25	548	18.3833	-2.35
		5000			BIOME 6000 v4.2	51.2	28		temperate forest	cool mixed forest	25-50% AP	189	3.125	6.79167	24.25	-10.85	688	19.4	-5.91667
		0			BIOME 6000 v4.2	50.93	29.75		temperate forest	temperate deciduous broadleaf forest	25-50% AP	165	2	7.64167	24.25	-7.25	654	19.0833	-4.1
		0			BIOME 6000 v4.2	51.41	23.21		temperate forest	cool mixed forest	5-25% AP	166	1.125	8.09167	23.45	-5.25	551	18.3833	-2.35
		0			BIOME 6000 v4.2	51.26	27.35		temperate forest	cool evergreen needleleaf forest	25-50% AP	180	3	7.5875	23.65	-6.65	659	18.5333	-3.7
		0			BIOME 6000 v4.2	51.05	24.47		temperate forest	temperate deciduous broadleaf forest	5-25% AP	180	3	8.07083	23.55	-5.55	586	18.4833	-2.6
		0			BIOME 6000 v4.2	52.46	38.83		temperate forest	cool mixed forest	5-25% AP	182	4.75	6.21667	24.75	-10.65	575	19.4	-7.36667
		0			BIOME 6000 v4.2	50.75	25.33		temperate forest	temperate deciduous broadleaf forest	5-25% AP	183	6.5	8.05	23.65	-5.75	574	18.5833	-2.8
		0			BIOME 6000 v4.2	51.23	24.03		temperate forest	temperate deciduous broadleaf forest	5-25% AP	185	3.5	7.98333	23.45	-5.45	596	18.35	-2.58333
		0			BIOME 6000 v4.2	51.11	28.05		temperate forest	temperate deciduous broadleaf forest	25-50% AP	185	2.5	7.525	23.75	-6.85	632	18.6167	-3.88333
		0			BIOME 6000 v4.2	51.25	27.66		temperate forest	cool mixed forest	25-50% AP	186	8.25	7.50417	23.55	-6.75	669	18.4667	-3.8
		0			BIOME 6000 v4.2	51.2	28		temperate forest	cool mixed forest	25-50% AP	189	3.125	7.48333	23.65	-6.85	653	18.5667	-3.9
		5000			BIOME 6000 v4.2	51.1	24.33		temperate forest	temperate deciduous broadleaf forest	25-50% AP	190	5.125	7.25833	24.15	-10.05	633	19.3667	-4.8
		0			BIOME 6000 v4.2	51.63	36.18		temperate forest	temperate deciduous broadleaf forest	5-25% AP	190	10.875	6.7625	24.65	-9.45	604	19.4333	-6.31667
		0			BIOME 6000 v4.2	51.15	27.82		temperate forest	temperate deciduous broadleaf forest	25-50% AP	190	2.125	7.525	23.65	-6.85	651	18.5667	-3.83333
		5000			BIOME 6000 v4.2	51.05	24.47		temperate forest	temperate deciduous broadleaf forest	5-25% AP	180	3	7.30417	24.25	-10.05	617	19.4667	-4.8
		0			BIOME 6000 v4.2	51.1	24.33		temperate forest	temperate deciduous broadleaf forest	5-25% AP	190	5.125	8	23.45	-5.55	602	18.3833	-2.6
		0			BIOME 6000 v4.2	51.22	24		temperate forest	temperate deciduous broadleaf forest	5-25% AP	193	3.125	7.9875	23.45	-5.45	594	18.35	-2.55
		0			BIOME 6000 v4.2	50.58	22.18		temperate forest	cool mixed forest	25-50% AP	195	8.75	8.63333	23.55	-4.75	631	18.6833	-1.61667
		0			BIOME 6000 v4.2	52.25	35.41		temperate forest	cool mixed forest	25-50% AP	197	22.875	6.3875	23.95	-9.55	632	18.8667	-6.48333
		0			BIOME 6000 v4.2	51.17	28.03		temperate forest	temperate deciduous broadleaf forest	25-50% AP	198	6.25	7.4875	23.65	-6.85	661	18.5667	-3.9
		0			BIOME 6000 v4.2	50.33	23.95		temperate forest	cool mixed forest	25-50% AP	199	4.625	8.35417	23.65	-5.45	626	18.6167	-2.25
		0			BIOME 6000 v4.2	51.12	35		temperate forest	temperate deciduous broadleaf forest	25-50% AP	202	20.375	7.075	24.65	-8.85	628	19.45	-5.7
		5000			BIOME 6000 v4.2	50.9	35.22		temperate forest	cool mixed forest	5-25% AP	155	15.5	6.725	26.35	-12.45	619	20.95	-7.43333
		0			BIOME 6000 v4.2	52.25	35.42		temperate forest	cool mixed forest	25-50% AP	203	21.25	6.375	23.95	-9.65	623	18.85	-6.51667
		0			BIOME 6000 v4.2	51.18	21.16		temperate forest	cool mixed forest	5-25% AP	204	10.625	8.25833	23.25	-4.75	559	18.2333	-1.7
		0			BIOME 6000 v4.2	50.58	21.26		temperate forest	cool mixed forest	5-25% AP	204	10	8.59583	23.45	-4.55	615	18.5167	-1.36667
		0			BIOME 6000 v4.2	50.36	24.65		temperate forest	cool mixed forest	25-50% AP	209	2.625	8.22917	23.65	-5.55	635	18.5833	-2.45
		0			BIOME 6000 v4.2	51.12	28		temperate forest	temperate deciduous broadleaf forest	25-50% AP	214	5.5	7.425	23.55	-6.95	673	18.4667	-3.93333
		0			BIOME 6000 v4.2	51.01	18.81		temperate forest	cool mixed forest	5-25% AP	215	7.375	8.6	23.25	-4.05	601	18.3167	-1.03333
		0			BIOME 6000 v4.2	50.73	34.13		grassland and dry shrubland	steppe	Steppe	171	10.25	7.47083	24.95	-8.25	598	19.7	-5.15
		0			BIOME 6000 v4.2	50.55	21.11		temperate forest	cool mixed forest	5-25% AP	215	8.625	8.55833	23.35	-4.55	619	18.4167	-1.36667
		0			BIOME 6000 v4.2	50.33	24.12		temperate forest	cool mixed forest	25-50% AP	215	4.75	8.3	23.65	-5.45	645	18.5833	-2.3
		5000			BIOME 6000 v4.2	50.58	22.18		temperate forest	cool mixed forest	25-50% AP	195	8.75	7.9	24.45	-8.75	671	19.6	-3.75
		0			BIOME 6000 v4.2	50.27	24.75		temperate forest	cool mixed forest	25-50% AP	217	10	8.18333	23.55	-5.65	654	18.5667	-2.53333
		0			BIOME 6000 v4.2	50.53	21.11		temperate forest	cool mixed forest	5-25% AP	218	13.25	8.57083	23.45	-4.55	607	18.4667	-1.36667
		0			BIOME 6000 v4.2	51.35	37.6		temperate forest	temperate deciduous broadleaf forest	5-25% AP	220	23.625	6.75417	24.95	-9.75	588	19.6167	-6.5
		5000			BIOME 6000 v4.2	50.55	21.11		temperate forest	cool mixed forest	25-50% AP	215	8.625	7.88333	24.35	-8.35	666	19.3667	-3.53333
		5000			BIOME 6000 v4.2	50.55	34.5		temperate forest	temperate deciduous broadleaf forest	5-25% AP	130	1.25	7.17917	26.55	-11.75	577	21.1833	-6.83333
		0			BIOME 6000 v4.2	50.37	24.65		temperate forest	temperate deciduous broadleaf forest	25-50% AP	220	10.375	8.1875	23.55	-5.55	644	18.5667	-2.48333
		0			BIOME 6000 v4.2	51.56	36.15		temperate forest	cool mixed forest	25-50% AP	221	11.25	6.68333	24.45	-9.45	636	19.25	-6.31667
		0			BIOME 6000 v4.2	51.5	35.08		boreal forest	cold evergreen needleleaf forest	25-50% AP	223	5.375	6.81667	24.35	-9.05	672	19.1833	-5.93333
		5000			BIOME 6000 v4.2	50.42	35.4		grassland and dry shrubland	steppe	Steppe	121	2.75	7.2875	27.05	-11.55	548	21.6	-6.78333
		5000			BIOME 6000 v4.2	50.42	34		temperate forest	temperate deciduous broadleaf forest	5-25% AP	105	5.125	7.34583	26.65	-11.45	555	21.2333	-6.55
		0			BIOME 6000 v4.2	50.56	21.13		temperate forest	temperate deciduous broadleaf forest	5-25% AP	224	10.25	8.4875	23.35	-4.65	593	18.3667	-1.46667
		0			BIOME 6000 v4.2	50.22	24.83		temperate forest	cool mixed forest	25-50% AP	224	10	8.19167	23.55	-5.65	647	18.5667	-2.53333
		0			BIOME 6000 v4.2	50.27	26.83		temperate forest	cool mixed forest	25-50% AP	238	13.375	7.7625	23.55	-6.35	645	18.5167	-3.33333
		5000			BIOME 6000 v4.2	50.38	19.76		temperate forest	cool mixed forest	25-50% AP	372	20.25	7.2625	23.65	-8.55	845	18.55	-3.96667
		5000			BIOME 6000 v4.2	50.38	24.63		temperate forest	cool mixed forest	25-50% AP	242	10.75	7.27083	24.25	-10.05	707	19.35	-4.85
		0			BIOME 6000 v4.2	50.38	24.63		temperate forest	cool mixed forest	25-50% AP	242	10.75	8.09583	23.45	-5.65	668	18.4167	-2.53333
		0			BIOME 6000 v4.2	51	20		temperate forest	cool mixed forest	5-25% AP	244	12.625	8.3125	23.05	-4.55	623	18.1333	-1.45
		0			BIOME 6000 v4.2	51.08	20.31		temperate forest	cool mixed forest	5-25% AP	249	10.5	8.17917	22.95	-4.65	610	18	-1.6
		0			BIOME 6000 v4.2	50.81	20.83		temperate forest	cool mixed forest	5-25% AP	260	6.75	8.12083	22.95	-4.85	619	17.9667	-1.71667
		0			BIOME 6000 v4.2	51.11	20.75		temperate forest	cool mixed forest	5-25% AP	262	6.5	7.99583	22.85	-4.85	596	17.8667	-1.83333
		5000			BIOME 6000 v4.2	50.36	24.65		temperate forest	temperate deciduous broadleaf forest	25-50% AP	209	2.625	7.425	24.45	-9.95	673	19.5333	-4.75
		5000			BIOME 6000 v4.2	50.33	23.95		temperate forest	cool mixed forest	25-50% AP	199	4.625	7.54167	24.45	-9.65	663	19.5333	-4.48333
		5000			BIOME 6000 v4.2	50.33	24.12		temperate forest	cool mixed forest	25-50% AP	215	4.75	7.4875	24.45	-9.75	684	19.5	-4.55
		0			BIOME 6000 v4.2	50.27	26.02		temperate forest	cool mixed forest	25-50% AP	262	8.5	7.75833	23.35	-6.15	628	18.3	-3.15
		0			BIOME 6000 v4.2	51.03	20.81		temperate forest	temperate deciduous broadleaf forest	5-25% AP	284	16	7.95417	22.75	-4.95	576	17.8	-1.86667
		0			BIOME 6000 v4.2	50.28	57.92		grassland and dry shrubland	steppe	Steppe	409	2.5	4.46667	27.55	-16.85	365	21.05	-12.95
		5000			BIOME 6000 v4.2	50.27	26.83		temperate forest	cool mixed forest	25-50% AP	238	13.375	7.0125	24.35	-10.45	689	19.4333	-5.45
		5000			BIOME 6000 v4.2	50.27	24.75		temperate forest	cool mixed forest	25-50% AP	217	10	7.37917	24.45	-9.95	698	19.5	-4.78333
		5000			BIOME 6000 v4.2	50.27	26.02		temperate forest	cool mixed forest	25-50% AP	262	8.5	6.95	24.25	-10.55	669	19.3	-5.43333
		0			BIOME 6000 v4.2	50.76	20.76		temperate forest	cool mixed forest	25-50% AP	295	10.625	8.14583	22.95	-4.85	630	17.9667	-1.66667
		0			BIOME 6000 v4.2	51	21		temperate forest	cool mixed forest	5-25% AP	299	16.375	7.96667	22.85	-4.95	592	17.8333	-1.86667
		0			BIOME 6000 v4.2	50.38	19.76		temperate forest	cool mixed forest	25-50% AP	372	20.25	7.9	22.45	-4.95	776	17.5333	-1.75
		0			BIOME 6000 v4.2	50.25	57.2		grassland and dry shrubland	steppe	Steppe	217	2	5.40833	28.85	-16.15	287	22.3167	-12.2667
		5000			BIOME 6000 v4.2	50.22	24.83		temperate forest	cool mixed forest	25-50% AP	224	10	7.3625	24.45	-10.05	688	19.5	-4.85
		0			BIOME 6000 v4.2	50.93	20.91		temperate forest	cool mixed forest	5-25% AP	401	58.875	7.59583	22.35	-5.25	607	17.3667	-2.11667
		0			BIOME 6000 v4.2	50.16	47		grassland and dry shrubland	steppe	Steppe	41	1.5	7.64167	29.65	-12.15	330	23.2667	-8.36667
		0			BIOME 6000 v4.2	50.36	19.76		temperate forest	cool mixed forest	25-50% AP	440	17	7.63333	22.15	-5.15	798	17.2333	-1.96667
		0			BIOME 6000 v4.2	50	35		temperate forest	cool mixed forest	5-25% AP	140	18.875	7.92917	25.75	-8.05	572	20.3167	-4.85
		0			BIOME 6000 v4.2	50	20		temperate forest	cool mixed forest	25-50% AP	234	16	8.57917	23.35	-4.75	742	18.45	-1.41667
		5000			BIOME 6000 v4.2	49.92	23.77		temperate forest	cool mixed forest	25-50% AP	300	18.625	7.2125	24.15	-9.85	793	19.0833	-4.73333
		0			BIOME 6000 v4.2	49.92	23.77		temperate forest	cool mixed forest	25-50% AP	300	18.625	8.07083	23.15	-5.75	743	18.2333	-2.41667
		0			BIOME 6000 v4.2	49.82	31.35		temperate forest	temperate deciduous broadleaf forest	5-25% AP	163	34.5	8.25833	25.25	-6.85	557	19.9833	-3.68333
		0			BIOME 6000 v4.2	49.81	31.35		temperate forest	temperate deciduous broadleaf forest	5-25% AP	186	19.75	8.19167	25.15	-6.95	565	19.8833	-3.71667
		5000			BIOME 6000 v4.2	49.81	31.35		temperate forest	temperate deciduous broadleaf forest	5-25% AP	186	19.75	7.6625	26.05	-9.65	595	20.8	-5.3
		5000			BIOME 6000 v4.2	49.75	25.45		temperate forest	cool evergreen needleleaf forest	25-50% AP	330	16.375	6.87083	24.25	-10.55	686	19.1167	-5.43333
		0			BIOME 6000 v4.2	49.75	25.45		temperate forest	cool evergreen needleleaf forest	25-50% AP	330	16.375	7.71667	23.15	-6.25	638	18.1	-3.03333
		5000			BIOME 6000 v4.2	49.73	37.67		temperate forest	temperate deciduous broadleaf forest	5-25% AP	90	3	7.74583	28.55	-10.95	507	22.6667	-6.43333
		0			BIOME 6000 v4.2	49.73	37.67		temperate forest	temperate deciduous broadleaf forest	5-25% AP	90	3	8.31667	26.95	-8.25	496	21.2667	-5.01667
		0			BIOME 6000 v4.2	49.67	25.5		temperate forest	cool mixed forest	25-50% AP	327	13.75	7.7375	23.15	-6.25	620	18.1667	-3.03333
		0			BIOME 6000 v4.2	49.67	31.5		temperate forest	temperate deciduous broadleaf forest	5-25% AP	138	31.125	8.4	25.45	-6.75	586	20.1833	-3.58333
		0			BIOME 6000 v4.2	49.67	35.15		temperate forest	temperate deciduous broadleaf forest	5-25% AP	131	3.875	8.19583	26.15	-7.85	557	20.6333	-4.6
		0			BIOME 6000 v4.2	49.67	31.42		temperate forest	temperate deciduous broadleaf forest	5-25% AP	141	10.875	8.45	25.55	-6.75	556	20.2167	-3.53333
		5000			BIOME 6000 v4.2	49.67	31.83		temperate forest	cool mixed forest	5-25% AP	86	1.25	8.17083	26.85	-9.35	555	21.5167	-4.95
		0			BIOME 6000 v4.2	49.67	31.83		temperate forest	cool mixed forest	5-25% AP	86	1.25	8.67083	25.95	-6.75	527	20.6167	-3.51667
		0			BIOME 6000 v4.2	49.66	25.5		temperate forest	cool mixed forest	5-25% AP	306	29.5	7.775	23.15	-6.25	614	18.1667	-3
		0			BIOME 6000 v4.2	49.66	45.43		tundra	tundra	Steppe	32	0.25	8.20417	29.85	-11.05	369	23.4	-7.36667
		5000			BIOME 6000 v4.2	49.66	25.5		temperate forest	temperate deciduous broadleaf forest	25-50% AP	306	29.5	6.9375	24.35	-10.45	659	19.1667	-5.33333
		5000			BIOME 6000 v4.2	49.65	21		temperate forest	cool mixed forest	25-50% AP	391	22.625	7.22917	23.95	-9.05	800	18.8333	-4.38333
		0			BIOME 6000 v4.2	49.65	21		temperate forest	cool mixed forest	25-50% AP	391	22.625	7.94167	22.75	-5.65	744	17.8833	-2.23333
		0			BIOME 6000 v4.2	49.63	41.71		grassland and dry shrubland	steppe	Steppe	80	7.375	8.225	28.15	-9.55	427	22.1	-6.05
		0			BIOME 6000 v4.2	49.63	21		temperate forest	cool mixed forest	25-50% AP	389	58.875	7.92083	22.75	-5.65	729	17.85	-2.23333
		0			BIOME 6000 v4.2	49.5	36.83		temperate forest	cool mixed forest	5-25% AP	76	2.75	8.52083	26.95	-7.95	483	21.3167	-4.66667
		5000			BIOME 6000 v4.2	49.45	19.95		temperate forest	cool mixed forest	50-75% AP	618	9.5	6.025	22.95	-10.05	917	17.7167	-5.66667
		0			BIOME 6000 v4.2	49.45	19.95		temperate forest	cool mixed forest	25-50% AP	618	9.5	6.65833	21.45	-6.95	813	16.5833	-3.43333
		0			BIOME 6000 v4.2	49.43	19.93		temperate forest	cool mixed forest	50-75% AP	656	35.5	6.45417	21.15	-7.05	865	16.35	-3.6
		0			BIOME 6000 v4.2	49.43	19.76		temperate forest	cool mixed forest	50-75% AP	678	10.75	6.3625	21.05	-7.15	938	16.2167	-3.65
		0			BIOME 6000 v4.2	49.41	46.85		grassland and dry shrubland	steppe	Steppe	24	0.375	8.2625	30.45	-11.45	296	23.8833	-7.65
		0			BIOME 6000 v4.2	49.41	20.41		temperate forest	cool mixed forest	50-75% AP	572	117.625	6.15833	20.75	-7.25	874	15.95	-3.76667
		0			BIOME 6000 v4.2	49.41	34.33		temperate forest	temperate deciduous broadleaf forest	5-25% AP	132	2.625	8.35	26.15	-7.55	565	20.6333	-4.23333
		0			BIOME 6000 v4.2	49.36	46.85		grassland and dry shrubland	steppe	Steppe	22	0.625	8.27917	30.45	-11.45	293	23.8833	-7.65
		0			BIOME 6000 v4.2	49.31	46.85		grassland and dry shrubland	steppe	Steppe	21	0.625	8.325	30.45	-11.35	293	23.9333	-7.58333
		0			BIOME 6000 v4.2	49.3	40.08		temperate forest	cool-temperate evergreen needleleaf and mixed forest	5-25% AP	131	24.625	8.29583	27.55	-8.75	482	21.6333	-5.4
		0			BIOME 6000 v4.2	49.26	19.76		temperate forest	cool mixed forest	50-75% AP	1147	83	4.5625	18.95	-8.65	1065	14.15	-5.15
		0			BIOME 6000 v4.2	49.23	28.48		temperate forest	cool mixed forest	5-25% AP	231	21.125	8.225	24.45	-6.35	587	19.4	-3.21667
		0			BIOME 6000 v4.2	49.22	28.47		temperate forest	cool mixed forest	5-25% AP	288	19.75	8.06667	24.25	-6.45	595	19.1667	-3.3
		0			BIOME 6000 v4.2	49.21	28.46		temperate forest	cool mixed forest	5-25% AP	268	11.75	8.1125	24.35	-6.45	597	19.2333	-3.28333
		5000			BIOME 6000 v4.2	49.2	20.41		temperate forest	cool mixed forest	25-50% AP	669	9.125	5.81667	22.85	-10.45	780	17.6	-5.96667
		0			BIOME 6000 v4.2	49.2	20.41		temperate forest	cool mixed forest	25-50% AP	669	9.125	6.5	21.35	-7.25	695	16.4833	-3.71667
		0			BIOME 6000 v4.2	49.11	22.81		temperate forest	cool mixed forest	50-75% AP	708	40.375	6.4	21.15	-7.45	857	16.3333	-4
		5000			BIOME 6000 v4.2	49.11	22.83		temperate forest	cool mixed forest	50-75% AP	669	34.75	5.58333	22.35	-11.05	897	17.2	-6.18333
		0			BIOME 6000 v4.2	49.11	22.83		temperate forest	cool mixed forest	25-50% AP	669	34.75	6.50833	21.25	-7.35	832	16.4833	-3.9
		0			BIOME 6000 v4.2	49.05	25.4		temperate forest	temperate deciduous broadleaf forest	25-50% AP	331	21.5	8.19167	23.65	-6.25	625	18.6667	-2.73333
		0			BIOME 6000 v4.2	49	20		temperate forest	cool mixed forest	50-75% AP	1041	111.375	5.26667	20.05	-8.35	920	15.1167	-4.78333
		0			BIOME 6000 v4.2	49	22.5		temperate forest	cool mixed forest	50-75% AP	787	96.875	6.34167	20.95	-7.25	991	16.1667	-3.86667
		0			BIOME 6000 v4.2	48.96	17.26		temperate forest	cool mixed forest	5-25% AP	209	11.25	9.84167	25.05	-3.75	545	19.9	-0.4
		5000			BIOME 6000 v4.2	48.96	17.28		temperate forest	cool mixed forest	5-25% AP	203	11	9.3125	26.85	-6.45	640	21.2167	-2.78333
		0			BIOME 6000 v4.2	48.96	17.28		temperate forest	cool mixed forest	5-25% AP	203	11	9.85	25.05	-3.75	541	19.9333	-0.4
		0			BIOME 6000 v4.2	48.93	24.08		temperate forest	cool mixed forest	25-50% AP	387	8.625	7.60833	22.95	-7.05	743	18	-3.4
		0			BIOME 6000 v4.2	48.91	24.06		temperate forest	cool mixed forest	25-50% AP	417	19.25	7.42917	22.65	-7.15	751	17.7833	-3.5
		0			BIOME 6000 v4.2	48.91	22.11		temperate forest	cool evergreen needleleaf forest	50-75% AP	630	71.75	7.125	21.85	-6.55	1012	17	-3.13333
		0			BIOME 6000 v4.2	48.92	24.07		temperate forest	cool mixed forest	25-50% AP	397	5.875	7.56667	22.85	-7.05	748	17.9833	-3.4
		0			BIOME 6000 v4.2	48.92	27.17		temperate forest	temperate deciduous broadleaf forest	25-50% AP	312	7.75	8.09167	24.05	-6.55	682	18.95	-3.08333
		0			BIOME 6000 v4.2	48.92	27.08		temperate forest	temperate deciduous broadleaf forest	5-25% AP	206	39	8.4875	24.55	-6.25	556	19.45	-2.83333
		0			BIOME 6000 v4.2	48.88	31		temperate forest	temperate deciduous broadleaf forest	5-25% AP	137	9.625	8.8125	25.85	-6.35	527	20.5333	-3.13333
		5000			BIOME 6000 v4.2	48.75	28.25		temperate forest	temperate deciduous broadleaf forest	25-50% AP	274	10.625	7.725	25.55	-8.95	658	20.3333	-4.75
		0			BIOME 6000 v4.2	48.75	28.25		temperate forest	temperate deciduous broadleaf forest	5-25% AP	274	10.625	8.35	24.55	-6.35	601	19.4667	-3.05
		0			BIOME 6000 v4.2	48.58	27.16		temperate forest	cool-temperate evergreen needleleaf and mixed forest	5-25% AP	115	61.375	9.2375	25.45	-5.85	552	20.35	-2.31667
		0			BIOME 6000 v4.2	48.57	27.16		temperate forest	cool-temperate evergreen needleleaf and mixed forest	5-25% AP	186	55.25	8.925	25.05	-6.05	560	19.95	-2.51667
		0			BIOME 6000 v4.2	48.56	27.16		temperate forest	cool-temperate evergreen needleleaf and mixed forest	5-25% AP	254	8.25	8.69167	24.75	-6.15	578	19.65	-2.63333
		0			BIOME 6000 v4.2	48.41	21.36		temperate forest	cool mixed forest	25-50% AP	698	91	7.525	22.55	-6.25	858	17.4833	-2.78333
		0			BIOME 6000 v4.2	48.26	24.35		temperate forest	cool evergreen needleleaf forest	25-50% AP	640	72.25	6.34583	21.65	-8.55	824	16.8167	-4.76667
		0			BIOME 6000 v4.2	48.25	24.33		temperate forest	cool evergreen needleleaf forest	50-75% AP	785	114.875	5.51667	20.55	-9.15	885	15.7833	-5.35
		0			BIOME 6000 v4.2	48.16	24.51		temperate forest	cool evergreen needleleaf forest	>75% AP	1725	88.875	2.00417	16.05	-11.35	1309	11.4167	-7.68333
		5000			BIOME 6000 v4.2	48.16	24.51		temperate forest	cool mixed forest	>75% AP	1725	88.875	1.00833	17.95	-15.35	1428	12.4333	-10.5
		0			BIOME 6000 v4.2	48	41.35		temperate forest	cool mixed forest	5-25% AP	132	4.125	9.1	28.75	-8.15	482	22.6	-4.58333
		0			BIOME 6000 v4.2	47.9	46.17		grassland and dry shrubland	steppe	Steppe	-15	1.25	9.48333	31.55	-9.65	262	24.7	-5.86667
		5000			BIOME 6000 v4.2	47.9	46.17		temperate forest	cool mixed forest	5-25% AP	-15	1.25	8.64167	33.45	-12.15	297	26.0167	-7.15
		0			BIOME 6000 v4.2	47.71	24.66		temperate forest	cool evergreen needleleaf forest	50-75% AP	836	56.875	5.70833	20.85	-9.05	1017	16.05	-5.23333
		5000			BIOME 6000 v4.2	47.71	25.63		temperate forest	cool mixed forest	50-75% AP	932	50	4.67917	22.35	-12.45	888	16.8167	-7.56667
		0			BIOME 6000 v4.2	47.71	25.63		temperate forest	cool mixed forest	25-50% AP	932	50	5.60833	20.65	-8.95	796	15.85	-5.08333
		0			BIOME 6000 v4.2	47.65	31.1		grassland and dry shrubland	steppe	Steppe	109	14.25	9.5625	27.05	-5.95	498	21.5	-2.4
		5000			BIOME 6000 v4.2	47.6	24		temperate forest	cool mixed forest	50-75% AP	676	59.25	5.80417	23.35	-11.05	993	17.6833	-6.36667
		0			BIOME 6000 v4.2	47.6	24		temperate forest	cool mixed forest	50-75% AP	676	59.25	6.85833	21.85	-7.65	915	16.95	-3.91667
		0			BIOME 6000 v4.2	47.58	24		temperate forest	cool mixed forest	50-75% AP	662	60.375	7.47917	22.65	-7.25	908	17.7167	-3.45
		5000			BIOME 6000 v4.2	47.58	19.11		temperate forest	temperate deciduous broadleaf forest	5-25% AP	107	2.5	9.92917	28.65	-6.65	591	22.5333	-3.01667
		0			BIOME 6000 v4.2	47.58	19.11		temperate forest	temperate deciduous broadleaf forest	5-25% AP	107	2.5	10.6167	26.85	-4.15	489	21.25	-0.466667
		0			BIOME 6000 v4.2	47.56	19.11		temperate forest	cool mixed forest	5-25% AP	107	1.875	10.6167	26.85	-4.15	489	21.25	-0.466667
		0			BIOME 6000 v4.2	47.51	40.75		temperate forest	temperate deciduous broadleaf forest	5-25% AP	10	2.125	10.0583	29.55	-7.05	483	23.4667	-3.48333
		0			BIOME 6000 v4.2	47.5	40.75		temperate forest	temperate deciduous broadleaf forest	5-25% AP	5	1.75	10.0792	29.55	-7.05	485	23.4833	-3.46667
		0			BIOME 6000 v4.2	47.28	19.21		temperate forest	cool evergreen needleleaf forest	5-25% AP	98	1.375	10.8042	27.15	-4.05	540	21.45	-0.316667
		0			BIOME 6000 v4.2	47.27	37.28		grassland and dry shrubland	steppe	Steppe	110	12.125	9.725	27.15	-5.65	518	22.35	-2.58333
		0			BIOME 6000 v4.2	47.27	38.18		grassland and dry shrubland	steppe	Steppe	49	10.75	10.0125	28.25	-6.05	537	22.8167	-2.63333
		0			BIOME 6000 v4.2	47.17	52.17		grassland and dry shrubland	steppe	Steppe	-28	0.125	10.0208	32.65	-10.65	160	26.5	-6.96667
		0			BIOME 6000 v4.2	47.17	38.35		grassland and dry shrubland	steppe	Steppe	3	8	10.25	28.55	-5.85	558	23.0667	-2.41667
		0			BIOME 6000 v4.2	47.15	38.33		grassland and dry shrubland	steppe	Steppe	0	3.25	10.2833	28.55	-5.85	560	23.1167	-2.38333
		5000			BIOME 6000 v4.2	46.83	17.76		temperate forest	cool mixed forest	25-50% AP	100	3.5	10.275	28.25	-5.75	706	22.3833	-2.11667
		0			BIOME 6000 v4.2	46.83	17.76		temperate forest	cool mixed forest	5-25% AP	100	3.5	11.1125	27.05	-3.45	604	21.5333	0.283333
		0			BIOME 6000 v4.2	46.81	17.76		temperate forest	cool mixed forest	5-25% AP	100	9.25	11.1167	27.05	-3.35	618	21.5333	0.316667
		0			BIOME 6000 v4.2	46.78	20.01		temperate forest	temperate deciduous broadleaf forest	5-25% AP	88	1.5	11.1208	27.55	-3.85	523	21.8	-0.0999999
		0			BIOME 6000 v4.2	46.55	36.18		grassland and dry shrubland	steppe	Steppe	0	0.5	11.3833	27.05	-2.45	425	23.8	-0.2
		5000			BIOME 6000 v4.2	46.52	32.62		temperate forest	temperate deciduous broadleaf forest	5-25% AP	2	0.25	10.5667	28.35	-4.55	438	23.5333	-1.4
		0			BIOME 6000 v4.2	46.52	32.62		temperate forest	temperate deciduous broadleaf forest	5-25% AP	2	0.25	10.8042	27.75	-4.05	439	22.8833	-0.816667
		5000			BIOME 6000 v4.2	46.48	22.75		temperate forest	cool mixed forest	50-75% AP	853	108	5.9375	23.45	-9.85	940	17.5667	-5.75
		0			BIOME 6000 v4.2	46.48	22.75		temperate forest	cool mixed forest	50-75% AP	853	108	7.02083	22.15	-7.25	858	16.9833	-3.46667
		0			BIOME 6000 v4.2	46.46	22.75		temperate forest	cool mixed forest	50-75% AP	1011	76.5	6.6375	21.65	-7.55	874	16.4833	-3.73333
		0			BIOME 6000 v4.2	46.45	33.9		grassland and dry shrubland	steppe	Steppe	29	0.625	10.8	28.65	-4.55	407	23.05	-0.95
		0			BIOME 6000 v4.2	46.33	34.67		grassland and dry shrubland	steppe	Steppe	23	0.5	10.9417	28.45	-4.15	416	23.1667	-0.7
		0			BIOME 6000 v4.2	46.17	32.35		grassland and dry shrubland	steppe	Steppe	3	0.375	10.9333	26.35	-2.75	447	22.7	-0.133333
		5000			BIOME 6000 v4.2	45.95	26.35		temperate forest	cool mixed forest	50-75% AP	1353	117.125	3.95	21.45	-12.45	962	15.9833	-7.86667
		0			BIOME 6000 v4.2	45.95	26.35		temperate forest	cool mixed forest	50-75% AP	1353	117.125	4.875	20.25	-9.95	833	15.2167	-5.71667
		0			BIOME 6000 v4.2	45.93	26.33		temperate forest	cool mixed forest	25-50% AP	1035	54	5.75417	21.35	-9.35	795	16.3167	-5.06667
		0			BIOME 6000 v4.2	45.85	43.17		grassland and dry shrubland	steppe	Steppe	97	2.75	10.7083	30.55	-6.45	445	24.25	-2.63333
		0			BIOME 6000 v4.2	45.83	34.33		grassland and dry shrubland	steppe	Steppe	17	1.75	11.5708	28.55	-2.95	400	23.5167	0.433333
		0			BIOME 6000 v4.2	45.56	26.21		temperate forest	cool mixed forest	25-50% AP	1093	78.75	5.77917	21.45	-9.35	681	16.3667	-5.06667
		5000			BIOME 6000 v4.2	45.56	26.21		temperate forest	cool mixed forest	25-50% AP	1093	78.75	4.7875	22.55	-11.75	798	16.9833	-7.13333
		0			BIOME 6000 v4.2	45.31	22.86		temperate forest	cool mixed forest	50-75% AP	1490	148.25	4.49167	19.05	-9.35	1021	13.95	-5.45
		5000			BIOME 6000 v4.2	45.31	22.88		temperate forest	cool mixed forest	>75% AP	1915	163.25	1.64167	18.75	-13.15	1144	12.85	-9.28333
		0			BIOME 6000 v4.2	45.31	22.88		temperate forest	cool mixed forest	50-75% AP	1915	163.25	2.75417	16.85	-10.65	1030	11.75	-6.73333
		5000			BIOME 6000 v4.2	45.18	21.75		temperate forest	cool mixed forest	25-50% AP	216	56.75	10.1917	28.15	-5.75	837	22.15	-1.8
		0			BIOME 6000 v4.2	45.18	21.75		temperate forest	cool mixed forest	25-50% AP	216	56.75	11.2458	27.25	-3.75	740	21.95	0.133333
		0			BIOME 6000 v4.2	45.16	21.75		temperate forest	temperate deciduous broadleaf forest	25-50% AP	251	36	10.7667	26.65	-4.15	796	21.35	-0.25
		0			BIOME 6000 v4.2	45	60		desert	desert	Desert	29	0.25	9.09583	28.15	-10.95	99	25.7667	-7.75
		0			BIOME 6000 v4.2	45	21		temperate forest	cool mixed forest	25-50% AP	152	3.75	11.9792	27.95	-2.95	688	22.4833	0.983333
		0			BIOME 6000 v4.2	45	22		temperate forest	cool mixed forest	25-50% AP	627	128.5	8.48333	23.95	-6.05	808	18.7	-2.16667
		0			BIOME 6000 v4.2	44.93	42.68		grassland and dry shrubland	steppe	Steppe	245	17.25	10.6667	28.85	-5.85	487	23.0833	-1.61667
		0			BIOME 6000 v4.2	44.85	44.68		grassland and dry shrubland	steppe	Steppe	74	1	11.425	31.45	-6.05	348	24.9833	-1.83333
		0			BIOME 6000 v4.2	44.77	43		grassland and dry shrubland	steppe	Steppe	424	15.625	9.86667	27.85	-6.65	506	22.1667	-2.28333
		0			BIOME 6000 v4.2	44.75	43.42		grassland and dry shrubland	steppe	Steppe	181	11.125	11.0083	29.65	-5.95	420	23.75	-1.56667
		0			BIOME 6000 v4.2	44.68	43.25		grassland and dry shrubland	steppe	Steppe	279	18	10.6042	28.85	-6.15	462	23.05	-1.71667
		0			BIOME 6000 v4.2	44.68	42.68		grassland and dry shrubland	steppe	Steppe	278	4.75	10.7542	28.45	-5.65	472	22.8333	-1.26667
Urukh Basin 111	102Ur	0	N Caucasus	Abies-Pinus-Fagus	Klopotovskaia, 1975; Connor and Kvavadze 2008	43.95	42.13333333	Alder swamp-forest			25-50% AP	1113	34.75	7.24167	22.95	-7.75	715	18.15	-3.5
Urukh Basin 109	101Ur	0	N Caucasus	Abies-Pinus-Fagus	Klopotovskaia, 1974; Connor and Kvavadze 2008	43.91666667	42.1	Alder swamp-forest			25-50% AP	1395	44.625	6.1375	21.65	-8.65	804	16.8833	-4.43333
		0			Elev > 2500m but below glaciers	43.82973161	40.25775463				Glacier	3006	272.625	-1.05417	11.95	-12.65	1589	8.08333	-9.36667
		0			BIOME 6000 v4.2	43.79461679	40.20287508				Tundra	2668	515.375	-0.6875	12.15	-12.05	1674	8.41667	-8.91667
		5000			BIOME 6000 v4.2	43.67	41.17		grassland and dry shrubland	steppe	>75% AP	2070	165.375	2.17083	19.45	-12.25	1645	14.75	-8.25
		5000			BIOME 6000 v4.2	43.67	40.48		grassland and dry shrubland	steppe	>75% AP	2105	157.5	0.691667	16.95	-12.55	2086	12.7	-9.06667
		0			BIOME 6000 v4.2	41.71	23.33		temperate forest	cool mixed forest	50-75% AP	1949	207	5.0375	20.35	-8.95	849	14.6667	-4.56667
		0			BIOME 6000 v4.2	33.89	36.36		warm-temperate forest	warm-temperate evergreen broadleaf and mixed forest	5-25% AP	1951	86	10.6042	25.55	-2.45	468	19.05	2.23333
Sibista	119Si	0	Abkhazia	Alpine	Kvavadze and Rukhadze, 1989; Connor and Kvavadze 2008	43.23333333	41.43333333	Subalpine unit			>75% AP	1979	187.625	4.2125	17.45	-8.25	1645	13.9667	-5
Rybnoe	118Ry01	1000	NW Caucasus	Subalpine	Kvavadze and Efremov, 1996; Connor and Kvavadze 2008	43.65	41.15	Subalpine unit			>75% AP	2129	130.625	1.17917	15.55	-12.45	1708	11.1167	-8.36667
Rybnoe	118Ry02	2000	NW Caucasus	Subalpine	Kvavadze and Efremov, 1996; Connor and Kvavadze 2008	43.65	41.15	Subalpine unit			>75% AP	2129	130.625	1.23333	16.15	-12.45	1737	11.5667	-8.16667
		0			BIOME 6000 v4.2	34.25	36.06		temperate forest	temperate deciduous broadleaf forest	25-50% AP	1994	150.5	9.37917	22.05	-2.05	853	16.65	1.96667
Kvartsevoe	114Kv	0	NW Caucasus	Alpine meadows	Kvavadze and Efremov, 1996; Connor and Kvavadze 2008	43.63333333	41.11666667	Subalpine unit			Tundra	2760	200.125	-0.575	12.95	-13.05	1484	8.95	-9.48333
Didajaris Tba	143Did	0	Ajara	Subalpine Fagus treeline	Margalitadze, 1995; Connor and Kvavadze 2008	41.68333333	42.5	Subalpine unit			>75% AP	2029	102.875	4.325	18.95	-10.45	1537	14.5333	-5.68333
Kvartsevoe	114Kv01	1000	NW Caucasus	Alpine meadows	Kvavadze and Efremov, 1996; Connor and Kvavadze 2008	43.63333333	41.11666667	Subalpine unit			Tundra	2760	200.125	-1.35417	12.65	-14.45	1707	8.16667	-10.45
Bathing Chamois	107BC01	1000	NW Caucasus	Alpine (above birch-conifer treeline)	Kvavadze and Efremov, 1994; Connor and Kvavadze 2008	43.63333333	40.53333333	Subalpine unit			>75% AP	2374	208.5	0.766667	14.35	-11.85	2038	10.2833	-8.16667
Bathing Chamois	107BC02	2000	NW Caucasus	Alpine (above birch-conifer treeline)	Kvavadze and Efremov, 1994; Connor and Kvavadze 2008	43.63333333	40.53333333	Subalpine unit			>75% AP	2374	208.5	0.816667	14.95	-11.65	2073	10.75	-7.81667
Kvartsevoe	114Kv02	2000	NW Caucasus	Alpine meadows	Kvavadze and Efremov, 1996; Connor and Kvavadze 2008	43.63333333	41.11666667	Subalpine unit			Tundra	2760	200.125	-1.29167	13.25	-14.45	1735	8.7	-10.2333
Bathing Chamois	107BC03	3000	NW Caucasus	Alpine (above birch-conifer treeline)	Kvavadze and Efremov, 1994; Connor and Kvavadze 2008	43.63333333	40.53333333	Subalpine unit			>75% AP	2374	208.5	1.01667	15.15	-10.75	2154	11.3	-7.58333
Kvartsevoe	114Kv03	3000	NW Caucasus	Alpine meadows	Kvavadze and Efremov, 1996; Connor and Kvavadze 2008	43.63333333	41.11666667	Subalpine unit			Tundra	2760	200.125	-1.07917	13.45	-13.55	1820	9.26667	-10.0333
Bathing Chamois	107BC04	4000	NW Caucasus	Alpine (above birch-conifer treeline)	Kvavadze and Efremov, 1994; Connor and Kvavadze 2008	43.63333333	40.53333333	Subalpine unit			>75% AP	2374	208.5	0.5875	16.05	-12.35	2136	11.5667	-8.83333
Kvartsevoe	114Kv04	4000	NW Caucasus	Alpine meadows	Kvavadze and Efremov, 1996; Connor and Kvavadze 2008	43.63333333	41.11666667	Subalpine unit			Tundra	2760	200.125	-1.53333	14.35	-15.15	1807	9.53333	-11.2167
Bathing Chamois	107BC05	5000	NW Caucasus	Alpine (above birch-conifer treeline)	Kvavadze and Efremov, 1994; Connor and Kvavadze 2008	43.63333333	40.53333333	Mixed forest unit			>75% AP	2374	208.5	0.75	17.05	-12.55	2081	12.8	-9.01667
Kvartsevoe	114Kv05	5000	NW Caucasus	Alpine meadows	Kvavadze and Efremov, 1996; Connor and Kvavadze 2008	43.63333333	41.11666667	Subalpine unit			>75% AP	2760	200.125	-1.38333	15.35	-15.35	1757	10.7833	-11.4167
Bathing Chamois	107BC06	6000	NW Caucasus	Alpine (above birch-conifer treeline)	Kvavadze and Efremov, 1994; Connor and Kvavadze 2008	43.63333333	40.53333333	Mixed forest unit			>75% AP	2374	208.5	0.666667	17.85	-12.55	2160	13.1167	-9.11667
Kvartsevoe	114Kv06	6000	NW Caucasus	Alpine meadows	Kvavadze and Efremov, 1996; Connor and Kvavadze 2008	43.63333333	41.11666667	Subalpine unit			>75% AP	2760	200.125	-1.45833	16.25	-15.25	1830	11.15	-11.4333
Kvartsevoe	114Kv07	7000	NW Caucasus	Alpine meadows	Kvavadze and Efremov, 1996; Connor and Kvavadze 2008	43.63333333	41.11666667	Subalpine unit			>75% AP	2760	200.125	-1.25	17.35	-16.85	1611	12.5333	-12.5667
Kvartsevoe	114Kv08	8000	NW Caucasus	Alpine meadows	Kvavadze and Efremov, 1996; Connor and Kvavadze 2008	43.63333333	41.11666667	Subalpine unit			>75% AP	2760	200.125	-1.38333	18.65	-18.55	1628	13.6	-13.9667
		0			Elev > 2500m but below glaciers	43.63946362	41.07120254				Tundra	2643	173.25	-0.183333	13.25	-12.65	1557	9.35	-9.08333
Arkhyz 4	50Arx	0	Abkhazia	Alpine	Kvavadze and Efremov, 1995, 1996; Connor and Kvavadze 2008	43.61666667	41.13333333	Subalpine unit			Tundra	2730	153.125	-0.283333	13.25	-12.75	1498	9.28333	-9.2
		0				43.61613797	40.67115059				Glacier	2596	246.125	0.1375	13.15	-11.75	1626	9.48333	-8.48333
		0			Elev > 2500m but below glaciers	43.53603234	40.79789513				Tundra	2850	182.875	0.395833	13.35	-11.45	1592	9.73333	-8.25
		0			Elev > 2500m but below glaciers	43.52302111	40.81938263				Tundra	2531	115.375	0.654167	13.65	-11.25	1704	10.0333	-8.01667
		5000			BIOME 6000 v4.2	43.5	28.51		temperate forest	temperate deciduous broadleaf forest	5-25% AP	41	5.625	12.1083	26.35	-0.25	526	23.5667	1.91667
		0			BIOME 6000 v4.2	43.5	28.51		temperate forest	temperate deciduous broadleaf forest	5-25% AP	41	5.625	12.425	25.25	0.25	467	22.8667	2.66667
		0			Elev > 2500m but below glaciers	43.464341	41.28425021				Tundra	2551	206.125	9.93E-09	13.25	-12.35	1451	9.48333	-8.88333
		0			Elev > 2500m but below glaciers	43.46461118	40.9427471				Tundra	2630	212.75	0.791667	13.75	-11.15	1699	10.1667	-7.88333
		0			Elev > 2500m but below glaciers	43.44821168	42.46902296				Tundra	2953	100.375	-2.45	11.95	-16.25	1112	7.7	-12.05
		0			Elev > 2500m but below glaciers	43.43388969	41.21002677				Tundra	2542	224.875	-0.116667	12.95	-12.25	1567	9.26667	-8.86667
		0			BIOME 6000 v4.2	43.41	42.15		boreal forest	cold evergreen needleleaf forest	50-75% AP	1808	345	4.13333	19.35	-10.35	1024	14.9333	-6.3
		0				43.3961437	42.42677378				Glacier	3393	168.5	-4.31667	9.85	-17.75	1182	5.56667	-13.5667
Luganskoe	116Lu	0	NW Caucasus	Alpine meadows	Kvavadze and Efremov, 1996; Connor and Kvavadze 2008	43.38333333	40.68333333	Subalpine unit			>75% AP	826	253.75	9.87917	23.35	-2.65	1320	20.0667	0.25
Luganskoe	116Lu01	1000	NW Caucasus	Alpine meadows	Kvavadze and Efremov, 1996; Connor and Kvavadze 2008	43.38333333	40.68333333	Subalpine unit			>75% AP	826	253.75	9.2875	23.25	-4.05	1483	19.65	-0.633333
Luganskoe	116Lu02	2000	NW Caucasus	Alpine meadows	Kvavadze and Efremov, 1996; Connor and Kvavadze 2008	43.38333333	40.68333333	Subalpine unit			>75% AP	826	253.75	9.32083	23.65	-3.75	1497	19.9667	-0.233333
Luganskoe	116Lu03	3000	NW Caucasus	Alpine meadows	Kvavadze and Efremov, 1996; Connor and Kvavadze 2008	43.38333333	40.68333333	Subalpine unit			>75% AP	826	253.75	9.53333	23.95	-2.55	1562	20.4	0.316667
Luganskoe	116Lu04	4000	NW Caucasus	Alpine meadows	Kvavadze and Efremov, 1996; Connor and Kvavadze 2008	43.38333333	40.68333333	Subalpine unit			>75% AP	826	253.75	9.075	24.75	-4.05	1556	20.6	-0.866667
Luganskoe	116Lu05	5000	NW Caucasus	Alpine meadows	Kvavadze and Efremov, 1996; Connor and Kvavadze 2008	43.38333333	40.68333333	Subalpine unit			>75% AP	826	253.75	9.2625	25.75	-4.25	1530	21.8667	-1.03333
Luganskoe	116Lu06	6000	NW Caucasus	Alpine meadows	Kvavadze and Efremov, 1996; Connor and Kvavadze 2008	43.38333333	40.68333333	Subalpine unit			>75% AP	826	253.75	9.0875	26.35	-4.35	1587	22.05	-1.21667
		0			Elev > 2500m but below glaciers	43.38176557	42.36134211				Tundra	3038	165.75	-2.74583	11.55	-16.35	1225	7.31667	-12.2167
		0			Elev > 2500m but below glaciers	43.38558839	41.49869623				Tundra	3062	246.75	-1.47083	11.75	-13.75	1362	7.91667	-10.1833
		0			Elev > 2500m but below glaciers	43.37614911	42.50407252				Tundra	3634	126.625	-5.10417	9.05	-18.45	1092	4.73333	-14.25
		0				43.38050291	42.48458818				Glacier	3838	171.5	-6.225	7.75	-19.35	1095	3.43333	-15.15
		0				43.37859006	41.22652512				Glacier	3080	112.375	-1.8375	10.85	-13.55	1640	7.21667	-10.1833
		0			Elev > 2500m but below glaciers	43.37273291	41.37813444				Tundra	2736	198.75	-0.391667	12.65	-12.55	1621	8.96667	-9.11667
		0				43.36465537	42.49735698				Glacier	3875	154.25	-6.90417	7.05	-19.95	1091	2.7	-15.7333
		0				43.35995885	42.38006037				Glacier	3353	233.75	-4.72917	9.35	-17.95	1196	5.08333	-13.85
		0				43.36176931	41.26018505				Glacier	2995	251.5	-1.87917	10.85	-13.55	1613	7.18333	-10.2333
		5000			BIOME 6000 v4.2	43.35	25.25		temperate forest	cool mixed forest	25-50% AP	122	24.5	11.3125	29.35	-5.15	749	23.6833	-0.8
		0			Elev > 2500m but below glaciers	43.35561749	42.7784143				Tundra	3199	237.125	-2.77083	11.75	-16.65	896	7.45	-12.3833
		0				43.35159038	42.42951445				Glacier	5123	252.625	-12.8917	0.35	-24.85	1033	-4.15	-20.6333
		0			BIOME 6000 v4.2	43.35	25.25		temperate forest	cool mixed forest	5-25% AP	122	24.5	12.2958	28.65	-3.45	638	23.4333	0.816667
		0				43.3412011	42.49924203				Glacier	3952	129.5	-6.97083	6.95	-19.95	1119	2.6	-15.7833
		0			Elev > 2500m but below glaciers	43.33924725	41.89303534				Tundra	2677	317.5	-1.19583	12.55	-14.15	1415	8.56667	-10.3833
		0			Elev > 2500m but below glaciers	43.33774799	41.71144155				Tundra	2597	116.375	0.0333332	13.65	-12.75	1388	9.75	-9.11667
		0				43.3393226	42.3846952				Glacier	3843	458.25	-7.80417	5.95	-20.55	1121	1.61667	-16.4167
		0			Elev > 2500m but below glaciers	43.33365556	41.73813349				Tundra	2779	201.625	-0.854167	12.65	-13.55	1463	8.78333	-9.86667
		0				43.33534494	42.62120098				Glacier	3250	184	-3.25417	11.15	-16.95	1132	6.85	-12.7667
		0			Elev > 2500m but below glaciers	43.32896673	43.01081254				Tundra	2513	221	-0.304167	14.65	-14.75	945	10.2	-10.35
		0			Elev > 2500m but below glaciers	43.3300782	42.54117408				Tundra	3692	251.375	-4.975	9.15	-18.35	1113	4.86667	-14.15
		0			Elev > 2500m but below glaciers	43.31844555	41.52307693				Tundra	3202	190	-2.09167	10.85	-14.15	1542	7.08333	-10.6167
		0				43.31710406	42.45265566				Glacier	4032	160.625	-8.04583	5.75	-20.85	1114	1.36667	-16.6667
		0				43.31294647	41.48190879				Glacier	2498	190.625	-0.395833	12.65	-12.55	1653	8.95	-9.11667
		0			BIOME 6000 v4.2	43.3	41.63		temperate forest	cool mixed forest	>75% AP	1551	135.125	5.35833	19.45	-7.95	1325	15.6167	-4.5
		0				43.29872775	42.97785766				Glacier	3577	242.875	-5.48333	8.85	-19.05	970	4.4	-14.6667
Nariani	150Nar	0	Tsalka	Mountain steppe	Margalitadze, 1995; Connor and Kvavadze 2008	41.7	43.66666667	Conifer forest unit			50-75% AP	2059	2	4.15833	19.65	-11.05	916	14.8167	-6.26667
Adange	104Ad01	1000	Abkhazia	Beech-Picea-Abies forest	Kvavadze and Rukhadze, 1989; Connor and Kvavadze 2008	43.28333333	41.28333333	Mixed forest unit			>75% AP	2134	106.375	3.4125	17.15	-9.65	1879	13.2167	-5.98333
Adange	104Ad02	2000	Abkhazia	Beech-Picea-Abies forest	Kvavadze and Rukhadze, 1989; Connor and Kvavadze 2008	43.28333333	41.28333333	Subalpine unit			>75% AP	2134	106.375	3.49167	17.75	-9.55	1895	13.7	-5.63333
Adange	104Ad03	3000	Abkhazia	Beech-Picea-Abies forest	Kvavadze and Rukhadze, 1989; Connor and Kvavadze 2008	43.28333333	41.28333333	Subalpine unit			>75% AP	2134	106.375	3.675	17.95	-8.65	1994	14.2	-5.26667
		5000			BIOME 6000 v4.2	43.28	40.27		temperate forest	temperate deciduous broadleaf forest	>75% AP	14	162.25	13.325	28.95	0.75	1614	25.7	3.36667
		0				43.27859666	42.42788354				Glacier	3333	123.125	-3.7	10.45	-17.15	1188	6.21667	-13.0167
		0			BIOME 6000 v4.2	43.28	40.27		temperate forest	temperate deciduous broadleaf forest	>75% AP	14	162.25	13.7917	26.25	2.15	1470	23.8	4.45
		0			Elev > 2500m but below glaciers	43.27099233	41.57415418				Tundra	2859	197.75	-0.245833	12.85	-12.45	1579	9.15	-9.03333
		0			Elev > 2500m but below glaciers	43.26944292	41.98534375				Tundra	2916	198.5	-1.14583	12.65	-14.25	1234	8.65	-10.3833
Ktsiis Zeda Vake	149Kts	0	Tsalka	Mountain steppe	Margalitadze, 1995; Connor and Kvavadze 2008	41.68333333	43.61666667	Conifer forest unit			50-75% AP	2069	36.75	4.01667	19.55	-11.25	904	14.6833	-6.43333
		0				43.26439141	42.91607867				Glacier	3761	174.375	-5.8125	8.45	-19.25	1046	4.01667	-14.95
Amtkel	105Am	0	Abkhazia	Subalpine dwarf Beech-meadow	Kvavadze and Rukhadze, 1989; Connor and Kvavadze 2008	43.25	41.28333333	Subalpine unit			>75% AP	1716	155.125	5.50833	18.65	-6.95	1644	15.2833	-3.76667
Amtkel	105Am01	1000	Abkhazia	Subalpine dwarf Beech-meadow	Kvavadze and Rukhadze, 1989; Connor and Kvavadze 2008	43.25	41.28333333	Subalpine unit			>75% AP	1716	155.125	4.75833	18.55	-8.45	1877	14.6667	-4.8
Amtkel	105Am02	2000	Abkhazia	Subalpine dwarf Beech-meadow	Kvavadze and Rukhadze, 1989; Connor and Kvavadze 2008	43.25	41.28333333	Subalpine unit			>75% AP	1716	155.125	4.825	19.05	-8.35	1891	15.1167	-4.41667
		0			BIOME 6000 v4.2	43.25	23.06		temperate forest	temperate deciduous broadleaf forest	5-25% AP	609	111.5	10.4083	26.45	-4.85	558	21.0667	-0.533333
		0				43.24856392	41.57398723				Glacier	3532	164.125	-3.525	9.15	-15.15	1551	5.4	-11.7
Gagra 471	109Ga	0	Abkhazia	Alnus swamp-agric-mixed forest	Kvavadze and Rukhadze, 1989; Connor and Kvavadze 2008	43.23333333	40.26666667	Alder swamp-forest			50-75% AP	0	5.625	14.6333	27.05	3.05	1385	24.6333	5.3
		0			BIOME 6000 v4.2	43.67	41.17		grassland and dry shrubland	steppe	>75% AP	2070	165.375	2.95	16.95	-10.15	1392	12.9667	-6.58333
Gagra 471	109Ga01	1000	Abkhazia	Alnus swamp-agric-mixed forest	Kvavadze and Rukhadze, 1989; Connor and Kvavadze 2008	43.23333333	40.26666667	Mixed forest unit			>75% AP	0	5.625	13.6417	26.65	1.25	1419	23.7667	4.05
Sibista	119Si01	1000	Abkhazia	Alpine	Kvavadze and Rukhadze, 1989; Connor and Kvavadze 2008	43.23333333	41.43333333	Subalpine unit			>75% AP	1979	187.625	3.40833	17.25	-9.85	1884	13.2667	-6.1
Gagra 471	109Ga02	2000	Abkhazia	Alnus swamp-agric-mixed forest	Kvavadze and Rukhadze, 1989; Connor and Kvavadze 2008	43.23333333	40.26666667	Mixed forest unit			>75% AP	0	5.625	13.6625	27.05	1.65	1436	24.1	4.4
Sibista	119Si02	2000	Abkhazia	Alpine	Kvavadze and Rukhadze, 1989; Connor and Kvavadze 2008	43.23333333	41.43333333	Subalpine unit			>75% AP	1979	187.625	3.50833	17.85	-9.75	1897	13.7667	-5.75
Gagra 471	109Ga03	3000	Abkhazia	Alnus swamp-agric-mixed forest	Kvavadze and Rukhadze, 1989; Connor and Kvavadze 2008	43.23333333	40.26666667	Mixed forest unit			>75% AP	0	5.625	13.8667	27.35	2.65	1493	24.5167	4.95
Gagra 471	109Ga04	4000	Abkhazia	Alnus swamp-agric-mixed forest	Kvavadze and Rukhadze, 1989; Connor and Kvavadze 2008	43.23333333	40.26666667	Mixed forest unit			>75% AP	0	5.625	13.4208	28.15	1.25	1489	24.6667	3.81667
Gagra 471	109Ga05	5000	Abkhazia	Alnus swamp-agric-mixed forest	Kvavadze and Rukhadze, 1989; Connor and Kvavadze 2008	43.23333333	40.26666667	Mixed forest unit			>75% AP	0	5.625	13.5875	29.05	1.15	1469	25.8833	3.68333
Gagra 471	109Ga06	6000	Abkhazia	Alnus swamp-agric-mixed forest	Kvavadze and Rukhadze, 1989; Connor and Kvavadze 2008	43.23333333	40.26666667	Mixed forest unit			>75% AP	0	5.625	13.4083	29.65	0.95	1529	26.0833	3.45
Gagra 471	109Ga07	7000	Abkhazia	Alnus swamp-agric-mixed forest	Kvavadze and Rukhadze, 1989; Connor and Kvavadze 2008	43.23333333	40.26666667	Mixed forest unit			50-75% AP	0	5.625	13.5667	30.75	-0.75	1378	27.5	2.18333
Gagra 471	109Ga08	8000	Abkhazia	Alnus swamp-agric-mixed forest	Kvavadze and Rukhadze, 1989; Connor and Kvavadze 2008	43.23333333	40.26666667	Mixed forest unit			>75% AP	0	5.625	13.3292	31.85	-2.15	1417	28.45	1.01667
Gagra 471	109Ga09	9000	Abkhazia	Alnus swamp-agric-mixed forest	Kvavadze and Rukhadze, 1989; Connor and Kvavadze 2008	43.23333333	40.26666667	Mixed forest unit			>75% AP	0	5.625	13.275	32.75	-1.85	1479	28.65	1
Gagra 471	109Ga10	10000	Abkhazia	Alnus swamp-agric-mixed forest	Kvavadze and Rukhadze, 1989; Connor and Kvavadze 2008	43.23333333	40.26666667	Mixed forest unit			>75% AP	0	5.625	13.0125	33.05	-2.95	1407	28.4167	0.383333
		0			Elev > 2500m but below glaciers	43.23644427	42.40324103				Tundra	2631	247.75	-0.945833	13.55	-14.75	1248	9.33333	-10.6833
		0				43.23993886	41.61112465				Glacier	2770	248.375	-0.716667	12.35	-12.85	1662	8.61667	-9.4
		0				43.22807421	42.35536536				Glacier	3260	126	-3.27917	10.85	-16.65	1192	6.65	-12.5667
		0				43.21968883	42.00256621				Glacier	2746	197	-0.670833	13.15	-13.75	1467	9.2	-9.95
		0			Elev > 2500m but below glaciers	43.21298205	42.95876996				Tundra	3015	357.125	-1.7375	13.05	-15.85	954	8.63333	-11.55
		0				43.21442349	42.90701319				Glacier	3263	241.875	-3.96667	10.45	-17.75	1090	6.11667	-13.4167
		0				43.2151646	41.85014082				Glacier	3287	118.5	-3.38333	9.75	-15.65	1493	5.86667	-11.95
		0				43.20259629	41.78561806				Glacier	2119	284.5	1.79583	15.35	-11.15	1681	11.6167	-7.51667
		0				43.20785859	42.50538834				Glacier	3179	536.375	-5.09583	8.95	-18.35	1208	4.68333	-14.2
		0				43.20214713	42.88468612				Glacier	3487	244.75	-4.8125	9.55	-18.45	1101	5.18333	-14.1167
		0			Elev > 2500m but below glaciers	43.19122471	42.88288449				Tundra	3455	219.25	-4.34167	10.05	-18.05	1126	5.71667	-13.7167
Chamlukh	108Ch	0	Abkhazia	Fir-Beech forest	Yazvenko, 1994; Connor and Kvavadze 2008	43.18333333	41.03333333	Mixed forest unit			>75% AP	650	158.75	11.1125	24.15	-1.25	1470	21.1667	1.53333
Chamlukh	108Ch01	1000	Abkhazia	Fir-Beech forest	Yazvenko, 1994; Connor and Kvavadze 2008	43.18333333	41.03333333	Mixed forest unit			>75% AP	650	158.75	10.5042	24.25	-2.75	1659	20.7667	0.583333
Chamlukh	108Ch02	2000	Abkhazia	Fir-Beech forest	Yazvenko, 1994; Connor and Kvavadze 2008	43.18333333	41.03333333	Mixed forest unit			>75% AP	650	158.75	10.5458	24.65	-2.55	1668	21.1167	0.983333
Chamlukh	108Ch03	3000	Abkhazia	Fir-Beech forest	Yazvenko, 1994; Connor and Kvavadze 2008	43.18333333	41.03333333	Mixed forest unit			>75% AP	650	158.75	10.7375	24.95	-1.45	1751	21.55	1.5
Chamlukh	108Ch04	4000	Abkhazia	Fir-Beech forest	Yazvenko, 1994; Connor and Kvavadze 2008	43.18333333	41.03333333	Mixed forest unit			>75% AP	650	158.75	10.2917	25.75	-2.75	1750	21.7167	0.316667
		0			Elev > 2500m but below glaciers	43.18812106	43.42156781				Tundra	2667	221	-0.529167	14.35	-14.95	1028	9.9	-10.4833
		0				43.18160572	42.67977379				Glacier	3489	191.75	-5.05833	9.15	-18.45	1166	4.83333	-14.25
		0				43.18245051	42.56755493				Glacier	2969	219	-2.48333	11.85	-16.15	1285	7.65	-12.0333
		0				43.18236262	42.52802783				Glacier	3692	295	-4.97917	9.05	-18.25	1251	4.81667	-14.1
Pitsunda 104	14Pits	0	Abkhazia	Deforested lowland	Kvavadze and Rukhadze, 1989; Connor and Kvavadze 2008	43.16666667	40.33333333	Mixed forest unit			>75% AP	-2	6.125	14.1208	26.25	2.75	1490	23.9333	4.96667
Salkanalla	130Sal	0	Central Caucasus	Subalpine meadows	Serebryannyi and Malyasova, 1981; Connor and Kvavadze 2008	43.16666667	43.25	Subalpine unit			50-75% AP	1819	298.25	1.9125	17.35	-13.05	935	12.75	-8.53333
Salkanalla	130Sal01	1000	Central Caucasus	Subalpine meadows	Serebryannyi and Malyasova, 1981; Connor and Kvavadze 2008	43.16666667	43.25	Subalpine unit			>75% AP	1819	298.25	0.9625	16.85	-14.65	1126	11.9	-9.75
Salkanalla	130Sal02	2000	Central Caucasus	Subalpine meadows	Serebryannyi and Malyasova, 1981; Connor and Kvavadze 2008	43.16666667	43.25	Subalpine unit			>75% AP	1819	298.25	1.12083	17.45	-14.85	1104	12.4667	-9.81667
Salkanalla	130Sal03	3000	Central Caucasus	Subalpine meadows	Serebryannyi and Malyasova, 1981; Connor and Kvavadze 2008	43.16666667	43.25	Conifer forest unit			>75% AP	1819	298.25	1.29583	17.75	-14.25	1195	12.9667	-9.36667
Salkanalla	130Sal04	4000	Central Caucasus	Subalpine meadows	Serebryannyi and Malyasova, 1981; Connor and Kvavadze 2008	43.16666667	43.25	Subalpine unit			>75% AP	1819	298.25	0.8625	18.55	-15.25	1184	13.1667	-10.0667
Salkanalla	130Sal05	5000	Central Caucasus	Subalpine meadows	Serebryannyi and Malyasova, 1981; Connor and Kvavadze 2008	43.16666667	43.25	Subalpine unit			>75% AP	1819	298.25	0.8	19.45	-15.25	1161	14.1667	-10.45
		0			Elev > 2500m but below glaciers	43.17130712	42.50676402				Tundra	3630	139.75	-4.51667	9.55	-17.85	1283	5.33333	-13.6833
		0			Elev > 2500m but below glaciers	43.16861401	43.1013474				Tundra	3064	254.25	-1.64583	13.15	-15.85	1144	8.73333	-11.5
		0				43.16589864	42.45019088				Glacier	2883	155.375	-2.675	11.55	-16.15	1281	7.36667	-12.0833
		0				43.16761804	42.4936267				Glacier	3271	131.25	-3.60833	10.55	-17.05	1316	6.35	-12.9167
		0			Elev > 2500m but below glaciers	43.1537693	43.1182717				Tundra	3090	185	-2.99583	11.65	-16.95	1131	7.23333	-12.6
		0				43.15492656	42.84294932				Glacier	3171	163.125	-3.1625	11.35	-16.95	1200	7.03333	-12.7333
		0			BIOME 6000 v4.2	43.13	23.01		temperate forest	temperate deciduous broadleaf forest	25-50% AP	1165	112.125	7.84167	23.35	-6.85	861	17.8833	-2.53333
		0			Elev > 2500m but below glaciers	43.12929435	41.5204467				Tundra	2524	96	1.55833	14.25	-10.35	1936	10.8167	-7.1
		0				43.11846017	43.07712407				Glacier	3659	146.75	-5.3125	9.05	-18.85	1125	4.63333	-14.5
		0			BIOME 6000 v4.2	43.11	23.13		temperate forest	temperate deciduous broadleaf forest	50-75% AP	1417	35.125	6.27917	21.35	-8.05	908	15.9333	-3.81667
		0			Elev > 2500m but below glaciers	43.09460628	42.55069176				Tundra	3139	196.75	-2.37917	11.95	-15.95	1274	7.71667	-11.8667
		0				43.09271754	42.10310097				Glacier	3068	260.75	-1.51667	12.15	-14.45	1614	8.18333	-10.6167
		0				43.09245395	43.1100626				Glacier	2479	213.5	0.408333	15.55	-14.15	1162	11.0667	-9.76667
		5000			BIOME 6000 v4.2	43.08	17.56		warm-temperate forest	warm-temperate evergreen broadleaf and mixed forest	>75% AP	165	149.125	13.2667	27.85	0.55	1420	23.5	3.98333
		0			Elev > 2500m but below glaciers	43.07805266	43.17976216				Tundra	3229	276.5	-2.925	11.65	-16.85	1137	7.3	-12.5333
		0			BIOME 6000 v4.2	43.08	17.56		warm-temperate forest	warm-temperate evergreen broadleaf and mixed forest	50-75% AP	165	149.125	14.1625	27.95	2.05	1319	23.85	5.5
		0			BIOME 6000 v4.2	43.67	40.48		grassland and dry shrubland	steppe	>75% AP	2105	157.5	1.31667	14.45	-10.55	1806	10.7833	-7.38333
		0				43.0667189	43.22057256				Glacier	3892	197.875	-6.7875	7.45	-20.15	1084	2.93333	-15.7333
		0			BIOME 6000 v4.2	43.06	17.56		warm-temperate forest	warm-temperate evergreen broadleaf and mixed forest	50-75% AP	336	129.625	13.3083	26.85	1.45	1390	22.8	4.81667
		0				43.05399919	43.0915677				Glacier	3418	230	-5.025	9.35	-18.65	1103	4.93333	-14.2667
		0				43.04392967	43.02665712				Glacier	4519	152.25	-9.65833	4.15	-22.45	1086	-0.333333	-18.0667
		0			Elev > 2500m but below glaciers	43.03471144	43.62211632				Tundra	2886	241.25	-0.341667	14.65	-14.75	1036	10.1	-10.3
		0				43.03492011	43.09069284				Glacier	3103	254.375	-2.43333	12.25	-16.45	1236	7.88333	-12.1333
		0				43.03413633	43.13414461				Glacier	3866	204.625	-7.01667	7.15	-20.25	1134	2.66667	-15.9
		0				43.02790495	43.01815424				Glacier	4213	225.875	-8.14583	5.85	-21.15	1153	1.35	-16.8167
		0			BIOME 6000 v4.2	43.01	17.76		warm-temperate forest	warm-temperate evergreen broadleaf and mixed forest	50-75% AP	363	65.75	13.6083	27.55	1.35	1250	23.3	4.93333
		0			Elev > 2500m but below glaciers	43.01108357	43.69542774				Tundra	2755	173.25	-0.970833	13.95	-15.25	1054	9.36667	-10.75
		0				43.01225958	43.2537127				Glacier	3678	198.75	-4.69167	9.75	-18.35	1018	5.28333	-13.9667
Sukhumi 36	120Su	0	Abkhazia	Agricultural-Alnus-mixed forests	Kvavadze and Rukhadze, 1989; Connor and Kvavadze 2008	43	41	Mixed forest unit			>75% AP	3	19.625	14.2375	26.65	2.25	1485	24.1333	4.76667
Sukhumi 36	120Su01	1000	Abkhazia	Agricultural-Alnus-mixed forests	Kvavadze and Rukhadze, 1989; Connor and Kvavadze 2008	43	41	Mixed forest unit			>75% AP	3	19.625	13.7167	26.95	0.85	1539	23.8333	3.85
Sukhumi 36	120Su02	2000	Abkhazia	Agricultural-Alnus-mixed forests	Kvavadze and Rukhadze, 1989; Connor and Kvavadze 2008	43	41	Mixed forest unit			>75% AP	3	19.625	13.7792	27.35	1.15	1544	24.2	4.31667
Sukhumi 36	120Su03	3000	Abkhazia	Agricultural-Alnus-mixed forests	Kvavadze and Rukhadze, 1989; Connor and Kvavadze 2008	43	41	Mixed forest unit			>75% AP	3	19.625	13.9333	27.65	2.25	1624	24.5833	4.8
Sukhumi 36	120Su04	4000	Abkhazia	Agricultural-Alnus-mixed forests	Kvavadze and Rukhadze, 1989; Connor and Kvavadze 2008	43	41	Subalpine unit			>75% AP	3	19.625	13.4875	28.45	0.85	1631	24.7667	3.61667
Sukhumi 36	120Su05	5000	Abkhazia	Agricultural-Alnus-mixed forests	Kvavadze and Rukhadze, 1989; Connor and Kvavadze 2008	43	41	Mixed forest unit			>75% AP	3	19.625	13.6333	29.45	0.65	1603	26	3.48333
Sukhumi 36	120Su06	6000	Abkhazia	Agricultural-Alnus-mixed forests	Kvavadze and Rukhadze, 1989; Connor and Kvavadze 2008	43	41	Mixed forest unit			>75% AP	3	19.625	13.425	29.95	0.45	1666	26.1833	3.25
Sukhumi 36	120Su07	7000	Abkhazia	Agricultural-Alnus-mixed forests	Kvavadze and Rukhadze, 1989; Connor and Kvavadze 2008	43	41	Mixed forest unit			>75% AP	3	19.625	13.6083	31.25	-1.35	1514	27.6833	1.91667
Sukhumi 36	120Su08	8000	Abkhazia	Agricultural-Alnus-mixed forests	Kvavadze and Rukhadze, 1989; Connor and Kvavadze 2008	43	41	Mixed forest unit			>75% AP	3	19.625	13.3167	32.15	-2.85	1557	28.5333	0.7
Sukhumi 36	120Su09	9000	Abkhazia	Agricultural-Alnus-mixed forests	Kvavadze and Rukhadze, 1989; Connor and Kvavadze 2008	43	41	Alder swamp-forest			>75% AP	3	19.625	13.2708	33.05	-2.55	1627	28.7667	0.666667
Sukhumi 36	120Su10	10000	Abkhazia	Agricultural-Alnus-mixed forests	Kvavadze and Rukhadze, 1989; Connor and Kvavadze 2008	43	41	Mixed forest unit			>75% AP	3	19.625	13.0292	33.35	-3.75	1550	28.5667	0.05
Sukhumi 36	120Su11	11000	Abkhazia	Agricultural-Alnus-mixed forests	Kvavadze and Rukhadze, 1989; Connor and Kvavadze 2008	43	41	Alder swamp-forest			>75% AP	3	19.625	12.7458	33.55	-5.35	1501	28.7	-1.3
Sukhumi 36	120Su12	12000	Abkhazia	Agricultural-Alnus-mixed forests	Kvavadze and Rukhadze, 1989; Connor and Kvavadze 2008	43	41	Mixed forest unit			>75% AP	3	19.625	11.7792	33.45	-7.85	1502	28.45	-2.9
Sukhumi 36	120Su13	13000	Abkhazia	Agricultural-Alnus-mixed forests	Kvavadze and Rukhadze, 1989; Connor and Kvavadze 2008	43	41	Mixed forest unit			>75% AP	3	19.625	12.6958	33.65	-5.75	1502	28.6833	-1.21667
Sukhumi 36	120Su14	14000	Abkhazia	Agricultural-Alnus-mixed forests	Kvavadze and Rukhadze, 1989; Connor and Kvavadze 2008	43	41	Mixed forest unit			>75% AP	3	19.625	10.9083	32.25	-10.05	1561	27.3667	-3.93333
		0			BIOME 6000 v4.2	43	44.66		temperate forest	cool-temperate evergreen needleleaf and mixed forest	25-50% AP	751	19.875	9.54167	26.55	-6.85	759	21.0833	-1.95
		0			Elev > 2500m but below glaciers	42.99577432	43.06210401				Tundra	3781	268.25	-5.30417	8.95	-18.75	1198	4.56667	-14.45
		0				42.99351881	43.38076495				Glacier	3537	225.875	-4.60833	9.85	-18.35	1112	5.36667	-13.9
		0				42.9947739	43.45905564				Glacier	3868	256.125	-5.85	8.55	-19.35	1063	3.96667	-14.9
Bolshoi Khodzhal lake	16BKh	0	Abkhazia	Alpine	Kvavadze and Rukhadze, 1989; Connor and Kvavadze 2008	42.98333333	41.91666667	Subalpine unit			Tundra	2539	208.625	2.93333	16.45	-9.95	1965	12.7333	-6.38333
		0				42.98181574	43.19036072				Glacier	2650	233.125	-1.52917	13.25	-15.75	1236	8.86667	-11.35
		0				42.98020736	43.15591979				Glacier	3296	353.5	-3.7625	10.75	-17.55	1224	6.33333	-13.1667
		0				42.97619461	43.45031969				Glacier	4312	275.5	-7.4375	6.75	-20.65	1055	2.13333	-16.1833
		0			BIOME 6000 v4.2	42.97	41.25		temperate forest	temperate deciduous broadleaf forest	>75% AP	300	132	12.1917	24.85	0.05	1640	22.0667	2.73333
		0			Elev > 2500m but below glaciers	42.97030673	43.25536353				Tundra	2697	505.375	-0.395833	14.55	-14.85	1156	10.1333	-10.4167
		0				42.97188365	43.12948779				Glacier	3513	288.875	-4.2125	10.25	-17.85	1203	5.83333	-13.5333
		0			BIOME 6000 v4.2	42.96	17.53		warm-temperate forest	warm-temperate evergreen broadleaf and mixed forest	50-75% AP	223	126.375	14.2708	27.35	2.75	1251	23.6833	5.88333
Rybnoe	118Ry	0	NW Caucasus	Subalpine	Kvavadze and Efremov, 1996; Connor and Kvavadze 2008	43.65	41.15	Subalpine unit			>75% AP	2129	130.625	1.9375	15.75	-10.95	1483	11.8	-7.36667
Malyi Khodzhal	117MK01	1000	Abkhazia	Dwarf beech-subalpine meadow	Kvavadze and Rukhadze, 1989; Connor and Kvavadze 2008	42.95	41.91666667	Mixed forest unit			>75% AP	2478	231.25	-0.216667	13.55	-13.35	2279	9.25	-9.31667
		0				42.95478198	43.50104134				Glacier	3626	218.5	-5.1125	9.35	-18.75	1078	4.75	-14.25
		0			Elev > 2500m but below glaciers	42.92646699	43.43367756				Tundra	3143	250.75	-1.94583	12.85	-16.05	1130	8.36667	-11.65
		0			BIOME 6000 v4.2	42.92	40.93		warm-temperate forest	warm-temperate evergreen broadleaf and mixed forest	50-75% AP	0	4.75	15.075	27.15	3.45	1390	24.8	5.8
		0				42.91236121	43.2970116				Glacier	3359	140.625	-3.11667	11.45	-16.95	1195	7.01667	-12.5833
		0				42.91004955	43.32440764				Glacier	3485	147.125	-4.10833	10.35	-17.85	1162	5.88333	-13.4167
		0				42.88932516	42.40164867				Glacier	3040	113.625	-1.575	12.25	-14.75	1658	8.13333	-10.7
		0			Elev > 2500m but below glaciers	42.87907434	43.04791875				Tundra	3097	219.5	-1.87917	12.65	-15.75	1395	8.31667	-11.4833
		0				42.87683439	43.48061336				Glacier	3796	281.125	-5.59167	8.75	-19.05	1095	4.18333	-14.6
		0			Elev > 2500m but below glaciers	42.8748189	42.56120994				Tundra	2800	296.25	0.595833	14.95	-13.15	1510	10.7667	-9.08333
		0				42.87146994	43.40622956				Glacier	3316	229.375	-3.025	11.55	-16.95	1159	7.1	-12.5167
		0				42.84936972	42.13686919				Glacier	2723	358.5	1.12083	14.65	-11.75	2061	10.7167	-7.98333
		0				42.85001326	43.60356138				Glacier	2893	146.25	-1.00417	13.85	-15.25	1214	9.35	-10.8
		0				42.84595813	43.45996514				Glacier	3241	324.25	-3.07917	11.55	-16.95	1124	7.03333	-12.5167
		0				42.83127318	42.20258276				Glacier	2888	253.625	0.133333	13.65	-12.75	1894	9.66667	-8.86667
		0				42.81663083	43.61809544				Glacier	3687	206.625	-4.275	10.25	-17.95	1147	5.65	-13.4667
		0				42.80550629	43.68736761				Glacier	3156	257	-3.35417	11.25	-17.15	1152	6.66667	-12.6833
		0				42.79459414	43.74627657				Glacier	3758	264.25	-4.675	9.85	-18.35	1111	5.18333	-13.8
		5000			BIOME 6000 v4.2	42.78	17.35		warm-temperate forest	warm-temperate evergreen broadleaf and mixed forest	50-75% AP	15	40	15.1708	28.25	3.95	1167	24.9667	6.48333
		0			Elev > 2500m but below glaciers	42.7829902	44.3929444				Tundra	2965	358.875	-1.95833	13.15	-16.25	1052	8.3	-11.5833
		0			Elev > 2500m but below glaciers	42.78607732	43.61952922				Tundra	2619	236.375	-0.241667	14.75	-14.55	1203	10.2	-10.15
		0			Elev > 2500m but below glaciers	42.78631542	45.16641445				Tundra	2538	286.5	0.875	16.75	-14.25	979	11.6333	-9.35
		0			BIOME 6000 v4.2	42.78	17.35		warm-temperate forest	warm-temperate evergreen broadleaf and mixed forest	50-75% AP	15	40	15.7917	27.85	5.15	1169	25	7.68333
		0			Elev > 2500m but below glaciers	42.76770803	46.38633454				Tundra	2766	236.875	-0.204167	15.55	-15.15	705	10.5167	-10.1833
		0				42.76919858	43.7933014				Glacier	4165	150.75	-7.62083	6.65	-20.75	1053	1.85	-16.2167
		0			BIOME 6000 v4.2	42.75	24.18		temperate forest	temperate deciduous broadleaf forest	50-75% AP	1378	170.75	6.35833	21.35	-8.05	1017	16.0667	-3.7
		0			BIOME 6000 v4.2	42.76	17.33		warm-temperate forest	warm-temperate evergreen broadleaf and mixed forest	25-50% AP	15	40	16.45	28.55	5.85	1025	25.7167	8.33333
		0				42.74319167	44.0614894				Glacier	3418	202.5	-3.45833	11.35	-17.35	1143	6.56667	-12.7667
		0				42.73753295	44.13703567				Glacier	4052	246.25	-6.54583	7.95	-19.95	1077	3.08333	-15.3333
		0				42.74735826	43.88171278				Glacier	3634	225.375	-5.38333	9.15	-18.95	1077	4.4	-14.3833
		0			Elev > 2500m but below glaciers	42.72442535	44.74102358				Tundra	3806	136.75	-4.34167	10.75	-18.35	1111	5.75	-13.6333
		0			Elev > 2500m but below glaciers	42.69744204	43.78814446				Tundra	2924	170.5	-1.0625	13.85	-15.25	1110	9.21667	-10.8
		0			Elev > 2500m but below glaciers	42.68627681	45.16210272				Tundra	2597	434.875	-0.0875001	15.75	-15.15	887	10.6	-10.2
		0			Elev > 2500m but below glaciers	42.69217728	44.54451756				Tundra	3571	218.125	-4.4125	10.55	-18.35	1133	5.65	-13.6667
		0				42.69295984	44.76113072				Glacier	3031	296.375	-2.18333	13.05	-16.65	1143	8.16667	-11.8667
		0				42.69479157	44.4887435				Glacier	4101	301.125	-7.10417	7.55	-20.55	1097	2.56667	-15.8333
		0				42.67985035	44.84528703				Glacier	3253	418.75	-3.55417	11.65	-17.75	1069	6.68333	-13.0333
		0			Elev > 2500m but below glaciers	42.65910521	45.06273884				Tundra	3108	251.875	-3.27083	12.05	-17.65	994	7.05	-12.8167
		0			Elev > 2500m but below glaciers	42.64179323	43.6981544				Tundra	3188	137.625	-1.49167	13.25	-15.55	1200	8.66667	-11.0833
		0			Elev > 2500m but below glaciers	42.62257778	45.15314699				Tundra	2626	262.625	-0.1	15.75	-15.15	949	10.6	-10.25
		0			Elev > 2500m but below glaciers	42.62248171	45.06103061				Tundra	3340	274.125	-2.98333	12.35	-17.45	979	7.36667	-12.6167
		0			BIOME 6000 v4.2	42.61	24.31		temperate forest	temperate deciduous broadleaf forest	50-75% AP	1207	58.875	7.47917	22.75	-7.15	1036	17.4667	-2.71667
		0				42.61230827	43.76016515				Glacier	3351	231.875	-2.66667	12.05	-16.55	1177	7.38333	-12.0667
Western Georgia 21	100WG	0	Colchis	Castanea-Carpinus	Klopotovskaia, 1973; Connor and Kvavadze 2008	42.6	42.68333333	Mixed forest unit			50-75% AP	757	85.5	10.125	25.55	-5.25	1149	21.1833	-0.883333
		0			Elev > 2500m but below glaciers	42.58947267	43.68707006				Tundra	2610	138.5	1.12083	16.15	-13.35	1185	11.6	-8.9
Shotoda swamp		0			Ryaboginaa et al. 2019	42.59	46.59				25-50% AP	1863	33.25	3.63333	20.05	-12.15	662	14.7833	-7.08333
Shotoda swamp		1000			Ryaboginaa et al. 2019	42.59	46.59				50-75% AP	1863	33.25	2.75	19.75	-13.35	868	14.1333	-8.16667
Shotoda swamp		2000			Ryaboginaa et al. 2019	42.59	46.59				25-50% AP	1863	33.25	2.91667	20.05	-12.95	779	14.5833	-8.15
Shotoda swamp		3000			Ryaboginaa et al. 2019	42.59	46.59				Steppe	1863	33.25	3.15833	20.65	-13.05	937	15.35	-7.96667
Shotoda swamp		4000			Ryaboginaa et al. 2019	42.59	46.59				Steppe	1863	33.25	2.79167	21.35	-13.55	866	15.5333	-8.48333
Shotoda swamp		5000			Ryaboginaa et al. 2019	42.59	46.59				Steppe	1863	33.25	2.57917	22.05	-14.05	898	16.1833	-9
Shotoda swamp		6000			Ryaboginaa et al. 2019	42.59	46.59				Steppe	1863	33.25	2.57917	22.85	-13.65	939	16.8	-9.03333
Shotoda swamp		7000			Ryaboginaa et al. 2019	42.59	46.59				Steppe	1863	33.25	2.44167	23.85	-15.45	799	17.4667	-10.0833
Shotoda swamp		8000			Ryaboginaa et al. 2019	42.59	46.59				Steppe	1863	33.25	1.92917	24.45	-17.25	819	17.7167	-11.55
Shotoda swamp		9000			Ryaboginaa et al. 2019	42.59	46.59				Steppe	1863	33.25	1.975	25.35	-16.85	775	18.0667	-11.3333
		0			Elev > 2500m but below glaciers	42.58209093	44.13915616				Tundra	2568	255.25	1.1625	16.65	-13.65	942	11.8167	-9.03333
		0			Elev > 2500m but below glaciers	42.58324291	45.93525223				Tundra	2545	208.625	1.12083	17.35	-14.45	796	12.0833	-9.28333
		0			BIOME 6000 v4.2	42.56	24.46		temperate forest	temperate deciduous broadleaf forest	50-75% AP	1204	114.75	7.66667	22.95	-6.95	955	17.6667	-2.51667
		5000			BIOME 6000 v4.2	42.56	24.48		temperate forest	temperate deciduous broadleaf forest	50-75% AP	944	121.125	7.59583	24.75	-7.95	1048	19.2	-3.43333
		0			Elev > 2500m but below glaciers	42.55825191	44.35526193				Tundra	3304	123.125	-3.49167	11.45	-17.55	1165	6.65	-12.9167
		0			Elev > 2500m but below glaciers	42.55451983	45.36098264				Tundra	2824	249	-2.50417	13.05	-17.25	945	8.01667	-12.2833
		0			BIOME 6000 v4.2	42.56	24.48		temperate forest	temperate deciduous broadleaf forest	50-75% AP	944	121.125	8.55	24.05	-6.25	885	18.7667	-1.8
		0			Elev > 2500m but below glaciers	42.53647462	44.27579513				Tundra	2710	156.125	-0.658333	14.65	-15.15	1142	9.81667	-10.5667
		0			Elev > 2500m but below glaciers	42.52527955	45.58776128				Tundra	3528	265	-4.2625	11.25	-18.75	849	6.11667	-13.7333
		0			Elev > 2500m but below glaciers	42.52246382	45.05436923				Tundra	2637	100.625	0.141667	16.05	-14.95	1085	10.8833	-10.05
		0			Elev > 2500m but below glaciers	42.5170269	45.24706545				Tundra	3182	218.125	-2.5125	12.95	-17.15	955	7.93333	-12.2667
		0			Elev > 2500m but below glaciers	42.51907591	45.33858375				Tundra	3353	225.75	-3.76667	11.65	-18.25	927	6.6	-13.2833
		0			Elev > 2500m but below glaciers	42.51222693	45.72788032				Tundra	2815	281.75	-1.7875	13.95	-16.75	809	8.88333	-11.7
		0			Elev > 2500m but below glaciers	42.51198053	46.2238235				Tundra	2569	191.625	1.09583	17.35	-14.45	854	12.1167	-9.33333
Soseva	142Sos	0	Racha	Deforested oak-hornbeam	Margalitadze, 1995; Connor and Kvavadze 2008	42.5	43.41666667	Mixed forest unit			>75% AP	1732	124.625	4.4375	19.65	-10.45	1356	15.1333	-5.98333
		0			Elev > 2500m but below glaciers	42.50307596	45.10565971				Tundra	2760	156.875	-0.15	15.75	-15.25	1077	10.5667	-10.2667
		0			Elev > 2500m but below glaciers	42.48123022	45.12320897				Tundra	2898	184.5	-0.779167	14.95	-15.75	1035	9.85	-10.8
		0			Elev > 2500m but below glaciers	42.47396908	46.20174151				Tundra	2633	135.375	-0.725	15.25	-15.95	838	10.1167	-10.85
Cheliagele	138Che	0	Racha	Deforested oak-hornbeam	van Leeuwen, unpubl.; Connor and Kvavadze 2008	42.46666667	43.1	Mixed forest unit			>75% AP	1147	80.125	8.4125	23.95	-6.95	1270	19.4167	-2.46667
Keli 1	54Kel	0	Central Caucasus	Alpine	Kvavadze, 1993, Kvavadze & Efremov, 95; Connor and Kvavadze 2008	42.46666667	44.33333333	Subalpine unit			Tundra	2952	45.375	-1.375	13.75	-15.75	1226	8.98333	-11.15
Cheliagele	138Che01	1000	Racha	Deforested oak-hornbeam	van Leeuwen, unpubl.; Connor and Kvavadze 2008	42.46666667	43.1	Mixed forest unit			>75% AP	1147	80.125	7.44167	23.65	-8.55	1472	18.6	-3.73333
Cheliagele	138Che02	2000	Racha	Deforested oak-hornbeam	van Leeuwen, unpubl.; Connor and Kvavadze 2008	42.46666667	43.1	Alder swamp-forest			>75% AP	1147	80.125	7.61667	24.25	-8.65	1456	19.1667	-3.73333
Cheliagele	138Che03	3000	Racha	Deforested oak-hornbeam	van Leeuwen, unpubl.; Connor and Kvavadze 2008	42.46666667	43.1	Mixed forest unit			>75% AP	1147	80.125	7.77083	24.55	-8.15	1570	19.6667	-3.25
Cheliagele	138Che04	4000	Racha	Deforested oak-hornbeam	van Leeuwen, unpubl.; Connor and Kvavadze 2008	42.46666667	43.1	Mixed forest unit			>75% AP	1147	80.125	7.3	25.35	-9.15	1557	19.85	-4.03333
Cheliagele	138Che05	5000	Racha	Deforested oak-hornbeam	van Leeuwen, unpubl.; Connor and Kvavadze 2008	42.46666667	43.1	Mixed forest unit			>75% AP	1147	80.125	7.25833	26.25	-9.15	1556	20.8333	-4.4
Cheliagele	138Che06	6000	Racha	Deforested oak-hornbeam	van Leeuwen, unpubl.; Connor and Kvavadze 2008	42.46666667	43.1	Mixed forest unit			>75% AP	1147	80.125	7.1625	26.95	-9.05	1627	21.2667	-4.63333
Cheliagele	138Che07	7000	Racha	Deforested oak-hornbeam	van Leeuwen, unpubl.; Connor and Kvavadze 2008	42.46666667	43.1	Mixed forest unit			>75% AP	1147	80.125	7.24583	28.25	-10.95	1434	22.5167	-5.76667
Cheliagele	138Che08	8000	Racha	Deforested oak-hornbeam	van Leeuwen, unpubl.; Connor and Kvavadze 2008	42.46666667	43.1	Mixed forest unit			>75% AP	1147	80.125	6.79583	28.75	-12.55	1449	23.0667	-7.15
		0			Elev > 2500m but below glaciers	42.46796669	44.42307993				Tundra	2786	241.375	-0.0333332	15.45	-14.75	1145	10.5333	-10.0667
		0			Elev > 2500m but below glaciers	42.46628705	46.29182492				Tundra	3316	201.625	-3.51667	12.15	-18.15	809	7.05	-13.1167
		0			Elev > 2500m but below glaciers	42.46146815	44.34950967				Tundra	2902	91.375	-1.09583	14.15	-15.55	1216	9.31667	-10.9167
Devis Tba	178Dev01	1000			van Leeuwen, unpubl.; Connor and Kvavadze 2008	42.41666667	43.3	Mixed forest unit			>75% AP	1243	96.5	6.86667	23.25	-9.15	1323	18.0667	-4.28333
Devis Tba	178Dev02	2000			van Leeuwen, unpubl.; Connor and Kvavadze 2008	42.41666667	43.3	Mixed forest unit			>75% AP	1243	96.5	7.04583	23.75	-9.25	1301	18.6167	-4.31667
Devis Tba	178Dev03	3000			van Leeuwen, unpubl.; Connor and Kvavadze 2008	42.41666667	43.3	Mixed forest unit			>75% AP	1243	96.5	7.2125	24.15	-8.85	1391	19.1667	-3.85
Devis Tba	178Dev04	4000			van Leeuwen, unpubl.; Connor and Kvavadze 2008	42.41666667	43.3	Mixed forest unit			>75% AP	1243	96.5	6.74167	24.95	-9.75	1393	19.3167	-4.58333
		0			Elev > 2500m but below glaciers	42.41716042	46.34811479				Tundra	2741	150	-0.970833	14.95	-16.15	789	9.86667	-11.05
Devis Tba	178Dev01	0			van Leeuwen, unpubl.; Connor and Kvavadze 2008	42.41666667	43.3	Mixed forest unit			50-75% AP	1243	96.5	7.85	23.45	-7.55	1132	18.8667	-3.01667
Anaklia	106An	0	Colchis	Agricultural-Alnus-mixed forests	Serebryannyi et al., 1984; Connor and Kvavadze 2008	42.38333333	41.55	Alder swamp-forest			>75% AP	0	1.125	15.6	27.95	3.25	1723	25.25	6.06667
Anaklia	106An01	1000	Colchis	Agricultural-Alnus-mixed forests	Serebryannyi et al., 1984; Connor and Kvavadze 2008	42.38333333	41.55	Alder swamp-forest			>75% AP	0	1.125	14.3792	27.55	1.15	2079	24.1667	4.51667
Anaklia	106An02	2000	Colchis	Agricultural-Alnus-mixed forests	Serebryannyi et al., 1984; Connor and Kvavadze 2008	42.38333333	41.55	Alder swamp-forest			>75% AP	0	1.125	14.5292	28.15	1.35	2051	24.75	4.96667
Anaklia	106An03	3000	Colchis	Agricultural-Alnus-mixed forests	Serebryannyi et al., 1984; Connor and Kvavadze 2008	42.38333333	41.55	Alder swamp-forest			>75% AP	0	1.125	14.6208	28.35	1.95	2193	25.1167	5.36667
Anaklia	106An04	4000	Colchis	Agricultural-Alnus-mixed forests	Serebryannyi et al., 1984; Connor and Kvavadze 2008	42.38333333	41.55	Mixed forest unit			>75% AP	0	1.125	14.1875	29.25	1.05	2193	25.3333	4.2
Anaklia	106An05	5000	Colchis	Agricultural-Alnus-mixed forests	Serebryannyi et al., 1984; Connor and Kvavadze 2008	42.38333333	41.55	Mixed forest unit			>75% AP	0	1.125	14.2458	30.15	0.65	2173	26.4333	3.93333
Anaklia	106An06	6000	Colchis	Agricultural-Alnus-mixed forests	Serebryannyi et al., 1984; Connor and Kvavadze 2008	42.38333333	41.55	Alder swamp-forest			>75% AP	0	1.125	14.0292	30.65	0.45	2270	26.6667	3.71667
Anaklia	106An07	7000	Colchis	Agricultural-Alnus-mixed forests	Serebryannyi et al., 1984; Connor and Kvavadze 2008	42.38333333	41.55	Mixed forest unit			>75% AP	0	1.125	14.2958	32.15	-1.25	2015	28.2	2.48333
		0			Elev > 2500m but below glaciers	42.36834862	46.26854336				Tundra	3520	181.375	-4.025	11.55	-18.65	851	6.46667	-13.5333
		0			Elev > 2500m but below glaciers	42.35457293	45.2594745				Tundra	2555	280.75	1.38333	17.45	-13.95	959	12.2333	-8.93333
		0			Elev > 2500m but below glaciers	42.31984769	46.1733115				Tundra	2910	210.5	-1.98333	13.75	-16.95	908	8.71667	-11.85
		0			Elev > 2500m but below glaciers	42.30099771	45.43745332				Tundra	2898	140.25	-1.6	13.95	-16.35	996	8.91667	-11.35
		0				42.3066317	46.20085829				Glacier	3710	257.5	-5.00417	10.55	-19.35	882	5.38333	-14.3167
		0			Elev > 2500m but below glaciers	42.28019184	46.3334355				Tundra	3045	268.875	-1.65	14.15	-16.75	876	9.13333	-11.6167
		0			Elev > 2500m but below glaciers	42.27078423	45.39206985				Tundra	2889	221	-0.7875	14.75	-15.65	1011	9.73333	-10.6333
		0			Elev > 2500m but below glaciers	42.24693077	46.46387962				Tundra	2794	277.875	-0.5125	15.55	-15.85	941	10.4333	-10.7167
		0			Elev > 2500m but below glaciers	42.22937855	45.56199248				Tundra	2964	187.875	-0.75	14.85	-15.55	1037	9.81667	-10.55
		0			Elev > 2500m but below glaciers	42.2061538	45.68242238				Tundra	2644	203.875	0.945833	16.85	-14.25	1043	11.7167	-9.16667
		0			Elev > 2500m but below glaciers	42.20332999	45.99256973				Tundra	2667	169	0.616667	16.65	-14.75	970	11.4833	-9.58333
		0			Elev > 2500m but below glaciers	42.2007241	46.93604668				Tundra	2582	142.5	0.616667	16.75	-14.75	793	11.6833	-9.71667
		0			Elev > 2500m but below glaciers	42.13839704	46.58608489				Tundra	3124	279.5	-2.65	13.05	-17.55	929	8.11667	-12.4833
		0			BIOME 6000 v4.2	42.11	44.96		temperate forest	temperate deciduous broadleaf forest	25-50% AP	1117	10.5	8.5375	25.25	-7.85	676	19.8833	-2.7
		0			Elev > 2500m but below glaciers	42.11615587	45.93933805				Tundra	2619	189	1.6	17.55	-13.75	1128	12.45	-8.61667
Imnati	112Im	0	Colchis	Alnus swamp-agric-mixed forest	Neishtadt et al., 1965; Connor and Kvavadze 2008	42.1	41.81666667	Mixed forest unit			>75% AP	0	1.125	15.1417	28.45	1.55	1997	25.15	5.08333
Imnati	112Im01	1000	Colchis	Alnus swamp-agric-mixed forest	Neishtadt et al., 1965; Connor and Kvavadze 2008	42.1	41.81666667	Alder swamp-forest			>75% AP	0	1.125	14.35	28.55	-0.25	2090	24.5833	3.8
Imnati	112Im02	2000	Colchis	Alnus swamp-agric-mixed forest	Neishtadt et al., 1965; Connor and Kvavadze 2008	42.1	41.81666667	Mixed forest unit			>75% AP	0	1.125	14.5125	29.15	-0.15	2060	25.15	4.21667
Imnati	112Im03	3000	Colchis	Alnus swamp-agric-mixed forest	Neishtadt et al., 1965; Connor and Kvavadze 2008	42.1	41.81666667	Alder swamp-forest			>75% AP	0	1.125	14.6042	29.35	0.45	2206	25.5167	4.76667
Imnati	112Im04	4000	Colchis	Alnus swamp-agric-mixed forest	Neishtadt et al., 1965; Connor and Kvavadze 2008	42.1	41.81666667	Mixed forest unit			>75% AP	0	1.125	14.1417	30.25	-0.55	2209	25.7333	3.51667
Imnati	112Im05	5000	Colchis	Alnus swamp-agric-mixed forest	Neishtadt et al., 1965; Connor and Kvavadze 2008	42.1	41.81666667	Mixed forest unit			>75% AP	0	1.125	14.1792	31.05	-0.75	2207	26.7667	3.26667
Imnati	112Im06	6000	Colchis	Alnus swamp-agric-mixed forest	Neishtadt et al., 1965; Connor and Kvavadze 2008	42.1	41.81666667	Mixed forest unit			>75% AP	0	1.125	13.9625	31.65	-0.95	2308	27.0667	3.01667
Imnati	112Im07	7000	Colchis	Alnus swamp-agric-mixed forest	Neishtadt et al., 1965; Connor and Kvavadze 2008	42.1	41.81666667	Mixed forest unit			>75% AP	0	1.125	14.1625	33.05	-2.65	2080	28.4833	1.78333
Imnati	112Im08	8000	Colchis	Alnus swamp-agric-mixed forest	Neishtadt et al., 1965; Connor and Kvavadze 2008	42.1	41.81666667	Mixed forest unit			>75% AP	0	1.125	13.6917	33.45	-4.35	2141	29.05	0.383333
		0			Elev > 2500m but below glaciers	42.09963472	46.41920196				Tundra	2740	336.375	1.16667	17.45	-14.45	891	12.2667	-9.28333
		5000			BIOME 6000 v4.2	42.08	41.72		temperate forest	temperate deciduous broadleaf forest	>75% AP	0	0.75	14.2292	30.75	-0.35	2313	26.6667	3.5
		0			BIOME 6000 v4.2	42.08	41.72		temperate forest	temperate deciduous broadleaf forest	>75% AP	0	0.75	15.7292	28.75	2.35	1876	25.65	5.76667
		0			Elev > 2500m but below glaciers	42.07372359	46.9726775				Tundra	3176	147.25	-2.34167	13.45	-17.25	805	8.5	-12.2
		0			BIOME 6000 v4.2	42.06	23.58		temperate forest	cool mixed forest	50-75% AP	1679	128.375	5.10833	20.55	-9.15	826	14.9667	-4.7
		5000			BIOME 6000 v4.2	42.06	23.6		temperate forest	cool mixed forest	50-75% AP	1640	97.5	4.56667	21.45	-10.45	949	15.8	-5.85
		0			BIOME 6000 v4.2	42.06	23.6		temperate forest	cool mixed forest	25-50% AP	1640	97.5	5.50833	20.95	-8.85	804	15.45	-4.35
		0			Elev > 2500m but below glaciers	42.05399043	46.29811411				Tundra	2656	233.5	0.266667	16.25	-15.05	1037	11.1667	-9.88333
Supsa 2	176Sup01	1000	Colchis	Agricultural-Alnus-mixed forests	Kvavadze and Connor, 2005 p 81; Connor and Kvavadze 2008	42.03333333	41.83333333	Mixed forest unit			>75% AP	3	18	14.2333	28.55	-0.55	2131	24.5333	3.61667
Supsa 2	176Sup02	2000	Colchis	Agricultural-Alnus-mixed forests	Kvavadze and Connor, 2005 p 81; Connor and Kvavadze 2008	42.03333333	41.83333333	Mixed forest unit			>75% AP	3	18	14.3875	29.15	-0.55	2099	25.1	3.98333
Supsa 2	176Sup01	0	Colchis	Agricultural-Alnus-mixed forests	Kvavadze and Connor, 2005 p 81; Connor and Kvavadze 2008	42.03333333	41.83333333	Mixed forest unit			>75% AP	3	18	15.0375	28.45	1.25	2014	25.1167	4.88333
		0			Elev > 2500m but below glaciers	41.96591822	46.78884447				Tundra	3703	239.5	-4.67917	10.95	-19.15	859	5.95	-14.1167
Ertso	148Ert	0	Kartli	Fagus forest + deforested	Margalitadze, 1995; Connor and Kvavadze 2008	41.95	44.96666667	Mixed forest unit			25-50% AP	1032	22.375	9.37917	25.95	-6.95	659	20.6	-1.81667
Lagodekhi lakes 6	79Lag	0	E Georgia	Alpine	Kvavadze and Efremov, 1995; Connor and Kvavadze 2008	41.93333333	46.35	Oak-xerophyte			Tundra	2814	116.75	-0.5	15.25	-15.55	1103	10.25	-10.4
		5000			BIOME 6000 v4.2	41.93	46.42		grassland and dry shrubland	steppe	>75% AP	2981	134.25	-2.3125	16.95	-18.65	1519	10.9167	-13.4667
		5000			BIOME 6000 v4.2	41.93	46.42		grassland and dry shrubland	steppe	Steppe	2981	134.25	-2.3125	16.95	-18.65	1519	10.9167	-13.4667
		0			BIOME 6000 v4.2	41.93	46.42		grassland and dry shrubland	steppe	Tundra	2981	134.25	-1.09583	14.65	-16.05	1092	9.63333	-10.9
		0			BIOME 6000 v4.2	41.9	41.77		warm-temperate forest	warm-temperate evergreen broadleaf and mixed forest	>75% AP	0	1.125	15.6917	29.15	1.65	1809	25.8833	5.41667
Ispani II-c	134Isp	0	Colchis	Agricultural-Alnus-mixed forests	Connor et al., submitted; Connor and Kvavadze 2008	41.86666667	41.8	Alder swamp-forest			>75% AP	8	0.875	15.0417	28.55	0.85	1966	25.2333	4.71667
Ispani II-c	134Isp01	1000	Colchis	Agricultural-Alnus-mixed forests	Connor et al., submitted; Connor and Kvavadze 2008	41.86666667	41.8	Alder swamp-forest			>75% AP	8	0.875	14.2458	28.75	-0.85	1974	24.6833	3.41667
Ispani II-c	134Isp02	2000	Colchis	Agricultural-Alnus-mixed forests	Connor et al., submitted; Connor and Kvavadze 2008	41.86666667	41.8	Alder swamp-forest			>75% AP	8	0.875	14.4083	29.35	-0.85	1938	25.2333	3.83333
Ispani II-c	134Isp03	3000	Colchis	Agricultural-Alnus-mixed forests	Connor et al., submitted; Connor and Kvavadze 2008	41.86666667	41.8	Alder swamp-forest			>75% AP	8	0.875	14.4917	29.55	-0.25	2070	25.5833	4.41667
Ispani II-c	134Isp04	4000	Colchis	Agricultural-Alnus-mixed forests	Connor et al., submitted; Connor and Kvavadze 2008	41.86666667	41.8	Alder swamp-forest			>75% AP	8	0.875	14.0292	30.45	-1.15	2089	25.8	3.23333
Ispani II-c	134Isp05	5000	Colchis	Agricultural-Alnus-mixed forests	Connor et al., submitted; Connor and Kvavadze 2008	41.86666667	41.8	Alder swamp-forest			>75% AP	8	0.875	14.0542	31.25	-1.35	2095	26.8	2.91667
		0			Elev > 2500m but below glaciers	41.84026806	46.54786247				Tundra	2534	229.5	2.325	18.55	-13.25	1013	13.4333	-8.08333
Jvari	164Jva	0	E Georgia	Deforested oak-hornbeam	Connor, unpubl.; Connor and Kvavadze 2008	41.83333333	44.73333333	Oak-xerophyte			5-25% AP	505	52.625	11.7708	28.55	-4.95	539	23.1833	0.2
		0			Elev > 2500m but below glaciers	41.82114215	47.30051368				Tundra	3257	178.25	-3.6375	12.05	-18.15	719	7.13333	-13.1333
		0			Elev > 2500m but below glaciers	41.82482643	46.9233565				Tundra	3152	158.375	-1.29167	14.65	-16.35	838	9.65	-11.25
Patara Gldanis Tba	91PGT	0	Tbilisi	Agricultural	Connor, unpubl.; Connor and Kvavadze 2008	41.81666667	44.83333333	Oak-xerophyte			5-25% AP	553	25.125	11.7583	28.55	-4.95	555	23.1333	0.216667
Chili Tba 1	92Chil	0	Tbilisi	Quercus-Carpinus forest	Connor, unpubl.; Connor and Kvavadze 2008	41.81666667	44.68333333	Oak-xerophyte			5-25% AP	1100	89	9.88333	26.25	-6.35	640	21.0167	-1.3
		0			Elev > 2500m but below glaciers	41.80620953	47.42927245				Tundra	2523	123	0.733333	16.95	-14.55	635	11.9167	-9.51667
		0			Elev > 2500m but below glaciers	41.80409788	47.49955629				Tundra	2613	112.375	0.745833	16.85	-14.35	602	11.8667	-9.45
		5000			BIOME 6000 v4.2	41.78	44.68		temperate forest	cool evergreen needleleaf forest	25-50% AP	787	60.375	9.78333	29.85	-7.85	815	23.7333	-2.48333
		0			BIOME 6000 v4.2	41.78	44.68		temperate forest	cool evergreen needleleaf forest	5-25% AP	787	60.375	11.0042	27.55	-5.55	580	22.2833	-0.383333
Tsodoreti 4	71Tso	0	E Georgia	Quercus-Carpinus forest-steppe	Kvavadze and Stuchlik, 1991; Connor and Kvavadze 2008	41.76666667	44.63333333	Oak-xerophyte			5-25% AP	976	134.375	10.4125	26.85	-5.95	612	21.6167	-0.866667
Gomnis Tba 1	110GT	0	Trialeti	Picea dom-Fagus-Abies forest	Margalitadze, 1971; Connor and Kvavadze 2008	41.76666667	43.35	Conifer forest unit			50-75% AP	1771	76.125	5.2375	20.65	-10.05	1044	15.95	-5.28333
Gomnis Tba 1	110GT01	1000	Trialeti	Picea dom-Fagus-Abies forest	Margalitadze, 1971; Connor and Kvavadze 2008	41.76666667	43.35	Mixed forest unit			>75% AP	1771	76.125	4.17917	20.55	-11.75	1270	15.05	-6.65
Gomnis Tba 1	110GT02	2000	Trialeti	Picea dom-Fagus-Abies forest	Margalitadze, 1971; Connor and Kvavadze 2008	41.76666667	43.35	Conifer forest unit			>75% AP	1771	76.125	4.40417	21.15	-11.65	1221	15.6833	-6.48333
Gomnis Tba 1	110GT03	3000	Trialeti	Picea dom-Fagus-Abies forest	Margalitadze, 1971; Connor and Kvavadze 2008	41.76666667	43.35	Mixed forest unit			>75% AP	1771	76.125	4.5375	21.55	-11.65	1358	16.2833	-6.4
Gomnis Tba 1	110GT04	4000	Trialeti	Picea dom-Fagus-Abies forest	Margalitadze, 1971; Connor and Kvavadze 2008	41.76666667	43.35	Mixed forest unit			>75% AP	1771	76.125	4.05	22.35	-12.45	1369	16.5167	-7.16667
Gomnis Tba 1	110GT05	5000	Trialeti	Picea dom-Fagus-Abies forest	Margalitadze, 1971; Connor and Kvavadze 2008	41.76666667	43.35	Mixed forest unit			>75% AP	1771	76.125	3.96667	23.25	-12.85	1379	17.4	-7.6
Gomnis Tba 1	110GT06	6000	Trialeti	Picea dom-Fagus-Abies forest	Margalitadze, 1971; Connor and Kvavadze 2008	41.76666667	43.35	Mixed forest unit			>75% AP	1771	76.125	3.87917	24.05	-12.45	1445	17.9333	-7.71667
Gomnis Tba 1	110GT07	7000	Trialeti	Picea dom-Fagus-Abies forest	Margalitadze, 1971; Connor and Kvavadze 2008	41.76666667	43.35	Mixed forest unit			>75% AP	1771	76.125	3.95	25.25	-14.35	1295	19	-8.81667
Gomnis Tba 2	137GT08	8000	Trialeti	Picea dom-Fagus-Abies forest	Gobet, unpubl.; Connor and Kvavadze 2008	41.76666667	43.35	Oak-xerophyte			>75% AP	1771	76.125	3.4125	25.35	-16.25	1290	19.4333	-10.35
Gomnis Tba 2	137GT09	9000	Trialeti	Picea dom-Fagus-Abies forest	Gobet, unpubl.; Connor and Kvavadze 2008	41.76666667	43.35	Mixed forest unit			>75% AP	1771	76.125	3.475	26.35	-16.25	1305	19.8333	-10.2667
Gomnis Tba 2	137GT10	10000	Trialeti	Picea dom-Fagus-Abies forest	Gobet, unpubl.; Connor and Kvavadze 2008	41.76666667	43.35	Glacial desert-steppe			Steppe	1771	76.125	3.45	26.85	-17.15	1219	19.8	-10.65
Gomnis Tba 1	110GT10	10000	Trialeti	Picea dom-Fagus-Abies forest	Margalitadze, 1971; Connor and Kvavadze 2008	41.76666667	43.35	Conifer forest unit			>75% AP	1771	76.125	3.45	26.85	-17.15	1219	19.8	-10.65
Adange	104Ad	0	Abkhazia	Beech-Picea-Abies forest	Kvavadze and Rukhadze, 1989; Connor and Kvavadze 2008	43.28333333	41.28333333	Mixed forest unit			>75% AP	2134	106.375	4.175	17.25	-8.15	1644	13.8667	-4.98333
Lisi	163Lis	0	E Georgia	Steppe	Kvavadze, 1999b; Connor and Kvavadze 2008	41.75	44.73333333	Mixed forest unit			5-25% AP	637	29.75	11.3083	27.95	-5.25	533	22.6	-0.0833333
Shavi Tba 1	80Shav	0	E Georgia	Steppe	Kvavadze and Gabashvili, 1998; Connor and Kvavadze 2008	41.75	44.75	Mixed forest unit			5-25% AP	704	103.75	11.9625	28.75	-4.75	518	23.3333	0.416667
Bakuriani 2	147Bak	0	Trialeti	Picea forest + Fagus, Abies etc	Margalitadze, 1995; Connor and Kvavadze 2008	41.75	43.56666667	Conifer forest unit			25-50% AP	1613	133.5	6.0625	21.85	-9.45	793	16.9667	-4.68333
Kakhisis Didi Chaobi	144Kak	0	Trialeti	Picea forest + Fagus, Abies etc	Margalitadze, 1995; Connor and Kvavadze 2008	41.73333333	43.3	Conifer forest unit			50-75% AP	1485	92.625	6.64167	22.35	-8.95	908	17.5833	-4.15
Solosveli	146Sol	0	Trialeti	Beech-conifer forest	Margalitadze, 1995; Connor and Kvavadze 2008	41.73333333	43.48333333	Conifer forest unit			25-50% AP	1605	61.5	6.2625	22.05	-9.35	786	17.1667	-4.51667
		0			BIOME 6000 v4.2	40.12	45.6		warm-temperate forest	warm-temperate evergreen broadleaf and mixed forest	5-25% AP	2199	37.25	4.20833	21.35	-12.35	540	15.6	-6.86667
Akhaltsikhe 183	103Ax	0	Javakheti	Mountain steppe	Klopotovskaia, 1976; Connor and Kvavadze 2008	41.7	42.93333333	Conifer forest unit			25-50% AP	1338	54.625	7.78333	23.45	-7.95	839	18.7833	-3.11667
Bluzovoe	161Blu	0	NW Caucasus	Alpine	Kvavadze and Efremov, 1996; Connor and Kvavadze 2008	43.63333333	41.13333333	Subalpine unit			>75% AP	2201	147.5	1.83333	15.55	-11.05	1536	11.65	-7.46667
		0			BIOME 6000 v4.2	41.7	45.45		grassland and dry shrubland	steppe	Steppe	533	7.625	12.275	29.15	-4.55	549	23.75	0.75
Tsavkisi 1	25Tsa	0	E Georgia	Oak-hornbeam-steppe	Connor et al., 2004; Connor and Kvavadze 2008	41.68333333	44.71666667	Steppe			Steppe	1213	60.125	9.3375	25.55	-6.85	675	20.3333	-1.7
Tsavkisi	124Tsa	0	Tbilisi	Oak-hornbeam-steppe	Connor, unpubl.; Connor and Kvavadze 2008	41.68333333	44.71666667	Oak-xerophyte			25-50% AP	1213	60.125	9.3375	25.55	-6.85	675	20.3333	-1.7
		0			BIOME 6000 v4.2	41.76	23.43		temperate forest	cool mixed forest	50-75% AP	2230	242	4.16667	19.35	-9.75	817	13.6833	-5.35
Adange 1	17Adan	0	Abkhazia	Subnival	Kvavadze and Rukhadze, 1989; Connor and Kvavadze 2008	43.26666667	41.23333333	Subalpine unit			>75% AP	2360	152	1.08333	13.65	-10.65	1755	10.25	-7.46667
Tsavkisi	124Tsa01	1000	Tbilisi	Oak-hornbeam-steppe	Connor, unpubl.; Connor and Kvavadze 2008	41.68333333	44.71666667	Mixed forest unit			50-75% AP	1213	60.125	8.29167	25.45	-8.35	890	19.55	-3.03333
Tsavkisi	124Tsa02	2000	Tbilisi	Oak-hornbeam-steppe	Connor, unpubl.; Connor and Kvavadze 2008	41.68333333	44.71666667	Steppe			Steppe	1213	60.125	8.52083	25.85	-8.15	816	20.0833	-3
Tsavkisi	124Tsa03	3000	Tbilisi	Oak-hornbeam-steppe	Connor, unpubl.; Connor and Kvavadze 2008	41.68333333	44.71666667	Oak-xerophyte			50-75% AP	1213	60.125	8.74583	26.45	-8.15	942	20.8333	-2.81667
Tsavkisi	124Tsa04	4000	Tbilisi	Oak-hornbeam-steppe	Connor, unpubl.; Connor and Kvavadze 2008	41.68333333	44.71666667	Oak-xerophyte			50-75% AP	1213	60.125	8.23333	27.15	-9.05	931	21.0167	-3.51667
Tsavkisi	124Tsa05	5000	Tbilisi	Oak-hornbeam-steppe	Connor, unpubl.; Connor and Kvavadze 2008	41.68333333	44.71666667	Oak-xerophyte			50-75% AP	1213	60.125	8.07917	27.95	-9.35	959	21.7667	-3.98333
Tsavkisi	124Tsa06	6000	Tbilisi	Oak-hornbeam-steppe	Connor, unpubl.; Connor and Kvavadze 2008	41.68333333	44.71666667	Oak-xerophyte			50-75% AP	1213	60.125	8.04583	28.85	-8.85	1013	22.4	-4.08333
Tsavkisi	124Tsa07	7000	Tbilisi	Oak-hornbeam-steppe	Connor, unpubl.; Connor and Kvavadze 2008	41.68333333	44.71666667	Oak-xerophyte			25-50% AP	1213	60.125	7.95	29.75	-10.65	898	23.2	-5.13333
Tsavkisi	124Tsa08	8000	Tbilisi	Oak-hornbeam-steppe	Connor, unpubl.; Connor and Kvavadze 2008	41.68333333	44.71666667	Oak-xerophyte			25-50% AP	1213	60.125	7.37083	29.95	-12.65	892	23.4833	-6.63333
Nariani wetland		0			Messager et al. 2013	41.683333	43.666667				Steppe	2059	26.375	4.175	19.75	-11.15	872	14.8833	-6.31667
Nariani wetland		5000			Messager et al. 2013	41.683333	43.666667				>75% AP	2059	26.375	2.88333	22.25	-14.05	1196	16.3167	-8.71667
Nariani wetland		6000			Messager et al. 2013	41.683333	43.666667				>75% AP	2059	26.375	2.82917	23.15	-13.55	1250	16.9167	-8.78333
Nariani wetland		7000			Messager et al. 2013	41.683333	43.666667				50-75% AP	2059	26.375	2.85417	24.25	-15.35	1101	17.8833	-9.83333
Nariani wetland		8000			Messager et al. 2013	41.683333	43.666667				50-75% AP	2059	26.375	2.29583	24.35	-17.35	1107	18.2667	-11.4167
Nariani wetland		9000			Messager et al. 2013	41.683333	43.666667				50-75% AP	2059	26.375	2.37917	25.45	-17.35	1109	18.7333	-11.3
Nariani wetland		10000			Messager et al. 2013	41.683333	43.666667				Steppe	2059	26.375	2.35833	25.85	-18.15	1026	18.6667	-11.6667
Nariani wetland		11000			Messager et al. 2013	41.683333	43.666667				Steppe	2059	26.375	2.025	26.15	-19.45	930	18.6333	-12.8
Nariani wetland		12000			Messager et al. 2013	41.683333	43.666667				Steppe	2059	26.375	0.95	24.95	-22.75	882	17.9667	-14.6667
		0			BIOME 6000 v4.2	41.68	57		desert	desert	Desert	35	4.125	14.3917	38.05	-6.55	115	30.4167	-1.5
Bareti 2	133Bar	0	Tsalka	Mountain steppe	Connor, unpubl.; Connor and Kvavadze 2008	41.66666667	44.16666667	Mountain grassland			Steppe	1630	5.25	6.38333	22.35	-9.35	691	17.2667	-4.41667
Bareti 2	133Bar01	1000	Tsalka	Mountain steppe	Connor, unpubl.; Connor and Kvavadze 2008	41.66666667	44.16666667	Mountain grassland			Steppe	1630	5.25	5.3375	22.25	-10.95	898	16.45	-5.73333
		0			BIOME 6000 v4.2	41.66	23.41		temperate forest	cool mixed forest	50-75% AP	1680	112.875	5.8625	21.35	-8.25	847	15.6833	-3.85
Imera	125Im	0	Tsalka	Mountain steppe	Kvavadze and Connor, 2005 p 83; Connor and Kvavadze 2008	41.65	44.21666667	Mountain grassland			Steppe	1612	47.25	6.54583	22.55	-9.25	738	17.4667	-4.23333
Imera	125Im01	1000	Tsalka	Mountain steppe	Kvavadze and Connor, 2005 p 83; Connor and Kvavadze 2008	41.65	44.21666667	Mountain grassland			Steppe	1612	47.25	5.4875	22.45	-10.85	964	16.6	-5.61667
Imera	125Im02	2000	Tsalka	Mountain steppe	Kvavadze and Connor, 2005 p 83; Connor and Kvavadze 2008	41.65	44.21666667	Mountain grassland			Steppe	1612	47.25	5.725	22.95	-10.65	894	17.2	-5.51667
Imera	125Im03	3000	Tsalka	Mountain steppe	Kvavadze and Connor, 2005 p 83; Connor and Kvavadze 2008	41.65	44.21666667	Mountain grassland			Steppe	1612	47.25	5.925	23.45	-10.75	1025	17.8667	-5.4
Imera	125Im04	4000	Tsalka	Mountain steppe	Kvavadze and Connor, 2005 p 83; Connor and Kvavadze 2008	41.65	44.21666667	Oak-xerophyte			50-75% AP	1612	47.25	5.41667	24.15	-11.55	1013	18.0667	-6.1
Imera	125Im05	5000	Tsalka	Mountain steppe	Kvavadze and Connor, 2005 p 83; Connor and Kvavadze 2008	41.65	44.21666667	Oak-xerophyte			50-75% AP	1612	47.25	5.2625	24.95	-11.95	1052	18.8667	-6.58333
Imera	125Im06	6000	Tsalka	Mountain steppe	Kvavadze and Connor, 2005 p 83; Connor and Kvavadze 2008	41.65	44.21666667	Oak-xerophyte			50-75% AP	1612	47.25	5.23333	25.85	-11.45	1094	19.4833	-6.66667
Imera	125Im07	7000	Tsalka	Mountain steppe	Kvavadze and Connor, 2005 p 83; Connor and Kvavadze 2008	41.65	44.21666667	Oak-xerophyte			50-75% AP	1612	47.25	5.1875	26.85	-13.25	979	20.3667	-7.73333
Imera	125Im08	8000	Tsalka	Mountain steppe	Kvavadze and Connor, 2005 p 83; Connor and Kvavadze 2008	41.65	44.21666667	Oak-xerophyte			50-75% AP	1612	47.25	4.61667	27.05	-15.25	980	20.7167	-9.25
Imera	125Im09	9000	Tsalka	Mountain steppe	Connor, unpubl.; Connor and Kvavadze 2008	41.65	44.21666667	Oak-xerophyte			50-75% AP	1612	47.25	4.67083	28.05	-15.45	969	21.1667	-9.23333
Imera	125Im10	10000	Tsalka	Mountain steppe	Kvavadze and Connor, 2005 p 83; Connor and Kvavadze 2008	41.65	44.21666667	Oak-xerophyte			50-75% AP	1612	47.25	4.675	28.35	-16.05	896	21.1	-9.53333
Aligol	126Ali	0	Tsalka	Mountain steppe	Connor and Sagona, in press; Connor and Kvavadze 2008	41.63333333	44.01666667	Mountain grassland			Steppe	1522	12.625	6.8125	22.95	-9.15	597	17.85	-4.13333
Aligol	126Ali01	1000	Tsalka	Mountain steppe	Connor and Sagona, in press; Connor and Kvavadze 2008	41.63333333	44.01666667	Mountain grassland			Steppe	1522	12.625	5.775	22.85	-10.75	771	17.0833	-5.53333
Aligol	126Ali02	2000	Tsalka	Mountain steppe	Connor and Sagona, in press; Connor and Kvavadze 2008	41.63333333	44.01666667	Mountain grassland			Steppe	1522	12.625	6.00833	23.25	-10.55	719	17.65	-5.41667
Aligol	126Ali03	3000	Tsalka	Mountain steppe	Connor and Sagona, in press; Connor and Kvavadze 2008	41.63333333	44.01666667	Mountain grassland			Steppe	1522	12.625	6.20833	23.85	-10.55	825	18.3167	-5.15
Aligol	126Ali04	4000	Tsalka	Mountain steppe	Connor and Sagona, in press; Connor and Kvavadze 2008	41.63333333	44.01666667	Mountain grassland			Steppe	1522	12.625	5.69167	24.55	-11.45	813	18.4833	-5.93333
Aligol	126Ali05	5000	Tsalka	Mountain steppe	Connor and Sagona, in press; Connor and Kvavadze 2008	41.63333333	44.01666667	Oak-xerophyte			25-50% AP	1522	12.625	5.55833	25.35	-11.75	846	19.3167	-6.38333
Aligol	126Ali06	6000	Tsalka	Mountain steppe	Connor and Sagona, in press; Connor and Kvavadze 2008	41.63333333	44.01666667	Oak-xerophyte			50-75% AP	1522	12.625	5.50417	26.25	-11.25	883	19.9167	-6.48333
Aligol	126Ali07	7000	Tsalka	Mountain steppe	Connor and Sagona, in press; Connor and Kvavadze 2008	41.63333333	44.01666667	Oak-xerophyte			25-50% AP	1522	12.625	5.45417	27.25	-13.15	781	20.8167	-7.63333
Aligol	126Ali08	8000	Tsalka	Mountain steppe	Connor and Sagona, in press; Connor and Kvavadze 2008	41.63333333	44.01666667	Oak-xerophyte			25-50% AP	1522	12.625	4.90833	27.45	-15.15	786	21.2	-9.11667
Aligol	126Ali09	9000	Tsalka	Mountain steppe	Connor and Sagona, in press; Connor and Kvavadze 2008	41.63333333	44.01666667	Oak-xerophyte			25-50% AP	1522	12.625	4.92083	28.55	-15.35	785	21.6333	-9.15
Aligol	126Ali10	10000	Tsalka	Mountain steppe	Connor and Sagona, in press; Connor and Kvavadze 2008	41.63333333	44.01666667	Steppe			Steppe	1522	12.625	4.89583	28.75	-15.95	727	21.55	-9.46667
Aligol	126Ali11	11000	Tsalka	Mountain steppe	Connor and Sagona, in press; Connor and Kvavadze 2008	41.63333333	44.01666667	Glacial desert-steppe			Steppe	1522	12.625	4.55833	29.15	-17.25	648	21.5167	-10.6333
Aligol	126Ali12	12000	Tsalka	Mountain steppe	Connor and Sagona, in press; Connor and Kvavadze 2008	41.63333333	44.01666667	Glacial desert-steppe			Steppe	1522	12.625	3.47083	28.05	-20.55	619	21	-12.5
Aligol	126Ali13	13000	Tsalka	Mountain steppe	Connor and Sagona, in press; Connor and Kvavadze 2008	41.63333333	44.01666667	Glacial desert-steppe			Steppe	1522	12.625	4.33333	28.55	-18.55	598	21.45	-10.8833
Aligol	126Ali14	14000	Tsalka	Mountain steppe	Connor and Sagona, in press; Connor and Kvavadze 2008	41.63333333	44.01666667	Glacial desert-steppe			Steppe	1522	12.625	2.49583	26.45	-22.65	606	19.6333	-13.4833
		0			Elev > 2500m but below glaciers	41.60857074	47.00045858				Tundra	2905	183.25	-0.329167	15.65	-15.35	923	10.5833	-10.25
		0			Elev > 2500m but below glaciers	41.60471153	47.58637064				Tundra	2702	164.375	0.270833	16.45	-14.75	673	11.3833	-9.8
Sakhare	132Sak	0	E Georgia	Steppe	Connor, unpubl.; Connor and Kvavadze 2008	41.58333333	45.31666667	Steppe			Steppe	856	27.25	11.2	27.75	-5.35	713	22.4333	-0.0833333
Kumisi	131Kum	0	Tbilisi	Steppe	Connor, unpubl.; Connor and Kvavadze 2008	41.58333333	44.83333333	Steppe			Steppe	470	5	12.675	29.45	-4.25	503	24.0667	1.05
Kumisi 2	22Kum	0	E Georgia	Steppe	Connor et al., 2004; Connor and Kvavadze 2008	41.58333333	44.83333333	Mixed forest unit			5-25% AP	470	5	12.675	29.45	-4.25	503	24.0667	1.05
Kumisi	131Kum01	1000	Tbilisi	Steppe	Connor, unpubl.; Connor and Kvavadze 2008	41.58333333	44.83333333	Steppe			Steppe	470	5	11.65	29.25	-5.65	661	23.3667	-0.333333
Sakhare	132Sak01	1000	E Georgia	Steppe	Connor, unpubl.; Connor and Kvavadze 2008	41.58333333	45.31666667	Steppe			Steppe	856	27.25	10.1708	27.65	-6.65	931	21.6667	-1.38333
Cherepanovis 1	29Cher	0	Tsalka	Oak forest	Connor et al., 2004; Connor and Kvavadze 2008	41.56666667	44.36666667	Oak-xerophyte			25-50% AP	1443	61	7.53333	23.65	-8.55	696	18.5167	-3.43333
Cherepanovis 2	30Cher	0	Tsalka	Oak forest	Connor et al., 2004; Connor and Kvavadze 2008	41.56666667	44.36666667	Mountain grassland			Steppe	1443	61	7.53333	23.65	-8.55	696	18.5167	-3.43333
Trialetis Tba 4	35Tri	0	Tsalka	Oak treeline	Connor et al., 2004; Connor and Kvavadze 2008	41.53333333	44.11666667	Oak-xerophyte			5-25% AP	1552	75.875	7.35	23.65	-8.85	576	18.5	-3.78333
Trialetis Tba 2	33Tri	0	Tsalka	Oak treeline	Connor et al., 2004; Connor and Kvavadze 2008	41.53333333	44.11666667	Mountain grassland			Steppe	1552	75.875	7.35	23.65	-8.85	576	18.5	-3.78333
		0			Elev > 2500m but below glaciers	41.52570502	47.26557354				Tundra	3541	153.25	-3.40833	12.45	-17.85	765	7.33333	-12.7833
		0			BIOME 6000 v4.2	41.51	58.68		desert	desert	Desert	61	1	14.3417	37.65	-6.45	107	29.9833	-1.45
		0			Elev > 2500m but below glaciers	41.50959855	47.18989689				Tundra	3298	108	-2.46667	13.35	-17.05	809	8.26667	-11.9333
		0			BIOME 6000 v4.2	41.5	58		desert	desert	Desert	58	0.875	14.5	37.95	-6.45	118	30.3333	-1.38333
		0			BIOME 6000 v4.2	41.5	57.5		desert	desert	Desert	21	1	14.725	38.25	-6.25	123	30.65	-1.2
		0			BIOME 6000 v4.2	41.5	58.75		grassland and dry shrubland	steppe	Steppe	89	8.5	14.2458	37.45	-6.45	109	29.8167	-1.46667
		0			Elev > 2500m but below glaciers	41.50011467	47.21755618				Tundra	3398	127.5	-2.69167	13.15	-17.15	783	8.05	-12.1167
Nearest land point from 22-GC3		0			Shumilovskikh et al. 2012	41.480366	35.748077				5-25% AP	248	46	13.3792	27.15	0.35	608	23.4	4.08333
Nearest land point from 22-GC3		1000			Shumilovskikh et al. 2012	41.480366	35.748077				25-50% AP	248	46	12.9292	27.15	-0.25	740	23.1167	3.5
Nearest land point from 22-GC3		2000			Shumilovskikh et al. 2012	41.480366	35.748077				25-50% AP	248	46	12.8125	27.25	-1.15	731	23.2833	3.36667
Nearest land point from 22-GC3		3000			Shumilovskikh et al. 2012	41.480366	35.748077				25-50% AP	248	46	13.0042	27.85	-0.25	776	23.85	3.85
Nearest land point from 22-GC3		4000			Shumilovskikh et al. 2012	41.480366	35.748077				25-50% AP	248	46	12.8083	28.55	-0.45	784	24.05	3.25
Nearest land point from 22-GC3		5000			Shumilovskikh et al. 2012	41.480366	35.748077				25-50% AP	248	46	12.8292	29.25	-0.45	745	24.8333	3.26667
Nearest land point from 22-GC3		6000			Shumilovskikh et al. 2012	41.480366	35.748077				25-50% AP	248	46	12.7917	30.15	-0.85	804	25.4167	2.91667
Nearest land point from 22-GC3		7000			Shumilovskikh et al. 2012	41.480366	35.748077				5-25% AP	248	46	13.1375	31.45	-0.55	695	26.6167	2.55
Nearest land point from 22-GC3		8000			Shumilovskikh et al. 2012	41.480366	35.748077				25-50% AP	248	46	13.125	32.65	-2.05	706	27.7333	1.13333
Nearest land point from 22-GC3		9000			Shumilovskikh et al. 2012	41.480366	35.748077				25-50% AP	248	46	12.9167	33.05	-2.75	716	27.5833	0.933333
Nearest land point from 22-GC3		10000			Shumilovskikh et al. 2012	41.480366	35.748077				5-25% AP	248	46	12.8833	33.85	-3.15	690	27.5667	0.55
Nearest land point from 22-GC3		11000			Shumilovskikh et al. 2012	41.480366	35.748077				Steppe	248	46	12.525	34.25	-4.55	684	27.7	-0.816667
Nearest land point from 22-GC3		12000			Shumilovskikh et al. 2012	41.480366	35.748077				Steppe	248	46	11.75	34.05	-6.55	693	26.9333	-2.58333
Nearest land point from 22-GC3		13000			Shumilovskikh et al. 2012	41.480366	35.748077				Steppe	248	46	12.1875	33.45	-5.15	681	26.8333	-0.9
Nearest land point from 22-GC3		14000			Shumilovskikh et al. 2012	41.480366	35.748077				Steppe	248	46	10.7792	32.25	-7.85	740	25.3333	-3.16667
Nearest land point from Paravani Lake		0			Messager et al. 2013	41.438822	43.764939				Steppe	2096	54.875	3.83333	19.75	-11.85	695	14.7167	-6.85
Nearest land point from Paravani Lake		1000			Messager et al. 2013	41.438822	43.764939				Steppe	2096	54.875	2.77083	19.65	-13.55	897	13.8667	-8.21667
Nearest land point from Paravani Lake		2000			Messager et al. 2013	41.438822	43.764939				Steppe	2096	54.875	3	20.25	-13.35	835	14.5	-8.08333
Nearest land point from Paravani Lake		3000			Messager et al. 2013	41.438822	43.764939				50-75% AP	2096	54.875	3.19583	20.75	-13.45	953	15.1667	-7.96667
Nearest land point from Paravani Lake		4000			Messager et al. 2013	41.438822	43.764939				50-75% AP	2096	54.875	2.66667	21.45	-14.25	952	15.35	-8.76667
Nearest land point from Paravani Lake		5000			Messager et al. 2013	41.438822	43.764939				50-75% AP	2096	54.875	2.54583	22.25	-14.65	980	16.15	-9.18333
Nearest land point from Paravani Lake		6000			Messager et al. 2013	41.438822	43.764939				50-75% AP	2096	54.875	2.48333	23.15	-14.25	1024	16.8	-9.3
Nearest land point from Paravani Lake		7000			Messager et al. 2013	41.438822	43.764939				50-75% AP	2096	54.875	2.47083	24.25	-16.05	912	17.6833	-10.3833
Nearest land point from Paravani Lake		8000			Messager et al. 2013	41.438822	43.764939				50-75% AP	2096	54.875	1.90417	24.25	-18.15	920	18.0667	-11.9667
Nearest land point from Paravani Lake		9000			Messager et al. 2013	41.438822	43.764939				Steppe	2096	54.875	1.96667	25.35	-18.15	922	18.5333	-11.9
Nearest land point from Paravani Lake		10000			Messager et al. 2013	41.438822	43.764939				Steppe	2096	54.875	1.92083	25.65	-18.95	854	18.4833	-12.2667
Nearest land point from Paravani Lake		11000			Messager et al. 2013	41.438822	43.764939				Steppe	2096	54.875	1.575	25.95	-20.25	765	18.3667	-13.4
Nearest land point from Paravani Lake		12000			Messager et al. 2013	41.438822	43.764939				Steppe	2096	54.875	0.5	24.75	-23.45	724	17.6667	-15.2167
		0			Elev > 2500m but below glaciers	41.41724063	47.25416526				Tundra	2937	172.375	0.658333	16.85	-14.45	833	11.7	-9.35
Baidos Kalo	162BK	0	E Georgia	Steppe	Kvavadze and Stuchlik, 1993; Connor and Kvavadze 2008	41.36666667	45.65	Steppe			Steppe	555	12.5	12.5083	29.25	-4.25	614	23.9	1.05
		0			BIOME 6000 v4.2	41.34	57.85		desert	desert	Desert	52	1.25	14.7542	38.15	-6.15	121	30.5667	-1.06667
		0			BIOME 6000 v4.2	41.34	57.34		desert	desert	Desert	50	0.25	14.7542	38.25	-6.15	127	30.6167	-1.06667
Avchalagol 1	43Avch	0	Javakheti	Mountain steppe	Connor et al., 2004; Connor and Kvavadze 2008	41.33333333	43.7	Mountain grassland			Steppe	2097	60	3.75	19.85	-12.15	676	14.7167	-7.01667
Khachal east lake	86Kha	0	Tsalka	Mountain steppe	Connor, unpubl.; Connor and Kvavadze 2008	41.31666667	43.93333333	Mountain grassland			Steppe	2630	8.75	1.22917	16.75	-14.05	883	11.7167	-8.96667
		0			Elev > 2500m but below glaciers	41.3136613	47.58964146				Tundra	2514	290.25	1.84167	18.45	-13.45	683	13.0667	-8.31667
		0			Elev > 2500m but below glaciers	41.30908226	47.42799499				Tundra	2993	232.5	-1.25	14.75	-15.85	748	9.58333	-10.75
Kartsakhi	113Ka	0	Javakheti	Mountain steppe	Margalitadze and Ramishvili, 1972; Connor and Kvavadze 2008	41.25	43.3	Conifer forest unit			Steppe	1842	17.5	5.225	21.55	-11.05	593	16.4333	-5.83333
Kartsakhi	113Ka01	1000	Javakheti	Mountain steppe	Margalitadze and Ramishvili, 1972; Connor and Kvavadze 2008	41.25	43.3	Conifer forest unit			25-50% AP	1842	17.5	4.16667	21.35	-12.65	788	15.6	-7.26667
Kartsakhi	113Ka02	2000	Javakheti	Mountain steppe	Margalitadze and Ramishvili, 1972; Connor and Kvavadze 2008	41.25	43.3	Mixed forest unit			25-50% AP	1842	17.5	4.39583	21.95	-12.65	720	16.2167	-7.13333
Kartsakhi	113Ka03	3000	Javakheti	Mountain steppe	Margalitadze and Ramishvili, 1972; Connor and Kvavadze 2008	41.25	43.3	Subalpine unit			50-75% AP	1842	17.5	4.54583	22.45	-12.45	838	16.8	-6.78333
Kartsakhi	113Ka04	4000	Javakheti	Mountain steppe	Margalitadze and Ramishvili, 1972; Connor and Kvavadze 2008	41.25	43.3	Conifer forest unit			50-75% AP	1842	17.5	4.04583	23.15	-13.35	847	16.95	-7.65
Kartsakhi	113Ka05	5000	Javakheti	Mountain steppe	Margalitadze and Ramishvili, 1972; Connor and Kvavadze 2008	41.25	43.3	Subalpine unit			50-75% AP	1842	17.5	3.95417	23.95	-13.55	861	17.8333	-8.03333
Kartsakhi	113Ka06	6000	Javakheti	Mountain steppe	Margalitadze and Ramishvili, 1972; Connor and Kvavadze 2008	41.25	43.3	Subalpine unit			50-75% AP	1842	17.5	3.84167	24.75	-13.35	894	18.3833	-8.2
Kartsakhi	113Ka07	7000	Javakheti	Mountain steppe	Margalitadze and Ramishvili, 1972; Connor and Kvavadze 2008	41.25	43.3	Subalpine unit			25-50% AP	1842	17.5	3.8625	25.95	-15.15	815	19.4167	-9.36667
Kartsakhi	113Ka08	8000	Javakheti	Mountain steppe	Margalitadze and Ramishvili, 1972; Connor and Kvavadze 2008	41.25	43.3	Subalpine unit			25-50% AP	1842	17.5	3.2875	25.95	-17.15	801	19.75	-10.9
		0				41.21517534	47.86735097				Glacier	4205	233.25	-6.22917	9.65	-19.45	657	4.18333	-14.65
		0			BIOME 6000 v4.2	41.17	24.3		grassland and dry shrubland	steppe	5-25% AP	292	93.125	13.2458	28.65	-0.75	599	23.9333	3.35
		0			BIOME 6000 v4.2	41.16	24.31		warm-temperate forest	warm-temperate evergreen broadleaf and mixed forest	5-25% AP	196	59.125	13.7833	29.25	-0.35	579	24.55	3.8
		5000			BIOME 6000 v4.2	41.16	24.33		temperate forest	temperate deciduous broadleaf forest	5-25% AP	185	65	13.1333	29.55	-1.35	675	24.7167	2.86667
		0			BIOME 6000 v4.2	41.16	24.33		temperate forest	temperate deciduous broadleaf forest	5-25% AP	185	65	13.8125	29.25	-0.25	575	24.6167	3.85
		0			BIOME 6000 v4.2	41.05	43.6		boreal forest	cold evergreen needleleaf forest	Steppe	2027	8.125	4.47083	20.95	-11.95	510	15.6333	-6.58333
		0			Elev > 2500m but below glaciers	41.00761413	48.45265704				Tundra	2530	138.625	1.59167	17.75	-12.45	638	12.65	-7.88333
		0			BIOME 6000 v4.2	40.9	22.63		grassland and dry shrubland	steppe	Steppe	56	20.25	15.3417	32.25	0.35	493	26.3333	4.83333
		0			BIOME 6000 v4.2	40.89	22.63		warm-temperate forest	warm-temperate evergreen broadleaf and mixed forest	5-25% AP	34	11.75	15.4625	32.35	0.55	494	26.4667	4.96667
		0			BIOME 6000 v4.2	40.82	21.78		temperate forest	temperate deciduous broadleaf forest	5-25% AP	751	179	11.1167	27.55	-3.15	564	21.5167	1.23333
		0			BIOME 6000 v4.2	40.81	21.93		warm-temperate forest	warm-temperate evergreen broadleaf and mixed forest	5-25% AP	480	6.875	12.7375	29.45	-1.75	489	23.4167	2.63333
		0			BIOME 6000 v4.2	40.81	21.97		warm-temperate forest	warm-temperate evergreen broadleaf and mixed forest	5-25% AP	530	60.125	12.5208	29.15	-1.95	495	23.1667	2.43333
		5000			BIOME 6000 v4.2	40.81	21.95		temperate forest	temperate deciduous broadleaf forest	5-25% AP	480	50	11.5458	28.55	-3.35	569	22.7167	1.3
		0			BIOME 6000 v4.2	40.81	21.95		temperate forest	temperate deciduous broadleaf forest	5-25% AP	480	50	12.3542	28.95	-2.15	496	22.9667	2.3
		0			BIOME 6000 v4.2	40.8	21.73		temperate forest	temperate deciduous broadleaf forest	25-50% AP	883	83.5	10.1875	26.45	-3.95	706	20.4167	0.416667
		0			BIOME 6000 v4.2	40.79	21.23		warm-temperate forest	warm-temperate evergreen broadleaf and mixed forest	50-75% AP	1394	158.125	8.55833	24.45	-5.15	883	18.4167	-0.8
		0			BIOME 6000 v4.2	40.78	21.27		temperate forest	temperate deciduous broadleaf forest	50-75% AP	1661	95.875	7.60417	23.35	-5.95	888	17.3167	-1.66667
		0			BIOME 6000 v4.2	40.78	21.9		warm-temperate forest	warm-temperate evergreen broadleaf and mixed forest	5-25% AP	571	76.5	12.2917	28.95	-2.15	560	22.9167	2.23333
		0			BIOME 6000 v4.2	40.78	21.93		warm-temperate forest	warm-temperate evergreen broadleaf and mixed forest	5-25% AP	592	111.75	12.1542	28.75	-2.25	594	22.7167	2.13333
		5000			BIOME 6000 v4.2	40.78	21.27		warm-temperate forest	warm-temperate evergreen broadleaf and mixed forest	50-75% AP	1661	95.875	6.71667	23.25	-7.35	1015	17.4	-2.83333
		0			BIOME 6000 v4.2	40.78	21.21		warm-temperate forest	warm-temperate evergreen broadleaf and mixed forest	25-50% AP	1208	112	9.12917	25.15	-4.65	846	19.1167	-0.266667
		0			BIOME 6000 v4.2	40.77	21.21		temperate forest	temperate deciduous broadleaf forest	25-50% AP	1097	124	9.43333	25.45	-4.35	819	19.45	0
		0			BIOME 6000 v4.2	40.77	22.48		warm-temperate forest	warm-temperate evergreen broadleaf and mixed forest	5-25% AP	37	15	15.4375	32.35	0.55	517	26.4167	5
		0			BIOME 6000 v4.2	40.77	22.4		warm-temperate forest	warm-temperate evergreen broadleaf and mixed forest	5-25% AP	5	4	15.4708	32.45	0.55	501	26.5167	5.03333
		0			BIOME 6000 v4.2	40.75	45		temperate forest	temperate deciduous broadleaf forest	5-25% AP	1482	114.625	8.38333	25.55	-8.95	438	19.8833	-3.21667
		0			BIOME 6000 v4.2	40.75	22.54		warm-temperate forest	warm-temperate evergreen broadleaf and mixed forest	5-25% AP	21	16.875	15.5083	32.35	0.65	525	26.4667	5.08333
		0			BIOME 6000 v4.2	40.73	22.65		warm-temperate forest	warm-temperate evergreen broadleaf and mixed forest	5-25% AP	9	1.125	15.7042	32.45	0.95	510	26.6333	5.31667
		0			BIOME 6000 v4.2	40.73	21.19		warm-temperate forest	warm-temperate evergreen broadleaf and mixed forest	25-50% AP	960	77.5	10	26.15	-3.75	747	20.1167	0.566667
		0			BIOME 6000 v4.2	40.69	22.34		grassland and dry shrubland	steppe	Steppe	2	0.75	15.4625	32.45	0.65	492	26.4667	5.08333
		0			BIOME 6000 v4.2	40.67	22.25		warm-temperate forest	warm-temperate evergreen broadleaf and mixed forest	5-25% AP	6	0.875	15.325	32.35	0.55	475	26.3667	4.98333
		0			BIOME 6000 v4.2	40.66	21.55		warm-temperate forest	warm-temperate evergreen broadleaf and mixed forest	5-25% AP	636	40.375	11.8	28.25	-2.35	532	22.2167	2.05
		0			BIOME 6000 v4.2	40.66	21.18		warm-temperate forest	warm-temperate evergreen broadleaf and mixed forest	25-50% AP	847	134.5	10.6333	26.85	-3.15	685	20.8167	1.2
		0			BIOME 6000 v4.2	40.65	21.18		warm-temperate forest	warm-temperate evergreen broadleaf and mixed forest	25-50% AP	912	106.375	10.6208	26.85	-3.15	691	20.8167	1.18333
		0			BIOME 6000 v4.2	40.63	22.1		warm-temperate forest	warm-temperate evergreen broadleaf and mixed forest	5-25% AP	141	23.25	14.5042	31.45	-0.15	455	25.4167	4.28333
		0			BIOME 6000 v4.2	40.62	22.07		warm-temperate forest	warm-temperate evergreen broadleaf and mixed forest	5-25% AP	429	64.875	13.325	30.05	-1.15	477	24.0333	3.25
		0			BIOME 6000 v4.2	40.62	22.15		warm-temperate forest	warm-temperate evergreen broadleaf and mixed forest	5-25% AP	64	6.375	14.9542	31.95	0.25	454	25.9667	4.68333
		0			BIOME 6000 v4.2	40.62	22.2		warm-temperate forest	warm-temperate evergreen broadleaf and mixed forest	5-25% AP	29	4.375	15.1625	32.15	0.45	460	26.1667	4.88333
		0			BIOME 6000 v4.2	40.61	22.06		warm-temperate forest	warm-temperate evergreen broadleaf and mixed forest	5-25% AP	511	97.625	12.9542	29.65	-1.55	493	23.6167	2.88333
Abant Lake		0			Roberts et al. 2011	40.605895	31.273114				25-50% AP	1332	115.375	8.17917	23.45	-5.15	856	18.0333	-1
Abant Lake		1000			Roberts et al. 2011	40.605895	31.273114				50-75% AP	1332	115.375	7.525	22.95	-6.25	1100	17.35	-1.75
Abant Lake		2000			Roberts et al. 2011	40.605895	31.273114				50-75% AP	1332	115.375	7.3125	23.05	-6.75	1095	17.35	-1.95
Abant Lake		3000			Roberts et al. 2011	40.605895	31.273114				Steppe	1332	115.375	7.57083	23.85	-6.25	1094	18.15	-1.75
Abant Lake		4000			Roberts et al. 2011	40.605895	31.273114				50-75% AP	1332	115.375	7.24167	23.85	-6.35	1118	18	-2.1
Abant Lake		5000			Roberts et al. 2011	40.605895	31.273114				50-75% AP	1332	115.375	7.225	24.45	-6.35	1069	18.6333	-2.21667
Abant Lake		6000			Roberts et al. 2011	40.605895	31.273114				50-75% AP	1332	115.375	7.15	25.15	-6.85	1166	19.0333	-2.56667
Abant Lake		7000			Roberts et al. 2011	40.605895	31.273114				50-75% AP	1332	115.375	7.54583	26.25	-6.15	952	20.1167	-2.38333
Abant Lake		8000			Roberts et al. 2011	40.605895	31.273114				50-75% AP	1332	115.375	7.41667	26.75	-7.05	949	20.7833	-3.31667
Abant Lake		9000			Roberts et al. 2011	40.605895	31.273114				50-75% AP	1332	115.375	7.24167	27.15	-7.75	974	20.65	-3.65
		0			BIOME 6000 v4.2	40.61	21.58		grassland and dry shrubland	steppe	5-25% AP	592	0.5	12.1458	28.65	-2.05	483	22.65	2.35
		0			BIOME 6000 v4.2	40.6	22.05		warm-temperate forest	warm-temperate evergreen broadleaf and mixed forest	5-25% AP	772	122.5	12.175	28.75	-2.25	528	22.6833	2.18333
		0			BIOME 6000 v4.2	40.59	22.04		warm-temperate forest	warm-temperate evergreen broadleaf and mixed forest	25-50% AP	1098	235.375	9.55833	25.65	-4.45	670	19.5667	-0.116667
		0			BIOME 6000 v4.2	40.6	21.49		warm-temperate forest	warm-temperate evergreen broadleaf and mixed forest	5-25% AP	811	140.625	11.2708	27.65	-2.75	599	21.6167	1.61667
		0			BIOME 6000 v4.2	40.59	21.2		warm-temperate forest	warm-temperate evergreen broadleaf and mixed forest	25-50% AP	866	64.125	10.6458	26.85	-3.15	663	20.8167	1.2
		0			BIOME 6000 v4.2	40.58	22.71		grassland and dry shrubland	steppe	Steppe	2	1.125	15.8583	32.35	1.35	497	26.6833	5.63333
		0			BIOME 6000 v4.2	40.58	22.04		warm-temperate forest	warm-temperate evergreen broadleaf and mixed forest	25-50% AP	1182	101.875	9.525	25.65	-4.55	703	19.55	-0.15
		0			BIOME 6000 v4.2	40.57	22.04		warm-temperate forest	warm-temperate evergreen broadleaf and mixed forest	25-50% AP	1249	94.125	9.40833	25.55	-4.65	732	19.4167	-0.25
		0			BIOME 6000 v4.2	40.57	21.5		warm-temperate forest	warm-temperate evergreen broadleaf and mixed forest	5-25% AP	986	72.375	10.5458	26.85	-3.35	620	20.7333	0.983333
		0			BIOME 6000 v4.2	40.56	22.71		grassland and dry shrubland	steppe	Steppe	1	0.75	15.8708	32.35	1.35	497	26.6833	5.63333
		0			BIOME 6000 v4.2	40.56	22.03		warm-temperate forest	warm-temperate evergreen broadleaf and mixed forest	25-50% AP	1439	52	8.8	24.85	-5.15	792	18.6833	-0.783333
		0			BIOME 6000 v4.2	40.56	22.15		warm-temperate forest	warm-temperate evergreen broadleaf and mixed forest	5-25% AP	400	83.5	13.7875	30.55	-0.75	479	24.5	3.68333
		0			BIOME 6000 v4.2	40.56	22.13		warm-temperate forest	warm-temperate evergreen broadleaf and mixed forest	5-25% AP	446	87.75	13.25	29.95	-1.25	491	23.9	3.18333
		0			BIOME 6000 v4.2	40.56	21.48		warm-temperate forest	warm-temperate evergreen broadleaf and mixed forest	25-50% AP	1151	175.125	9.25833	25.35	-4.55	707	19.2333	-0.183333
		0			BIOME 6000 v4.2	40.56	21.32		warm-temperate forest	warm-temperate evergreen broadleaf and mixed forest	5-25% AP	648	31.375	11.725	28.15	-2.25	573	22.1	2.15
		0			BIOME 6000 v4.2	40.55	22.16		warm-temperate forest	warm-temperate evergreen broadleaf and mixed forest	5-25% AP	354	59.125	13.9375	30.75	-0.65	481	24.7	3.8
		0			BIOME 6000 v4.2	40.55	21.43		warm-temperate forest	warm-temperate evergreen broadleaf and mixed forest	5-25% AP	785	96.625	11.0583	27.35	-2.85	620	21.3167	1.48333
		0			BIOME 6000 v4.2	40.54	22.71		warm-temperate forest	warm-temperate evergreen broadleaf and mixed forest	5-25% AP	1	1	15.8833	32.25	1.45	498	26.6667	5.71667
		0			BIOME 6000 v4.2	40.54	22.2		warm-temperate forest	warm-temperate evergreen broadleaf and mixed forest	5-25% AP	99	24.375	14.9042	31.75	0.25	460	25.7833	4.7
Sevan	127Sev	0	Armenia	Mountain steppe	Saiadian, 1985; Connor and Kvavadze 2008	40.53333333	44.98333333	Mixed forest unit			5-25% AP	1898	3.5	5.525	22.55	-11.55	518	16.8833	-5.75
		0			BIOME 6000 v4.2	40.53	22.7		grassland and dry shrubland	steppe	Steppe	-1	1	15.8917	32.35	1.45	493	26.6833	5.71667
		0			BIOME 6000 v4.2	40.52	22.7		warm-temperate forest	warm-temperate evergreen broadleaf and mixed forest	5-25% AP	-2	1	15.8875	32.25	1.45	491	26.6667	5.71667
		0			BIOME 6000 v4.2	40.51	21.38		warm-temperate forest	warm-temperate evergreen broadleaf and mixed forest	5-25% AP	689	87.5	11.7083	28.15	-2.25	617	22.0667	2.15
		0			BIOME 6000 v4.2	40.5	21.35		temperate forest	temperate deciduous broadleaf forest	5-25% AP	693	178.75	11.7708	28.15	-2.15	588	22.15	2.2
		5000			BIOME 6000 v4.2	40.4905	21.5709		warm-temperate forest	warm-temperate evergreen broadleaf and mixed forest	5-25% AP	767	117.5	10.2875	27.05	-4.05	643	21.1333	0.516667
		0			BIOME 6000 v4.2	40.4905	21.5709		warm-temperate forest	warm-temperate evergreen broadleaf and mixed forest	5-25% AP	767	117.5	11.075	27.45	-2.95	563	21.3667	1.45
		0			BIOME 6000 v4.2	40.48	22.18		warm-temperate forest	warm-temperate evergreen broadleaf and mixed forest	5-25% AP	395	34	13.4833	30.15	-0.95	489	24.1	3.48333
		0			BIOME 6000 v4.2	40.46	22.25		warm-temperate forest	warm-temperate evergreen broadleaf and mixed forest	5-25% AP	446	109.25	13.4792	30.05	-0.95	528	24.05	3.48333
		0			BIOME 6000 v4.2	40.45	22.25		warm-temperate forest	warm-temperate evergreen broadleaf and mixed forest	5-25% AP	690	89.25	12.5542	28.95	-1.75	558	22.95	2.65
		0			BIOME 6000 v4.2	40.43	22.27		warm-temperate forest	warm-temperate evergreen broadleaf and mixed forest	25-50% AP	759	84.125	11.9125	28.15	-2.25	689	22.1667	2.1
		0			BIOME 6000 v4.2	40.44	22.26		warm-temperate forest	warm-temperate evergreen broadleaf and mixed forest	5-25% AP	829	68.625	11.75	28.05	-2.45	642	21.9833	1.95
		0			BIOME 6000 v4.2	40.44	22.15		warm-temperate forest	warm-temperate evergreen broadleaf and mixed forest	5-25% AP	644	98.875	12.375	28.85	-1.85	556	22.8	2.51667
		0			BIOME 6000 v4.2	40.44	21.34		warm-temperate forest	warm-temperate evergreen broadleaf and mixed forest	5-25% AP	703	68.375	11.6333	28.05	-2.25	601	21.9667	2.11667
		0			BIOME 6000 v4.2	40.42	22.29		warm-temperate forest	warm-temperate evergreen broadleaf and mixed forest	25-50% AP	910	44.75	11.5208	27.65	-2.55	734	21.7	1.78333
		0			BIOME 6000 v4.2	40.41	22.13		warm-temperate forest	warm-temperate evergreen broadleaf and mixed forest	25-50% AP	953	121	10.9083	27.15	-3.15	692	21.1	1.18333
		0			BIOME 6000 v4.2	40.38	22.08		warm-temperate forest	warm-temperate evergreen broadleaf and mixed forest	25-50% AP	968	156.75	10.9292	27.15	-3.15	692	21.1	1.25
		0			BIOME 6000 v4.2	40.37	21.97		warm-temperate forest	warm-temperate evergreen broadleaf and mixed forest	5-25% AP	684	18.75	12.0542	28.55	-2.15	568	22.45	2.28333
		0			BIOME 6000 v4.2	40.37	21.87		warm-temperate forest	warm-temperate evergreen broadleaf and mixed forest	5-25% AP	651	3.25	12.1417	28.65	-2.05	547	22.5833	2.38333
		0			BIOME 6000 v4.2	40.37	21.42		warm-temperate forest	warm-temperate evergreen broadleaf and mixed forest	5-25% AP	676	71.625	11.7917	28.25	-2.15	607	22.1667	2.25
		0			BIOME 6000 v4.2	40.29	21.71		warm-temperate forest	warm-temperate evergreen broadleaf and mixed forest	5-25% AP	776	66.75	11.75	28.25	-2.25	550	22.0833	2.13333
		0			BIOME 6000 v4.2	40.29	21.5		warm-temperate forest	warm-temperate evergreen broadleaf and mixed forest	5-25% AP	653	43.375	11.9375	28.45	-1.95	643	22.2833	2.43333
		0			BIOME 6000 v4.2	40.25	21.44		warm-temperate forest	warm-temperate evergreen broadleaf and mixed forest	5-25% AP	608	51	12.15	28.65	-1.75	558	22.5167	2.65
		0			BIOME 6000 v4.2	40.17	56.5		desert	desert	Desert	179	7.875	15.7	38.25	-4.45	140	30.75	0.783333
		0			BIOME 6000 v4.2	40.14	21.47		warm-temperate forest	warm-temperate evergreen broadleaf and mixed forest	5-25% AP	601	19.75	12.3458	28.85	-1.45	577	22.6833	2.9
Bathing Chamois	107BC	0	NW Caucasus	Alpine (above birch-conifer treeline)	Kvavadze and Efremov, 1994; Connor and Kvavadze 2008	43.63333333	40.53333333	Subalpine unit			>75% AP	2374	208.5	1.4625	14.55	-10.45	1805	10.9333	-7.23333
		0			BIOME 6000 v4.2	40.08	22.5		warm-temperate forest	warm-temperate evergreen broadleaf and mixed forest	5-25% AP	355	76.125	14.1042	29.95	0.35	487	24.4	4.48333
		0			BIOME 6000 v4.2	40.01	21.5		warm-temperate forest	warm-temperate evergreen broadleaf and mixed forest	25-50% AP	672	39.875	12.1833	28.65	-1.55	683	22.4333	2.83333
		0			BIOME 6000 v4.2	40	53		desert	desert	Desert	-29	3.25	16.3292	32.05	2.35	134	29.05	5.08333
		0			BIOME 6000 v4.2	40	55		desert	desert	Desert	183	6.875	15.7917	37.95	-3.65	150	30.4333	1.55
Pasinler SH1	135Pas	0	E Turkey	Mountain steppe	Connor, unpubl.; Connor and Kvavadze 2008	39.98333333	41.7	Mountain grassland			Steppe	1688	40.125	7.1125	25.15	-10.75	376	19.6167	-4.98333
		0			BIOME 6000 v4.2	39.95	21.5		warm-temperate forest	warm-temperate evergreen broadleaf and mixed forest	25-50% AP	686	26.125	11.9458	28.35	-1.65	752	22.1333	2.66667
		0			BIOME 6000 v4.2	39.92	21.53		warm-temperate forest	warm-temperate evergreen broadleaf and mixed forest	25-50% AP	729	34.375	11.9208	28.35	-1.65	693	22.1	2.66667
		0			BIOME 6000 v4.2	39.87	21.56		warm-temperate forest	warm-temperate evergreen broadleaf and mixed forest	5-25% AP	605	27.125	12.575	29.05	-1.05	621	22.8333	3.26667
		0			BIOME 6000 v4.2	39.85	56		grassland and dry shrubland	steppe	Steppe	41	0.625	16.825	39.15	-3.25	141	31.65	2.08333
		0			BIOME 6000 v4.2	39.79	21.29		temperate forest	temperate deciduous broadleaf forest	25-50% AP	1104	147.875	10.35	26.35	-2.75	876	20.1833	1.45
		0			BIOME 6000 v4.2	39.78	21.22		warm-temperate forest	warm-temperate evergreen broadleaf and mixed forest	50-75% AP	1606	103.875	8.04583	23.65	-4.85	1128	17.5333	-0.666667
		0			BIOME 6000 v4.2	39.78	21.32		warm-temperate forest	warm-temperate evergreen broadleaf and mixed forest	25-50% AP	736	105.75	12.0542	28.35	-1.25	743	22.1667	3.01667
		0			BIOME 6000 v4.2	39.77	21.16		warm-temperate forest	warm-temperate evergreen broadleaf and mixed forest	50-75% AP	1490	110.5	8.85417	24.55	-4.05	1102	18.4333	0.15
		0			BIOME 6000 v4.2	39.77	21.44		warm-temperate forest	warm-temperate evergreen broadleaf and mixed forest	25-50% AP	628	149.25	12.475	28.85	-0.95	715	22.6667	3.33333
		0			BIOME 6000 v4.2	39.76	21.47		warm-temperate forest	warm-temperate evergreen broadleaf and mixed forest	25-50% AP	669	172.875	12.0167	28.35	-1.45	699	22.1333	2.88333
		0			BIOME 6000 v4.2	39.76	20.73		grassland and dry shrubland	steppe	50-75% AP	461	3	13.3458	28.55	0.85	986	23.1667	4.8
		0			BIOME 6000 v4.2	39.75	21.13		warm-temperate forest	warm-temperate evergreen broadleaf and mixed forest	25-50% AP	735	130.25	11.6042	27.55	-1.45	918	21.5667	2.78333
		0			BIOME 6000 v4.2	39.74	21.16		warm-temperate forest	warm-temperate evergreen broadleaf and mixed forest	50-75% AP	1134	267.875	9.2625	24.95	-3.55	1077	18.8833	0.583333
		0			BIOME 6000 v4.2	39.73	21.55		temperate forest	temperate deciduous broadleaf forest	5-25% AP	257	17.25	14.1208	30.75	0.55	594	24.5667	4.83333
		0			BIOME 6000 v4.2	39.73	21.19		warm-temperate forest	warm-temperate evergreen broadleaf and mixed forest	50-75% AP	1273	196.875	9.62917	25.35	-3.25	1153	19.3167	0.9
		0			BIOME 6000 v4.2	39.72	21.21		temperate forest	temperate deciduous broadleaf forest	50-75% AP	1489	198.5	8.8125	24.45	-4.05	1212	18.35	0.133333
		0			BIOME 6000 v4.2	39.71	20.76		warm-temperate forest	warm-temperate evergreen broadleaf and mixed forest	50-75% AP	610	54.375	12.5583	27.65	0.15	1089	22.2667	4.08333
		0			BIOME 6000 v4.2	39.71	21.22		warm-temperate forest	warm-temperate evergreen broadleaf and mixed forest	50-75% AP	1688	142.125	8	23.55	-4.75	1192	17.45	-0.633333
		0			BIOME 6000 v4.2	39.72	21.22		warm-temperate forest	warm-temperate evergreen broadleaf and mixed forest	50-75% AP	1380	152.5	8.65833	24.35	-4.15	1215	18.2	-0.0166667
		0			BIOME 6000 v4.2	39.72	21.19		warm-temperate forest	warm-temperate evergreen broadleaf and mixed forest	50-75% AP	1495	173.375	8.65	24.25	-4.15	1200	18.15	-7.95E-08
		0			BIOME 6000 v4.2	39.72	21.04		warm-temperate forest	warm-temperate evergreen broadleaf and mixed forest	25-50% AP	559	106.625	12.5792	28.45	-0.35	928	22.5833	3.8
		0			BIOME 6000 v4.2	39.71	20.61		warm-temperate forest	warm-temperate evergreen broadleaf and mixed forest	25-50% AP	185	60.875	14.8292	29.75	2.65	878	24.6833	6.38333
		0			BIOME 6000 v4.2	39.71	21.01		warm-temperate forest	warm-temperate evergreen broadleaf and mixed forest	25-50% AP	579	39.5	12.5208	28.35	-0.35	856	22.5333	3.78333
		0			BIOME 6000 v4.2	39.72	20.78		warm-temperate forest	warm-temperate evergreen broadleaf and mixed forest	50-75% AP	513	70	13.0417	28.25	0.55	1027	22.85	4.5
		5000			BIOME 6000 v4.2	39.71	20.76		temperate forest	temperate deciduous broadleaf forest	50-75% AP	610	54.375	11.9292	27.35	-0.65	1250	22	3.36667
		0			BIOME 6000 v4.2	39.7	20.66		warm-temperate forest	warm-temperate evergreen broadleaf and mixed forest	50-75% AP	457	40.625	13.9	28.85	1.65	1082	23.65	5.45
		0			BIOME 6000 v4.2	39.69	20.78		warm-temperate forest	warm-temperate evergreen broadleaf and mixed forest	50-75% AP	603	82.625	12.7417	27.85	0.35	1092	22.4667	4.23333
		0			BIOME 6000 v4.2	39.69	20.98		warm-temperate forest	warm-temperate evergreen broadleaf and mixed forest	25-50% AP	629	75.625	12.3833	28.05	-0.35	945	22.2833	3.71667
		0			BIOME 6000 v4.2	39.67	20.97		warm-temperate forest	warm-temperate evergreen broadleaf and mixed forest	50-75% AP	929	81.625	11.2042	26.65	-1.45	1069	20.9333	2.61667
		0			BIOME 6000 v4.2	39.66	20.59		warm-temperate forest	warm-temperate evergreen broadleaf and mixed forest	25-50% AP	277	38.875	14.6167	29.25	2.55	930	24.3167	6.23333
Ioannina Lake		0			Roberts et al. 2011	39.648054	20.910461				25-50% AP	473	2.5	13.2583	28.75	0.65	859	23.1667	4.63333
Ioannina Lake		1000			Roberts et al. 2011	39.648054	20.910461				Steppe	473	2.5	12.8542	27.85	0.25	974	22.5333	4.2
Ioannina Lake		2000			Roberts et al. 2011	39.648054	20.910461				Steppe	473	2.5	12.5625	27.75	-0.05	995	22.2833	4
Ioannina Lake		3000			Roberts et al. 2011	39.648054	20.910461				50-75% AP	473	2.5	12.8625	27.85	0.15	1030	22.4833	4.26667
Ioannina Lake		4000			Roberts et al. 2011	39.648054	20.910461				Steppe	473	2.5	12.6375	27.95	-0.15	1006	22.55	3.91667
Ioannina Lake		5000			Roberts et al. 2011	39.648054	20.910461				50-75% AP	473	2.5	12.6583	28.35	-0.15	991	22.8333	3.96667
Ioannina Lake		6000			Roberts et al. 2011	39.648054	20.910461				50-75% AP	473	2.5	12.5583	28.55	-0.25	1037	22.9167	3.73333
Ioannina Lake		7000			Roberts et al. 2011	39.648054	20.910461				25-50% AP	473	2.5	12.3875	28.85	-0.45	935	23.0833	3.53333
Ioannina Lake		8000			Roberts et al. 2011	39.648054	20.910461				25-50% AP	473	2.5	12.2125	29.25	-0.75	908	23.4667	3.18333
Ioannina Lake		9000			Roberts et al. 2011	39.648054	20.910461				25-50% AP	473	2.5	12.0375	29.15	-1.05	919	23.2833	2.96667
		0			BIOME 6000 v4.2	39.62	20.53		warm-temperate forest	warm-temperate evergreen broadleaf and mixed forest	50-75% AP	321	108.875	14.6583	28.95	2.85	1039	24.25	6.36667
		0			BIOME 6000 v4.2	39.6	20.52		warm-temperate forest	warm-temperate evergreen broadleaf and mixed forest	50-75% AP	767	103.125	12.9958	27.05	1.35	1233	22.3333	4.85
		0			BIOME 6000 v4.2	39.58	20.5		warm-temperate forest	warm-temperate evergreen broadleaf and mixed forest	>75% AP	967	72.625	11.7875	25.55	0.35	1389	20.8833	3.73333
		0			BIOME 6000 v4.2	39.55	20.47		warm-temperate forest	warm-temperate evergreen broadleaf and mixed forest	50-75% AP	328	115.875	14.6375	28.55	3.15	1198	24.0167	6.51667
		5000			BIOME 6000 v4.2	39.55	21.53		temperate forest	temperate deciduous broadleaf forest	50-75% AP	1578	203.75	8.17083	24.75	-5.25	1188	18.65	-0.8
		0			BIOME 6000 v4.2	39.55	21.53		temperate forest	temperate deciduous broadleaf forest	50-75% AP	1578	203.75	8.99583	24.85	-4.05	1037	18.5333	0.2
		0			BIOME 6000 v4.2	39.54	20.45		warm-temperate forest	warm-temperate evergreen broadleaf and mixed forest	50-75% AP	58	69.125	15.5708	29.45	4.15	1061	25.05	7.41667
		0			BIOME 6000 v4.2	39.53	21.51		temperate forest	temperate deciduous broadleaf forest	50-75% AP	1205	90	10.25	26.25	-2.85	991	20	1.4
		0			BIOME 6000 v4.2	39.53	20.32		warm-temperate forest	warm-temperate evergreen broadleaf and mixed forest	50-75% AP	347	72.125	14.875	28.05	3.85	1256	24.0167	6.9
		0			BIOME 6000 v4.2	39.52	20.4		warm-temperate forest	warm-temperate evergreen broadleaf and mixed forest	25-50% AP	29	75.875	16.0792	29.75	4.75	973	25.5	7.96667
		0			BIOME 6000 v4.2	39.5	57.2		desert	desert	Desert	60	1.625	17.375	39.35	-2.65	153	31.9667	2.73333
		0			BIOME 6000 v4.2	39.49	20.86		warm-temperate forest	warm-temperate evergreen broadleaf and mixed forest	25-50% AP	445	155.5	13.2	28.25	0.95	931	22.8667	4.78333
		0			BIOME 6000 v4.2	39.47	20.88		warm-temperate forest	warm-temperate evergreen broadleaf and mixed forest	25-50% AP	505	75.875	13.6958	28.75	1.45	934	23.4	5.28333
		5000			BIOME 6000 v4.2	39.45	20.44		warm-temperate forest	warm-temperate evergreen broadleaf and mixed forest	50-75% AP	278	29	14.6583	28.75	3.25	1363	24.3167	6.53333
		0			BIOME 6000 v4.2	39.45	20.44		warm-temperate forest	warm-temperate evergreen broadleaf and mixed forest	50-75% AP	278	29	15.15	28.65	3.95	1206	24.4167	7.1
		0			BIOME 6000 v4.2	39.41	54.33		desert	desert	Desert	-36	3	17.3583	37.75	-1.15	128	31.3333	3.95
		0			BIOME 6000 v4.2	39.25	56		desert	desert	Desert	52	1.75	17.6417	39.15	-2.05	173	31.75	3.46667
		0			BIOME 6000 v4.2	39.22	22.8		warm-temperate forest	warm-temperate evergreen broadleaf and mixed forest	5-25% AP	9	4.375	16.2875	30.55	4.25	448	26.0333	7.63333
		0			BIOME 6000 v4.2	39.05	22.26		grassland and dry shrubland	steppe	5-25% AP	451	1	13.9083	29.85	0.95	546	23.8167	5.03333
		5000			BIOME 6000 v4.2	39.03	22.16		warm-temperate forest	warm-temperate evergreen broadleaf and mixed forest	25-50% AP	702	55	12.1	28.55	-1.15	745	22.5167	3.18333
		0			BIOME 6000 v4.2	39.03	22.16		warm-temperate forest	warm-temperate evergreen broadleaf and mixed forest	5-25% AP	702	55	12.8	28.75	-0.15	646	22.5833	3.96667
Sogutlu	128Sog	0	E Turkey	Mountain steppe	Bottema, 1995; Connor and Kvavadze 2008	38.65	42.08333333	Oak-xerophyte			5-25% AP	1288	12.625	11.6583	32.75	-7.05	582	25.9	-1.56667
Eski Ac?göl		0			Roberts et al. 2011	38.548303	34.544956				5-25% AP	1270	21.75	10.6792	28.95	-4.95	413	22.1333	-0.25
Eski Ac?göl		1000			Roberts et al. 2011	38.548303	34.544956				5-25% AP	1270	21.75	10.1125	28.65	-5.35	489	21.6	-0.833333
Eski Ac?göl		2000			Roberts et al. 2011	38.548303	34.544956				Steppe	1270	21.75	10.0375	28.95	-6.05	468	21.8333	-1.11667
Eski Ac?göl		3000			Roberts et al. 2011	38.548303	34.544956				Steppe	1270	21.75	10.2292	29.65	-5.65	510	22.4	-0.9
Eski Ac?göl		4000			Roberts et al. 2011	38.548303	34.544956				Steppe	1270	21.75	9.975	29.95	-5.95	528	22.4667	-1.25
Eski Ac?göl		5000			Roberts et al. 2011	38.548303	34.544956				5-25% AP	1270	21.75	10.0042	30.75	-5.95	516	23.1667	-1.41667
Eski Ac?göl		6000			Roberts et al. 2011	38.548303	34.544956				Steppe	1270	21.75	9.95	31.65	-6.15	538	23.6833	-1.68333
Eski Ac?göl		7000			Roberts et al. 2011	38.548303	34.544956				Steppe	1270	21.75	10.0875	32.45	-5.95	501	24.4167	-1.75
Eski Ac?göl		8000			Roberts et al. 2011	38.548303	34.544956				5-25% AP	1270	21.75	10.0125	32.95	-6.85	491	25.0667	-2.56667
Eski Ac?göl		9000			Roberts et al. 2011	38.548303	34.544956				Steppe	1270	21.75	9.9	33.15	-7.15	488	25.25	-2.76667
		0			BIOME 6000 v4.2	38.5	54		desert	desert	Desert	-11	4	18.2542	35.75	1.65	151	30.7	6.5
Van Lake		0			Roberts et al. 2011	38.493481	42.281213				Steppe	1683	132.875	9.7875	30.55	-8.35	693	23.6	-2.86667
Van Lake		1000			Roberts et al. 2011	38.493481	42.281213				Steppe	1683	132.875	8.95417	30.25	-9.25	845	22.9667	-4.01667
Van Lake		2000			Roberts et al. 2011	38.493481	42.281213				Steppe	1683	132.875	8.94583	31.15	-9.85	798	23.5	-4.45
Van Lake		3000			Roberts et al. 2011	38.493481	42.281213				Steppe	1683	132.875	9.15417	32.05	-9.15	877	24.3	-4.01667
Van Lake		4000			Roberts et al. 2011	38.493481	42.281213				Steppe	1683	132.875	8.79167	32.85	-10.05	905	24.6667	-4.61667
Van Lake		5000			Roberts et al. 2011	38.493481	42.281213				50-75% AP	1683	132.875	8.6875	33.65	-9.35	932	25.4167	-4.85
Van Lake		6000			Roberts et al. 2011	38.493481	42.281213				50-75% AP	1683	132.875	8.74167	34.55	-10.25	985	26.25	-5.56667
Van Lake		7000			Roberts et al. 2011	38.493481	42.281213				Steppe	1683	132.875	8.5375	35.75	-11.25	946	27.0333	-6.25
Van Lake		8000			Roberts et al. 2011	38.493481	42.281213				Steppe	1683	132.875	7.9625	35.85	-13.85	1019	27.3667	-7.96667
Van Lake		9000			Roberts et al. 2011	38.493481	42.281213				Steppe	1683	132.875	7.99167	36.35	-13.95	1041	27.9333	-8.05
		0			BIOME 6000 v4.2	38.47	39.55		warm-temperate forest	warm-temperate evergreen broadleaf and mixed forest	5-25% AP	1229	43.875	12.3667	33.15	-5.35	605	26.3	-0.366667
		5000			BIOME 6000 v4.2	38.45	23.01		temperate forest	temperate deciduous broadleaf forest	5-25% AP	97	1.125	15.6042	30.15	3.65	518	25.4667	7.08333
		0			BIOME 6000 v4.2	38.45	23.01		temperate forest	temperate deciduous broadleaf forest	5-25% AP	97	1.125	16.1667	30.35	4.45	449	25.6	7.71667
Lake Van	129Van	0	E Turkey	Mountain steppe	Wick et al., 2003; Connor and Kvavadze 2008	38.41666667	42.66666667	Oak-xerophyte			25-50% AP	1846	43.375	8.49583	28.85	-9.35	655	21.95	-3.86667
		0			BIOME 6000 v4.2	38.42	30.8		grassland and dry shrubland	steppe	Steppe	1002	1.25	12.0333	30.25	-2.75	409	23.35	1.85
		0			BIOME 6000 v4.2	38.34	58.68		grassland and dry shrubland	steppe	Steppe	93	1.25	18.3708	39.15	-0.95	178	31.8667	4.71667
		0			BIOME 6000 v4.2	38.34	31.38		warm-temperate forest	warm-temperate evergreen broadleaf and mixed forest	25-50% AP	1474	147.5	9.57083	27.45	-5.25	652	20.6667	-0.55
		0			BIOME 6000 v4.2	38.3	55		desert	desert	Desert	141	8.375	18.275	37.85	-0.05	235	30.9167	5.78333
		0			BIOME 6000 v4.2	38.28	39.75		temperate forest	temperate deciduous broadleaf forest	5-25% AP	1028	72	13.7458	34.95	-4.25	667	27.85	0.833333
		0			BIOME 6000 v4.2	38.2	39.82		temperate forest	temperate deciduous broadleaf forest	5-25% AP	844	38.875	14.6125	36.05	-3.45	638	28.8667	1.6
		0			BIOME 6000 v4.2	38.18	39.72		temperate forest	temperate deciduous broadleaf forest	5-25% AP	879	38.75	14.75	36.25	-3.35	579	29	1.7
		0			BIOME 6000 v4.2	38.18	39.88		temperate forest	temperate deciduous broadleaf forest	5-25% AP	792	9	15.1292	36.75	-3.05	575	29.4833	2.01667
		0			BIOME 6000 v4.2	38.17	41.47		temperate forest	temperate deciduous broadleaf forest	5-25% AP	726	41.125	15.5583	37.65	-3.15	663	30.1167	2.1
		0			BIOME 6000 v4.2	38.13	41.67		grassland and dry shrubland	steppe	Steppe	764	28.625	15.4167	37.55	-3.35	698	29.9333	1.96667
		0			BIOME 6000 v4.2	38.07	40.05		grassland and dry shrubland	steppe	Steppe	734	14.375	15.6167	37.45	-2.65	524	29.9833	2.46667
		0			BIOME 6000 v4.2	37.98	41.85		grassland and dry shrubland	steppe	Steppe	603	17.875	16.5625	38.95	-2.35	572	31.1667	2.91667
		0			BIOME 6000 v4.2	37.95	27.63		grassland and dry shrubland	xerophytic woods/scrub	Steppe	274	66.25	16.8125	32.55	4.05	737	27.1333	7.9
		0			BIOME 6000 v4.2	37.93	28.55		warm-temperate forest	warm-temperate evergreen broadleaf and mixed forest	5-25% AP	206	60.5	16.8667	35.25	2.25	564	28.3333	7.03333
		0			BIOME 6000 v4.2	37.92	27.35		warm-temperate forest	warm-temperate evergreen broadleaf and mixed forest	5-25% AP	136	87.75	17.6	31.85	5.85	753	27.4167	9.06667
		0			BIOME 6000 v4.2	37.91	40.1		grassland and dry shrubland	steppe	Steppe	751	9.125	15.6583	37.55	-2.45	508	29.9167	2.63333
		0			BIOME 6000 v4.2	37.9	30.51		warm-temperate forest	warm-temperate evergreen broadleaf and mixed forest	5-25% AP	934	1.375	12.9583	31.45	-1.95	456	24.5167	2.76667
		0			BIOME 6000 v4.2	37.89	27.74		grassland and dry shrubland	xerophytic woods/scrub	Steppe	104	95	17.4	33.55	4.35	650	27.9333	8.35
		0			BIOME 6000 v4.2	37.88	27.25		grassland and dry shrubland	xerophytic woods/scrub	Steppe	26	50.375	18.0167	31.65	6.75	687	27.65	9.66667
		0			BIOME 6000 v4.2	37.87	30.41		warm-temperate forest	warm-temperate evergreen broadleaf and mixed forest	5-25% AP	879	15.75	13.25	31.75	-1.75	446	24.8167	3.03333
		0			BIOME 6000 v4.2	37.85	28.86		warm-temperate forest	warm-temperate evergreen broadleaf and mixed forest	5-25% AP	352	91.25	15.9917	34.55	1.15	533	27.5667	6.03333
		0			BIOME 6000 v4.2	37.82	27.38		grassland and dry shrubland	xerophytic woods/scrub	Steppe	438	134.625	16.2625	30.25	4.65	830	25.85	7.88333
		0			BIOME 6000 v4.2	37.79	28.59		warm-temperate forest	warm-temperate evergreen broadleaf and mixed forest	5-25% AP	234	22.375	16.6042	34.95	1.95	542	28.0833	6.78333
		0			BIOME 6000 v4.2	37.8	29.39		warm-temperate forest	warm-temperate evergreen broadleaf and mixed forest	5-25% AP	993	132.5	13.6958	32.15	-1.15	537	25.2333	3.7
		0			BIOME 6000 v4.2	37.77	28.57		warm-temperate forest	warm-temperate evergreen broadleaf and mixed forest	5-25% AP	431	92.25	15.7417	33.95	1.25	602	27.1333	6
		0			BIOME 6000 v4.2	37.75	37.55		temperate forest	temperate deciduous broadleaf forest	5-25% AP	873	7.75	14.025	34.45	-2.65	480	26.9833	2
		0			BIOME 6000 v4.2	37.74	27.85		warm-temperate forest	warm-temperate evergreen broadleaf and mixed forest	5-25% AP	39	17.25	17.8875	34.35	4.65	555	28.6	8.73333
		0			BIOME 6000 v4.2	37.74	30.89		warm-temperate forest	warm-temperate evergreen broadleaf and mixed forest	5-25% AP	1192	145.625	12.3875	30.75	-2.55	581	23.9167	2.2
		0			BIOME 6000 v4.2	37.72	39.42		grassland and dry shrubland	steppe	Steppe	865	15	15.1167	36.55	-2.45	590	28.9333	2.45
		0			BIOME 6000 v4.2	37.69	29.24		warm-temperate forest	warm-temperate evergreen broadleaf and mixed forest	5-25% AP	1101	145	12.8167	31.15	-1.95	669	24.2833	2.91667
		0			BIOME 6000 v4.2	37.67	30.34		warm-temperate forest	warm-temperate evergreen broadleaf and mixed forest	5-25% AP	1231	20.25	11.8708	30.15	-2.95	606	23.3	1.83333
		0			BIOME 6000 v4.2	37.65	27.96		grassland and dry shrubland	xerophytic woods/scrub	Steppe	81	24.375	17.8208	34.55	4.35	528	28.6667	8.58333
		0			BIOME 6000 v4.2	37.65	31.62		temperate forest	temperate deciduous broadleaf forest	5-25% AP	1122	1.625	11.9458	30.55	-3.35	530	23.6667	1.53333
		0			BIOME 6000 v4.2	37.6	29.27		warm-temperate forest	warm-temperate evergreen broadleaf and mixed forest	5-25% AP	1030	87.25	12.8708	31.25	-1.85	604	24.35	2.98333
		0			BIOME 6000 v4.2	37.53	29.66		warm-temperate forest	warm-temperate evergreen broadleaf and mixed forest	5-25% AP	1140	20.5	12.3292	30.75	-2.45	482	23.8833	2.36667
		0			BIOME 6000 v4.2	37.52	28.03		grassland and dry shrubland	xerophytic woods/scrub	Steppe	248	46.25	17.0708	33.55	3.75	611	27.8	7.93333
		0			BIOME 6000 v4.2	37.51	21.56		grassland and dry shrubland	xerophytic woods/scrub	Steppe	0	52.5	17.9333	30.85	7.35	678	26.95	10.1833
		0			BIOME 6000 v4.2	37.5	29.48		warm-temperate forest	warm-temperate evergreen broadleaf and mixed forest	5-25% AP	976	47.75	13.0542	31.55	-1.75	561	24.6667	3.11667
		0			BIOME 6000 v4.2	37.45	30.53		warm-temperate forest	warm-temperate evergreen broadleaf and mixed forest	5-25% AP	829	116.875	14.1875	32.35	-0.55	509	25.7667	4.1
		0			BIOME 6000 v4.2	37.38	30.75		grassland and dry shrubland	xerophytic woods/scrub	Steppe	594	57.25	15.1042	33.05	0.45	593	26.6667	5
		0			BIOME 6000 v4.2	37.38	38.85		temperate forest	temperate deciduous broadleaf forest	5-25% AP	720	10.375	16.375	37.45	-0.85	565	29.7167	3.96667
		0			BIOME 6000 v4.2	37.36	28.17		warm-temperate forest	warm-temperate evergreen broadleaf and mixed forest	25-50% AP	563	63.875	15.7333	31.95	2.65	848	26.3	6.7
		0			BIOME 6000 v4.2	37.28	39.08		grassland and dry shrubland	steppe	Steppe	703	26.125	16.6792	37.85	-0.65	532	30.05	4.2
		0			BIOME 6000 v4.2	37.27	38.53		temperate forest	temperate deciduous broadleaf forest	5-25% AP	728	17.625	16.3292	37.05	-0.65	594	29.3833	4.15
		0			BIOME 6000 v4.2	37.22	38.5		warm-temperate forest	warm-temperate evergreen broadleaf and mixed forest	5-25% AP	755	19.875	16.3958	37.15	-0.65	572	29.4	4.21667
		0			BIOME 6000 v4.2	37.22	28.22		warm-temperate forest	warm-temperate evergreen broadleaf and mixed forest	25-50% AP	606	96.25	15.6333	31.25	2.85	863	25.9833	6.71667
		0			BIOME 6000 v4.2	37.15	30.56		grassland and dry shrubland	xerophytic woods/scrub	Steppe	595	107.875	15.2	32.45	1.05	654	26.4667	5.38333
		0			BIOME 6000 v4.2	37.15	28.34		warm-temperate forest	warm-temperate evergreen broadleaf and mixed forest	25-50% AP	685	29.75	15.2083	30.85	2.45	988	25.5667	6.31667
TM, Iran		0			Leroy et al. 2013	37.151667	54.056667				Steppe	-26	0.125	19.3917	35.45	3.65	391	30	8.71667
TM, Iran		1000			Leroy et al. 2013	37.151667	54.056667				Steppe	-26	0.125	18.6917	34.45	2.65	503	29.25	7.83333
TM, Iran		3000			Leroy et al. 2013	37.151667	54.056667				Steppe	-26	0.125	18.8875	36.75	3.35	563	30.9333	7.9
TM, Iran		9000			Leroy et al. 2013	37.151667	54.056667				5-25% AP	-26	0.125	17.3167	40.15	-1.55	640	33.5333	3.11667
TM, Iran		10000			Leroy et al. 2013	37.151667	54.056667				Steppe	-26	0.125	17.3417	39.95	-1.95	640	33.3	2.76667
		0			BIOME 6000 v4.2	37.13	31.82		temperate forest	temperate deciduous broadleaf forest	50-75% AP	1517	66.375	10.8292	28.35	-3.85	955	22.0833	0.883333
		0			BIOME 6000 v4.2	37.11	31.82		temperate forest	temperate deciduous broadleaf forest	50-75% AP	1323	107.5	11.65	29.25	-3.05	981	22.9833	1.68333
		0			BIOME 6000 v4.2	37.1	28.44		warm-temperate forest	warm-temperate evergreen broadleaf and mixed forest	50-75% AP	686	151.25	15.4542	31.15	2.65	1048	25.8833	6.51667
Gölhisar Lake		0			Roberts et al. 2011	37.107984	29.593763				5-25% AP	948	3.625	13.25	31.15	-1.05	485	24.7667	3.5
Gölhisar Lake		1000			Roberts et al. 2011	37.107984	29.593763				5-25% AP	948	3.625	12.975	30.75	-1.35	581	24.4167	3.18333
Gölhisar Lake		2000			Roberts et al. 2011	37.107984	29.593763				5-25% AP	948	3.625	12.8583	30.95	-1.55	580	24.55	3.03333
Gölhisar Lake		3000			Roberts et al. 2011	37.107984	29.593763				5-25% AP	948	3.625	13.0875	31.15	-1.35	600	24.7167	3.28333
Gölhisar Lake		4000			Roberts et al. 2011	37.107984	29.593763				5-25% AP	948	3.625	12.7917	30.95	-1.65	580	24.5	2.9
Gölhisar Lake		5000			Roberts et al. 2011	37.107984	29.593763				5-25% AP	948	3.625	12.7625	31.45	-1.75	577	24.8	2.91667
Gölhisar Lake		6000			Roberts et al. 2011	37.107984	29.593763				Steppe	948	3.625	12.6583	31.75	-1.85	610	24.9667	2.66667
Gölhisar Lake		7000			Roberts et al. 2011	37.107984	29.593763				5-25% AP	948	3.625	12.4625	31.65	-2.05	544	24.95	2.5
Gölhisar Lake		8000			Roberts et al. 2011	37.107984	29.593763				5-25% AP	948	3.625	12.2917	32.05	-2.45	528	25.2333	2
Gölhisar Lake		9000			Roberts et al. 2011	37.107984	29.593763				5-25% AP	948	3.625	12.1208	31.95	-2.75	533	25.1833	1.86667
		0			BIOME 6000 v4.2	37.05	30.48		grassland and dry shrubland	xerophytic woods/scrub	Steppe	873	100.125	14.6417	31.45	0.75	670	25.7333	4.98333
		0			BIOME 6000 v4.2	37.05	30.57		grassland and dry shrubland	xerophytic woods/scrub	Steppe	302	3.5	17.175	34.15	3.15	638	28.5	7.41667
		0			BIOME 6000 v4.2	37.05	29.88		grassland and dry shrubland	steppe	Steppe	1402	10.5	11.2	28.55	-2.85	563	22.4167	1.6
		0			BIOME 6000 v4.2	37.04	28.69		warm-temperate forest	warm-temperate evergreen broadleaf and mixed forest	50-75% AP	796	67.375	14.8917	30.95	1.75	1099	25.5167	5.76667
		0			BIOME 6000 v4.2	37.03	30.04		warm-temperate forest	warm-temperate evergreen broadleaf and mixed forest	5-25% AP	1446	31.375	11.1125	28.15	-2.75	584	22.1667	1.56667
		0			BIOME 6000 v4.2	37.01	28.54		warm-temperate forest	warm-temperate evergreen broadleaf and mixed forest	25-50% AP	86	52.125	18.0583	33.95	5.15	774	28.75	9.03333
		0			BIOME 6000 v4.2	37.01	28.67		warm-temperate forest	warm-temperate evergreen broadleaf and mixed forest	25-50% AP	560	309.375	15.2958	31.15	2.25	1008	25.8333	6.25
		0			BIOME 6000 v4.2	36.99	28.44		warm-temperate forest	warm-temperate evergreen broadleaf and mixed forest	25-50% AP	179	97.625	17.3625	32.65	4.85	974	27.7333	8.51667
		0			BIOME 6000 v4.2	36.98	30.67		grassland and dry shrubland	xerophytic woods/scrub	Steppe	288	12.5	17.5125	34.05	3.75	749	28.6333	7.83333
		0			BIOME 6000 v4.2	36.96	21.66		grassland and dry shrubland	xerophytic woods/scrub	Steppe	3	10	17.8417	29.05	8.35	785	26.2	10.6
		0			BIOME 6000 v4.2	36.95	30.16		warm-temperate forest	warm-temperate evergreen broadleaf and mixed forest	5-25% AP	1312	71.375	12.4208	29.05	-1.25	610	23.4333	2.95
		0			BIOME 6000 v4.2	36.9	28.73		warm-temperate forest	warm-temperate evergreen broadleaf and mixed forest	25-50% AP	22	43.875	18.4625	34.35	5.55	776	29.2167	9.38333
		0			BIOME 6000 v4.2	36.84	28.63		warm-temperate forest	warm-temperate evergreen broadleaf and mixed forest	25-50% AP	125	141.5	17.9625	32.95	5.65	825	28.2833	9.16667
		0			BIOME 6000 v4.2	36.79	28.78		grassland and dry shrubland	xerophytic woods/scrub	Steppe	21	1.25	18.4583	33.65	5.95	763	28.9333	9.53333
		0			BIOME 6000 v4.2	36.63	29.91		warm-temperate forest	warm-temperate evergreen broadleaf and mixed forest	5-25% AP	1035	0.5	13.35	28.45	0.85	631	23.8333	4.38333
		0			BIOME 6000 v4.2	36.59	29.97		temperate forest	temperate deciduous broadleaf forest	25-50% AP	1233	112.625	12.7375	27.35	0.55	733	23	3.9
		0			BIOME 6000 v4.2	36.56	29.9		warm-temperate forest	warm-temperate evergreen broadleaf and mixed forest	25-50% AP	1751	87.875	10.8875	25.15	-1.15	895	20.8667	2.2
		0			BIOME 6000 v4.2	36.46	35.85		grassland and dry shrubland	xerophytic woods/scrub	Steppe	8	5.5	20.1292	35.05	6.35	770	30.0667	10.4333
		0			BIOME 6000 v4.2	36.43	40.88		grassland and dry shrubland	steppe	Steppe	301	3.375	19.9833	41.55	1.55	298	33.5	6.81667
		0			BIOME 6000 v4.2	36.43	35.85		grassland and dry shrubland	xerophytic woods/scrub	Steppe	12	7.125	20.1292	34.95	6.45	771	30.0167	10.4833
		0			BIOME 6000 v4.2	36.41	41.06		grassland and dry shrubland	steppe	Steppe	398	1.875	19.5625	41.15	1.25	339	33	6.51667
		0			BIOME 6000 v4.2	36.4	41.14		grassland and dry shrubland	steppe	Steppe	415	15	19.4125	40.95	1.05	341	32.8167	6.38333
		0			BIOME 6000 v4.2	36.4	40.83		grassland and dry shrubland	steppe	Steppe	302	6.5	20.0375	41.55	1.65	287	33.5	6.9
		0			BIOME 6000 v4.2	36.38	40.68		grassland and dry shrubland	steppe	Steppe	341	4.75	19.7833	41.15	1.45	294	33.15	6.7
		0			BIOME 6000 v4.2	36.37	40.21		desert	desert	Desert	608	23.125	18.2542	39.15	0.45	358	31.2333	5.65
		0			BIOME 6000 v4.2	36.29	35.85		warm-temperate forest	warm-temperate evergreen broadleaf and mixed forest	50-75% AP	692	338.625	15.8875	29.35	3.25	1228	24.6667	7.21667
		0			BIOME 6000 v4.2	36.26	35.85		warm-temperate forest	warm-temperate evergreen broadleaf and mixed forest	50-75% AP	496	201.875	16.0083	29.45	3.35	1186	24.8167	7.35
		0			BIOME 6000 v4.2	36.17	41.02		grassland and dry shrubland	steppe	Steppe	368	20.125	19.9583	41.25	1.55	301	33.25	6.85
		0			BIOME 6000 v4.2	36.15	40.79		desert	desert	Desert	288	4.375	20.3833	41.65	1.85	261	33.7333	7.2
		0			BIOME 6000 v4.2	35.83	35.81		warm-temperate forest	warm-temperate evergreen broadleaf and mixed forest	25-50% AP	164	81.375	19.5958	32.55	7.35	904	28.4167	10.9667
		0			BIOME 6000 v4.2	35.8	36.59		grassland and dry shrubland	xerophytic woods/scrub	Steppe	608	32.25	16.8625	32.55	2.55	760	26.2333	7.35
		0			BIOME 6000 v4.2	35.79	36.52		grassland and dry shrubland	steppe	Steppe	698	29.25	16.4083	31.75	2.35	804	25.5833	7.1
		0			BIOME 6000 v4.2	35.75	35.85		grassland and dry shrubland	xerophytic woods/scrub	Steppe	45	91.875	19.3042	32.25	6.95	926	28.0333	10.7167
		0			BIOME 6000 v4.2	35.73	35.84		grassland and dry shrubland	xerophytic woods/scrub	Steppe	145	70	19.2667	32.15	7.05	893	27.9667	10.7667
		0			BIOME 6000 v4.2	35.72	35.83		grassland and dry shrubland	xerophytic woods/scrub	Steppe	126	59.625	19.6375	32.55	7.45	884	28.3667	11.1
		0			BIOME 6000 v4.2	35.65	56.7		desert	desert	Desert	1118	11.375	17.4167	38.15	-2.35	183	30.2333	3.85
		0			BIOME 6000 v4.2	35.62	36.18		warm-temperate forest	warm-temperate evergreen broadleaf and mixed forest	50-75% AP	1162	46.125	14.2792	27.65	1.65	1079	22.45	6.05
		0			BIOME 6000 v4.2	35.613873	37.065584		grassland and dry shrubland	steppe	Steppe	333	18	18.7083	35.95	3.15	376	28.8667	8.25
		0			BIOME 6000 v4.2	35.6	36.16		grassland and dry shrubland	xerophytic woods/scrub	Steppe	973	32.375	15.0792	28.55	2.45	1048	23.3833	6.73333
		0			BIOME 6000 v4.2	35.6	36.18		warm-temperate forest	warm-temperate evergreen broadleaf and mixed forest	50-75% AP	1140	52.125	14.3417	27.75	1.75	1071	22.5333	6.08333
		0			BIOME 6000 v4.2	35.59	36.13		warm-temperate forest	warm-temperate evergreen broadleaf and mixed forest	25-50% AP	708	118.625	16.5583	30.15	3.75	993	25.0833	8.01667
		0			BIOME 6000 v4.2	35.59	36.16		warm-temperate forest	warm-temperate evergreen broadleaf and mixed forest	50-75% AP	958	65.75	15.0458	28.45	2.35	1039	23.3	6.68333
		0			BIOME 6000 v4.2	35.59	36.17		warm-temperate forest	warm-temperate evergreen broadleaf and mixed forest	50-75% AP	1017	68.5	14.9458	28.45	2.25	1042	23.2167	6.58333
		0			BIOME 6000 v4.2	35.58	36.2		grassland and dry shrubland	xerophytic woods/scrub	Steppe	1176	91.75	13.6	26.95	1.05	1066	21.65	5.45
		0			BIOME 6000 v4.2	35.55	36.19		warm-temperate forest	warm-temperate evergreen broadleaf and mixed forest	50-75% AP	1022	98.375	14.9333	28.45	2.25	1035	23.2	6.6
		0			BIOME 6000 v4.2	35.54	36.2		grassland and dry shrubland	xerophytic woods/scrub	Steppe	1115	103.75	13.7833	27.15	1.25	1051	21.85	5.63333
		0			BIOME 6000 v4.2	35.53	46.11		grassland and dry shrubland	steppe	Steppe	1290	3.625	14.8542	36.85	-3.75	712	28.3	1.81667
		0			BIOME 6000 v4.2	35.51	36.2		grassland and dry shrubland	xerophytic woods/scrub	Steppe	1198	52.25	13.5792	26.95	1.05	1051	21.5667	5.45
Zeribar Lake		0			Roberts et al. 2011	35.515297	46.137757				5-25% AP	1287	2.25	14.8458	36.85	-3.75	688	28.3333	1.76667
Zeribar Lake		1000			Roberts et al. 2011	35.515297	46.137757				25-50% AP	1287	2.25	14.15	36.35	-4.55	858	28.0667	0.583333
Zeribar Lake		2000			Roberts et al. 2011	35.515297	46.137757				25-50% AP	1287	2.25	14.1542	36.85	-4.55	757	28.3833	0.433333
Zeribar Lake		3000			Roberts et al. 2011	35.515297	46.137757				25-50% AP	1287	2.25	14.4083	38.35	-3.85	915	29.4	0.783333
Zeribar Lake		4000			Roberts et al. 2011	35.515297	46.137757				Steppe	1287	2.25	14.2	39.15	-4.85	934	29.9833	0.166667
Zeribar Lake		5000			Roberts et al. 2011	35.515297	46.137757				25-50% AP	1287	2.25	13.9625	39.65	-4.15	930	30.3833	-0.183333
Zeribar Lake		6000			Roberts et al. 2011	35.515297	46.137757				50-75% AP	1287	2.25	14.0083	40.95	-5.25	1057	31.5167	-0.983333
Zeribar Lake		7000			Roberts et al. 2011	35.515297	46.137757				50-75% AP	1287	2.25	13.6333	41.25	-5.85	1031	31.7333	-1.9
Zeribar Lake		8000			Roberts et al. 2011	35.515297	46.137757				Steppe	1287	2.25	12.9833	41.45	-8.75	1024	31.8333	-3.71667
Zeribar Lake		9000			Roberts et al. 2011	35.515297	46.137757				Steppe	1287	2.25	12.9417	41.95	-8.35	1036	32.2167	-3.61667
		0			BIOME 6000 v4.2	35.5	40.32		grassland and dry shrubland	steppe	Steppe	256	2.5	20.9958	41.35	2.65	180	33.6333	8.01667
		0			BIOME 6000 v4.2	35.49	40.57		grassland and dry shrubland	steppe	Steppe	229	3.5	21.2542	41.75	2.75	179	34.0333	8.15
		0			BIOME 6000 v4.2	35.43	40.6		grassland and dry shrubland	steppe	Steppe	213	1.25	21.3917	41.85	2.85	172	34.15	8.26667
		5000			BIOME 6000 v4.2	35.41	36.18		warm-temperate forest	warm-temperate evergreen broadleaf and mixed forest	50-75% AP	1013	135.25	14.4833	31.75	1.75	1283	25.25	5.43333
		0			BIOME 6000 v4.2	35.41	36.18		warm-temperate forest	warm-temperate evergreen broadleaf and mixed forest	50-75% AP	1013	135.25	14.9958	28.45	2.35	1017	23.1833	6.73333
		5000			BIOME 6000 v4.2	35.32	46.07		grassland and dry shrubland	steppe	Steppe	1105	156.125	15.2917	40.95	-2.95	1095	31.7	1.11667
		0			BIOME 6000 v4.2	35.32	46.07		grassland and dry shrubland	steppe	Steppe	1105	156.125	16.1333	38.25	-2.65	814	29.65	2.95
		0			BIOME 6000 v4.2	35.27	41.04		desert	desert	Desert	162	0.875	21.8583	42.35	3.05	162	34.7333	8.51667
		0			BIOME 6000 v4.2	35.19	41.08		desert	desert	Desert	164	2.375	21.9083	42.35	3.05	163	34.7333	8.58333
		0			BIOME 6000 v4.2	35.18	41.2		desert	desert	Desert	169	9.25	21.9333	42.45	3.05	170	34.8333	8.58333
		0			BIOME 6000 v4.2	35.17	41.19		grassland and dry shrubland	steppe	Steppe	154	3.75	21.9958	42.45	3.05	166	34.85	8.58333
		0			BIOME 6000 v4.2	35.07	40.39		desert	desert	Desert	209	6	21.5042	41.55	3.05	146	33.9	8.55
		0			BIOME 6000 v4.2	34.91	38.54		grassland and dry shrubland	steppe	Steppe	1169	82.875	15.55	33.85	-0.65	178	26.0333	4.7
		0			BIOME 6000 v4.2	34.89	40.38		desert	desert	Desert	240	2.125	21.3875	41.25	3.05	144	33.6	8.56667
		0			BIOME 6000 v4.2	34.72	40.26		desert	desert	Desert	246	0.875	21.35	41.05	3.05	131	33.4833	8.6
		0			BIOME 6000 v4.2	34.66	36.95		grassland and dry shrubland	steppe	Steppe	735	13.875	17.1167	34.15	2.05	338	26.8833	7.1
		0			BIOME 6000 v4.2	34.6	37.21		grassland and dry shrubland	steppe	Steppe	712	10.25	17.375	34.95	1.85	246	27.45	6.98333
		0			BIOME 6000 v4.2	34.5	37.97		grassland and dry shrubland	steppe	Steppe	488	8.875	19.1875	37.85	2.55	132	30.1333	7.85
		0			BIOME 6000 v4.2	34.47	38.23		grassland and dry shrubland	steppe	Steppe	380	5.125	19.8958	38.85	2.85	116	31.05	8.26667
		0			BIOME 6000 v4.2	34.42	37.71		grassland and dry shrubland	steppe	Steppe	525	5	18.9167	37.35	2.55	146	29.6667	7.8
		0			BIOME 6000 v4.2	34.33	35.81		grassland and dry shrubland	xerophytic woods/scrub	Steppe	257	15.5	18.5208	31.05	6.95	854	26.6333	10.5167
		0			BIOME 6000 v4.2	34.33	35.75		grassland and dry shrubland	xerophytic woods/scrub	Steppe	69	64	19.1875	31.45	7.85	852	27.25	11.2333
		0			BIOME 6000 v4.2	34.33	35.85		warm-temperate forest	warm-temperate evergreen broadleaf and mixed forest	25-50% AP	303	23.375	18.2833	31.15	6.55	801	26.5333	10.2167
		0			BIOME 6000 v4.2	34.32	37.42		desert	desert	Desert	625	6.75	18.2333	36.35	2.25	169	28.75	7.43333
		0			BIOME 6000 v4.2	34.31	35.92		grassland and dry shrubland	xerophytic woods/scrub	Steppe	923	133	15.5917	28.35	3.95	874	23.5333	7.71667
		0			BIOME 6000 v4.2	34.31	35.91		grassland and dry shrubland	xerophytic woods/scrub	Steppe	761	124.25	16.1625	29.05	4.45	855	24.2167	8.21667
		0			BIOME 6000 v4.2	34.31	35.88		grassland and dry shrubland	xerophytic woods/scrub	Steppe	533	93.625	17.3125	30.15	5.55	814	25.4833	9.3
		0			BIOME 6000 v4.2	34.31	35.69		grassland and dry shrubland	xerophytic woods/scrub	Steppe	161	70.5	19.4292	31.25	8.45	811	27.3	11.65
		0			BIOME 6000 v4.2	34.3	35.97		grassland and dry shrubland	xerophytic woods/scrub	Steppe	1485	193.625	12.7167	25.25	1.25	931	20.3	5.1
		0			BIOME 6000 v4.2	34.29	35.98		grassland and dry shrubland	xerophytic woods/scrub	Steppe	1458	164.75	12.5167	25.15	1.05	918	20.1	4.9
Shavluga	139Sha	0	Abkhazia	Birch-Rhodo-subalpine	Margalitadze, 1995; Connor and Kvavadze 2008	43.06666667	42.1	Subalpine unit			>75% AP	2426	146.25	0.829167	14.75	-12.45	1653	10.8167	-8.65
		0			BIOME 6000 v4.2	34.19	37.16		grassland and dry shrubland	steppe	Steppe	791	8	17.1708	34.85	1.65	190	27.3833	6.75
		0			BIOME 6000 v4.2	34.16	36.08		warm-temperate forest	warm-temperate evergreen broadleaf and mixed forest	25-50% AP	1619	74	11.6042	24.95	-0.35	696	19.5167	3.76667
		0			BIOME 6000 v4.2	34.13	36.12		warm-temperate forest	warm-temperate evergreen broadleaf and mixed forest	5-25% AP	1123	105.5	13.9875	28.15	1.45	549	22.5333	5.7
		0			BIOME 6000 v4.2	34.13	36.03		warm-temperate forest	warm-temperate evergreen broadleaf and mixed forest	25-50% AP	1372	109.875	12.7	25.95	0.75	734	20.7	4.78333
		0			BIOME 6000 v4.2	34.11	35.67		grassland and dry shrubland	xerophytic woods/scrub	Steppe	274	93.875	18.5917	30.35	7.75	829	26.4	10.8667
		0			BIOME 6000 v4.2	34.11	35.78		warm-temperate forest	warm-temperate evergreen broadleaf and mixed forest	25-50% AP	922	115.125	15.175	27.15	4.15	886	22.7833	7.6
		0			BIOME 6000 v4.2	34.11	35.7		warm-temperate forest	warm-temperate evergreen broadleaf and mixed forest	25-50% AP	584	86.5	16.5833	28.25	5.85	881	24.15	9.03333
		0			BIOME 6000 v4.2	34.11	35.68		warm-temperate forest	warm-temperate evergreen broadleaf and mixed forest	25-50% AP	429	91	18.0042	29.75	7.15	848	25.75	10.3167
		0			BIOME 6000 v4.2	34.1	35.83		grassland and dry shrubland	xerophytic woods/scrub	Steppe	1339	154.25	12.2333	23.95	1.45	911	19.4333	4.9
		0			BIOME 6000 v4.2	34.1	35.73		grassland and dry shrubland	xerophytic woods/scrub	Steppe	621	128.875	16.125	27.85	5.25	876	23.6833	8.56667
		0			BIOME 6000 v4.2	34.1	35.81		warm-temperate forest	warm-temperate evergreen broadleaf and mixed forest	25-50% AP	1320	101.75	12.5833	24.25	1.85	922	19.7833	5.25
		0			BIOME 6000 v4.2	34.1	35.78		warm-temperate forest	warm-temperate evergreen broadleaf and mixed forest	25-50% AP	980	197.375	14.9833	26.95	4.05	884	22.55	7.41667
		0			BIOME 6000 v4.2	34.09	36.13		warm-temperate forest	warm-temperate evergreen broadleaf and mixed forest	5-25% AP	987	1.25	14.6833	29.05	1.95	498	23.45	6.2
		0			BIOME 6000 v4.2	34.07	36.15		warm-temperate forest	warm-temperate evergreen broadleaf and mixed forest	5-25% AP	997	8	14.6208	29.15	1.75	491	23.45	6.05
		0			BIOME 6000 v4.2	34	36.96		desert	desert	Desert	869	19.375	16.6208	34.05	1.35	192	26.6667	6.41667
		0			BIOME 6000 v4.2	34	36.69		grassland and dry shrubland	steppe	Steppe	1315	32.5	13.7458	30.15	-0.55	281	23.15	4.35
		0			BIOME 6000 v4.2	33.99	36.2		warm-temperate forest	warm-temperate evergreen broadleaf and mixed forest	5-25% AP	1198	37.625	13.5333	28.25	0.55	548	22.2833	4.96667
		0			BIOME 6000 v4.2	33.97	36.19		warm-temperate forest	warm-temperate evergreen broadleaf and mixed forest	5-25% AP	1243	38.625	13.3208	27.85	0.45	559	22	4.86667
		0			BIOME 6000 v4.2	33.95	36.59		desert	desert	Desert	1483	22.375	12.725	28.75	-1.25	312	21.85	3.61667
		0			BIOME 6000 v4.2	33.94	36.21		warm-temperate forest	warm-temperate evergreen broadleaf and mixed forest	5-25% AP	1454	55.5	12.2167	26.75	-0.55	579	20.7333	3.88333
		0			BIOME 6000 v4.2	33.93	36.23		warm-temperate forest	warm-temperate evergreen broadleaf and mixed forest	5-25% AP	1479	74	12.0667	26.65	-0.75	579	20.5833	3.73333
		0			BIOME 6000 v4.2	33.89	36.83		desert	desert	Desert	814	5.375	16.7625	33.95	1.65	190	26.75	6.65
Malyi Khodzhal	117MK	0	Abkhazia	Dwarf beech-subalpine meadow	Kvavadze and Rukhadze, 1989; Connor and Kvavadze 2008	42.95	41.91666667	Subalpine unit			>75% AP	2478	231.25	0.708333	13.85	-11.75	1944	10.1167	-8.15
		0			BIOME 6000 v4.2	33.86	36.41		warm-temperate forest	warm-temperate evergreen broadleaf and mixed forest	5-25% AP	1669	20	11.7292	27.05	-1.65	394	20.45	3.08333
		0			BIOME 6000 v4.2	33.82	36.75		grassland and dry shrubland	steppe	Steppe	797	3.375	16.7625	33.85	1.75	193	26.6833	6.71667
		0			BIOME 6000 v4.2	33.8	36.63		desert	desert	Desert	1055	106.375	14.6	30.95	0.25	271	23.95	5.13333
		0			BIOME 6000 v4.2	33.8	36.4		desert	desert	Desert	1667	13.125	11.725	26.95	-1.55	414	20.35	3.13333
		0			BIOME 6000 v4.2	33.74	36.69		grassland and dry shrubland	steppe	Steppe	851	21.875	16.3792	33.15	1.65	220	26.05	6.55
		0			BIOME 6000 v4.2	33.69	46.41		temperate forest	temperate deciduous broadleaf forest	5-25% AP	1821	273.625	12.7	33.15	-4.75	601	24.7167	1.28333
		0			BIOME 6000 v4.2	33.68	35.96		warm-temperate forest	warm-temperate evergreen broadleaf and mixed forest	5-25% AP	1357	27.375	12.9458	26.15	1.05	631	20.8333	5.08333
		0			BIOME 6000 v4.2	33.66	35.98		warm-temperate forest	warm-temperate evergreen broadleaf and mixed forest	5-25% AP	1287	28.5	13.225	26.55	1.25	610	21.2	5.28333
		0			BIOME 6000 v4.2	33.63	35.98		warm-temperate forest	warm-temperate evergreen broadleaf and mixed forest	5-25% AP	1387	60.125	12.7792	26.05	0.85	604	20.65	4.88333
		0			BIOME 6000 v4.2	33.37	35.88		warm-temperate forest	warm-temperate evergreen broadleaf and mixed forest	5-25% AP	1384	77.125	12.9208	25.65	1.25	589	20.2833	5.3
Mirabad Lake		0			Roberts et al. 2011	33.083333	47.716667				5-25% AP	803	38.125	19.9208	42.35	0.05	451	33.4167	6.35
Mirabad Lake		1000			Roberts et al. 2011	33.083333	47.716667				Steppe	803	38.125	19.4083	41.75	-0.15	599	33.1333	5.8
Mirabad Lake		2000			Roberts et al. 2011	33.083333	47.716667				Steppe	803	38.125	19.4083	42.25	-0.25	511	33.35	5.75
Mirabad Lake		3000			Roberts et al. 2011	33.083333	47.716667				Steppe	803	38.125	19.6083	43.15	0.45	656	34.15	6.13333
Mirabad Lake		4000			Roberts et al. 2011	33.083333	47.716667				Steppe	803	38.125	19.6917	43.95	-0.15	673	34.85	5.58333
Mirabad Lake		5000			Roberts et al. 2011	33.083333	47.716667				5-25% AP	803	38.125	19.375	44.15	-0.05	597	35.0333	5.21667
Mirabad Lake		6000			Roberts et al. 2011	33.083333	47.716667				5-25% AP	803	38.125	19.4625	45.15	-0.55	739	35.9833	4.58333
Mirabad Lake		7000			Roberts et al. 2011	33.083333	47.716667				Steppe	803	38.125	19.0333	45.65	-1.05	666	36.3167	3.61667
Mirabad Lake		8000			Roberts et al. 2011	33.083333	47.716667				Steppe	803	38.125	18.6125	46.25	-2.65	671	36.4833	2.45
Mirabad Lake		9000			Roberts et al. 2011	33.083333	47.716667				Steppe	803	38.125	18.4542	46.25	-2.75	693	36.45	2.16667
		0			BIOME 6000 v4.2	32.33	35.58		warm-temperate forest	warm-temperate evergreen broadleaf and mixed forest	5-25% AP	-210	19	21.6917	35.55	8.15	305	29.6167	13.1333
		0			BIOME 6000 v4.2	32.25	35.64		grassland and dry shrubland	steppe	Steppe	127	101.625	20.175	34.15	6.55	361	27.9333	11.6667
		0			BIOME 6000 v4.2	32.17	35.7		grassland and dry shrubland	steppe	Steppe	414	126.875	19.0167	33.25	5.15	363	26.75	10.4833
		0			BIOME 6000 v4.2	32.09	35.76		grassland and dry shrubland	steppe	Steppe	783	70.625	17.1	31.35	3.25	399	24.6167	8.68333
		0			BIOME 6000 v4.2	32.01	35.82		grassland and dry shrubland	steppe	Steppe	1031	22.125	15.7667	30.15	1.85	385	23.15	7.41667
		0			BIOME 6000 v4.2	31.85	35.94		grassland and dry shrubland	steppe	Steppe	872	15.125	16.7708	31.85	2.25	292	24.6	7.93333
		0			BIOME 6000 v4.2	31.77	36		grassland and dry shrubland	xerophytic woods/scrub	Steppe	742	6.625	17.6292	33.15	2.75	234	25.75	8.51667
		0			BIOME 6000 v4.2	31.75	35.57		grassland and dry shrubland	steppe	Steppe	-415	2.25	23.2417	38.25	8.45	242	31.5833	14.0167
		0			BIOME 6000 v4.2	31.6	36.05		grassland and dry shrubland	steppe	Steppe	737	9.5	17.8375	33.65	2.75	218	26.0667	8.58333
		0			BIOME 6000 v4.2	31.12	36.03		desert	desert	Desert	836	11.125	17.8458	33.95	2.35	176	26.1333	8.43333
		0			BIOME 6000 v4.2	30.69	35.83		grassland and dry shrubland	steppe	Steppe	1012	21.625	17.2417	33.15	1.75	146	25.3167	8.01667
		0			BIOME 6000 v4.2	30.5	47.83		grassland and dry shrubland	steppe	Steppe	5	1.625	26.6125	46.75	7.05	141	38.65	13.15
		0			BIOME 6000 v4.2	30.49	47.5		grassland and dry shrubland	steppe	Steppe	2	2.875	26.65	46.95	6.75	130	38.8167	13.0167
		0			BIOME 6000 v4.2	30.48	48.18		grassland and dry shrubland	steppe	Steppe	-1	0.625	26.5167	46.05	7.75	152	38.3	13.4667
		0			BIOME 6000 v4.2	30.47	48.15		grassland and dry shrubland	steppe	Steppe	1	0.5	26.55	46.15	7.65	151	38.3667	13.4333
		0			BIOME 6000 v4.2	30.44	35.86		grassland and dry shrubland	steppe	Steppe	989	4.75	17.5917	33.85	1.75	100	25.9167	8.16667
		0			BIOME 6000 v4.2	29.85	48.12		grassland and dry shrubland	steppe	Steppe	2	1	26.7167	44.75	8.65	131	38.0667	14.0333
		0			BIOME 6000 v4.2	29.69	35.47		desert	desert	Desert	791	3.875	19.225	35.65	2.85	31	27.6667	9.55
		0			BIOME 6000 v4.2	29.6	47.6		grassland and dry shrubland	steppe	Steppe	94	4.625	26.525	45.95	6.85	115	38.2833	13.15
		0			BIOME 6000 v4.2	29.55	47.6		grassland and dry shrubland	steppe	Steppe	106	3.875	26.5667	45.95	6.95	114	38.3167	13.2167
		0			BIOME 6000 v4.2	29.5	47.65		desert	desert	Desert	92	3.25	26.6292	45.95	7.05	114	38.35	13.3
		0			BIOME 6000 v4.2	29.4	48.3		desert	desert	Desert	1	1.2	27.1292	43.45	10.25	111	38	15.0333
		0			BIOME 6000 v4.2	29.33	47.6		grassland and dry shrubland	steppe	Steppe	81	7.875	26.775	46.15	7.05	110	38.5333	13.3833
		0			BIOME 6000 v4.2	29.24	47.6		desert	desert	Desert	106	2.5	26.6667	45.95	6.95	112	38.3833	13.3
		0			BIOME 6000 v4.2	29.03	48.13		desert	desert	Desert	34	6.25	26.7625	43.75	9.05	123	37.7667	14.4
