# Supplementary material for: The time and place of origin of South Caucasian languages: insights into past human societies, ecosystems and human population genetics
Source: Sci Rep. 2023 Nov 30;13:21133. doi: 10.1038/s41598-023-45500-w (PMC10689496; doi:10.1038/s41598-023-45500-w)
Supplement: Supplementary file 8 — Supplementary Data 7. [file 41598_2023_45500_MOESM8_ESM.csv]

ID_name	Population	PC1	PC2	Archaeological_Period	Region	Publication
Adg-185	Adygei	0.0135	0.0537	PR	N.Caucasus	KoptekinCurrentBiology2023
Adg-192	Adygei	0.0086	0.0542	PR	N.Caucasus	KoptekinCurrentBiology2023
Adg-194	Adygei	0.009	0.0512	PR	N.Caucasus	KoptekinCurrentBiology2023
Adg-222	Adygei	0.0039	0.0409	PR	N.Caucasus	KoptekinCurrentBiology2023
Adg-224	Adygei	0.0111	0.054	PR	N.Caucasus	KoptekinCurrentBiology2023
Adg-226	Adygei	0.0172	0.0602	PR	N.Caucasus	KoptekinCurrentBiology2023
Adg-227	Adygei	0.0151	0.0594	PR	N.Caucasus	KoptekinCurrentBiology2023
Adg-238	Adygei	0.0089	0.0539	PR	N.Caucasus	KoptekinCurrentBiology2023
GEO-002	Georgian	0.0272	0.0408	PR	S.Caucasus	KoptekinCurrentBiology2023
GEO-005	Georgian	0.0217	0.0375	PR	S.Caucasus	KoptekinCurrentBiology2023
GEO-010	Georgian	0.0264	0.0368	PR	S.Caucasus	KoptekinCurrentBiology2023
GEO-015	Georgian	0.0253	0.0406	PR	S.Caucasus	KoptekinCurrentBiology2023
GEO-020	Georgian	0.0251	0.0377	PR	S.Caucasus	KoptekinCurrentBiology2023
GEO-028	Georgian	0.0209	0.0487	PR	S.Caucasus	KoptekinCurrentBiology2023
GEO-031	Georgian	0.0243	0.0436	PR	S.Caucasus	KoptekinCurrentBiology2023
GEO-032	Georgian	0.0248	0.0434	PR	S.Caucasus	KoptekinCurrentBiology2023
GEO-039	Georgian	0.0235	0.0514	PR	S.Caucasus	KoptekinCurrentBiology2023
GEO-051	Georgian	0.0233	0.0486	PR	S.Caucasus	KoptekinCurrentBiology2023
GEO-061	Georgian	0.0249	0.0532	PR	S.Caucasus	KoptekinCurrentBiology2023
GEO-082	Georgian	0.0246	0.0528	PR	S.Caucasus	KoptekinCurrentBiology2023
GEO001	Georgian	0.027	0.0452	PR	S.Caucasus	KoptekinCurrentBiology2023
lpgh-303	Adygei	0.0096	0.0542	PR	N.Caucasus	KoptekinCurrentBiology2023
MOE-001	Mordovian	-0.0336	0.0148	PR	E.Europe	KoptekinCurrentBiology2023
MOE-002	Mordovian	-0.0351	0.0196	PR	E.Europe	KoptekinCurrentBiology2023
MOE-010	Mordovian	-0.0329	0.0214	PR	E.Europe	KoptekinCurrentBiology2023
MOE-014	Mordovian	-0.0291	0.0204	PR	E.Europe	KoptekinCurrentBiology2023
MOE-015	Mordovian	-0.0336	0.0162	PR	E.Europe	KoptekinCurrentBiology2023
MOE-020	Mordovian	-0.0324	0.0163	PR	E.Europe	KoptekinCurrentBiology2023
MOE-025	Mordovian	-0.0318	0.021	PR	E.Europe	KoptekinCurrentBiology2023
MOE-036	Mordovian	-0.0342	0.0236	PR	E.Europe	KoptekinCurrentBiology2023
MOE-043	Mordovian	-0.0341	0.0201	PR	E.Europe	KoptekinCurrentBiology2023
MOE-045	Mordovian	-0.036	0.0215	PR	E.Europe	KoptekinCurrentBiology2023
MOE-433	Mordovian	-0.032	0.0102	PR	E.Europe	KoptekinCurrentBiology2023
MOE-445	Mordovian	-0.0324	0.0207	PR	E.Europe	KoptekinCurrentBiology2023
MOE-450	Mordovian	-0.0327	0.0143	PR	E.Europe	KoptekinCurrentBiology2023
MOE-451	Mordovian	-0.0373	0.0145	PR	E.Europe	KoptekinCurrentBiology2023
MOE-452	Mordovian	-0.0333	0.0153	PR	E.Europe	KoptekinCurrentBiology2023
MOE-455	Mordovian	-0.034	0.0157	PR	E.Europe	KoptekinCurrentBiology2023
MOE-475	Mordovian	-0.0356	0.0121	PR	E.Europe	KoptekinCurrentBiology2023
MOE-485	Mordovian	-0.0356	0.0124	PR	E.Europe	KoptekinCurrentBiology2023
MOE-491	Mordovian	-0.0326	0.0165	PR	E.Europe	KoptekinCurrentBiology2023
MOE-492	Mordovian	-0.0362	0.0196	PR	E.Europe	KoptekinCurrentBiology2023
MOE-495	Mordovian	-0.0339	0.0111	PR	E.Europe	KoptekinCurrentBiology2023
MOE-497	Mordovian	-0.0342	0.0169	PR	E.Europe	KoptekinCurrentBiology2023
Rbgp-200	Russian	-0.0328	9.00E-04	PR	E.Europe	KoptekinCurrentBiology2023
Rbgp-201	Russian	-0.0333	0.0012	PR	E.Europe	KoptekinCurrentBiology2023
Rbgp-203	Russian	-0.029	0.0029	PR	E.Europe	KoptekinCurrentBiology2023
Rbgp-205	Russian	-0.0343	0.0011	PR	E.Europe	KoptekinCurrentBiology2023
Rkbo-12	Russian	-0.036	0.0016	PR	E.Europe	KoptekinCurrentBiology2023
Rkbo-16	Russian	-0.0352	0.0063	PR	E.Europe	KoptekinCurrentBiology2023
Rkbo-44	Russian	-0.035	0.0021	PR	E.Europe	KoptekinCurrentBiology2023
Rkbo-58	Russian	-0.0367	5.00E-04	PR	E.Europe	KoptekinCurrentBiology2023
Rksh-402	Russian	-0.0361	0.0137	PR	E.Europe	KoptekinCurrentBiology2023
Rksh-405	Russian	-0.0334	0.0036	PR	E.Europe	KoptekinCurrentBiology2023
Rksh-407	Russian	-0.0336	0.0088	PR	E.Europe	KoptekinCurrentBiology2023
Rksh-412	Russian	-0.0366	0.0039	PR	E.Europe	KoptekinCurrentBiology2023
Rkuch-03	Russian	-0.0341	0.0014	PR	E.Europe	KoptekinCurrentBiology2023
Rkuch-05	Russian	-0.0376	0.0043	PR	E.Europe	KoptekinCurrentBiology2023
Rkuch-53	Russian	-0.0293	0.0034	PR	E.Europe	KoptekinCurrentBiology2023
Rkuch-58	Russian	-0.0336	0.003	PR	E.Europe	KoptekinCurrentBiology2023
Rorl-102	Russian	-0.0349	0.0058	PR	E.Europe	KoptekinCurrentBiology2023
Rorl-110	Russian	-0.0331	0.0025	PR	E.Europe	KoptekinCurrentBiology2023
Rorl-114	Russian	-0.0324	0.0046	PR	E.Europe	KoptekinCurrentBiology2023
Rorl-155	Russian	-0.0327	0.0018	PR	E.Europe	KoptekinCurrentBiology2023
Rps-002	Russian	-0.0366	0.0029	PR	E.Europe	KoptekinCurrentBiology2023
Rps-004	Russian	-0.0407	8.00E-04	PR	E.Europe	KoptekinCurrentBiology2023
Rps-006	Russian	-0.0416	-0.001	PR	E.Europe	KoptekinCurrentBiology2023
Rps-012	Russian	-0.039	-0.0011	PR	E.Europe	KoptekinCurrentBiology2023
Rps-090	Russian	-0.0401	0.002	PR	E.Europe	KoptekinCurrentBiology2023
Rps-091	Russian	-0.0341	0.0015	PR	E.Europe	KoptekinCurrentBiology2023
Rps-098	Russian	-0.0366	0.0038	PR	E.Europe	KoptekinCurrentBiology2023
Rrzm-08	Russian	-0.0329	0.0043	PR	E.Europe	KoptekinCurrentBiology2023
Rrzm-10	Russian	-0.0351	0.0046	PR	E.Europe	KoptekinCurrentBiology2023
Rrzm-13	Russian	-0.0325	0.0109	PR	E.Europe	KoptekinCurrentBiology2023
Rrzm-16	Russian	-0.035	0.0051	PR	E.Europe	KoptekinCurrentBiology2023
Rrzm-83	Russian	-0.0328	0.008	PR	E.Europe	KoptekinCurrentBiology2023
Rrzs-3	Russian	-0.0362	0.0033	PR	E.Europe	KoptekinCurrentBiology2023
Rrzs-7	Russian	-0.0353	0.0083	PR	E.Europe	KoptekinCurrentBiology2023
Rrzs-11	Russian	-0.0344	0.0071	PR	E.Europe	KoptekinCurrentBiology2023
Rrzs-32	Russian	-0.0367	0.0051	PR	E.Europe	KoptekinCurrentBiology2023
Rrzs-58	Russian	-0.0318	0.0116	PR	E.Europe	KoptekinCurrentBiology2023
Rrzs-66	Russian	-0.034	0.0082	PR	E.Europe	KoptekinCurrentBiology2023
Rrzs-88	Russian	-0.0331	0.0063	PR	E.Europe	KoptekinCurrentBiology2023
Rsm-103	Russian	-0.0354	6.00E-04	PR	E.Europe	KoptekinCurrentBiology2023
Rsm-109	Russian	-0.0375	6.00E-04	PR	E.Europe	KoptekinCurrentBiology2023
Rsm-166	Russian	-0.036	0.0018	PR	E.Europe	KoptekinCurrentBiology2023
Rsm-171	Russian	-0.0373	0.0039	PR	E.Europe	KoptekinCurrentBiology2023
Rsm-176	Russian	-0.0326	0.0051	PR	E.Europe	KoptekinCurrentBiology2023
Rsm-179	Russian	-0.0337	0.003	PR	E.Europe	KoptekinCurrentBiology2023
Rsm-181	Russian	-0.0359	2.00E-04	PR	E.Europe	KoptekinCurrentBiology2023
RYAR-173	Russian	-0.0378	0.0021	PR	E.Europe	KoptekinCurrentBiology2023
RYAR-223	Russian	-0.0378	0.0068	PR	E.Europe	KoptekinCurrentBiology2023
RYAR-232	Russian	-0.0359	0.0075	PR	E.Europe	KoptekinCurrentBiology2023
Shap-55	Adygei	0.0131	0.0518	PR	N.Caucasus	KoptekinCurrentBiology2023
Shap-156	Adygei	0.0127	0.0529	PR	N.Caucasus	KoptekinCurrentBiology2023
Shap-225	Adygei	0.0129	0.0528	PR	N.Caucasus	KoptekinCurrentBiology2023
Ttr-473	Chuvash	-0.0296	0.04	PR	E.Europe	KoptekinCurrentBiology2023
Ttr-474	Chuvash	-0.0284	0.0445	PR	E.Europe	KoptekinCurrentBiology2023
Ttr-481	Chuvash	-0.0319	0.052	PR	E.Europe	KoptekinCurrentBiology2023
Ttr-507	Chuvash	-0.0269	0.0517	PR	E.Europe	KoptekinCurrentBiology2023
Ttr-568	Chuvash	-0.0262	0.0514	PR	E.Europe	KoptekinCurrentBiology2023
Ttr-569	Chuvash	-0.0316	0.0272	PR	E.Europe	KoptekinCurrentBiology2023
UKR-1283	Ukrainian	-0.0303	-0.0023	PR	E.Europe	KoptekinCurrentBiology2023
UKR-1291	Ukrainian	-0.0339	-4.00E-04	PR	E.Europe	KoptekinCurrentBiology2023
UKR-1292	Ukrainian	-0.0336	0.0031	PR	E.Europe	KoptekinCurrentBiology2023
UKR-1377	Ukrainian	-0.0329	0.0018	PR	E.Europe	KoptekinCurrentBiology2023
UKR-1399	Ukrainian	-0.0352	-0.0019	PR	E.Europe	KoptekinCurrentBiology2023
UKR-1903	Ukrainian	-0.032	-3.00E-04	PR	E.Europe	KoptekinCurrentBiology2023
UKR-1909	Ukrainian	-0.0367	0.0064	PR	E.Europe	KoptekinCurrentBiology2023
UKR-1913	Ukrainian	-0.0297	0.0017	PR	E.Europe	KoptekinCurrentBiology2023
UKR-1951	Ukrainian	-0.0313	-0.0026	PR	E.Europe	KoptekinCurrentBiology2023
UKR-1978	Ukrainian	-0.0336	0.0024	PR	E.Europe	KoptekinCurrentBiology2023
UKR-1992	Ukrainian	-0.0351	-0.0039	PR	E.Europe	KoptekinCurrentBiology2023
UKR-2021	Ukrainian	-0.0305	-0.0053	PR	E.Europe	KoptekinCurrentBiology2023
YY-2	Adygei	0.0115	0.0541	PR	N.Caucasus	KoptekinCurrentBiology2023
YY-18	Adygei	0.0098	0.0514	PR	N.Caucasus	KoptekinCurrentBiology2023
YY-36	Adygei	0.0125	0.0589	PR	N.Caucasus	KoptekinCurrentBiology2023
HGDP00511	French	-0.022	-0.0188	PR	W.Europe	KoptekinCurrentBiology2023
HGDP00512	French	-0.0173	-0.0197	PR	W.Europe	KoptekinCurrentBiology2023
HGDP00513	French	-0.0194	-0.0199	PR	W.Europe	KoptekinCurrentBiology2023
HGDP00514	French	-0.0218	-0.0182	PR	W.Europe	KoptekinCurrentBiology2023
HGDP00515	French	-0.0236	-0.0216	PR	W.Europe	KoptekinCurrentBiology2023
HGDP00516	French	-0.0167	-0.0124	PR	W.Europe	KoptekinCurrentBiology2023
HGDP00517	French	-0.0208	-0.021	PR	W.Europe	KoptekinCurrentBiology2023
HGDP00518	French	-0.022	-0.0191	PR	W.Europe	KoptekinCurrentBiology2023
HGDP00519	French	-0.0265	-0.0131	PR	W.Europe	KoptekinCurrentBiology2023
HGDP00522	French	-0.0199	-0.0188	PR	W.Europe	KoptekinCurrentBiology2023
HGDP00523	French	-0.0254	-0.0187	PR	W.Europe	KoptekinCurrentBiology2023
HGDP00524	French	-0.018	-0.027	PR	W.Europe	KoptekinCurrentBiology2023
HGDP00525	French	-0.0194	-0.0198	PR	W.Europe	KoptekinCurrentBiology2023
HGDP00526	French	-0.0226	-0.0179	PR	W.Europe	KoptekinCurrentBiology2023
HGDP00527	French	-0.0224	-0.018	PR	W.Europe	KoptekinCurrentBiology2023
HGDP00528	French	-0.022	-0.0189	PR	W.Europe	KoptekinCurrentBiology2023
HGDP00529	French	-0.0195	-0.0196	PR	W.Europe	KoptekinCurrentBiology2023
HGDP00531	French	-0.02	-0.0358	PR	W.Europe	KoptekinCurrentBiology2023
HGDP00533	French	-0.0282	-0.0102	PR	W.Europe	KoptekinCurrentBiology2023
HGDP00534	French	-0.0221	-0.0196	PR	W.Europe	KoptekinCurrentBiology2023
HGDP00535	French	-0.0264	-0.0137	PR	W.Europe	KoptekinCurrentBiology2023
HGDP00536	French	-0.0137	-0.0254	PR	W.Europe	KoptekinCurrentBiology2023
HGDP00537	French	-0.0186	-0.0211	PR	W.Europe	KoptekinCurrentBiology2023
HGDP00538	French	-0.0191	-0.0204	PR	W.Europe	KoptekinCurrentBiology2023
HGDP00539	French	-0.0181	-0.0255	PR	W.Europe	KoptekinCurrentBiology2023
HGDP00557	Druze	0.0396	0.0053	PR	Levant	KoptekinCurrentBiology2023
HGDP00558	Druze	0.0426	0.0057	PR	Levant	KoptekinCurrentBiology2023
HGDP00559	Druze	0.0375	0.0054	PR	Levant	KoptekinCurrentBiology2023
HGDP00560	Druze	0.0407	0.015	PR	Levant	KoptekinCurrentBiology2023
HGDP00561	Druze	0.0404	0.0025	PR	Levant	KoptekinCurrentBiology2023
HGDP00562	Druze	0.0394	0.0058	PR	Levant	KoptekinCurrentBiology2023
HGDP00563	Druze	0.0399	0.0058	PR	Levant	KoptekinCurrentBiology2023
HGDP00564	Druze	0.0391	0.0041	PR	Levant	KoptekinCurrentBiology2023
HGDP00565	Druze	0.0431	0.0054	PR	Levant	KoptekinCurrentBiology2023
HGDP00566	Druze	0.0399	5.00E-04	PR	Levant	KoptekinCurrentBiology2023
HGDP00567	Druze	0.0451	0.005	PR	Levant	KoptekinCurrentBiology2023
HGDP00568	Druze	0.041	0.0172	PR	Levant	KoptekinCurrentBiology2023
HGDP00569	Druze	0.0375	0.0061	PR	Levant	KoptekinCurrentBiology2023
HGDP00571	Druze	0.0337	0.0108	PR	Levant	KoptekinCurrentBiology2023
HGDP00572	Druze	0.0426	0.0075	PR	Levant	KoptekinCurrentBiology2023
HGDP00573	Druze	0.0396	0.0058	PR	Levant	KoptekinCurrentBiology2023
HGDP00574	Druze	0.0442	0.0108	PR	Levant	KoptekinCurrentBiology2023
HGDP00575	Druze	0.0401	0.0066	PR	Levant	KoptekinCurrentBiology2023
HGDP00577	Druze	0.044	0.0089	PR	Levant	KoptekinCurrentBiology2023
HGDP00578	Druze	0.0392	-9.00E-04	PR	Levant	KoptekinCurrentBiology2023
HGDP00579	Druze	0.0365	-8.00E-04	PR	Levant	KoptekinCurrentBiology2023
HGDP00580	Druze	0.0353	0.0053	PR	Levant	KoptekinCurrentBiology2023
HGDP00582	Druze	0.0397	0.0025	PR	Levant	KoptekinCurrentBiology2023
HGDP00583	Druze	0.0423	0.0144	PR	Levant	KoptekinCurrentBiology2023
HGDP00584	Druze	0.0367	0.0082	PR	Levant	KoptekinCurrentBiology2023
HGDP00586	Druze	0.0389	-0.0016	PR	Levant	KoptekinCurrentBiology2023
HGDP00587	Druze	0.0339	0.0048	PR	Levant	KoptekinCurrentBiology2023
HGDP00588	Druze	0.0457	0.0086	PR	Levant	KoptekinCurrentBiology2023
HGDP00591	Druze	0.0373	0.007	PR	Levant	KoptekinCurrentBiology2023
HGDP00594	Druze	0.0406	-0.0021	PR	Levant	KoptekinCurrentBiology2023
HGDP00595	Druze	0.0384	0.0114	PR	Levant	KoptekinCurrentBiology2023
HGDP00597	Druze	0.0383	0.0022	PR	Levant	KoptekinCurrentBiology2023
HGDP00598	Druze	0.0422	0.0012	PR	Levant	KoptekinCurrentBiology2023
HGDP00599	Druze	0.035	0.0135	PR	Levant	KoptekinCurrentBiology2023
HGDP00600	Druze	0.037	0.001	PR	Levant	KoptekinCurrentBiology2023
HGDP00601	Druze	0.0433	0.0081	PR	Levant	KoptekinCurrentBiology2023
HGDP00602	Druze	0.0349	0.0033	PR	Levant	KoptekinCurrentBiology2023
HGDP00604	Druze	0.0408	0.0089	PR	Levant	KoptekinCurrentBiology2023
HGDP00606	Druze	0.0384	0.0029	PR	Levant	KoptekinCurrentBiology2023
HGDP00607	BedouinB	0.0825	-0.0745	PR	Arabian Peninsula	KoptekinCurrentBiology2023
HGDP00608	BedouinB	0.0712	-0.0569	PR	Arabian Peninsula	KoptekinCurrentBiology2023
HGDP00609	BedouinA	0.0663	-0.0403	PR	Arabian Peninsula	KoptekinCurrentBiology2023
HGDP00610	BedouinB	0.0808	-0.0817	PR	Arabian Peninsula	KoptekinCurrentBiology2023
HGDP00611	BedouinA	0.0802	-0.0688	PR	Arabian Peninsula	KoptekinCurrentBiology2023
HGDP00612	BedouinB	0.0831	-0.081	PR	Arabian Peninsula	KoptekinCurrentBiology2023
HGDP00613	BedouinA	0.0564	-0.0134	PR	Arabian Peninsula	KoptekinCurrentBiology2023
HGDP00614	BedouinA	0.0652	-0.029	PR	Arabian Peninsula	KoptekinCurrentBiology2023
HGDP00615	BedouinA	0.0602	-0.0241	PR	Arabian Peninsula	KoptekinCurrentBiology2023
HGDP00616	BedouinB	0.0774	-0.0857	PR	Arabian Peninsula	KoptekinCurrentBiology2023
HGDP00618	BedouinB	0.0822	-0.0821	PR	Arabian Peninsula	KoptekinCurrentBiology2023
HGDP00619	BedouinA	0.0596	-0.0273	PR	Arabian Peninsula	KoptekinCurrentBiology2023
HGDP00620	BedouinA	0.076	-0.0484	PR	Arabian Peninsula	KoptekinCurrentBiology2023
HGDP00622	BedouinA	0.0642	-0.035	PR	Arabian Peninsula	KoptekinCurrentBiology2023
HGDP00623	BedouinB	0.085	-0.0868	PR	Arabian Peninsula	KoptekinCurrentBiology2023
HGDP00624	BedouinB	0.0817	-0.0738	PR	Arabian Peninsula	KoptekinCurrentBiology2023
HGDP00625	BedouinA	0.0579	-0.0319	PR	Arabian Peninsula	KoptekinCurrentBiology2023
HGDP00626	BedouinA	0.0604	-0.031	PR	Arabian Peninsula	KoptekinCurrentBiology2023
HGDP00628	BedouinA	0.0605	-0.0294	PR	Arabian Peninsula	KoptekinCurrentBiology2023
HGDP00629	BedouinA	0.0634	-0.037	PR	Arabian Peninsula	KoptekinCurrentBiology2023
HGDP00630	BedouinB	0.0843	-0.0878	PR	Arabian Peninsula	KoptekinCurrentBiology2023
HGDP00631	BedouinB	0.0839	-0.082	PR	Arabian Peninsula	KoptekinCurrentBiology2023
HGDP00632	BedouinA	0.0754	-0.0524	PR	Arabian Peninsula	KoptekinCurrentBiology2023
HGDP00634	BedouinA	0.0734	-0.0502	PR	Arabian Peninsula	KoptekinCurrentBiology2023
HGDP00635	BedouinA	0.0639	-0.0328	PR	Arabian Peninsula	KoptekinCurrentBiology2023
HGDP00636	BedouinB	0.0758	-0.0617	PR	Arabian Peninsula	KoptekinCurrentBiology2023
HGDP00637	BedouinA	0.0682	-0.032	PR	Arabian Peninsula	KoptekinCurrentBiology2023
HGDP00638	BedouinA	0.0752	-0.0591	PR	Arabian Peninsula	KoptekinCurrentBiology2023
HGDP00639	BedouinA	0.0633	-0.0445	PR	Arabian Peninsula	KoptekinCurrentBiology2023
HGDP00640	BedouinA	0.0752	-0.0599	PR	Arabian Peninsula	KoptekinCurrentBiology2023
HGDP00641	BedouinB	0.0777	-0.0684	PR	Arabian Peninsula	KoptekinCurrentBiology2023
HGDP00642	BedouinA	0.0633	-0.0275	PR	Arabian Peninsula	KoptekinCurrentBiology2023
HGDP00643	BedouinB	0.076	-0.0722	PR	Arabian Peninsula	KoptekinCurrentBiology2023
HGDP00644	BedouinA	0.055	-0.0205	PR	Arabian Peninsula	KoptekinCurrentBiology2023
HGDP00645	BedouinA	0.0643	-0.0254	PR	Arabian Peninsula	KoptekinCurrentBiology2023
HGDP00646	BedouinA	0.0852	-0.0785	PR	Arabian Peninsula	KoptekinCurrentBiology2023
HGDP00647	BedouinA	0.0603	-0.0292	PR	Arabian Peninsula	KoptekinCurrentBiology2023
HGDP00648	BedouinB	0.0754	-0.0697	PR	Arabian Peninsula	KoptekinCurrentBiology2023
HGDP00649	BedouinB	0.0799	-0.0788	PR	Arabian Peninsula	KoptekinCurrentBiology2023
HGDP00650	BedouinB	0.0731	-0.0664	PR	Arabian Peninsula	KoptekinCurrentBiology2023
HGDP00651	BedouinB	0.0786	-0.0732	PR	Arabian Peninsula	KoptekinCurrentBiology2023
HGDP00653	BedouinB	0.079	-0.0666	PR	Arabian Peninsula	KoptekinCurrentBiology2023
HGDP00654	BedouinA	0.0481	-0.0039	PR	Arabian Peninsula	KoptekinCurrentBiology2023
HGDP00666	Sardinian	0.0015	-0.0536	PR	S.Europe	KoptekinCurrentBiology2023
HGDP00667	Sardinian	-0.0036	-0.0517	PR	S.Europe	KoptekinCurrentBiology2023
HGDP00668	Sardinian	-4.00E-04	-0.0576	PR	S.Europe	KoptekinCurrentBiology2023
HGDP00669	Sardinian	0	-0.0551	PR	S.Europe	KoptekinCurrentBiology2023
HGDP00670	Sardinian	7.00E-04	-0.0578	PR	S.Europe	KoptekinCurrentBiology2023
HGDP00671	Sardinian	-0.0011	-0.0536	PR	S.Europe	KoptekinCurrentBiology2023
HGDP00672	Sardinian	0.0032	-0.0527	PR	S.Europe	KoptekinCurrentBiology2023
HGDP00673	Sardinian	0.0034	-0.0522	PR	S.Europe	KoptekinCurrentBiology2023
HGDP00674	Sardinian	-7.00E-04	-0.0554	PR	S.Europe	KoptekinCurrentBiology2023
HGDP00675	Palestinian	0.0554	-0.0149	PR	Levant	KoptekinCurrentBiology2023
HGDP00676	Palestinian	0.0514	-0.0122	PR	Levant	KoptekinCurrentBiology2023
HGDP00677	Palestinian	0.0539	-0.0169	PR	Levant	KoptekinCurrentBiology2023
HGDP00679	Palestinian	0.0521	-0.0127	PR	Levant	KoptekinCurrentBiology2023
HGDP00680	Palestinian	0.065	-0.0311	PR	Levant	KoptekinCurrentBiology2023
HGDP00683	Palestinian	0.0598	-0.0185	PR	Levant	KoptekinCurrentBiology2023
HGDP00684	Palestinian	0.0557	-0.0224	PR	Levant	KoptekinCurrentBiology2023
HGDP00685	Palestinian	0.0663	-0.0354	PR	Levant	KoptekinCurrentBiology2023
HGDP00686	Palestinian	0.0583	-0.0249	PR	Levant	KoptekinCurrentBiology2023
HGDP00687	Palestinian	0.0534	-0.0142	PR	Levant	KoptekinCurrentBiology2023
HGDP00688	Palestinian	0.0488	-0.0105	PR	Levant	KoptekinCurrentBiology2023
HGDP00689	Palestinian	0.0527	-0.0149	PR	Levant	KoptekinCurrentBiology2023
HGDP00690	Palestinian	0.0531	-0.0144	PR	Levant	KoptekinCurrentBiology2023
HGDP00691	Palestinian	0.0566	-0.0215	PR	Levant	KoptekinCurrentBiology2023
HGDP00694	Palestinian	0.0502	-0.0113	PR	Levant	KoptekinCurrentBiology2023
HGDP00696	Palestinian	0.0506	-0.0102	PR	Levant	KoptekinCurrentBiology2023
HGDP00697	Palestinian	0.0538	-0.0239	PR	Levant	KoptekinCurrentBiology2023
HGDP00698	Palestinian	0.0552	-0.0161	PR	Levant	KoptekinCurrentBiology2023
HGDP00699	Palestinian	0.0516	-0.0146	PR	Levant	KoptekinCurrentBiology2023
HGDP00700	Palestinian	0.0563	-0.0244	PR	Levant	KoptekinCurrentBiology2023
HGDP00701	BedouinB	0.0769	-0.0757	PR	Arabian Peninsula	KoptekinCurrentBiology2023
HGDP00722	Palestinian	0.0501	-0.0102	PR	Levant	KoptekinCurrentBiology2023
HGDP00724	Palestinian	0.0549	-0.0177	PR	Levant	KoptekinCurrentBiology2023
HGDP00725	Palestinian	0.0521	-0.0149	PR	Levant	KoptekinCurrentBiology2023
HGDP00726	Palestinian	0.0597	-0.0202	PR	Levant	KoptekinCurrentBiology2023
HGDP00727	Palestinian	0.0525	-0.0138	PR	Levant	KoptekinCurrentBiology2023
HGDP00729	Palestinian	0.057	-0.0197	PR	Levant	KoptekinCurrentBiology2023
HGDP00730	Palestinian	0.0523	-0.0136	PR	Levant	KoptekinCurrentBiology2023
HGDP00731	Palestinian	0.068	-0.0343	PR	Levant	KoptekinCurrentBiology2023
HGDP00732	Palestinian	0.0558	-0.0242	PR	Levant	KoptekinCurrentBiology2023
HGDP00733	Palestinian	0.0553	-0.0189	PR	Levant	KoptekinCurrentBiology2023
HGDP00734	Palestinian	0.0547	-0.0128	PR	Levant	KoptekinCurrentBiology2023
HGDP00735	Palestinian	0.0541	-0.0185	PR	Levant	KoptekinCurrentBiology2023
HGDP00736	Palestinian	0.0498	-0.0089	PR	Levant	KoptekinCurrentBiology2023
HGDP00737	Palestinian	0.0578	-0.023	PR	Levant	KoptekinCurrentBiology2023
HGDP00739	Palestinian	0.061	-0.0226	PR	Levant	KoptekinCurrentBiology2023
HGDP00740	Palestinian	0.0515	-0.0185	PR	Levant	KoptekinCurrentBiology2023
HGDP00741	Palestinian	0.0535	-0.0188	PR	Levant	KoptekinCurrentBiology2023
HGDP00745	Palestinian	0.0513	-0.0083	PR	Levant	KoptekinCurrentBiology2023
HGDP00794	Orcadian	-0.0287	-0.0129	PR	W.Europe	KoptekinCurrentBiology2023
HGDP00796	Orcadian	-0.0293	-0.0138	PR	W.Europe	KoptekinCurrentBiology2023
HGDP00797	Orcadian	-0.0296	-0.0153	PR	W.Europe	KoptekinCurrentBiology2023
HGDP00798	Orcadian	-0.0283	-0.012	PR	W.Europe	KoptekinCurrentBiology2023
HGDP00799	Orcadian	-0.0322	-0.0146	PR	W.Europe	KoptekinCurrentBiology2023
HGDP00800	Orcadian	-0.0299	-0.0149	PR	W.Europe	KoptekinCurrentBiology2023
HGDP00802	Orcadian	-0.0315	-0.0158	PR	W.Europe	KoptekinCurrentBiology2023
HGDP00803	Orcadian	-0.0292	-0.0119	PR	W.Europe	KoptekinCurrentBiology2023
HGDP00805	Orcadian	-0.0303	-0.0125	PR	W.Europe	KoptekinCurrentBiology2023
HGDP00806	Orcadian	-0.0289	-0.0145	PR	W.Europe	KoptekinCurrentBiology2023
HGDP00807	Orcadian	-0.0313	-0.0133	PR	W.Europe	KoptekinCurrentBiology2023
HGDP00808	Orcadian	-0.0308	-0.0152	PR	W.Europe	KoptekinCurrentBiology2023
HGDP00810	Orcadian	-0.0279	-0.013	PR	W.Europe	KoptekinCurrentBiology2023
HGDP00879	Russian	-0.0355	0.0178	PR	E.Europe	KoptekinCurrentBiology2023
HGDP00880	Russian	-0.0361	0.0149	PR	E.Europe	KoptekinCurrentBiology2023
HGDP00882	Russian	-0.0363	0.0175	PR	E.Europe	KoptekinCurrentBiology2023
HGDP00883	Russian	-0.0397	0.0158	PR	E.Europe	KoptekinCurrentBiology2023
HGDP00884	Russian	-0.0355	0.0089	PR	E.Europe	KoptekinCurrentBiology2023
HGDP00887	Russian	-0.0343	0.0121	PR	E.Europe	KoptekinCurrentBiology2023
HGDP00888	Russian	-0.0338	0.0104	PR	E.Europe	KoptekinCurrentBiology2023
HGDP00889	Russian	-0.036	0.0134	PR	E.Europe	KoptekinCurrentBiology2023
HGDP00890	Russian	-0.038	0.0151	PR	E.Europe	KoptekinCurrentBiology2023
HGDP00891	Russian	-0.0353	0.0184	PR	E.Europe	KoptekinCurrentBiology2023
HGDP00892	Russian	-0.0389	0.0146	PR	E.Europe	KoptekinCurrentBiology2023
HGDP00893	Russian	-0.0371	0.0174	PR	E.Europe	KoptekinCurrentBiology2023
HGDP00894	Russian	-0.034	0.0159	PR	E.Europe	KoptekinCurrentBiology2023
HGDP00895	Russian	-0.0372	0.0168	PR	E.Europe	KoptekinCurrentBiology2023
HGDP00896	Russian	-0.0349	0.0196	PR	E.Europe	KoptekinCurrentBiology2023
HGDP00897	Russian	-0.0352	0.0168	PR	E.Europe	KoptekinCurrentBiology2023
HGDP00898	Russian	-0.0371	0.0234	PR	E.Europe	KoptekinCurrentBiology2023
HGDP00899	Russian	-0.0343	0.0154	PR	E.Europe	KoptekinCurrentBiology2023
HGDP00900	Russian	-0.0356	0.0087	PR	E.Europe	KoptekinCurrentBiology2023
HGDP00901	Russian	-0.0359	0.0144	PR	E.Europe	KoptekinCurrentBiology2023
HGDP00902	Russian	-0.0348	0.0175	PR	E.Europe	KoptekinCurrentBiology2023
HGDP00903	Russian	-0.0371	0.0134	PR	E.Europe	KoptekinCurrentBiology2023
HGDP01062	Sardinian	0.0012	-0.0567	PR	S.Europe	KoptekinCurrentBiology2023
HGDP01063	Sardinian	0.001	-0.0556	PR	S.Europe	KoptekinCurrentBiology2023
HGDP01064	Sardinian	0.0015	-0.0595	PR	S.Europe	KoptekinCurrentBiology2023
HGDP01065	Sardinian	-0.0024	-0.0567	PR	S.Europe	KoptekinCurrentBiology2023
HGDP01066	Sardinian	0	-0.0624	PR	S.Europe	KoptekinCurrentBiology2023
HGDP01067	Sardinian	0.0036	-0.0555	PR	S.Europe	KoptekinCurrentBiology2023
HGDP01068	Sardinian	0.0036	-0.0504	PR	S.Europe	KoptekinCurrentBiology2023
HGDP01069	Sardinian	-6.00E-04	-0.0559	PR	S.Europe	KoptekinCurrentBiology2023
HGDP01070	Sardinian	9.00E-04	-0.057	PR	S.Europe	KoptekinCurrentBiology2023
HGDP01071	Sardinian	0.0026	-0.0533	PR	S.Europe	KoptekinCurrentBiology2023
HGDP01072	Sardinian	0.0041	-0.0518	PR	S.Europe	KoptekinCurrentBiology2023
HGDP01073	Sardinian	0.0016	-0.0557	PR	S.Europe	KoptekinCurrentBiology2023
HGDP01074	Sardinian	9.00E-04	-0.055	PR	S.Europe	KoptekinCurrentBiology2023
HGDP01075	Sardinian	0.0033	-0.0579	PR	S.Europe	KoptekinCurrentBiology2023
HGDP01076	Sardinian	0.002	-0.0544	PR	S.Europe	KoptekinCurrentBiology2023
HGDP01077	Sardinian	7.00E-04	-0.0499	PR	S.Europe	KoptekinCurrentBiology2023
HGDP01078	Sardinian	6.00E-04	-0.0523	PR	S.Europe	KoptekinCurrentBiology2023
HGDP01079	Sardinian	-7.00E-04	-0.0557	PR	S.Europe	KoptekinCurrentBiology2023
HGDP01147	Italian_North	-0.0096	-0.0211	PR	S.Europe	KoptekinCurrentBiology2023
HGDP01151	Italian_North	-0.0105	-0.0225	PR	S.Europe	KoptekinCurrentBiology2023
HGDP01152	Italian_North	-0.0053	-0.0222	PR	S.Europe	KoptekinCurrentBiology2023
HGDP01153	Italian_North	-0.007	-0.0234	PR	S.Europe	KoptekinCurrentBiology2023
HGDP01155	Italian_North	-0.0053	-0.0215	PR	S.Europe	KoptekinCurrentBiology2023
HGDP01156	Italian_North	-0.0061	-0.0233	PR	S.Europe	KoptekinCurrentBiology2023
HGDP01157	Italian_North	-0.0089	-0.0172	PR	S.Europe	KoptekinCurrentBiology2023
HGDP01161	Italian_North	-3.00E-04	-0.0198	PR	S.Europe	KoptekinCurrentBiology2023
HGDP01162	Italian_North	3.00E-04	-0.013	PR	S.Europe	KoptekinCurrentBiology2023
HGDP01163	Italian_North	-0.0015	-0.0122	PR	S.Europe	KoptekinCurrentBiology2023
HGDP01164	Italian_North	-0.0012	-0.0183	PR	S.Europe	KoptekinCurrentBiology2023
HGDP01166	Italian_North	-0.0016	-0.0184	PR	S.Europe	KoptekinCurrentBiology2023
HGDP01167	Italian_North	-7.00E-04	-0.0144	PR	S.Europe	KoptekinCurrentBiology2023
HGDP01168	Italian_North	-0.0011	-0.0155	PR	S.Europe	KoptekinCurrentBiology2023
HGDP01169	Italian_North	0.0013	-0.0145	PR	S.Europe	KoptekinCurrentBiology2023
HGDP01171	Italian_North	-0.0063	-0.0202	PR	S.Europe	KoptekinCurrentBiology2023
HGDP01172	Italian_North	-0.0048	-0.0164	PR	S.Europe	KoptekinCurrentBiology2023
HGDP01173	Italian_North	-0.0096	-0.0211	PR	S.Europe	KoptekinCurrentBiology2023
HGDP01174	Italian_North	-0.0045	-0.0236	PR	S.Europe	KoptekinCurrentBiology2023
HGDP01177	Italian_North	-0.0091	-0.0242	PR	S.Europe	KoptekinCurrentBiology2023
HGDP01357	Basque	-0.0197	-0.0476	PR	S.Europe	KoptekinCurrentBiology2023
HGDP01358	Basque	-0.0216	-0.0478	PR	S.Europe	KoptekinCurrentBiology2023
HGDP01359	Basque	-0.0225	-0.0499	PR	S.Europe	KoptekinCurrentBiology2023
HGDP01360	Basque	-0.027	-0.0522	PR	S.Europe	KoptekinCurrentBiology2023
HGDP01362	Basque	-0.023	-0.046	PR	S.Europe	KoptekinCurrentBiology2023
HGDP01363	Basque	-0.022	-0.0454	PR	S.Europe	KoptekinCurrentBiology2023
HGDP01364	Basque	-0.0177	-0.0434	PR	S.Europe	KoptekinCurrentBiology2023
HGDP01365	Basque	-0.0204	-0.047	PR	S.Europe	KoptekinCurrentBiology2023
HGDP01366	Basque	-0.0224	-0.0464	PR	S.Europe	KoptekinCurrentBiology2023
HGDP01367	Basque	-0.0245	-0.0465	PR	S.Europe	KoptekinCurrentBiology2023
HGDP01368	Basque	-0.0202	-0.0419	PR	S.Europe	KoptekinCurrentBiology2023
HGDP01370	Basque	-0.0218	-0.0495	PR	S.Europe	KoptekinCurrentBiology2023
HGDP01371	Basque	-0.0239	-0.0425	PR	S.Europe	KoptekinCurrentBiology2023
HGDP01373	Basque	-0.0215	-0.0502	PR	S.Europe	KoptekinCurrentBiology2023
HGDP01374	Basque	-0.022	-0.0521	PR	S.Europe	KoptekinCurrentBiology2023
HGDP01375	Basque	-0.0204	-0.0461	PR	S.Europe	KoptekinCurrentBiology2023
HGDP01377	Basque	-0.0219	-0.0473	PR	S.Europe	KoptekinCurrentBiology2023
HGDP01378	Basque	-0.0225	-0.0459	PR	S.Europe	KoptekinCurrentBiology2023
HGDP01379	Basque	-0.023	-0.0507	PR	S.Europe	KoptekinCurrentBiology2023
HGDP01380	Basque	-0.0214	-0.05	PR	S.Europe	KoptekinCurrentBiology2023
HGDP01381	Adygei	0.0092	0.0589	PR	N.Caucasus	KoptekinCurrentBiology2023
HGDP01382	Adygei	0.0101	0.0533	PR	N.Caucasus	KoptekinCurrentBiology2023
HGDP01383	Adygei	0.0111	0.0508	PR	N.Caucasus	KoptekinCurrentBiology2023
HGDP01385	Adygei	0.0097	0.0529	PR	N.Caucasus	KoptekinCurrentBiology2023
HGDP01386	Adygei	0.0121	0.0508	PR	N.Caucasus	KoptekinCurrentBiology2023
HGDP01387	Adygei	0.0118	0.0528	PR	N.Caucasus	KoptekinCurrentBiology2023
HGDP01396	Adygei	1.00E-04	0.0434	PR	N.Caucasus	KoptekinCurrentBiology2023
HGDP01397	Adygei	0.0083	0.0553	PR	N.Caucasus	KoptekinCurrentBiology2023
HGDP01398	Adygei	0.015	0.0555	PR	N.Caucasus	KoptekinCurrentBiology2023
HGDP01399	Adygei	0.0128	0.0532	PR	N.Caucasus	KoptekinCurrentBiology2023
HGDP01400	Adygei	0.0129	0.0538	PR	N.Caucasus	KoptekinCurrentBiology2023
HGDP01401	Adygei	0.0136	0.0548	PR	N.Caucasus	KoptekinCurrentBiology2023
HGDP01402	Adygei	0.0078	0.0504	PR	N.Caucasus	KoptekinCurrentBiology2023
HGDP01403	Adygei	0.0106	0.0456	PR	N.Caucasus	KoptekinCurrentBiology2023
HGDP01404	Adygei	0.0143	0.06	PR	N.Caucasus	KoptekinCurrentBiology2023
BulgarianD6	Bulgarian	-0.0129	-0.0034	PR	SE.Europe	KoptekinCurrentBiology2023
BulgarianA4	Bulgarian	-0.0141	-0.0041	PR	SE.Europe	KoptekinCurrentBiology2023
hungary3	Hungarian	-0.021	-0.0054	PR	C.Europe	KoptekinCurrentBiology2023
LithuanianF1	Lithuanian	-0.0459	-0.0015	PR	C.Europe	KoptekinCurrentBiology2023
iran19	Iranian	0.0279	0.0381	PR	Iran	KoptekinCurrentBiology2023
iran14	Iranian	0.0239	0.0425	PR	Iran	KoptekinCurrentBiology2023
syria464	Syrian	0.0554	0.0025	PR	Levant	KoptekinCurrentBiology2023
Lebanon5	Lebanese	0.0628	-0.0207	PR	Levant	KoptekinCurrentBiology2023
Jordan543	Jordanian	0.05	-0.0114	PR	Levant	KoptekinCurrentBiology2023
BulgarianE2	Bulgarian	-0.0117	-0.0017	PR	SE.Europe	KoptekinCurrentBiology2023
BulgarianB4	Bulgarian	-0.0076	0.0043	PR	SE.Europe	KoptekinCurrentBiology2023
hungary6	Hungarian	-0.0222	-0.0058	PR	C.Europe	KoptekinCurrentBiology2023
lithuania3	Lithuanian	-0.0402	0.0016	PR	C.Europe	KoptekinCurrentBiology2023
iran2	Iranian	0.0255	0.05	PR	Iran	KoptekinCurrentBiology2023
iran20	Iranian	0.0294	0.0466	PR	Iran	KoptekinCurrentBiology2023
syria361	Syrian	0.0292	0.0186	PR	Levant	KoptekinCurrentBiology2023
Lebanon6	Lebanese	0.0338	0.0326	PR	Levant	KoptekinCurrentBiology2023
SaudiA5	Saudi	0.0719	-0.0466	PR	Arabian Peninsula	KoptekinCurrentBiology2023
Jordan214	Jordanian	0.0449	-0.0032	PR	Levant	KoptekinCurrentBiology2023
BulgarianA1	Bulgarian	-0.0074	0.0022	PR	SE.Europe	KoptekinCurrentBiology2023
HungarianC5	Hungarian	-0.0258	-0.0014	PR	C.Europe	KoptekinCurrentBiology2023
hungary7	Hungarian	-0.0255	5.00E-04	PR	C.Europe	KoptekinCurrentBiology2023
lithuania10	Lithuanian	-0.0458	0.0039	PR	C.Europe	KoptekinCurrentBiology2023
iran3	Iranian	0.0322	0.0433	PR	Iran	KoptekinCurrentBiology2023
syria485	Syrian	0.0399	0.0017	PR	Levant	KoptekinCurrentBiology2023
Lebanon7	Lebanese	0.0395	-0.0015	PR	Levant	KoptekinCurrentBiology2023
SaudiA6	Saudi	0.0582	-0.018	PR	Arabian Peninsula	KoptekinCurrentBiology2023
Jordan445	Jordanian	0.0479	-0.0113	PR	Levant	KoptekinCurrentBiology2023
BulgarianB1	Bulgarian	-0.0092	-0.0062	PR	SE.Europe	KoptekinCurrentBiology2023
HungarianE5	Hungarian	-0.0242	-0.0043	PR	C.Europe	KoptekinCurrentBiology2023
HungarianH3	Hungarian	-0.0253	-0.0067	PR	C.Europe	KoptekinCurrentBiology2023
lithuania9	Lithuanian	-0.0437	-7.00E-04	PR	C.Europe	KoptekinCurrentBiology2023
syria520	Syrian	0.0519	-0.014	PR	Levant	KoptekinCurrentBiology2023
syria4	Syrian	0.0414	0.0035	PR	Levant	KoptekinCurrentBiology2023
Lebanon8	Lebanese	0.0341	0.0174	PR	Levant	KoptekinCurrentBiology2023
SaudiA7	Saudi	0.0391	0.0011	PR	Arabian Peninsula	KoptekinCurrentBiology2023
Jordan62	Jordanian	0.0609	-0.0153	PR	Levant	KoptekinCurrentBiology2023
BulgarianC1	Bulgarian	-0.0051	-0.0012	PR	SE.Europe	KoptekinCurrentBiology2023
hungary15	Hungarian	-0.0225	-0.0028	PR	C.Europe	KoptekinCurrentBiology2023
LithuanianA1	Lithuanian	-0.0442	-0.0036	PR	C.Europe	KoptekinCurrentBiology2023
LithuanianE2	Lithuanian	-0.0413	0.0023	PR	C.Europe	KoptekinCurrentBiology2023
iran11	Iranian	0.0261	0.0488	PR	Iran	KoptekinCurrentBiology2023
syria461	Syrian	0.0647	0.0015	PR	Levant	KoptekinCurrentBiology2023
Lebanon1	Lebanese	0.0373	0.0057	PR	Levant	KoptekinCurrentBiology2023
saudi1434	Saudi	0.0684	-0.0514	PR	Arabian Peninsula	KoptekinCurrentBiology2023
Jordan603	Jordanian	0.0506	-0.0077	PR	Levant	KoptekinCurrentBiology2023
BulgarianF1	Bulgarian	-0.0115	0.0012	PR	SE.Europe	KoptekinCurrentBiology2023
hungary20	Hungarian	-0.0257	-0.008	PR	C.Europe	KoptekinCurrentBiology2023
lithuania1	Lithuanian	-0.0413	-0.0025	PR	C.Europe	KoptekinCurrentBiology2023
lithuania8	Lithuanian	-0.0429	0.002	PR	C.Europe	KoptekinCurrentBiology2023
iran16	Iranian	0.0282	0.051	PR	Iran	KoptekinCurrentBiology2023
Lebanon2	Lebanese	0.0401	0.0041	PR	Levant	KoptekinCurrentBiology2023
saudi1424	Saudi	0.07	-0.0443	PR	Arabian Peninsula	KoptekinCurrentBiology2023
SaudiA9	Saudi	0.053	-0.0038	PR	Arabian Peninsula	KoptekinCurrentBiology2023
Jordan307	Jordanian	0.0497	-0.0125	PR	Levant	KoptekinCurrentBiology2023
BulgarianH2	Bulgarian	-0.0046	-0.0038	PR	SE.Europe	KoptekinCurrentBiology2023
hungary2	Hungarian	-0.024	-9.00E-04	PR	C.Europe	KoptekinCurrentBiology2023
lithuania2	Lithuanian	-0.0441	-7.00E-04	PR	C.Europe	KoptekinCurrentBiology2023
iran17	Iranian	0.0306	0.0529	PR	Iran	KoptekinCurrentBiology2023
syria6	Syrian	0.0577	0.009	PR	Levant	KoptekinCurrentBiology2023
Lebanon3	Lebanese	0.0392	0.0055	PR	Levant	KoptekinCurrentBiology2023
Jordan503	Jordanian	0.0445	0.0111	PR	Levant	KoptekinCurrentBiology2023
BulgarianF2	Bulgarian	-0.0116	-0.0011	PR	SE.Europe	KoptekinCurrentBiology2023
HungarianD1	Hungarian	-0.017	-7.00E-04	PR	C.Europe	KoptekinCurrentBiology2023
LithuanianD1	Lithuanian	-0.0406	-0.0029	PR	C.Europe	KoptekinCurrentBiology2023
syria7	Syrian	0.0575	0.0024	PR	Levant	KoptekinCurrentBiology2023
Lebanon4	Lebanese	0.0582	-0.0122	PR	Levant	KoptekinCurrentBiology2023
SaudiA1	Saudi	0.0717	-0.0419	PR	Arabian Peninsula	KoptekinCurrentBiology2023
Jordan646	Jordanian	0.0514	-7.00E-04	PR	Levant	KoptekinCurrentBiology2023
Jordan384	Jordanian	0.0545	-0.0075	PR	Levant	KoptekinCurrentBiology2023
bal102	Balkar	0.0089	0.055	PR	N.Caucasus	KoptekinCurrentBiology2023
bal64	Balkar	0.0106	0.0592	PR	N.Caucasus	KoptekinCurrentBiology2023
mg43	Georgian	0.0203	0.0579	PR	S.Caucasus	KoptekinCurrentBiology2023
NorthOssetia19	North_Ossetian	0.01	0.0627	PR	N.Caucasus	KoptekinCurrentBiology2023
ch126	Chechen	0.0089	0.0579	PR	N.Caucasus	KoptekinCurrentBiology2023
abh27	Abkhasian	0.0195	0.0558	PR	S.Caucasus	KoptekinCurrentBiology2023
armenia176	Armenian	0.0286	0.0288	PR	S.Caucasus	KoptekinCurrentBiology2023
lez38	Lezgin	0.0124	0.0682	PR	N.Caucasus	KoptekinCurrentBiology2023
bal124	Balkar	0.0107	0.0564	PR	N.Caucasus	KoptekinCurrentBiology2023
bal97	Balkar	0.0146	0.0597	PR	N.Caucasus	KoptekinCurrentBiology2023
mg47	Georgian	0.0232	0.0501	PR	S.Caucasus	KoptekinCurrentBiology2023
NorthOssetia2	North_Ossetian	0.0139	0.06	PR	N.Caucasus	KoptekinCurrentBiology2023
ch16	Chechen	0.0101	0.0507	PR	N.Caucasus	KoptekinCurrentBiology2023
abh107	Abkhasian	0.0214	0.0583	PR	S.Caucasus	KoptekinCurrentBiology2023
abh41	Abkhasian	0.0196	0.0749	PR	S.Caucasus	KoptekinCurrentBiology2023
armenia191	Armenian	0.0249	0.0319	PR	S.Caucasus	KoptekinCurrentBiology2023
lez40	Lezgin	0.0068	0.0559	PR	N.Caucasus	KoptekinCurrentBiology2023
kumyks44	Kumyk	0.013	0.0564	PR	N.Caucasus	KoptekinCurrentBiology2023
bal136	Balkar	0.01	0.053	PR	N.Caucasus	KoptekinCurrentBiology2023
mg22	Georgian	0.022	0.0498	PR	S.Caucasus	KoptekinCurrentBiology2023
mg49	Georgian	0.024	0.0533	PR	S.Caucasus	KoptekinCurrentBiology2023
NorthOssetia3	North_Ossetian	0.0088	0.0604	PR	N.Caucasus	KoptekinCurrentBiology2023
ch174	Chechen	0.0064	0.0514	PR	N.Caucasus	KoptekinCurrentBiology2023
abh119	Abkhasian	0.0221	0.0567	PR	S.Caucasus	KoptekinCurrentBiology2023
armenia86	Armenian	0.0252	0.0278	PR	S.Caucasus	KoptekinCurrentBiology2023
armenia279	Armenian	0.0332	0.0271	PR	S.Caucasus	KoptekinCurrentBiology2023
bal22	Balkar	0.0105	0.0559	PR	N.Caucasus	KoptekinCurrentBiology2023
mg23	Georgian	0.0236	0.0484	PR	S.Caucasus	KoptekinCurrentBiology2023
mg62	Georgian	0.025	0.0512	PR	S.Caucasus	KoptekinCurrentBiology2023
NorthOssetia5	North_Ossetian	0.0126	0.0573	PR	N.Caucasus	KoptekinCurrentBiology2023
ch179	Chechen	0.0108	0.0604	PR	N.Caucasus	KoptekinCurrentBiology2023
abh122	Abkhasian	0.0197	0.0502	PR	S.Caucasus	KoptekinCurrentBiology2023
armenia91	Armenian	0.0314	0.0273	PR	S.Caucasus	KoptekinCurrentBiology2023
armenia293	Armenian	0.0284	0.0426	PR	S.Caucasus	KoptekinCurrentBiology2023
lez49	Lezgin	0.0071	0.0501	PR	N.Caucasus	KoptekinCurrentBiology2023
kumyks93	Kumyk	0.0105	0.0533	PR	N.Caucasus	KoptekinCurrentBiology2023
bal41	Balkar	0.011	0.0566	PR	N.Caucasus	KoptekinCurrentBiology2023
mg27a	Georgian	0.0261	0.0561	PR	S.Caucasus	KoptekinCurrentBiology2023
NorthOssetia11	North_Ossetian	0.0093	0.053	PR	N.Caucasus	KoptekinCurrentBiology2023
NorthOssetia8	North_Ossetian	0.0118	0.0567	PR	N.Caucasus	KoptekinCurrentBiology2023
ch193	Chechen	0.0116	0.0537	PR	N.Caucasus	KoptekinCurrentBiology2023
abh133	Abkhasian	0.0212	0.0674	PR	S.Caucasus	KoptekinCurrentBiology2023
armenia102	Armenian	0.0243	0.0354	PR	S.Caucasus	KoptekinCurrentBiology2023
lez31	Lezgin	0.0077	0.0503	PR	N.Caucasus	KoptekinCurrentBiology2023
lez7	Lezgin	0.0093	0.0508	PR	N.Caucasus	KoptekinCurrentBiology2023
kumyks98	Kumyk	0.0105	0.0558	PR	N.Caucasus	KoptekinCurrentBiology2023
bal42	Balkar	0.01	0.0552	PR	N.Caucasus	KoptekinCurrentBiology2023
mg31a	Georgian	0.0227	0.0484	PR	S.Caucasus	KoptekinCurrentBiology2023
NorthOssetia12	North_Ossetian	0.0123	0.0599	PR	N.Caucasus	KoptekinCurrentBiology2023
NorthOssetia9	North_Ossetian	0.0104	0.0583	PR	N.Caucasus	KoptekinCurrentBiology2023
ch21	Chechen	0.0064	0.0636	PR	N.Caucasus	KoptekinCurrentBiology2023
abh147	Abkhasian	0.0212	0.0557	PR	S.Caucasus	KoptekinCurrentBiology2023
armenia106	Armenian	0.0247	0.033	PR	S.Caucasus	KoptekinCurrentBiology2023
lez33	Lezgin	0.006	0.0499	PR	N.Caucasus	KoptekinCurrentBiology2023
lez9	Lezgin	0.0059	0.0528	PR	N.Caucasus	KoptekinCurrentBiology2023
kumyks90	Kumyk	0.0049	0.0534	PR	N.Caucasus	KoptekinCurrentBiology2023
bal45	Balkar	0.0103	0.0581	PR	N.Caucasus	KoptekinCurrentBiology2023
mg34	Georgian	0.0228	0.0515	PR	S.Caucasus	KoptekinCurrentBiology2023
NorthOssetia14	North_Ossetian	0.0093	0.0566	PR	N.Caucasus	KoptekinCurrentBiology2023
ch3	Chechen	0.0107	0.0604	PR	N.Caucasus	KoptekinCurrentBiology2023
abh154	Abkhasian	0.0244	0.0521	PR	S.Caucasus	KoptekinCurrentBiology2023
armenia139	Armenian	0.0319	0.0209	PR	S.Caucasus	KoptekinCurrentBiology2023
lez36	Lezgin	0.0104	0.0581	PR	N.Caucasus	KoptekinCurrentBiology2023
kumyks40	Kumyk	0.0161	0.0391	PR	N.Caucasus	KoptekinCurrentBiology2023
kumyks94	Kumyk	0.0123	0.0534	PR	N.Caucasus	KoptekinCurrentBiology2023
bal50	Balkar	0.0085	0.0506	PR	N.Caucasus	KoptekinCurrentBiology2023
mg40	Georgian	0.0236	0.0563	PR	S.Caucasus	KoptekinCurrentBiology2023
NorthOssetia17	North_Ossetian	0.016	0.0562	PR	N.Caucasus	KoptekinCurrentBiology2023
ch113	Chechen	0.0097	0.0559	PR	N.Caucasus	KoptekinCurrentBiology2023
ch31	Chechen	0.0075	0.0469	PR	N.Caucasus	KoptekinCurrentBiology2023
abh24	Abkhasian	0.0275	0.054	PR	S.Caucasus	KoptekinCurrentBiology2023
armenia162	Armenian	0.0298	0.0355	PR	S.Caucasus	KoptekinCurrentBiology2023
lez37	Lezgin	0.0088	0.0533	PR	N.Caucasus	KoptekinCurrentBiology2023
kumyks41	Kumyk	0.0079	0.0586	PR	N.Caucasus	KoptekinCurrentBiology2023
kumyks97	Kumyk	0.0076	0.0438	PR	N.Caucasus	KoptekinCurrentBiology2023
bel43s	Belarusian	-0.0373	0.0023	PR	E.Europe	KoptekinCurrentBiology2023
UkrBel618	Ukrainian	-0.0354	0.0059	PR	E.Europe	KoptekinCurrentBiology2023
UkrLv240	Ukrainian	-0.0262	0.0103	PR	E.Europe	KoptekinCurrentBiology2023
Est393	Estonian	-0.0425	0.0017	PR	C.Europe	KoptekinCurrentBiology2023
Mordovians27	Mordovian	-0.0337	0.0244	PR	E.Europe	KoptekinCurrentBiology2023
Chuvash33	Chuvash	-0.0264	0.0578	PR	E.Europe	KoptekinCurrentBiology2023
bel30s	Belarusian	-0.0367	-8.00E-04	PR	E.Europe	KoptekinCurrentBiology2023
UkrBel620	Ukrainian	-0.0325	0.0012	PR	E.Europe	KoptekinCurrentBiology2023
Est375	Estonian	-0.043	0.0044	PR	C.Europe	KoptekinCurrentBiology2023
Est380	Estonian	-0.0437	0.0032	PR	C.Europe	KoptekinCurrentBiology2023
Mordovians28	Mordovian	-0.035	0.0171	PR	E.Europe	KoptekinCurrentBiology2023
Chuvash37	Chuvash	-0.0263	0.0588	PR	E.Europe	KoptekinCurrentBiology2023
bel72c	Belarusian	-0.0334	0.0041	PR	E.Europe	KoptekinCurrentBiology2023
UkrBel622	Ukrainian	-0.0312	0.0066	PR	E.Europe	KoptekinCurrentBiology2023
Est391	Estonian	-0.0444	0.0046	PR	C.Europe	KoptekinCurrentBiology2023
Est377	Estonian	-0.0449	0.0029	PR	C.Europe	KoptekinCurrentBiology2023
Mordovians30	Mordovian	-0.0322	0.0308	PR	E.Europe	KoptekinCurrentBiology2023
Chuvash13	Chuvash	-0.0267	0.0611	PR	E.Europe	KoptekinCurrentBiology2023
bel93c	Belarusian	-0.0379	0.0039	PR	E.Europe	KoptekinCurrentBiology2023
UkrBel733	Ukrainian	-0.0338	0.0029	PR	E.Europe	KoptekinCurrentBiology2023
Est372	Estonian	-0.0438	0.0019	PR	C.Europe	KoptekinCurrentBiology2023
Mordovians4	Mordovian	-0.0332	0.0142	PR	E.Europe	KoptekinCurrentBiology2023
Mordovians31	Mordovian	-0.0343	0.0212	PR	E.Europe	KoptekinCurrentBiology2023
Chuvash20	Chuvash	-0.0275	0.0532	PR	E.Europe	KoptekinCurrentBiology2023
bel110c	Belarusian	-0.0351	0.0048	PR	E.Europe	KoptekinCurrentBiology2023
UkrBel736	Ukrainian	-0.0314	0.0071	PR	E.Europe	KoptekinCurrentBiology2023
Est358	Estonian	-0.0422	5.00E-04	PR	C.Europe	KoptekinCurrentBiology2023
Mordovians17	Mordovian	-0.0347	0.0177	PR	E.Europe	KoptekinCurrentBiology2023
Mordovians1	Mordovian	-0.0324	0.0196	PR	E.Europe	KoptekinCurrentBiology2023
Chuvash22	Chuvash	-0.0253	0.067	PR	E.Europe	KoptekinCurrentBiology2023
bel8s	Belarusian	-0.0312	8.00E-04	PR	E.Europe	KoptekinCurrentBiology2023
belarusian23vp	Belarusian	-0.034	0.0067	PR	E.Europe	KoptekinCurrentBiology2023
Est400	Estonian	-0.038	0.0039	PR	C.Europe	KoptekinCurrentBiology2023
Mordovians22	Mordovian	-0.0346	0.0185	PR	E.Europe	KoptekinCurrentBiology2023
Chuvash26	Chuvash	-0.0258	0.0526	PR	E.Europe	KoptekinCurrentBiology2023
Chuvash24	Chuvash	-0.0289	0.0569	PR	E.Europe	KoptekinCurrentBiology2023
bel23s	Belarusian	-0.04	0.0019	PR	E.Europe	KoptekinCurrentBiology2023
belarusian47zp	Belarusian	-0.036	2.00E-04	PR	E.Europe	KoptekinCurrentBiology2023
UkrLv228	Ukrainian	-0.0293	0.0059	PR	E.Europe	KoptekinCurrentBiology2023
Est397	Estonian	-0.0393	9.00E-04	PR	C.Europe	KoptekinCurrentBiology2023
Mordovians32	Mordovian	-0.0354	0.0192	PR	E.Europe	KoptekinCurrentBiology2023
Chuvash29	Chuvash	-0.0289	0.0534	PR	E.Europe	KoptekinCurrentBiology2023
Chuvash25	Chuvash	-0.0313	0.0465	PR	E.Europe	KoptekinCurrentBiology2023
bel82s	Belarusian	-0.0359	5.00E-04	PR	E.Europe	KoptekinCurrentBiology2023
UkrBel614	Ukrainian	-0.034	0.0114	PR	E.Europe	KoptekinCurrentBiology2023
UkrLv237	Ukrainian	-0.0303	5.00E-04	PR	E.Europe	KoptekinCurrentBiology2023
Est394	Estonian	-0.0405	9.00E-04	PR	C.Europe	KoptekinCurrentBiology2023
Mordovians5	Mordovian	-0.0369	0.015	PR	E.Europe	KoptekinCurrentBiology2023
Chuvash31	Chuvash	-0.0279	0.0529	PR	E.Europe	KoptekinCurrentBiology2023
saudi1403	Saudi	0.07	-0.0471	PR	Arabian Peninsula	KoptekinCurrentBiology2023
NA15202	Hungarian	-0.0275	-0.0106	PR	C.Europe	KoptekinCurrentBiology2023
NA15725	Czech	-0.0298	-0.009	PR	C.Europe	KoptekinCurrentBiology2023
NA15733	Czech	-0.0298	5.00E-04	PR	C.Europe	KoptekinCurrentBiology2023
NA15762	Icelandic	-0.0328	-0.0087	PR	N.Europe	KoptekinCurrentBiology2023
NA17373	Greek	-1.00E-04	-0.0111	PR	SE.Europe	KoptekinCurrentBiology2023
NA15203	Hungarian	-0.026	-0.006	PR	C.Europe	KoptekinCurrentBiology2023
NA15726	Czech	-0.0272	-0.0065	PR	C.Europe	KoptekinCurrentBiology2023
NA15755	Icelandic	-0.0361	-0.0173	PR	N.Europe	KoptekinCurrentBiology2023
NA15763	Icelandic	-0.0332	-0.0091	PR	N.Europe	KoptekinCurrentBiology2023
NA17374	Greek	0.0254	0.0236	PR	SE.Europe	KoptekinCurrentBiology2023
NA15204	Hungarian	-0.0218	-0.0019	PR	C.Europe	KoptekinCurrentBiology2023
NA15727	Czech	-0.0291	-0.0094	PR	C.Europe	KoptekinCurrentBiology2023
NA15756	Icelandic	-0.0331	-0.014	PR	N.Europe	KoptekinCurrentBiology2023
NA15764	Icelandic	-0.029	-0.0115	PR	N.Europe	KoptekinCurrentBiology2023
NA17375	Greek	0.0086	3.00E-04	PR	SE.Europe	KoptekinCurrentBiology2023
NA15205	Hungarian	-0.0261	-0.0067	PR	C.Europe	KoptekinCurrentBiology2023
NA15728	Czech	-0.0276	-0.0074	PR	C.Europe	KoptekinCurrentBiology2023
NA15757	Icelandic	-0.0303	-0.011	PR	N.Europe	KoptekinCurrentBiology2023
NA15765	Icelandic	-0.0348	-0.0124	PR	N.Europe	KoptekinCurrentBiology2023
NA17376	Greek	0.0191	0.0038	PR	SE.Europe	KoptekinCurrentBiology2023
NA13626	Adygei	0.0105	0.0588	PR	N.Caucasus	KoptekinCurrentBiology2023
NA15206	Hungarian	-0.023	-0.0085	PR	C.Europe	KoptekinCurrentBiology2023
NA15729	Czech	-0.0271	-0.0076	PR	C.Europe	KoptekinCurrentBiology2023
NA15758	Icelandic	-0.0312	-0.0071	PR	N.Europe	KoptekinCurrentBiology2023
NA15766	Icelandic	-0.0328	-0.011	PR	N.Europe	KoptekinCurrentBiology2023
NA17377	Greek	-0.0034	-0.0016	PR	SE.Europe	KoptekinCurrentBiology2023
NA15199	Hungarian	-0.0257	-0.0067	PR	C.Europe	KoptekinCurrentBiology2023
NA15207	Hungarian	-0.0231	-6.00E-04	PR	C.Europe	KoptekinCurrentBiology2023
NA15730	Czech	-0.0261	-0.0087	PR	C.Europe	KoptekinCurrentBiology2023
NA15759	Icelandic	-0.0334	-0.0122	PR	N.Europe	KoptekinCurrentBiology2023
NA15200	Hungarian	-0.0269	-0.008	PR	C.Europe	KoptekinCurrentBiology2023
NA15208	Hungarian	-0.0253	-0.0103	PR	C.Europe	KoptekinCurrentBiology2023
NA15731	Czech	-0.0304	-0.0059	PR	C.Europe	KoptekinCurrentBiology2023
NA15760	Icelandic	-0.0331	-0.0096	PR	N.Europe	KoptekinCurrentBiology2023
NA15201	Hungarian	-0.0235	-0.0056	PR	C.Europe	KoptekinCurrentBiology2023
NA15724	Czech	-0.0306	-0.0063	PR	C.Europe	KoptekinCurrentBiology2023
NA15732	Czech	-0.0318	-0.0035	PR	C.Europe	KoptekinCurrentBiology2023
NA15761	Icelandic	-0.0344	-0.0094	PR	N.Europe	KoptekinCurrentBiology2023
NA17372	Greek	0.0058	-0.0037	PR	SE.Europe	KoptekinCurrentBiology2023
HG00103	Scottish	-0.0313	-0.0135	PR	W.Europe	KoptekinCurrentBiology2023
HG00104	Scottish	-0.0271	-0.0073	PR	W.Europe	KoptekinCurrentBiology2023
HG00105	Scottish	-0.0313	-0.0151	PR	W.Europe	KoptekinCurrentBiology2023
HG00106	Scottish	-0.0304	-0.0092	PR	W.Europe	KoptekinCurrentBiology2023
HG00128	English	-0.0273	-0.0167	PR	W.Europe	KoptekinCurrentBiology2023
HG00129	English	-0.0286	-0.0162	PR	W.Europe	KoptekinCurrentBiology2023
HG00130	English	-0.0252	-0.0133	PR	W.Europe	KoptekinCurrentBiology2023
HG00131	English	-0.0258	-0.0137	PR	W.Europe	KoptekinCurrentBiology2023
HG00233	English	-0.027	-0.02	PR	W.Europe	KoptekinCurrentBiology2023
HG00234	English	-0.0281	-0.0129	PR	W.Europe	KoptekinCurrentBiology2023
HG00232	English	-0.0265	-0.0143	PR	W.Europe	KoptekinCurrentBiology2023
HG01500	Spanish	-0.0063	-0.0336	PR	S.Europe	KoptekinCurrentBiology2023
HG01501	Spanish	-0.007	-0.0335	PR	S.Europe	KoptekinCurrentBiology2023
HG01503	Spanish	-0.0106	-0.0327	PR	S.Europe	KoptekinCurrentBiology2023
HG01504	Spanish	-0.0065	-0.0394	PR	S.Europe	KoptekinCurrentBiology2023
HG01506	Spanish	-0.0093	-0.0341	PR	S.Europe	KoptekinCurrentBiology2023
HG01507	Spanish	-0.0114	-0.0337	PR	S.Europe	KoptekinCurrentBiology2023
HG01509	Spanish	-0.0048	-0.0368	PR	S.Europe	KoptekinCurrentBiology2023
HG01510	Spanish	-0.0101	-0.0329	PR	S.Europe	KoptekinCurrentBiology2023
HG01512	Spanish	-0.0159	-0.0344	PR	S.Europe	KoptekinCurrentBiology2023
HG01513	Spanish	-0.0159	-0.0352	PR	S.Europe	KoptekinCurrentBiology2023
HG01524	Spanish	-0.0086	-0.033	PR	S.Europe	KoptekinCurrentBiology2023
HG01527	Spanish	-0.0031	-0.0377	PR	S.Europe	KoptekinCurrentBiology2023
HG01528	Spanish	-0.0087	-0.0399	PR	S.Europe	KoptekinCurrentBiology2023
HG01530	Spanish	-0.0101	-0.0336	PR	S.Europe	KoptekinCurrentBiology2023
HG01536	Spanish	-0.015	-0.0301	PR	S.Europe	KoptekinCurrentBiology2023
HG01537	Spanish	-0.012	-0.0263	PR	S.Europe	KoptekinCurrentBiology2023
HG01605	Spanish	-0.0119	-0.031	PR	S.Europe	KoptekinCurrentBiology2023
HG01606	Spanish	-0.0144	-0.0332	PR	S.Europe	KoptekinCurrentBiology2023
HG01607	Spanish	-0.0073	-0.0271	PR	S.Europe	KoptekinCurrentBiology2023
HG01608	Spanish	-0.0105	-0.0335	PR	S.Europe	KoptekinCurrentBiology2023
HG01613	Spanish	-0.0118	-0.027	PR	S.Europe	KoptekinCurrentBiology2023
HG01615	Spanish	-0.0121	-0.027	PR	S.Europe	KoptekinCurrentBiology2023
HG01617	Spanish	-0.0082	-0.0334	PR	S.Europe	KoptekinCurrentBiology2023
HG01618	Spanish	-0.0093	-0.0291	PR	S.Europe	KoptekinCurrentBiology2023
HG01619	Spanish	-0.0072	-0.0338	PR	S.Europe	KoptekinCurrentBiology2023
HG01620	Spanish	-0.007	-0.0326	PR	S.Europe	KoptekinCurrentBiology2023
HG01623	Spanish	-0.0074	-0.0361	PR	S.Europe	KoptekinCurrentBiology2023
HG01624	Spanish	-0.0063	-0.0363	PR	S.Europe	KoptekinCurrentBiology2023
HG01625	Spanish	-0.0107	-0.0274	PR	S.Europe	KoptekinCurrentBiology2023
HG01626	Spanish	-3.00E-04	-0.0236	PR	S.Europe	KoptekinCurrentBiology2023
HG00171	Finnish	-0.045	0.0138	PR	N.Europe	KoptekinCurrentBiology2023
HG00174	Finnish	-0.037	0.001	PR	N.Europe	KoptekinCurrentBiology2023
HG00190	Finnish	-0.0377	0.0033	PR	N.Europe	KoptekinCurrentBiology2023
HG00266	Finnish	-0.0388	0.0067	PR	N.Europe	KoptekinCurrentBiology2023
HG00231	English	-0.0261	-0.0088	PR	W.Europe	KoptekinCurrentBiology2023
HG00183	Finnish	-0.0372	0.014	PR	N.Europe	KoptekinCurrentBiology2023
HG00126	English	-0.0289	-0.0164	PR	W.Europe	KoptekinCurrentBiology2023
HG00173	Finnish	-0.0419	0.0102	PR	N.Europe	KoptekinCurrentBiology2023
HG00182	Finnish	-0.0405	0.0151	PR	N.Europe	KoptekinCurrentBiology2023
HG01747	Spanish	-0.0119	-0.032	PR	S.Europe	KoptekinCurrentBiology2023
HG01746	Spanish	-0.0129	-0.0337	PR	S.Europe	KoptekinCurrentBiology2023
HG01675	Spanish	-0.0128	-0.0365	PR	S.Europe	KoptekinCurrentBiology2023
HG01680	Spanish	-0.0133	-0.0352	PR	S.Europe	KoptekinCurrentBiology2023
HG01682	Spanish	-0.0154	-0.0343	PR	S.Europe	KoptekinCurrentBiology2023
HG01679	Spanish	-0.012	-0.0348	PR	S.Europe	KoptekinCurrentBiology2023
HG01676	Spanish	-0.0164	-0.0416	PR	S.Europe	KoptekinCurrentBiology2023
HG01684	Spanish	-0.0135	-0.0342	PR	S.Europe	KoptekinCurrentBiology2023
HG01705	Spanish	-0.0082	-0.0364	PR	S.Europe	KoptekinCurrentBiology2023
HG01707	Spanish	-0.0106	-0.0321	PR	S.Europe	KoptekinCurrentBiology2023
HG01685	Spanish	-0.0067	-0.0298	PR	S.Europe	KoptekinCurrentBiology2023
HG01686	Spanish	-0.0121	-0.036	PR	S.Europe	KoptekinCurrentBiology2023
HG01704	Spanish	-0.0035	-0.0342	PR	S.Europe	KoptekinCurrentBiology2023
HG01673	Spanish	-0.0121	-0.0307	PR	S.Europe	KoptekinCurrentBiology2023
HG01695	Canary_Islander	0.0018	-0.0442	PR	S.Europe	KoptekinCurrentBiology2023
HG01694	Canary_Islander	0.0035	-0.0393	PR	S.Europe	KoptekinCurrentBiology2023
HG01761	Spanish	-0.0126	-0.0374	PR	S.Europe	KoptekinCurrentBiology2023
HG01770	Spanish	-0.0098	-0.0358	PR	S.Europe	KoptekinCurrentBiology2023
HG01762	Spanish	-0.0156	-0.0332	PR	S.Europe	KoptekinCurrentBiology2023
HG01773	Spanish	-0.013	-0.0364	PR	S.Europe	KoptekinCurrentBiology2023
HG02220	Spanish	-0.0117	-0.0249	PR	S.Europe	KoptekinCurrentBiology2023
HG02238	Spanish	-0.0099	-0.0397	PR	S.Europe	KoptekinCurrentBiology2023
HG01678	Spanish	-0.0117	-0.0371	PR	S.Europe	KoptekinCurrentBiology2023
HG01699	Spanish	-0.0065	-0.0355	PR	S.Europe	KoptekinCurrentBiology2023
HG01697	Spanish	-0.007	-0.0317	PR	S.Europe	KoptekinCurrentBiology2023
HG00160	English	-0.0296	-0.0149	PR	W.Europe	KoptekinCurrentBiology2023
Malta4AM91	Maltese	0.0137	-0.0161	PR	S.Europe	KoptekinCurrentBiology2023
Malta8AM91	Maltese	0.0143	-0.0186	PR	S.Europe	KoptekinCurrentBiology2023
CRO53	Croatian	-0.0238	-0.0142	PR	C.Europe	KoptekinCurrentBiology2023
NOR119	Norwegian	-0.0345	-0.0177	PR	N.Europe	KoptekinCurrentBiology2023
NOR124	Norwegian	-0.0342	-0.0181	PR	N.Europe	KoptekinCurrentBiology2023
CRO103	Croatian	-0.0222	-0.0116	PR	C.Europe	KoptekinCurrentBiology2023
CRO107	Croatian	-0.0236	-0.0099	PR	C.Europe	KoptekinCurrentBiology2023
TP08	Sicilian	0.0071	-0.0183	PR	S.Europe	KoptekinCurrentBiology2023
GREEKGRALPOP18	Greek	-0.002	-0.0099	PR	SE.Europe	KoptekinCurrentBiology2023
BEL57	Italian_South	0.0093	-0.0188	PR	S.Europe	KoptekinCurrentBiology2023
BAS35	Basque	-0.0239	-0.0469	PR	S.Europe	KoptekinCurrentBiology2023
SR23	Sicilian	0.0076	-0.0159	PR	S.Europe	KoptekinCurrentBiology2023
CRO47	Croatian	-0.0272	-0.0174	PR	C.Europe	KoptekinCurrentBiology2023
NOR106	Norwegian	-0.0313	-0.0175	PR	N.Europe	KoptekinCurrentBiology2023
CRO41	Croatian	-0.0238	-0.0107	PR	C.Europe	KoptekinCurrentBiology2023
Malta7AM91	Maltese	0.0183	-0.0201	PR	S.Europe	KoptekinCurrentBiology2023
NOR101	Norwegian	-0.0331	-0.0219	PR	N.Europe	KoptekinCurrentBiology2023
TP05	Sicilian	0.0123	-0.0241	PR	S.Europe	KoptekinCurrentBiology2023
Kayseri24392	Turkish	0.0192	0.024	PR	Anatolia	KoptekinCurrentBiology2023
SR60	Sicilian	0.0117	-0.0188	PR	S.Europe	KoptekinCurrentBiology2023
NOR146	Norwegian	-0.0343	-0.0181	PR	N.Europe	KoptekinCurrentBiology2023
TP06	Sicilian	0.0067	-0.0212	PR	S.Europe	KoptekinCurrentBiology2023
NOR108	Norwegian	-0.0358	-0.0214	PR	N.Europe	KoptekinCurrentBiology2023
CRO66	Croatian	-0.0186	-0.0073	PR	C.Europe	KoptekinCurrentBiology2023
NOR126	Norwegian	-0.0349	-0.0204	PR	N.Europe	KoptekinCurrentBiology2023
GREEKGRALPOP13	Greek	9.00E-04	-0.0086	PR	SE.Europe	KoptekinCurrentBiology2023
TP07	Sicilian	0.0137	-0.0215	PR	S.Europe	KoptekinCurrentBiology2023
BAS31	Basque	-0.0235	-0.0491	PR	S.Europe	KoptekinCurrentBiology2023
ALB191	Albanian	-0.0054	-0.0024	PR	SE.Europe	KoptekinCurrentBiology2023
GREEKGRALPOP15	Greek	-0.0031	-0.0029	PR	SE.Europe	KoptekinCurrentBiology2023
NOR107	Norwegian	-0.036	-0.0157	PR	N.Europe	KoptekinCurrentBiology2023
GREEKGRALPOP5	Greek	-4.00E-04	-0.0054	PR	SE.Europe	KoptekinCurrentBiology2023
CRO153	Croatian	-0.0207	-0.0116	PR	C.Europe	KoptekinCurrentBiology2023
NOR109	Norwegian	-0.0364	-0.0201	PR	N.Europe	KoptekinCurrentBiology2023
SouthFrench3326	French	-0.0227	-0.0368	PR	W.Europe	KoptekinCurrentBiology2023
GREEKGRALPOP9	Greek	-0.003	-0.0079	PR	SE.Europe	KoptekinCurrentBiology2023
TP04	Sicilian	0.0054	-0.0208	PR	S.Europe	KoptekinCurrentBiology2023
CRO31	Croatian	-0.0225	-0.0136	PR	C.Europe	KoptekinCurrentBiology2023
TP25	Sicilian	0.0097	-0.0193	PR	S.Europe	KoptekinCurrentBiology2023
GREEKGRALPOP4	Greek	0.0026	-0.0071	PR	SE.Europe	KoptekinCurrentBiology2023
CRO93	Croatian	-0.0226	-0.0138	PR	C.Europe	KoptekinCurrentBiology2023
Malta17AM91	Maltese	0.0164	-0.0232	PR	S.Europe	KoptekinCurrentBiology2023
SouthFrench3947	French	-0.0188	-0.0382	PR	W.Europe	KoptekinCurrentBiology2023
SouthFrench1323	French	-0.0207	-0.0375	PR	W.Europe	KoptekinCurrentBiology2023
SR48R	Sicilian	0.0089	-0.0172	PR	S.Europe	KoptekinCurrentBiology2023
Balikesir16675	Turkish	0.0127	0.0359	PR	Anatolia	KoptekinCurrentBiology2023
SR44	Sicilian	0.0096	-0.0202	PR	S.Europe	KoptekinCurrentBiology2023
SR64	Sicilian	0.0096	-0.0188	PR	S.Europe	KoptekinCurrentBiology2023
NOR148	Norwegian	-0.0377	-0.0147	PR	N.Europe	KoptekinCurrentBiology2023
CYP19	Cypriot	0.0266	-0.0015	PR	Anatolia	KoptekinCurrentBiology2023
CRO48	Croatian	-0.0223	-0.0114	PR	C.Europe	KoptekinCurrentBiology2023
GREEKGRALPOP17	Greek	-0.0034	-0.0057	PR	SE.Europe	KoptekinCurrentBiology2023
ALB213	Albanian	-7.00E-04	-0.005	PR	SE.Europe	KoptekinCurrentBiology2023
Turkish7BA57	Turkish	0.0112	0.0238	PR	Anatolia	KoptekinCurrentBiology2023
BAS22	Basque	-0.0228	-0.0477	PR	S.Europe	KoptekinCurrentBiology2023
GREEKGRALPOP16	Greek	9.00E-04	-0.007	PR	SE.Europe	KoptekinCurrentBiology2023
Balikesir16790	Turkish	0.0141	0.0437	PR	Anatolia	KoptekinCurrentBiology2023
NOR111	Norwegian	-0.0346	-0.0195	PR	N.Europe	KoptekinCurrentBiology2023
SouthFrench3951	French	-0.0174	-0.0451	PR	W.Europe	KoptekinCurrentBiology2023
BAS25	Basque	-0.0226	-0.0456	PR	S.Europe	KoptekinCurrentBiology2023
BAS32	Basque	-0.0203	-0.0491	PR	S.Europe	KoptekinCurrentBiology2023
GREEKGRALPOP11	Greek	-0.002	-0.0048	PR	SE.Europe	KoptekinCurrentBiology2023
GREEKGRALPOP10	Greek	4.00E-04	-0.0011	PR	SE.Europe	KoptekinCurrentBiology2023
Malta2AM91	Maltese	0.02	-0.0086	PR	S.Europe	KoptekinCurrentBiology2023
GREEKGRALPOP3	Greek	-0.0031	-0.0079	PR	SE.Europe	KoptekinCurrentBiology2023
Malta16AM91	Maltese	0.0209	-0.0231	PR	S.Europe	KoptekinCurrentBiology2023
GREEKGRALPOP8	Greek	-0.0037	-0.0065	PR	SE.Europe	KoptekinCurrentBiology2023
Turkish8BA62	Turkish	0.0044	0.0196	PR	Anatolia	KoptekinCurrentBiology2023
CYP5	Cypriot	0.027	0.0023	PR	Anatolia	KoptekinCurrentBiology2023
SouthFrench3068	French	-0.0202	-0.0403	PR	W.Europe	KoptekinCurrentBiology2023
Cyprus13AJ19	Cypriot	0.0192	0.0012	PR	Anatolia	KoptekinCurrentBiology2023
Malta15AM91	Maltese	0.0149	-0.0145	PR	S.Europe	KoptekinCurrentBiology2023
Istanbul20010	Turkish	0.0224	0.0339	PR	Anatolia	KoptekinCurrentBiology2023
BAS30	Basque	-0.0227	-0.0538	PR	S.Europe	KoptekinCurrentBiology2023
Cyprus24AJ19	Cypriot	0.027	-0.0013	PR	Anatolia	KoptekinCurrentBiology2023
Turkish4BA57	Turkish	0.0134	0.0293	PR	Anatolia	KoptekinCurrentBiology2023
ALB202	Albanian	-0.0022	-0.0018	PR	SE.Europe	KoptekinCurrentBiology2023
GREEKGRALPOP12	Greek	9.00E-04	-1.00E-04	PR	SE.Europe	KoptekinCurrentBiology2023
SouthFrench1112	French	-0.0175	-0.0386	PR	W.Europe	KoptekinCurrentBiology2023
CYP2	Cypriot	0.0257	8.00E-04	PR	Anatolia	KoptekinCurrentBiology2023
Cyprus2AJ19	Cypriot	0.038	-0.001	PR	Anatolia	KoptekinCurrentBiology2023
Adana23114	Turkish	0.0229	0.0292	PR	Anatolia	KoptekinCurrentBiology2023
GREEKGRALPOP14	Greek	8.00E-04	-0.0088	PR	SE.Europe	KoptekinCurrentBiology2023
SouthFrench4018	French	-0.0191	-0.0415	PR	W.Europe	KoptekinCurrentBiology2023
Trabzon21177	Turkish	0.0289	0.0328	PR	Anatolia	KoptekinCurrentBiology2023
BAS28	Basque	-0.023	-0.0464	PR	S.Europe	KoptekinCurrentBiology2023
Aydin18784	Turkish	0.0147	0.0299	PR	Anatolia	KoptekinCurrentBiology2023
Istanbul19810	Turkish	0.0155	0.0347	PR	Anatolia	KoptekinCurrentBiology2023
Trabzon21557	Turkish	0.029	0.0282	PR	Anatolia	KoptekinCurrentBiology2023
ALB212	Albanian	-0.0014	-0.0119	PR	SE.Europe	KoptekinCurrentBiology2023
ALB220	Albanian	0.0021	-0.0082	PR	SE.Europe	KoptekinCurrentBiology2023
Cyprus22AJ19	Cypriot	0.0253	-0.0062	PR	Anatolia	KoptekinCurrentBiology2023
Malta12AM91	Maltese	0.0175	-0.0223	PR	S.Europe	KoptekinCurrentBiology2023
Trabzon21534	Turkish	0.0261	0.0259	PR	Anatolia	KoptekinCurrentBiology2023
BAS27	Basque	-0.0219	-0.0466	PR	S.Europe	KoptekinCurrentBiology2023
Cyprus21AJ19	Cypriot	0.0316	0.0025	PR	Anatolia	KoptekinCurrentBiology2023
Turkish9BA57	Turkish	0.0183	0.0368	PR	Anatolia	KoptekinCurrentBiology2023
Kayseri24075	Turkish	0.0225	0.0295	PR	Anatolia	KoptekinCurrentBiology2023
ALB230	Albanian	-0.0042	-0.0086	PR	SE.Europe	KoptekinCurrentBiology2023
Adana23108	Turkish	0.0371	0.0061	PR	Anatolia	KoptekinCurrentBiology2023
Balikesir16887	Turkish	0.0125	0.0373	PR	Anatolia	KoptekinCurrentBiology2023
BAS33	Basque	-0.021	-0.0473	PR	S.Europe	KoptekinCurrentBiology2023
Kayseri24266	Turkish	0.0197	0.0323	PR	Anatolia	KoptekinCurrentBiology2023
Balikesir16653	Turkish	0.0146	0.0459	PR	Anatolia	KoptekinCurrentBiology2023
Istanbul25095	Turkish	-0.0072	0.0136	PR	Anatolia	KoptekinCurrentBiology2023
Aydin18112	Turkish	0.0183	0.0344	PR	Anatolia	KoptekinCurrentBiology2023
Kayseri24402	Turkish	0.018	0.0259	PR	Anatolia	KoptekinCurrentBiology2023
Istanbul25081	Turkish	0.0123	0.0256	PR	Anatolia	KoptekinCurrentBiology2023
Aydin18596	Turkish	0.0132	0.0441	PR	Anatolia	KoptekinCurrentBiology2023
Istanbul17778	Turkish	0.0192	0.0427	PR	Anatolia	KoptekinCurrentBiology2023
Istanbul15781	Turkish	0.0033	0.0074	PR	Anatolia	KoptekinCurrentBiology2023
Adana23136	Turkish	0.0342	0.0053	PR	Anatolia	KoptekinCurrentBiology2023
Adana23113	Turkish	0.0239	0.0436	PR	Anatolia	KoptekinCurrentBiology2023
Trabzon21575	Turkish	0.0253	0.0325	PR	Anatolia	KoptekinCurrentBiology2023
Aydin18636	Turkish	0.0166	0.0346	PR	Anatolia	KoptekinCurrentBiology2023
Istanbul20040	Turkish	0.0253	0.0396	PR	Anatolia	KoptekinCurrentBiology2023
Balikesir16837	Turkish	0.0073	0.0409	PR	Anatolia	KoptekinCurrentBiology2023
Adana23144	Turkish	0.0227	0.0472	PR	Anatolia	KoptekinCurrentBiology2023
Kayseri23967	Turkish	0.0209	0.0367	PR	Anatolia	KoptekinCurrentBiology2023
Trabzon21174	Turkish	0.024	0.0318	PR	Anatolia	KoptekinCurrentBiology2023
Aydin18873	Turkish	0.0112	0.0267	PR	Anatolia	KoptekinCurrentBiology2023
Kayseri23892	Turkish	0.0226	0.0298	PR	Anatolia	KoptekinCurrentBiology2023
Istanbul19185	Turkish	0.016	0.0335	PR	Anatolia	KoptekinCurrentBiology2023
Istanbul25098	Turkish	-0.0066	-0.0014	PR	Anatolia	KoptekinCurrentBiology2023
Adana23133	Turkish	0.0248	0.0271	PR	Anatolia	KoptekinCurrentBiology2023
Trabzon21515	Turkish	0.0241	0.0248	PR	Anatolia	KoptekinCurrentBiology2023
Kayseri24032	Turkish	0.0222	0.0293	PR	Anatolia	KoptekinCurrentBiology2023
Kayseri23549	Turkish	0.0229	0.0352	PR	Anatolia	KoptekinCurrentBiology2023
Trabzon21544	Turkish	0.0264	0.0344	PR	Anatolia	KoptekinCurrentBiology2023
Adana23150	Turkish	0.0121	0.0239	PR	Anatolia	KoptekinCurrentBiology2023
Kayseri23271	Turkish	0.023	0.0275	PR	Anatolia	KoptekinCurrentBiology2023
Trabzon21645	Turkish	0.0229	0.0337	PR	Anatolia	KoptekinCurrentBiology2023
Adana23147	Turkish	0.0273	0.0143	PR	Anatolia	KoptekinCurrentBiology2023
Aydin18483	Turkish	0.017	0.0505	PR	Anatolia	KoptekinCurrentBiology2023
Balikesir17006	Turkish	0.0127	0.0395	PR	Anatolia	KoptekinCurrentBiology2023
Aydin18419	Turkish	0.012	0.0337	PR	Anatolia	KoptekinCurrentBiology2023
Kayseri24276	Turkish	0.0247	0.0304	PR	Anatolia	KoptekinCurrentBiology2023
Istanbul19708	Turkish	0.019	0.0453	PR	Anatolia	KoptekinCurrentBiology2023
Trabzon21173	Turkish	0.0282	0.0343	PR	Anatolia	KoptekinCurrentBiology2023
Adana23112	Turkish	0.0204	0.034	PR	Anatolia	KoptekinCurrentBiology2023
Adana23117	Turkish	0.0205	0.0291	PR	Anatolia	KoptekinCurrentBiology2023
Polish101A	Polish	-0.0334	-0.0074	PR	C.Europe	KoptekinCurrentBiology2023
Polish102B	Polish	-0.0301	-0.007	PR	C.Europe	KoptekinCurrentBiology2023
Polish103B	Polish	-0.0335	-0.003	PR	C.Europe	KoptekinCurrentBiology2023
Polish104A	Polish	-0.0317	-0.0015	PR	C.Europe	KoptekinCurrentBiology2023
Polish106A	Polish	-0.0335	-0.0045	PR	C.Europe	KoptekinCurrentBiology2023
Polish107A	Polish	-0.0357	-0.0058	PR	C.Europe	KoptekinCurrentBiology2023
Polish108A	Polish	-0.036	-0.0064	PR	C.Europe	KoptekinCurrentBiology2023
Polish111A	Polish	-0.0303	-0.0062	PR	C.Europe	KoptekinCurrentBiology2023
Polish113A	Polish	-0.0358	-0.0032	PR	C.Europe	KoptekinCurrentBiology2023
Polish114B	Polish	-0.0364	-0.0086	PR	C.Europe	KoptekinCurrentBiology2023
Polish115B	Polish	-0.0356	-0.0032	PR	C.Europe	KoptekinCurrentBiology2023
Polish117B	Polish	-0.0354	-0.0014	PR	C.Europe	KoptekinCurrentBiology2023
Polish119A	Polish	-0.0301	-0.0018	PR	C.Europe	KoptekinCurrentBiology2023
Polish120A	Polish	-0.0335	0.0022	PR	C.Europe	KoptekinCurrentBiology2023
Polish121A	Polish	-0.0307	-0.0048	PR	C.Europe	KoptekinCurrentBiology2023
Polish201B	Polish	-0.0335	-0.003	PR	C.Europe	KoptekinCurrentBiology2023
Polish202A	Polish	-0.035	-0.0013	PR	C.Europe	KoptekinCurrentBiology2023
Polish206C	Polish	-0.0344	0.0022	PR	C.Europe	KoptekinCurrentBiology2023
Polish207A	Polish	-0.0321	7.00E-04	PR	C.Europe	KoptekinCurrentBiology2023
Polish209B	Polish	-0.0301	-0.0036	PR	C.Europe	KoptekinCurrentBiology2023
French23812	French	-0.0314	-0.0215	PR	W.Europe	KoptekinCurrentBiology2023
French23814	French	-0.0234	-0.0196	PR	W.Europe	KoptekinCurrentBiology2023
French23821	French	-0.009	-0.0153	PR	W.Europe	KoptekinCurrentBiology2023
French23830	French	-0.025	-0.0207	PR	W.Europe	KoptekinCurrentBiology2023
French23833	French	-0.0285	-0.0161	PR	W.Europe	KoptekinCurrentBiology2023
French23862	French	-0.0265	-0.0253	PR	W.Europe	KoptekinCurrentBiology2023
French23915	French	-0.0239	-0.0147	PR	W.Europe	KoptekinCurrentBiology2023
French23919	French	-0.0185	-0.0261	PR	W.Europe	KoptekinCurrentBiology2023
French23989	French	-0.0324	-0.0269	PR	W.Europe	KoptekinCurrentBiology2023
French24061	French	-0.0242	-0.0191	PR	W.Europe	KoptekinCurrentBiology2023
French24075	French	-0.0218	-0.028	PR	W.Europe	KoptekinCurrentBiology2023
French24076	French	-0.0199	-0.0179	PR	W.Europe	KoptekinCurrentBiology2023
French24090	French	-0.0299	-0.0119	PR	W.Europe	KoptekinCurrentBiology2023
French24118	French	-0.028	-0.0234	PR	W.Europe	KoptekinCurrentBiology2023
French24120	French	-0.0286	-0.0238	PR	W.Europe	KoptekinCurrentBiology2023
French24124	French	-0.019	-0.0269	PR	W.Europe	KoptekinCurrentBiology2023
French24144	French	-0.0192	-0.038	PR	W.Europe	KoptekinCurrentBiology2023
French24148	French	-0.0198	-0.0201	PR	W.Europe	KoptekinCurrentBiology2023
French24178	French	-0.0228	-0.0263	PR	W.Europe	KoptekinCurrentBiology2023
French24247	French	-0.0309	-0.0189	PR	W.Europe	KoptekinCurrentBiology2023
French24381	French	-0.0295	-0.0198	PR	W.Europe	KoptekinCurrentBiology2023
French24400	French	-0.03	-0.0244	PR	W.Europe	KoptekinCurrentBiology2023
French24408	French	-0.0228	-0.0213	PR	W.Europe	KoptekinCurrentBiology2023
French24433	French	-0.0228	-0.0303	PR	W.Europe	KoptekinCurrentBiology2023
French24434	French	-0.0241	-0.0138	PR	W.Europe	KoptekinCurrentBiology2023
French24437	French	-0.019	-0.0163	PR	W.Europe	KoptekinCurrentBiology2023
French24690	French	-0.0216	-0.0191	PR	W.Europe	KoptekinCurrentBiology2023
French24817	French	-0.0227	-0.0266	PR	W.Europe	KoptekinCurrentBiology2023
French25068	French	-0.0223	-0.0221	PR	W.Europe	KoptekinCurrentBiology2023
PV019	Iranian	0.0298	0.0573	PR	Iran	KoptekinCurrentBiology2023
PV020	Iranian	0.0273	0.0463	PR	Iran	KoptekinCurrentBiology2023
PV021	Iranian	0.0251	0.0541	PR	Iran	KoptekinCurrentBiology2023
PV022	Iranian	0.0283	0.0545	PR	Iran	KoptekinCurrentBiology2023
PV023	Iranian	0.029	0.0588	PR	Iran	KoptekinCurrentBiology2023
PV024	Iranian	0.0282	0.055	PR	Iran	KoptekinCurrentBiology2023
PV025	Iranian	0.0293	0.0519	PR	Iran	KoptekinCurrentBiology2023
PV026	Iranian	0.0284	0.061	PR	Iran	KoptekinCurrentBiology2023
PV027	Iranian	0.0287	0.0567	PR	Iran	KoptekinCurrentBiology2023
PV028	Iranian	0.0293	0.0573	PR	Iran	KoptekinCurrentBiology2023
Scottish1334	Scottish	-0.0271	-0.0174	PR	W.Europe	KoptekinCurrentBiology2023
Scottish1338	Scottish	-0.0307	-0.0154	PR	W.Europe	KoptekinCurrentBiology2023
Scottish1340	Scottish	-0.0276	-0.0109	PR	W.Europe	KoptekinCurrentBiology2023
Scottish1341	Scottish	-0.0271	-0.0126	PR	W.Europe	KoptekinCurrentBiology2023
Scottish1343	Scottish	-0.0308	-0.0141	PR	W.Europe	KoptekinCurrentBiology2023
Scottish1344	Scottish	-0.0271	-0.0139	PR	W.Europe	KoptekinCurrentBiology2023
Scottish2401	Scottish	-0.0309	-0.0153	PR	W.Europe	KoptekinCurrentBiology2023
Scottish2433	Scottish	-0.0282	-0.0152	PR	W.Europe	KoptekinCurrentBiology2023
Scottish2436	Scottish	-0.0307	-0.0129	PR	W.Europe	KoptekinCurrentBiology2023
Scottish2441	Scottish	-0.0295	-0.0138	PR	W.Europe	KoptekinCurrentBiology2023
Scottish2443	Scottish	-0.0308	-0.0114	PR	W.Europe	KoptekinCurrentBiology2023
Scottish3140	Scottish	-0.0326	-0.0269	PR	W.Europe	KoptekinCurrentBiology2023
Scottish3146	Scottish	-0.0272	-0.0068	PR	W.Europe	KoptekinCurrentBiology2023
Scottish3151	Scottish	-0.031	-0.0123	PR	W.Europe	KoptekinCurrentBiology2023
Scottish3154	Scottish	-0.0269	-0.014	PR	W.Europe	KoptekinCurrentBiology2023
Scottish3157	Scottish	-0.0321	-0.0118	PR	W.Europe	KoptekinCurrentBiology2023
Scottish3212	Scottish	-0.0301	-0.0133	PR	W.Europe	KoptekinCurrentBiology2023
Scottish3512	Scottish	-0.0346	-0.012	PR	W.Europe	KoptekinCurrentBiology2023
Scottish3521	Scottish	-0.0317	-0.0155	PR	W.Europe	KoptekinCurrentBiology2023
Scottish3529	Scottish	-0.0316	-0.021	PR	W.Europe	KoptekinCurrentBiology2023
Scottish3531	Scottish	-0.0296	-0.0194	PR	W.Europe	KoptekinCurrentBiology2023
Scottish3532	Scottish	-0.0289	-0.0131	PR	W.Europe	KoptekinCurrentBiology2023
Scottish3533	Scottish	-0.0277	-0.0168	PR	W.Europe	KoptekinCurrentBiology2023
Scottish4283	Scottish	-0.0308	-0.0197	PR	W.Europe	KoptekinCurrentBiology2023
Scottish4290	Scottish	-0.0276	-0.0124	PR	W.Europe	KoptekinCurrentBiology2023
Scottish4292	Scottish	-0.0316	-0.014	PR	W.Europe	KoptekinCurrentBiology2023
Scottish4293	Scottish	-0.0294	-0.0144	PR	W.Europe	KoptekinCurrentBiology2023
Scottish4294	Scottish	-0.0284	-0.0142	PR	W.Europe	KoptekinCurrentBiology2023
Scottish4300	Scottish	-0.0284	-0.014	PR	W.Europe	KoptekinCurrentBiology2023
ITS2	Italian_South	0.012	-0.0066	PR	S.Europe	KoptekinCurrentBiology2023
ITS4	Italian_South	0.0142	-0.0066	PR	S.Europe	KoptekinCurrentBiology2023
ITS5	Italian_South	0.0113	-0.0129	PR	S.Europe	KoptekinCurrentBiology2023
ITS7	Italian_South	0.0116	-0.0108	PR	S.Europe	KoptekinCurrentBiology2023
PV009	Iranian	0.0293	0.0382	PR	Iran	KoptekinCurrentBiology2023
PV010	Iranian	0.0297	0.0433	PR	Iran	KoptekinCurrentBiology2023
PV011	Iranian	0.0286	0.039	PR	Iran	KoptekinCurrentBiology2023
PV012	Iranian	0.0333	0.0424	PR	Iran	KoptekinCurrentBiology2023
PV013	Iranian	0.0292	0.0462	PR	Iran	KoptekinCurrentBiology2023
PV014	Iranian	0.0244	0.041	PR	Iran	KoptekinCurrentBiology2023
PV015	Iranian	0.0307	0.0404	PR	Iran	KoptekinCurrentBiology2023
PV016	Iranian	0.0319	0.0396	PR	Iran	KoptekinCurrentBiology2023
PV017	Iranian	0.0271	0.0451	PR	Iran	KoptekinCurrentBiology2023
PV018	Iranian	0.0283	0.045	PR	Iran	KoptekinCurrentBiology2023
pos3	Polish	-0.0255	-0.0091	PR	C.Europe	KoptekinCurrentBiology2023
pos4	Polish	-0.0341	-0.0104	PR	C.Europe	KoptekinCurrentBiology2023
pos5	Polish	-0.0266	-0.0082	PR	C.Europe	KoptekinCurrentBiology2023
PV029	Iranian	0.0314	0.0407	PR	Iran	KoptekinCurrentBiology2023
PV030	Iranian	0.0312	0.0426	PR	Iran	KoptekinCurrentBiology2023
PV031	Iranian	0.0318	0.051	PR	Iran	KoptekinCurrentBiology2023
PV032	Iranian	0.0312	0.0468	PR	Iran	KoptekinCurrentBiology2023
PV033	Iranian	0.0286	0.043	PR	Iran	KoptekinCurrentBiology2023
PV034	Iranian	0.0282	0.0398	PR	Iran	KoptekinCurrentBiology2023
PV035	Iranian	0.0278	0.0463	PR	Iran	KoptekinCurrentBiology2023
PV036	Iranian	0.0358	0.0436	PR	Iran	KoptekinCurrentBiology2023
PV037	Iranian	0.0338	0.0415	PR	Iran	KoptekinCurrentBiology2023
PV038	Iranian	0.0268	0.0477	PR	Iran	KoptekinCurrentBiology2023
AJAR1	AJAR	0.0235	0.0411	PR	S.Caucasus	GavashelishviliScientifcReports2021
AJAR2	AJAR	0.0236	0.0394	PR	S.Caucasus	GavashelishviliScientifcReports2021
AJAR3	AJAR	0.0226	0.0381	PR	S.Caucasus	GavashelishviliScientifcReports2021
ARM1	ARM	0.0302	0.0145	PR	S.Caucasus	GavashelishviliScientifcReports2021
ARM2	ARM	0.0269	0.019	PR	S.Caucasus	GavashelishviliScientifcReports2021
ARM3	ARM	0.0302	0.0225	PR	S.Caucasus	GavashelishviliScientifcReports2021
ARM4	ARM	0.0283	0.0104	PR	S.Caucasus	GavashelishviliScientifcReports2021
ARM5	ARM	0.029	0.0153	PR	S.Caucasus	GavashelishviliScientifcReports2021
ARM6	ARM	0.0227	0.016	PR	S.Caucasus	GavashelishviliScientifcReports2021
BLK1	BLK	0.0081	0.0413	PR	N.Caucasus	GavashelishviliScientifcReports2021
BLK2	BLK	0.0066	0.0413	PR	N.Caucasus	GavashelishviliScientifcReports2021
BLK3	BLK	0.0101	0.0454	PR	N.Caucasus	GavashelishviliScientifcReports2021
BLK4	BLK	0.0121	0.0418	PR	N.Caucasus	GavashelishviliScientifcReports2021
CHCHN1	CHCHN	0.0099	0.0482	PR	N.Caucasus	GavashelishviliScientifcReports2021
CHCHN2	CHCHN	0.0084	0.0394	PR	N.Caucasus	GavashelishviliScientifcReports2021
CHCHN3	CHCHN	0.0058	0.038	PR	N.Caucasus	GavashelishviliScientifcReports2021
CHCHN4	CHCHN	0.0067	0.0382	PR	N.Caucasus	GavashelishviliScientifcReports2021
CHCHN5	CHCHN	0.0084	0.04	PR	N.Caucasus	GavashelishviliScientifcReports2021
CHCHN6	CHCHN	0.0057	0.0465	PR	N.Caucasus	GavashelishviliScientifcReports2021
IMR1	IMR	0.0223	0.04	PR	S.Caucasus	GavashelishviliScientifcReports2021
IMR2	IMR	0.0217	0.0411	PR	S.Caucasus	GavashelishviliScientifcReports2021
IMR3	IMR	0.0195	0.0427	PR	S.Caucasus	GavashelishviliScientifcReports2021
IMR4	IMR	0.0182	0.041	PR	S.Caucasus	GavashelishviliScientifcReports2021
IMR5	IMR	0.0205	0.0426	PR	S.Caucasus	GavashelishviliScientifcReports2021
KAKH1	KAKH	0.0201	0.0288	PR	S.Caucasus	GavashelishviliScientifcReports2021
KAKH2	KAKH	0.0238	0.0438	PR	S.Caucasus	GavashelishviliScientifcReports2021
KAKH3	KAKH	0.0202	0.0313	PR	S.Caucasus	GavashelishviliScientifcReports2021
KAKH4	KAKH	0.0202	0.0377	PR	S.Caucasus	GavashelishviliScientifcReports2021
KAKH5	KAKH	0.0266	0.025	PR	S.Caucasus	GavashelishviliScientifcReports2021
KHEVS1	KHEVS	0.0177	0.0405	PR	N.Caucasus	GavashelishviliScientifcReports2021
KHEVS2	KHEVS	0.0151	0.0357	PR	N.Caucasus	GavashelishviliScientifcReports2021
KHEVS3	KHEVS	0.0148	0.0368	PR	N.Caucasus	GavashelishviliScientifcReports2021
KHEVS4	KHEVS	0.014	0.0388	PR	N.Caucasus	GavashelishviliScientifcReports2021
KRCH1	KRCH	0.0109	0.045	PR	N.Caucasus	GavashelishviliScientifcReports2021
KRCH2	KRCH	0.0114	0.0441	PR	N.Caucasus	GavashelishviliScientifcReports2021
KRCH3	KRCH	0.0113	0.0421	PR	N.Caucasus	GavashelishviliScientifcReports2021
KRT1	KRT	0.0204	0.0315	PR	S.Caucasus	GavashelishviliScientifcReports2021
KRT2	KRT	0.0233	0.0309	PR	S.Caucasus	GavashelishviliScientifcReports2021
KRT3	KRT	0.0234	0.0389	PR	S.Caucasus	GavashelishviliScientifcReports2021
KRT4	KRT	0.0186	0.0369	PR	S.Caucasus	GavashelishviliScientifcReports2021
KRT5	KRT	0.0194	0.0391	PR	S.Caucasus	GavashelishviliScientifcReports2021
KRT6	KRT	0.0242	0.0272	PR	S.Caucasus	GavashelishviliScientifcReports2021
LAZ1	LAZ	0.0257	0.0355	PR	S.Caucasus	GavashelishviliScientifcReports2021
LAZ2	LAZ	0.0234	0.03	PR	S.Caucasus	GavashelishviliScientifcReports2021
LAZ3	LAZ	0.0265	0.0317	PR	S.Caucasus	GavashelishviliScientifcReports2021
LAZ4	LAZ	0.0221	0.0401	PR	S.Caucasus	GavashelishviliScientifcReports2021
LAZ5	LAZ	0.0265	0.0345	PR	S.Caucasus	GavashelishviliScientifcReports2021
LAZ6	LAZ	0.0258	0.0379	PR	S.Caucasus	GavashelishviliScientifcReports2021
LAZ7	LAZ	0.0247	0.0317	PR	S.Caucasus	GavashelishviliScientifcReports2021
LAZ8	LAZ	0.0268	0.0269	PR	S.Caucasus	GavashelishviliScientifcReports2021
LAZ9	LAZ	0.024	0.0271	PR	S.Caucasus	GavashelishviliScientifcReports2021
LAZ10	LAZ	0.0248	0.0336	PR	S.Caucasus	GavashelishviliScientifcReports2021
LAZ11	LAZ	0.0267	0.029	PR	S.Caucasus	GavashelishviliScientifcReports2021
LAZ12	LAZ	0.0276	0.0381	PR	S.Caucasus	GavashelishviliScientifcReports2021
LAZ13	LAZ	0.0259	0.0263	PR	S.Caucasus	GavashelishviliScientifcReports2021
MSKH1	MSKH	0.0284	0.0255	PR	S.Caucasus	GavashelishviliScientifcReports2021
MSKH2	MSKH	0.0317	0.0199	PR	S.Caucasus	GavashelishviliScientifcReports2021
MSKH3	MSKH	0.0283	0.0227	PR	S.Caucasus	GavashelishviliScientifcReports2021
MSKH4	MSKH	0.0248	0.0199	PR	S.Caucasus	GavashelishviliScientifcReports2021
MSKH5	MSKH	0.0252	0.022	PR	S.Caucasus	GavashelishviliScientifcReports2021
SMG1	SMG	0.0194	0.0424	PR	S.Caucasus	GavashelishviliScientifcReports2021
SMG2	SMG	0.0223	0.0474	PR	S.Caucasus	GavashelishviliScientifcReports2021
SMG3	SMG	0.0198	0.0429	PR	S.Caucasus	GavashelishviliScientifcReports2021
SMG4	SMG	0.0181	0.0416	PR	S.Caucasus	GavashelishviliScientifcReports2021
SMG5	SMG	0.0243	0.0428	PR	S.Caucasus	GavashelishviliScientifcReports2021
SVN1	SVN	0.018	0.0458	PR	S.Caucasus	GavashelishviliScientifcReports2021
SVN2	SVN	0.0172	0.0496	PR	S.Caucasus	GavashelishviliScientifcReports2021
SVN3	SVN	0.0176	0.0515	PR	S.Caucasus	GavashelishviliScientifcReports2021
SVN4	SVN	0.0171	0.041	PR	S.Caucasus	GavashelishviliScientifcReports2021
SVN5	SVN	0.0169	0.0507	PR	S.Caucasus	GavashelishviliScientifcReports2021
TUSH1	TUSH	0.011	0.0408	PR	N.Caucasus	GavashelishviliScientifcReports2021
TUSH2	TUSH	0.0178	0.0373	PR	N.Caucasus	GavashelishviliScientifcReports2021
TUSH3	TUSH	0.008	0.0409	PR	N.Caucasus	GavashelishviliScientifcReports2021
TUSH4	TUSH	0.0112	0.0357	PR	N.Caucasus	GavashelishviliScientifcReports2021
TUSH5	TUSH	0.0151	0.0355	PR	N.Caucasus	GavashelishviliScientifcReports2021
ABKH1	ABKH	0.0188	0.0437	PR	S.Caucasus	GavashelishviliScientifcReports2021
ABKH2	ABKH	0.0181	0.0429	PR	S.Caucasus	GavashelishviliScientifcReports2021
ABKH3	ABKH	0.0146	0.045	PR	S.Caucasus	GavashelishviliScientifcReports2021
TSAKH1	TSAKH	0.0048	0.0403	PR	N.Caucasus	GavashelishviliScientifcReports2021
ANDI1	ANDI	7.00E-04	0.0433	PR	N.Caucasus	GavashelishviliScientifcReports2021
SVN6	SVN	0.0176	0.0436	PR	S.Caucasus	GavashelishviliScientifcReports2021
SVN7	SVN	0.0179	0.051	PR	S.Caucasus	GavashelishviliScientifcReports2021
SVN8	SVN	0.017	0.0529	PR	S.Caucasus	GavashelishviliScientifcReports2021
Jordan603	Jordanian	0.0509	-0.0087	PR	Levant	KoptekinCurrentBiology2023
Jordan214	Jordanian	0.045	-0.0041	PR	Levant	KoptekinCurrentBiology2023
HGDP00616	BedouinB	0.0777	-0.0853	PR	Arabian Peninsula	KoptekinCurrentBiology2023
HGDP00650	BedouinB	0.0728	-0.0662	PR	Arabian Peninsula	KoptekinCurrentBiology2023
HGDP00569	Druze	0.0378	0.0063	PR	Levant	KoptekinCurrentBiology2023
iran17	Iranian	0.0303	0.0481	PR	Iran	KoptekinCurrentBiology2023
AV-21	Crete	0.0098	-6.00E-04	PR	S.Europe	KoptekinCurrentBiology2023
NA17377	Greek	-0.0031	-0.0016	PR	SE.Europe	KoptekinCurrentBiology2023
armenia293	Armenian	0.0276	0.0323	PR	S.Caucasus	KoptekinCurrentBiology2023
TZ-11	Crete	0.0155	0.0015	PR	S.Europe	KoptekinCurrentBiology2023
Armenian222	Armenian	0.0294	0.0236	PR	S.Caucasus	KoptekinCurrentBiology2023
Kayseri24424	Turkish	0.0179	0.0236	PR	Anatolia	KoptekinCurrentBiology2023
Kayseri23827	Turkish	0.0202	0.0235	PR	Anatolia	KoptekinCurrentBiology2023
iran11	Iranian	0.0263	0.0467	PR	Iran	KoptekinCurrentBiology2023
NA17374	Greek	0.0257	0.0234	PR	SE.Europe	KoptekinCurrentBiology2023
Jordan445	Jordanian	0.0482	-0.0118	PR	Levant	KoptekinCurrentBiology2023
HGDP00722	Palestinian	0.0503	-0.01	PR	Levant	KoptekinCurrentBiology2023
mg31b	SMG	0.0222	0.0457	PR	S.Caucasus	KoptekinCurrentBiology2023
Sam02	Samaritan	0.0383	-0.0049	PR	Levant	KoptekinCurrentBiology2023
HGDP00725	Palestinian	0.0524	-0.0146	PR	Levant	KoptekinCurrentBiology2023
HGDP00597	Druze	0.0388	0.0027	PR	Levant	KoptekinCurrentBiology2023
HGDP00737	Palestinian	0.0581	-0.0228	PR	Levant	KoptekinCurrentBiology2023
mg27b	Georgian	0.0263	0.0532	PR	S.Caucasus	KoptekinCurrentBiology2023
AH1	Iran_TepeAbdul_N	0.0541	0.0715	N	Iran	KoptekinCurrentBiology2023
AH2	Iran_TepeAbdul_N	0.0559	0.0725	N	Iran	KoptekinCurrentBiology2023
AH4	Iran_TepeAbdul_N	0.0535	0.0684	N	Iran	KoptekinCurrentBiology2023
ARM001	Caucasus_KuraAraxes_BA	0.0263	0.0396	BA	S.Caucasus	KoptekinCurrentBiology2023
ARM002_ARM003	Caucasus_KuraAraxes_BA	0.0288	0.0395	BA	S.Caucasus	KoptekinCurrentBiology2023
AY2001	Steppe_Maykop	-0.01	0.0534	BA	Pontic-Caspian Steppe	KoptekinCurrentBiology2023
AY2003	Steppe_Maykop	-0.0305	0.0611	BA	Pontic-Caspian Steppe	KoptekinCurrentBiology2023
BAJ001_BAJ001	Levant_Baja_N	0.0532	-0.0426	N	Levant	KoptekinCurrentBiology2023
Bar31	Anatolia_Barcin_N_SG	0.0298	-0.0428	N	Anatolia	KoptekinCurrentBiology2023
Bar8	Anatolia_Barcin_N_SG	0.0226	-0.0386	N	Anatolia	KoptekinCurrentBiology2023
BerryAuBac	Villabruna	-0.0617	-0.0666	HG	W.Europe	KoptekinCurrentBiology2023
Bon002	Anatolia_EN	0.015	-0.0337	N	Anatolia	KoptekinCurrentBiology2023
Bon004	Anatolia_EN	0.0185	-0.0394	N	Anatolia	KoptekinCurrentBiology2023
Brillenhohle	ElMiron	-0.023	-0.0359	BA	C.Europe	KoptekinCurrentBiology2023
BU2001	North_Caucasus	-0.0195	0.0411	BA	N.Caucasus	KoptekinCurrentBiology2023
Burkhardtshohle	ElMiron	-0.0202	-0.0139	HG	C.Europe	KoptekinCurrentBiology2023
Chaudardes1	Villabruna	-0.068	-0.0587	HG	W.Europe	KoptekinCurrentBiology2023
DA245	Russia_ShamankaII_EN	0.0098	0.1137	N	C.Siberia	KoptekinCurrentBiology2023
DA246	Russia_ShamankaII_EN	0.0037	0.1123	N	C.Siberia	KoptekinCurrentBiology2023
DA247	Russia_ShamankaII_EN	0.0093	0.1099	N	C.Siberia	KoptekinCurrentBiology2023
DA248	Russia_ShamankaII_EN	0.0088	0.1107	N	C.Siberia	KoptekinCurrentBiology2023
DA249	Russia_ShamankaII_EN	0.0109	0.1133	N	C.Siberia	KoptekinCurrentBiology2023
DA250	Russia_ShamankaII_EN	0.0068	0.1039	N	C.Siberia	KoptekinCurrentBiology2023
DA251	Russia_ShamankaII_EN	0.0066	0.1139	N	C.Siberia	KoptekinCurrentBiology2023
DA252	Russia_ShamankaII_EN	0.0039	0.1076	N	C.Siberia	KoptekinCurrentBiology2023
DA253	Russia_ShamankaII_EN	0.0084	0.106	N	C.Siberia	KoptekinCurrentBiology2023
DA31	Armenia_LchashenMetsamor_BA	0.0141	0.0275	BA	S.Caucasus	KoptekinCurrentBiology2023
DA334	Russia_ShamankaII_EN	-4.00E-04	0.1036	N	C.Siberia	KoptekinCurrentBiology2023
DA335	Russia_ShamankaII_EN	0.0025	0.1026	N	C.Siberia	KoptekinCurrentBiology2023
DA336	Russia_ShamankaII_EN	0.0024	0.1065	N	C.Siberia	KoptekinCurrentBiology2023
DA337	Russia_ShamankaII_EN	0.0036	0.1043	N	C.Siberia	KoptekinCurrentBiology2023
DA339	Russia_ShamankaII_EN	-7.00E-04	0.1055	N	C.Siberia	KoptekinCurrentBiology2023
DA340	Russia_Lokomotiv_EN	0.0109	0.1044	N	C.Siberia	KoptekinCurrentBiology2023
DA341	Russia_Lokomotiv_EN	0.0113	0.1054	N	C.Siberia	KoptekinCurrentBiology2023
DA342	Russia_Ust-Ida_LN	0.0019	0.096	N	C.Siberia	KoptekinCurrentBiology2023
DA343	Russia_Ust-Ida_EBA	-1.00E-04	0.1013	BA	C.Siberia	KoptekinCurrentBiology2023
DA344	Russia_Ust-Ida_LN	-0.0035	0.104	N	C.Siberia	KoptekinCurrentBiology2023
DA345	Russia_Ust-Ida_LN	0.0011	0.1001	N	C.Siberia	KoptekinCurrentBiology2023
DA353	Russia_Ust-Ida_EBA	0.0071	0.0946	BA	C.Siberia	KoptekinCurrentBiology2023
DA354	Russia_Kurma_EBA	0.0099	0.0924	BA	C.Siberia	KoptekinCurrentBiology2023
DA355	Russia_Ust-Ida_LN	0.0083	0.0874	N	C.Siberia	KoptekinCurrentBiology2023
DA356	Russia_Ust-Ida_EBA	0.0027	0.0993	BA	C.Siberia	KoptekinCurrentBiology2023
DA357	Russia_Lokomotiv_EN	0.0149	0.1105	N	C.Siberia	KoptekinCurrentBiology2023
DA358	Russia_Kurma_EBA	0.0036	0.1051	BA	C.Siberia	KoptekinCurrentBiology2023
DA359	Russia_Lokomotiv_EN	0.0099	0.1063	N	C.Siberia	KoptekinCurrentBiology2023
DA35	Armenia_LchashenMetsamor_BA	0.0221	0.0214	BA	S.Caucasus	KoptekinCurrentBiology2023
DA360	Russia_Kurma_EBA	-0.0012	0.1056	BA	C.Siberia	KoptekinCurrentBiology2023
DA361	Russia_Ust-Ida_EBA	0.0046	0.1019	BA	C.Siberia	KoptekinCurrentBiology2023
DA362	Russia_ShamankaII_EN	0.0072	0.1133	N	C.Siberia	KoptekinCurrentBiology2023
ElMiron	ElMiron	-0.0387	-0.0335	HG	S.Europe	KoptekinCurrentBiology2023
ERS1790729	Levant_Sidon_BA	0.048	-0.0059	BA	Levant	KoptekinCurrentBiology2023
ERS1790730	Levant_Sidon_BA	0.0476	-0.0104	BA	Levant	KoptekinCurrentBiology2023
ERS1790731	Levant_Sidon_BA	0.0535	-0.0155	BA	Levant	KoptekinCurrentBiology2023
ERS1790732	Levant_Sidon_BA	0.0521	-0.0145	BA	Levant	KoptekinCurrentBiology2023
ERS1790733	Levant_Sidon_BA	0.0511	-0.0079	BA	Levant	KoptekinCurrentBiology2023
F38	Iran_TepeHasanlu_IA	0.0331	0.0254	IA	Iran	KoptekinCurrentBiology2023
Falkenstein	Villabruna	-0.0661	-0.0617	HG	C.Europe	KoptekinCurrentBiology2023
GD13a	Iran_Ganj_Dareh_N_SG	0.0566	0.0713	N	Iran	KoptekinCurrentBiology2023
GoyetQ-2	ElMiron	-0.0303	-0.0242	HG	W.Europe	KoptekinCurrentBiology2023
GoyetQ376-19	Vestonice	0.0194	-0.0487	HG	W.Europe	KoptekinCurrentBiology2023
GoyetQ53-1	Vestonice	0.0083	-0.0228	HG	W.Europe	KoptekinCurrentBiology2023
GoyetQ56-16	Vestonice	-0.0103	-0.014	HG	W.Europe	KoptekinCurrentBiology2023
GW1001	North_Caucasus	-0.0197	0.0446	BA	N.Caucasus	KoptekinCurrentBiology2023
HohleFels49	ElMiron	-0.0132	-0.0368	HG	C.Europe	KoptekinCurrentBiology2023
HohleFels79	ElMiron	-0.0201	-0.0338	HG	C.Europe	KoptekinCurrentBiology2023
I0061	EHG	-0.0581	0.0273	HG	E.Europe	KoptekinCurrentBiology2023
I0070	Greece_MinoanLasithi_BA	0.0223	-0.019	BA	SE.Europe	KoptekinCurrentBiology2023
I0071	Greece_MinoanLasithi_BA	0.0189	-0.0175	BA	SE.Europe	KoptekinCurrentBiology2023
I0073	Greece_MinoanLasithi_BA	0.0205	-0.0182	BA	SE.Europe	KoptekinCurrentBiology2023
I0074	Greece_MinoanLasithi_BA	0.0182	-0.0184	BA	SE.Europe	KoptekinCurrentBiology2023
I0211	EHG	-0.0605	0.0176	HG	E.Europe	KoptekinCurrentBiology2023
I0231	Yamnaya	-0.0272	0.0369	BA	Pontic-Caspian Steppe	KoptekinCurrentBiology2023
I0357	Yamnaya	-0.0268	0.0345	BA	Pontic-Caspian Steppe	KoptekinCurrentBiology2023
I0370	Yamnaya	-0.0289	0.0359	BA	Pontic-Caspian Steppe	KoptekinCurrentBiology2023
I0429	Yamnaya	-0.032	0.0386	BA	Pontic-Caspian Steppe	KoptekinCurrentBiology2023
I0438	Yamnaya	-0.0296	0.0418	BA	Pontic-Caspian Steppe	KoptekinCurrentBiology2023
I0439	Yamnaya	-0.0243	0.0351	BA	Pontic-Caspian Steppe	KoptekinCurrentBiology2023
I0441	Yamnaya	-0.0259	0.0331	BA	Pontic-Caspian Steppe	KoptekinCurrentBiology2023
I0443	Yamnaya	-0.0269	0.0323	BA	Pontic-Caspian Steppe	KoptekinCurrentBiology2023
I0444	Yamnaya	-0.0278	0.0321	BA	Pontic-Caspian Steppe	KoptekinCurrentBiology2023
I0644	Levant_Peqi_In_CA	0.0462	-0.0319	CA	Levant	KoptekinCurrentBiology2023
I0707	Anatolia_Barcin_N	0.0215	-0.0388	N	Anatolia	KoptekinCurrentBiology2023
I0708	Anatolia_Barcin_N	0.0209	-0.0265	N	Anatolia	KoptekinCurrentBiology2023
I0709	Anatolia_Barcin_N	0.0191	-0.0398	N	Anatolia	KoptekinCurrentBiology2023
I0723	Anatolia_Mentese_N	0.0169	-0.0393	N	Anatolia	KoptekinCurrentBiology2023
I0724	Anatolia_Mentese_N	0.0124	-0.0312	N	Anatolia	KoptekinCurrentBiology2023
I0725	Anatolia_Mentese_N	0.014	-0.0216	N	Anatolia	KoptekinCurrentBiology2023
I0726	Anatolia_Mentese_N	0.0174	-0.0412	N	Anatolia	KoptekinCurrentBiology2023
I0727	Anatolia_Mentese_N	0.0133	-0.0399	N	Anatolia	KoptekinCurrentBiology2023
I0736	Anatolia_Barcin_N	0.0197	-0.0375	N	Anatolia	KoptekinCurrentBiology2023
I0744	Anatolia_Barcin_N	0.0212	-0.0383	N	Anatolia	KoptekinCurrentBiology2023
I0745	Anatolia_Barcin_N	0.0196	-0.0379	N	Anatolia	KoptekinCurrentBiology2023
I0746	Anatolia_Barcin_N	0.0203	-0.0368	N	Anatolia	KoptekinCurrentBiology2023
I0861	Levant_HG	0.0553	-0.0424	HG	Levant	KoptekinCurrentBiology2023
I0867	Levant_Motza_PPNB	0.05	-0.0417	N	Levant	KoptekinCurrentBiology2023
I1072	Levant_HG	0.0584	-0.0531	HG	Levant	KoptekinCurrentBiology2023
I1096	Anatolia_Barcin_N	0.0187	-0.0393	N	Anatolia	KoptekinCurrentBiology2023
I1097	Anatolia_Barcin_N	0.0205	-0.0392	N	Anatolia	KoptekinCurrentBiology2023
I1098	Anatolia_Barcin_N	0.0202	-0.0357	N	Anatolia	KoptekinCurrentBiology2023
I1099	Anatolia_Barcin_N	0.0178	-0.0371	N	Anatolia	KoptekinCurrentBiology2023
I1100	Anatolia_Barcin_N	0.0185	-0.0444	N	Anatolia	KoptekinCurrentBiology2023
I1101	Anatolia_Barcin_N	0.0206	-0.0417	N	Anatolia	KoptekinCurrentBiology2023
I1102	Anatolia_Barcin_N	0.02	-0.0373	N	Anatolia	KoptekinCurrentBiology2023
I1103	Anatolia_Barcin_N	0.0235	-0.0315	N	Anatolia	KoptekinCurrentBiology2023
I11456	Iran_Shahr_I_Sokhta_BA2	0.0316	0.0766	BA	Iran	KoptekinCurrentBiology2023
I11458	Iran_Shahr_I_Sokhta_BA2	0.0369	0.0651	BA	Iran	KoptekinCurrentBiology2023
I11459	Iran_Shahr_I_Sokhta_BA2	0.0313	0.0731	BA	Iran	KoptekinCurrentBiology2023
I11462	Iran_Shahr_I_Sokhta_BA1	0.0346	0.0715	BA	Iran	KoptekinCurrentBiology2023
I11466	Iran_Shahr_I_Sokhta_BA2	0.0324	0.0779	BA	Iran	KoptekinCurrentBiology2023
I11472	Iran_Shahr_I_Sokhta_BA3	0.0259	0.0265	BA	Iran	KoptekinCurrentBiology2023
I11474	Iran_Shahr_I_Sokhta_BA1	0.033	0.0651	BA	Iran	KoptekinCurrentBiology2023
I11476	Iran_Shahr_I_Sokhta_BA1	0.0298	0.06	BA	Iran	KoptekinCurrentBiology2023
I11478	Iran_Shahr_I_Sokhta_BA1	0.0341	0.0751	BA	Iran	KoptekinCurrentBiology2023
I11479	Iran_Shahr_I_Sokhta_BA1	0.0314	0.0612	BA	Iran	KoptekinCurrentBiology2023
I11483	Iran_Shahr_I_Sokhta_BA1	0.0396	0.0599	BA	Iran	KoptekinCurrentBiology2023
I1152	Levant_Peqi_In_CA	0.0472	-0.0313	CA	Levant	KoptekinCurrentBiology2023
I1154	Levant_Peqi_In_CA	0.0429	-0.0305	CA	Levant	KoptekinCurrentBiology2023
I1155	Levant_Peqi_In_CA	0.0437	-0.0427	CA	Levant	KoptekinCurrentBiology2023
I1160	Levant_Peqi_In_CA	0.0479	-0.0266	CA	Levant	KoptekinCurrentBiology2023
I1164	Levant_Peqi_In_CA	0.0486	-0.0305	CA	Levant	KoptekinCurrentBiology2023
I1165	Levant_Peqi_In_CA	0.0505	-0.0267	CA	Levant	KoptekinCurrentBiology2023
I1166	Levant_Peqi_In_CA	0.0474	-0.0253	CA	Levant	KoptekinCurrentBiology2023
I1168	Levant_Peqi_In_CA	0.045	-0.0269	CA	Levant	KoptekinCurrentBiology2023
I1170	Levant_Peqi_In_CA	0.0473	-0.0287	CA	Levant	KoptekinCurrentBiology2023
I1171	Levant_Peqi_In_CA	0.0436	-0.0299	CA	Levant	KoptekinCurrentBiology2023
I1172	Levant_Peqi_In_CA	0.0421	-0.0282	CA	Levant	KoptekinCurrentBiology2023
I1177	Levant_Peqi_In_CA	0.0472	-0.0353	CA	Levant	KoptekinCurrentBiology2023
I1178	Levant_Peqi_In_CA	0.0443	-0.0265	CA	Levant	KoptekinCurrentBiology2023
I1179	Levant_Peqi_In_CA	0.0457	-0.0298	CA	Levant	KoptekinCurrentBiology2023
I1181	Levant_Peqi_In_CA	0.0477	-0.0367	CA	Levant	KoptekinCurrentBiology2023
I1182	Levant_Peqi_In_CA	0.0465	-0.0273	CA	Levant	KoptekinCurrentBiology2023
I1183_d	Levant_Peqi_In_CA	0.0483	-0.0336	CA	Levant	KoptekinCurrentBiology2023
I1184	Levant_Peqi_In_CA	0.0508	-0.0265	CA	Levant	KoptekinCurrentBiology2023
I1187	Levant_Peqi_In_CA	0.0481	-0.0291	CA	Levant	KoptekinCurrentBiology2023
I1290	Iran_GanjDareh_N	0.0525	0.0757	N	Iran	KoptekinCurrentBiology2023
I1293	Iran_HG	0.0427	0.063	HG	Iran	KoptekinCurrentBiology2023
I1407	Armenia_CA	0.0195	0.0233	CA	S.Caucasus	KoptekinCurrentBiology2023
I1409	Armenia_CA	0.0078	0.0262	CA	S.Caucasus	KoptekinCurrentBiology2023
I1414	Levant_AinGhazal_N	0.052	-0.0381	N	Levant	KoptekinCurrentBiology2023
I1579	Anatolia_Barcin_N	0.0204	-0.042	N	Anatolia	KoptekinCurrentBiology2023
I1580	Anatolia_Barcin_N	0.0204	-0.0386	N	Anatolia	KoptekinCurrentBiology2023
I1581	Anatolia_Barcin_N	0.0253	-0.0459	N	Anatolia	KoptekinCurrentBiology2023
I1583	Anatolia_Barcin_N	0.0215	-0.0408	N	Anatolia	KoptekinCurrentBiology2023
I1584	Anatolia_Barcin_CA	0.0224	0.0039	CA	Anatolia	KoptekinCurrentBiology2023
I1585	Anatolia_Barcin_N	0.0198	-0.0384	N	Anatolia	KoptekinCurrentBiology2023
I1631	Armenia_CA	0.0129	0.0206	CA	S.Caucasus	KoptekinCurrentBiology2023
I1632	Armenia_CA	0.0194	0.0149	CA	S.Caucasus	KoptekinCurrentBiology2023
I1633	Armenia_EBA	0.0278	0.0331	BA	S.Caucasus	KoptekinCurrentBiology2023
I1634	Armenia_CA	0.0134	0.0203	CA	S.Caucasus	KoptekinCurrentBiology2023
I1635	Armenia_EBA	0.03	0.0306	BA	S.Caucasus	KoptekinCurrentBiology2023
I1656	Armenia_MBA	0.0158	0.0286	BA	S.Caucasus	KoptekinCurrentBiology2023
I1658	Armenia_EBA	0.0282	0.0342	BA	S.Caucasus	KoptekinCurrentBiology2023
I1661	Iran_SehGabi_CA	0.0396	0.0463	CA	Iran	KoptekinCurrentBiology2023
I1662	Iran_SehGabi_CA	0.0432	0.0351	CA	Iran	KoptekinCurrentBiology2023
I1665	Iran_SehGabi_CA	0.0425	0.0335	CA	Iran	KoptekinCurrentBiology2023
I1670	Iran_SehGabi_CA	0.0376	0.0361	CA	Iran	KoptekinCurrentBiology2023
I1671	Iran_SehGabi_LN	0.0477	0.0627	N	Iran	KoptekinCurrentBiology2023
I1674	Iran_SehGabi_CA	0.0414	0.04	CA	Iran	KoptekinCurrentBiology2023
I1679	Levant_AinGhazal_N	0.0452	-0.0323	N	Levant	KoptekinCurrentBiology2023
I1685	Levant_HG	0.0526	-0.0494	HG	Levant	KoptekinCurrentBiology2023
I1699	Levant_AinGhazal_N	0.0455	-0.0385	N	Levant	KoptekinCurrentBiology2023
I1700	Levant_AinGhazal_N	0.047	-0.0605	N	Levant	KoptekinCurrentBiology2023
I1704	Levant_AinGhazal_N	0.0442	-0.0406	N	Levant	KoptekinCurrentBiology2023
I1705	Levant_AinGhazal_BA	0.0512	-0.0152	BA	Levant	KoptekinCurrentBiology2023
I1706	Levant_AinGhazal_BA	0.0541	-0.0146	BA	Levant	KoptekinCurrentBiology2023
I1707	Levant_AinGhazal_N	0.0489	-0.0364	N	Levant	KoptekinCurrentBiology2023
I1710	Levant_AinGhazal_N	0.0463	-0.0372	N	Levant	KoptekinCurrentBiology2023
I1720	Caucasus_Maykop_BA	0.021	0.0142	BA	N.Caucasus	KoptekinCurrentBiology2023
I1723	North_Caucasus	-0.0152	0.0311	BA	N.Caucasus	KoptekinCurrentBiology2023
I1727	Levant_AinGhazal_N	0.0499	-0.0391	N	Levant	KoptekinCurrentBiology2023
I1730	Levant_AinGhazal_BA	0.0491	-0.0133	BA	Levant	KoptekinCurrentBiology2023
I1875	Villabruna	-0.0757	-0.0526	HG	C.Europe	KoptekinCurrentBiology2023
I1944	Iran_GanjDareh_N	0.0421	0.0735	N	Iran	KoptekinCurrentBiology2023
I1945	Iran_GanjDareh_N	0.0488	0.0791	N	Iran	KoptekinCurrentBiology2023
I1947	Iran_GanjDareh_N	0.0466	0.0803	N	Iran	KoptekinCurrentBiology2023
I1949	Iran_GanjDareh_N	0.0427	0.073	N	Iran	KoptekinCurrentBiology2023
I1951	Iran_GanjDareh_N	0.0402	0.073	N	Iran	KoptekinCurrentBiology2023
I1954	Iran_GanjDareh_N	0.0454	0.077	N	Iran	KoptekinCurrentBiology2023
I1955	Iran_GanjDareh_MP	0.0252	0.027	MP	Iran	KoptekinCurrentBiology2023
I1958	West_Siberian_HG	-0.0256	0.0618	HG	W.Siberia	KoptekinCurrentBiology2023
I1960	West_Siberian_HG	-0.0416	0.0654	HG	W.Siberia	KoptekinCurrentBiology2023
I2051	Caucasus_Dolmen_BA	0.0209	0.0333	BA	N.Caucasus	KoptekinCurrentBiology2023
I2056	Caucasus_Eneolithic	0.027	0.0467	BA	N.Caucasus	KoptekinCurrentBiology2023
I2105	Yamnaya	-0.0251	0.0322	BA	Pontic-Caspian Steppe	KoptekinCurrentBiology2023
I2158	Villabruna	-0.0762	-0.064	HG	S.Europe	KoptekinCurrentBiology2023
I2312_all	Iran_HG	0.0181	0.043	HG	Iran	KoptekinCurrentBiology2023
I2318	Greece_Peloponnese_N_6th	0.0214	-0.0337	N	SE.Europe	KoptekinCurrentBiology2023
I2323	Iran_HajjiFiruz_CA	0.0378	0.0234	CA	Iran	KoptekinCurrentBiology2023
I2327	Iran_HajjiFiruz_IA	0.0283	0.0377	IA	Iran	KoptekinCurrentBiology2023
I2337	Iran_TepeHissar_CA	0.0379	0.0573	CA	Iran	KoptekinCurrentBiology2023
I2495	Anatolia_Harmanoren_BA	0.0312	-0.0096	BA	Anatolia	KoptekinCurrentBiology2023
I2499	Anatolia_Harmanoren_BA	0.0336	-0.0099	BA	Anatolia	KoptekinCurrentBiology2023
I2512	Iran_TepeHissar_CA	0.0379	0.0573	CA	Iran	KoptekinCurrentBiology2023
I2513	Iran_TepeHissar_CA	0.0344	0.0593	CA	Iran	KoptekinCurrentBiology2023
I2514	Iran_TepeHissar_CA	0.0373	0.065	CA	Iran	KoptekinCurrentBiology2023
I2683	Anatolia_Harmanoren_BA	0.0343	-0.0077	BA	Anatolia	KoptekinCurrentBiology2023
I2918	Iran_TepeHissar_CA	0.0351	0.0573	CA	Iran	KoptekinCurrentBiology2023
I2921	Iran_TepeHissar_CA	0.0408	0.0598	CA	Iran	KoptekinCurrentBiology2023
I2922	Iran_TepeHissar_CA	0.0423	0.0584	CA	Iran	KoptekinCurrentBiology2023
I2923	Iran_TepeHissar_CA	0.0383	0.0615	CA	Iran	KoptekinCurrentBiology2023
I2924	Iran_TepeHissar_CA	0.0352	0.0581	CA	Iran	KoptekinCurrentBiology2023
I2925	Iran_TepeHissar_CA	0.0381	0.0617	CA	Iran	KoptekinCurrentBiology2023
I2927	Iran_TepeHissar_CA	0.0349	0.0608	CA	Iran	KoptekinCurrentBiology2023
I2928	Iran_TepeHissar_CA	0.0399	0.0576	CA	Iran	KoptekinCurrentBiology2023
I2937	Greece_Peloponnese_N_8th	0.0257	-0.044	N	SE.Europe	KoptekinCurrentBiology2023
I3141	Yamnaya	-0.0278	0.0404	BA	Pontic-Caspian Steppe	KoptekinCurrentBiology2023
I3708	Greece_Peloponnese_N_7th	0.0224	-0.0351	N	SE.Europe	KoptekinCurrentBiology2023
I3709	Greece_Peloponnese_N_6th	0.0196	-0.029	N	SE.Europe	KoptekinCurrentBiology2023
I3920	Greece_Peloponnese_N_6th	0.0237	-0.0218	N	SE.Europe	KoptekinCurrentBiology2023
I4241	Iran_HajjiFiruz_CA	0.0383	0.0208	CA	Iran	KoptekinCurrentBiology2023
I4243	Iran_HajjiFiruz_BA	-1.00E-04	0.0253	BA	Iran	KoptekinCurrentBiology2023
I4349	Iran_HajjiFiruz_CA	0.0457	0.0263	CA	Iran	KoptekinCurrentBiology2023
I4351	Iran_HajjiFiruz_CA	0.0465	0.0176	CA	Iran	KoptekinCurrentBiology2023
I5427	Greece_Peloponnese_N_8th	0.0221	-0.0411	N	SE.Europe	KoptekinCurrentBiology2023
I5766	West_Siberian_HG	-0.0444	0.065	HG	W.Siberia	KoptekinCurrentBiology2023
I6266	Caucasus_MaykopNovosvobodnaya_BA	0.0267	0.0442	BA	N.Caucasus	KoptekinCurrentBiology2023
I6267	Caucasus_MaykopNovosvobodnaya_BA	0.0281	0.041	BA	N.Caucasus	KoptekinCurrentBiology2023
I6268	Caucasus_MaykopNovosvobodnaya_BA	0.0315	0.0399	BA	N.Caucasus	KoptekinCurrentBiology2023
I6272	Caucasus_MaykopNovosvobodnaya_BA	0.0259	0.0407	BA	N.Caucasus	KoptekinCurrentBiology2023
I7489	Yamnaya	-0.0249	0.0364	BA	Pontic-Caspian Steppe	KoptekinCurrentBiology2023
I7527	Iran_GanjDareh_N	0.0507	0.0868	N	Iran	KoptekinCurrentBiology2023
I8724	Iran_Shahr_I_Sokhta_BA1	0.0364	0.0657	BA	Iran	KoptekinCurrentBiology2023
I8725	Iran_Shahr_I_Sokhta_BA1	0.0331	0.0651	BA	Iran	KoptekinCurrentBiology2023
I8726	Iran_Shahr_I_Sokhta_BA2	0.0297	0.0749	BA	Iran	KoptekinCurrentBiology2023
I8728	Iran_Shahr_I_Sokhta_BA2	0.0305	0.0753	BA	Iran	KoptekinCurrentBiology2023
I9005	Greece_MinoanLasithi_BA	0.0217	-0.0235	BA	SE.Europe	KoptekinCurrentBiology2023
I9006	Greece_Mycenaean_BA	0.0153	-0.0136	BA	SE.Europe	KoptekinCurrentBiology2023
I9010	Greece_Mycenaean_BA	0.015	-0.0211	BA	SE.Europe	KoptekinCurrentBiology2023
I9033	Greece_Mycenaean_BA	0.0161	-0.0149	BA	SE.Europe	KoptekinCurrentBiology2023
I9041	Greece_Mycenaean_BA	0.0131	-0.0136	BA	SE.Europe	KoptekinCurrentBiology2023
I9123	Greece_CreteArmenoi_BA	0.0054	-0.013	BA	SE.Europe	KoptekinCurrentBiology2023
I9127	Greece_MinoanOdigitria_BA	0.0205	-0.0199	BA	SE.Europe	KoptekinCurrentBiology2023
I9128	Greece_MinoanOdigitria_BA	0.0211	-0.0191	BA	SE.Europe	KoptekinCurrentBiology2023
I9129	Greece_MinoanOdigitria_BA	0.0274	-0.0247	BA	SE.Europe	KoptekinCurrentBiology2023
I9130	Greece_MinoanOdigitria_BA	0.0215	-0.0255	BA	SE.Europe	KoptekinCurrentBiology2023
I9131	Greece_MinoanOdigitria_BA	0.0224	-0.0275	BA	SE.Europe	KoptekinCurrentBiology2023
Iboussieres25-1	Villabruna	-0.053	-0.0661	HG	W.Europe	KoptekinCurrentBiology2023
Iboussieres31-2	Villabruna	-0.0658	-0.052	HG	W.Europe	KoptekinCurrentBiology2023
KBD002	Late_North_Caucasus	-0.0126	0.0404	BA	N.Caucasus	KoptekinCurrentBiology2023
KDC001	Caucasus_North_BA	0.0271	0.0462	BA	N.Caucasus	KoptekinCurrentBiology2023
KDC002	Caucasus_North_BA	0.0246	0.0426	BA	N.Caucasus	KoptekinCurrentBiology2023
KFH2_KFH002	Levant_KfarH_N	0.0346	-0.0412	N	Levant	KoptekinCurrentBiology2023
Klei10	Greece_Kleitos_N	0.0263	-0.0404	N	SE.Europe	KoptekinCurrentBiology2023
Kotias	CHG	0.0261	0.0745	HG	S.Caucasus	KoptekinCurrentBiology2023
KremsWA3	Vestonice	-0.0117	-0.0084	HG	C.Europe	KoptekinCurrentBiology2023
Kumtepe006	Anatolia_Kumtepe_CA	0.0251	-0.0291	CA	Anatolia	KoptekinCurrentBiology2023
LesCloseaux13	Villabruna	-0.0472	-0.1036	HG	W.Europe	KoptekinCurrentBiology2023
Loschbour	Villabruna	-0.0809	-0.0584	HG	C.Europe	KoptekinCurrentBiology2023
LYG001	North_Caucasus	-0.0185	0.0367	BA	N.Caucasus	KoptekinCurrentBiology2023
MA2195	Anatolia_Kalehoyuk_OttomanI	0.0053	0.0636	MP	Anatolia	KoptekinCurrentBiology2023
MA2196	Anatolia_Kalehoyuk_OttomanII	0.0158	0.0375	MP	Anatolia	KoptekinCurrentBiology2023
MA2197	Anatolia_Kalehoyuk_IA	0.0022	-0.0243	IA	Anatolia	KoptekinCurrentBiology2023
MA2198	Anatolia_Kalehoyuk_OttomanIII	0.0224	0.019	MP	Anatolia	KoptekinCurrentBiology2023
MA2200	Anatolia_Kalehoyuk_OldHittite_BA	0.0297	-8.00E-04	BA	Anatolia	KoptekinCurrentBiology2023
MA2203	Anatolia_Kalehoyuk_OldHittite_BA	0.0306	-0.0109	BA	Anatolia	KoptekinCurrentBiology2023
MA2205	Anatolia_Kalehoyuk_Assyrian_BA	0.0346	0.0026	BA	Anatolia	KoptekinCurrentBiology2023
MA2206	Anatolia_Kalehoyuk_Assyrian_BA	0.0346	-0.0033	BA	Anatolia	KoptekinCurrentBiology2023
MA2208	Anatolia_Kalehoyuk_Assyrian_BA	0.0337	-0.008	BA	Anatolia	KoptekinCurrentBiology2023
MA2210	Anatolia_Ovaoren_BA	0.0326	-0.0031	BA	Anatolia	KoptekinCurrentBiology2023
MA2212	Anatolia_Ovaoren_BA	0.0321	-0.0084	BA	Anatolia	KoptekinCurrentBiology2023
MA2213	Anatolia_Ovaoren_BA	0.0315	-0.0036	BA	Anatolia	KoptekinCurrentBiology2023
MK3003	Russia_Catacomb	-0.0233	0.0374	BA	Pontic-Caspian Steppe	KoptekinCurrentBiology2023
MK5004	Caucasus_LateMaykop_BA	0.0204	0.0374	BA	N.Caucasus	KoptekinCurrentBiology2023
MK5008	Caucasus_LateMaykop_BA	0.0269	0.019	BA	N.Caucasus	KoptekinCurrentBiology2023
MK5009	North_Caucasus	-0.0169	0.0336	BA	N.Caucasus	KoptekinCurrentBiology2023
NV3001	Russia_Lola	-0.0256	0.0524	BA	Pontic-Caspian Steppe	KoptekinCurrentBiology2023
Ofnet	Villabruna	-0.0534	-0.0515	HG	C.Europe	KoptekinCurrentBiology2023
OSS001	Caucasus_Maykop_BA	0.0191	0.0267	BA	N.Caucasus	KoptekinCurrentBiology2023
Ostuni1	Vestonice	-0.0096	-0.0088	HG	S.Europe	KoptekinCurrentBiology2023
Ostuni2	Vestonice	6.00E-04	-0.007	HG	S.Europe	KoptekinCurrentBiology2023
Paglicci108	Vestonice	-0.0253	-0.0538	HG	S.Europe	KoptekinCurrentBiology2023
Paglicci133	Vestonice	0.0121	-0.0207	HG	S.Europe	KoptekinCurrentBiology2023
Pal7	Greece_Paliambela_N	0.0244	-0.0443	N	SE.Europe	KoptekinCurrentBiology2023
Pavlov1	Vestonice	-0.0123	-0.0192	HG	C.Europe	KoptekinCurrentBiology2023
PG2001	Russia_Eneolithic_steppe	-0.0177	0.0526	BA	Pontic-Caspian Steppe	KoptekinCurrentBiology2023
PG2002	North_Caucasus	-0.0187	0.0378	BA	N.Caucasus	KoptekinCurrentBiology2023
PG2004	Russia_Eneolithic_steppe	-0.023	0.0529	BA	Pontic-Caspian Steppe	KoptekinCurrentBiology2023
QED-12	Levant_QornetedDeir_Rome	0.0371	-0.0024	MP	Levant	KoptekinCurrentBiology2023
QED-2	Levant_QornetedDeir_Rome	0.038	-0.0056	MP	Levant	KoptekinCurrentBiology2023
QED-4	Levant_QornetedDeir_Rome	0.0366	-0.009	MP	Levant	KoptekinCurrentBiology2023
QED-7	Levant_QornetedDeir_Rome	0.0424	-0.0039	MP	Levant	KoptekinCurrentBiology2023
Ranchot88	Villabruna	-0.0669	-0.0578	HG	W.Europe	KoptekinCurrentBiology2023
Rev5	Greece_Revenia_EN	0.0259	-0.0473	N	SE.Europe	KoptekinCurrentBiology2023
Rigney1	ElMiron	-0.0224	-0.021	HG	W.Europe	KoptekinCurrentBiology2023
RISE240	Yamnaya	-0.0281	0.0361	BA	Pontic-Caspian Steppe	KoptekinCurrentBiology2023
RISE396	Armenia_LBA	0.0183	0.0287	BA	S.Caucasus	KoptekinCurrentBiology2023
RISE397	Armenia_LBA	0.018	0.0231	BA	S.Caucasus	KoptekinCurrentBiology2023
RISE407	Armenia_LBA	0.0117	0.0324	BA	S.Caucasus	KoptekinCurrentBiology2023
RISE408	Armenia_LBA	0.0135	0.0247	BA	S.Caucasus	KoptekinCurrentBiology2023
RISE412	Armenia_LBA	0.0187	0.0248	BA	S.Caucasus	KoptekinCurrentBiology2023
RISE413	Armenia_MBA	0.0208	0.0222	BA	S.Caucasus	KoptekinCurrentBiology2023
RISE416	Armenia_MBA	0.0267	0.0094	BA	S.Caucasus	KoptekinCurrentBiology2023
RISE423	Armenia_MBA	0.0189	0.0259	BA	S.Caucasus	KoptekinCurrentBiology2023
RISE546	Yamnaya	-0.0264	0.0377	BA	Pontic-Caspian Steppe	KoptekinCurrentBiology2023
RISE547	Yamnaya	-0.0229	0.0308	BA	Pontic-Caspian Steppe	KoptekinCurrentBiology2023
RISE548	Yamnaya	-0.0275	0.0338	BA	Pontic-Caspian Steppe	KoptekinCurrentBiology2023
RISE550	Yamnaya	-0.0239	0.0327	BA	Pontic-Caspian Steppe	KoptekinCurrentBiology2023
RISE552	Yamnaya	-0.0226	0.0367	BA	Pontic-Caspian Steppe	KoptekinCurrentBiology2023
RK1003	North_Caucasus	-0.023	0.0372	BA	Pontic-Caspian Steppe	KoptekinCurrentBiology2023
RK4001	Russia_Catacomb	-0.0201	0.0333	BA	Pontic-Caspian Steppe	KoptekinCurrentBiology2023
RK4002	Russia_Catacomb	-0.0284	0.0366	BA	Pontic-Caspian Steppe	KoptekinCurrentBiology2023
Rochedane	Villabruna	-0.065	-0.0592	HG	W.Europe	KoptekinCurrentBiology2023
SA6001	Steppe_Maykop	-0.0258	0.0622	BA	Pontic-Caspian Steppe	KoptekinCurrentBiology2023
SA6003	Russia_Catacomb	-0.0253	0.0418	BA	Pontic-Caspian Steppe	KoptekinCurrentBiology2023
SA6004	Steppe_Maykop	-0.0286	0.0557	BA	Pontic-Caspian Steppe	KoptekinCurrentBiology2023
Satsurblia	CHG	0.028	0.0753	HG	S.Caucasus	KoptekinCurrentBiology2023
SI-38	Levant_Sidon_MP	0.0417	-0.0086	MP	Levant	KoptekinCurrentBiology2023
SI-39	Levant_Sidon_MP_EU	-0.0145	-0.0167	MP	Levant	KoptekinCurrentBiology2023
SI-40	Levant_Sidon_MP_EU	-4.00E-04	-0.0342	MP	Levant	KoptekinCurrentBiology2023
SI-41	Levant_Sidon_MP_Adm	0.0186	-0.0331	MP	Levant	KoptekinCurrentBiology2023
SI-42	Levant_Sidon_MP	0.0427	-0.0091	MP	Levant	KoptekinCurrentBiology2023
SI-44	Levant_Sidon_MP	0.0309	-0.0081	MP	Levant	KoptekinCurrentBiology2023
SI-45	Levant_Sidon_MP	0.041	-0.0025	MP	Levant	KoptekinCurrentBiology2023
SI-47	Levant_Sidon_MP_EU	-0.0147	-0.0235	MP	Levant	KoptekinCurrentBiology2023
SI-53	Levant_Sidon_MP_Adm	0.011	-0.0037	MP	Levant	KoptekinCurrentBiology2023
Sidelkino	EHG	-0.0514	0.0127	HG	E.Europe	KoptekinCurrentBiology2023
SIJ002	Caucasus_LateMaykop_BA	0.0254	0.0376	BA	N.Caucasus	KoptekinCurrentBiology2023
Tep002	Anatolia_TepecikCiftlik_N	0.0273	-0.0274	N	Anatolia	KoptekinCurrentBiology2023
Tep003	Anatolia_TepecikCiftlik_N	0.0297	-0.0181	N	Anatolia	KoptekinCurrentBiology2023
Vestonice13	Vestonice	-0.0012	-2.00E-04	HG	C.Europe	KoptekinCurrentBiology2023
Vestonice14	Vestonice	-0.01	-0.0021	HG	C.Europe	KoptekinCurrentBiology2023
Vestonice15	Vestonice	-0.0096	-0.0104	HG	C.Europe	KoptekinCurrentBiology2023
Vestonice16	Vestonice	-0.0075	-0.0063	HG	C.Europe	KoptekinCurrentBiology2023
Vestonice43	Vestonice	-0.0166	-0.0135	HG	C.Europe	KoptekinCurrentBiology2023
Villabruna	Villabruna	-0.0653	-0.0653	HG	S.Europe	KoptekinCurrentBiology2023
VJ1001	Russia_Eneolithic_steppe	-0.0139	0.0542	BA	Pontic-Caspian Steppe	KoptekinCurrentBiology2023
WC1	Iran_WezmehCave_N	0.0566	0.0745	N	Iran	KoptekinCurrentBiology2023
ZBC_IPB001	Anatolia_HG	0.0083	-0.0438	HG	Anatolia	KoptekinCurrentBiology2023
ZHAG_BON004	Anatolia_EN	0.0111	-0.0336	N	Anatolia	KoptekinCurrentBiology2023
ZHAJ_BON034	Anatolia_EN	0.01	-0.0365	N	Anatolia	KoptekinCurrentBiology2023
ZHJ_BON024	Anatolia_EN	0.0086	-0.0328	N	Anatolia	KoptekinCurrentBiology2023
ZKO_BON001	Anatolia_EN	0.0113	-0.0353	N	Anatolia	KoptekinCurrentBiology2023
ZMOJ_BON014	Anatolia_EN	0.0142	-0.0334	N	Anatolia	KoptekinCurrentBiology2023
G37	Greece_Sarakenos_BA	0.0093	-0.0208	BA	SE.Europe	KoptekinCurrentBiology2023
G76a	Greece_Perachora_BA	0.0229	-0.0271	BA	SE.Europe	KoptekinCurrentBiology2023
geo005	Georgia_Didnauri_BA	0.0169	0.0203	BA	S.Caucasus	KoptekinCurrentBiology2023
geo006	Georgia_Didnauri_BA	0.0279	0.012	BA	S.Caucasus	KoptekinCurrentBiology2023
geo015	Georgia_Doghlauri_KuraAraxes_BA	0.0316	0.0452	BA	S.Caucasus	KoptekinCurrentBiology2023
geo017	Georgia_Doghlauri_BA	0.029	0.0249	BA	S.Caucasus	KoptekinCurrentBiology2023
geo029	Georgia_Didnauri_BA	0.0136	0.0321	BA	S.Caucasus	KoptekinCurrentBiology2023
CTG025	Anatolia_CineTepecik_BA	0.0341	-0.006	BA	Anatolia	KoptekinCurrentBiology2023
Ash033	Anatolia_EN	0.0379	-0.0346	N	Anatolia	KoptekinCurrentBiology2023
Ash136	Anatolia_EN	0.0249	-0.0278	N	Anatolia	KoptekinCurrentBiology2023
cth006	Anatolia_Catalhoyuk_N	0.0268	-0.033	N	Anatolia	KoptekinCurrentBiology2023
cth217	Anatolia_Catalhoyuk_N	0.0244	-0.0374	N	Anatolia	KoptekinCurrentBiology2023
cth739	Anatolia_Catalhoyuk_N	0.0302	-0.0337	N	Anatolia	KoptekinCurrentBiology2023
cth747	Anatolia_Catalhoyuk_N	0.0368	-0.0366	N	Anatolia	KoptekinCurrentBiology2023
pch034	Anatolia_Catalhoyuk_N	0.0327	-0.0203	N	Anatolia	KoptekinCurrentBiology2023
BOG019	Anatolia_Bogazkoy_Rome	0.0359	0.0107	MP	Anatolia	KoptekinCurrentBiology2023
BOG020	Anatolia_Bogazkoy_Rome	0.0312	-0.0024	MP	Anatolia	KoptekinCurrentBiology2023
BOG024	Anatolia_Bogazkoy_Rome	0.0343	-0.0038	MP	Anatolia	KoptekinCurrentBiology2023
GOR001	Anatolia_Gordion_IA	0.0248	-0.0018	IA	Anatolia	KoptekinCurrentBiology2023
GOR002	Anatolia_Gordion_IA	0.0309	-0.0064	IA	Anatolia	KoptekinCurrentBiology2023
zrj003	Azerbaijan_Shamakhi_IA	0.0222	0.0379	IA	S.Caucasus	KoptekinCurrentBiology2023
BOG028	Anatolia_Bogazkoy_Ottoman	0.032	0.0113	MP	Anatolia	KoptekinCurrentBiology2023
Ash128	Anatolia_EN	0.0272	-0.0373	N	Anatolia	KoptekinCurrentBiology2023
Ash129	Anatolia_EN	0.0274	-0.0326	N	Anatolia	KoptekinCurrentBiology2023
ulu117	Anatolia_Ulucak_BA	0.0317	-0.0066	BA	Anatolia	KoptekinCurrentBiology2023
I10092	Levant_Megiddo_MLBA	0.0445	-0.0089	BA	Levant	KoptekinCurrentBiology2023
I10093	Levant_Megiddo_MLBA	0.0467	-0.0113	BA	Levant	KoptekinCurrentBiology2023
I10097	Levant_Megiddo_MLBA	0.0447	-0.0099	BA	Levant	KoptekinCurrentBiology2023
I10099	Levant_Megiddo_MLBA	0.0454	-0.0032	BA	Levant	KoptekinCurrentBiology2023
I10104	Levant_Megiddo_MLBA	0.0422	-0.006	BA	Levant	KoptekinCurrentBiology2023
I10106	Levant_Megiddo_MLBA	0.0461	-0.0092	BA	Levant	KoptekinCurrentBiology2023
I10263	Levant_Megiddo_MLBA	0.0447	0.0052	BA	Levant	KoptekinCurrentBiology2023
I10264	Levant_Megiddo_MLBA	0.044	-0.0018	BA	Levant	KoptekinCurrentBiology2023
I10265	Levant_Megiddo_MLBA	0.0461	-0.0073	BA	Levant	KoptekinCurrentBiology2023
I10266	Levant_Megiddo_MLBA	0.0455	0.0082	BA	Levant	KoptekinCurrentBiology2023
I10268	Levant_Megiddo_MLBA	0.0459	-0.0047	BA	Levant	KoptekinCurrentBiology2023
I10359	Levant_Megiddo_MLBA	0.0395	-0.0029	BA	Levant	KoptekinCurrentBiology2023
I10768	Levant_Megiddo_MLBA	0.0456	-0.0059	BA	Levant	KoptekinCurrentBiology2023
I10769	Levant_Megiddo_MLBA	0.0442	-0.0178	BA	Levant	KoptekinCurrentBiology2023
I10770	Levant_Megiddo_MLBA	0.0475	0.0017	BA	Levant	KoptekinCurrentBiology2023
I10771	Levant_Megiddo_MLBA	0.0465	-0.0063	BA	Levant	KoptekinCurrentBiology2023
I2190	Levant_Megiddo_MLBA	0.0455	-3.00E-04	BA	Levant	KoptekinCurrentBiology2023
I2195	Levant_Megiddo_MLBA	0.0364	-0.0051	BA	Levant	KoptekinCurrentBiology2023
I2198	Levant_Megiddo_MLBA	0.0426	-6.00E-04	BA	Levant	KoptekinCurrentBiology2023
I2201	Levant_AbelBethMaacah_IA	0.0398	-0.005	IA	Levant	KoptekinCurrentBiology2023
I3703	Levant_Baqah_MLBA	0.0427	-0.003	BA	Levant	KoptekinCurrentBiology2023
I3705	Levant_Baqah_MLBA	0.0442	-0.0055	BA	Levant	KoptekinCurrentBiology2023
I3706	Levant_Baqah_MLBA	0.0404	-0.0036	BA	Levant	KoptekinCurrentBiology2023
I3707	Levant_Baqah_MLBA	0.0434	-0.0061	BA	Levant	KoptekinCurrentBiology2023
I3832	Levant_Hazor_MLBA	0.0464	-0.0077	BA	Levant	KoptekinCurrentBiology2023
I3965	Levant_Hazor_MLBA	0.0433	-1.00E-04	BA	Levant	KoptekinCurrentBiology2023
I3966	Levant_Hazor_MLBA	0.0456	-0.004	BA	Levant	KoptekinCurrentBiology2023
I3985	Levant_Baqah_MLBA	0.0451	-0.0066	BA	Levant	KoptekinCurrentBiology2023
I3986	Levant_Baqah_MLBA	0.0426	-0.0032	BA	Levant	KoptekinCurrentBiology2023
I3987	Levant_Baqah_MLBA	0.0451	4.00E-04	BA	Levant	KoptekinCurrentBiology2023
I4517	Levant_Megiddo_IA	0.0458	-0.0054	IA	Levant	KoptekinCurrentBiology2023
I4518	Levant_Megiddo_MLBA	0.0471	-0.0044	BA	Levant	KoptekinCurrentBiology2023
I4521	Levant_Megiddo_IBA	0.0466	-0.0154	BA	Levant	KoptekinCurrentBiology2023
I4525	Levant_Megiddo_MLBA	0.045	-0.0031	BA	Levant	KoptekinCurrentBiology2023
I6459	Levant_Baqah_MLBA	0.0434	-0.0058	BA	Levant	KoptekinCurrentBiology2023
I6460	Levant_Baqah_MLBA	0.0445	3.00E-04	BA	Levant	KoptekinCurrentBiology2023
I6462	Levant_Baqah_MLBA	0.0444	-0.0087	BA	Levant	KoptekinCurrentBiology2023
I6464	Levant_Baqah_MLBA	0.0465	-0.0113	BA	Levant	KoptekinCurrentBiology2023
I6564	Levant_Baqah_MLBA	0.0445	-0.003	BA	Levant	KoptekinCurrentBiology2023
I6565	Levant_Baqah_MLBA	0.042	-0.0069	BA	Levant	KoptekinCurrentBiology2023
I6566	Levant_Baqah_MLBA	0.0446	-0.0068	BA	Levant	KoptekinCurrentBiology2023
I6567	Levant_Baqah_MLBA	0.0433	-0.0037	BA	Levant	KoptekinCurrentBiology2023
I6569	Levant_Baqah_MLBA	0.0458	-0.0063	BA	Levant	KoptekinCurrentBiology2023
I6570	Levant_Baqah_MLBA	0.0451	-0.0055	BA	Levant	KoptekinCurrentBiology2023
I6571	Levant_Baqah_MLBA	0.0477	-0.0097	BA	Levant	KoptekinCurrentBiology2023
I6572	Levant_Baqah_MLBA	0.0444	-0.0063	BA	Levant	KoptekinCurrentBiology2023
I6923	Levant_Yehud_IBA	0.0465	-0.0213	BA	Levant	KoptekinCurrentBiology2023
I7003	Levant_Yehud_IBA	0.0433	-0.0117	BA	Levant	KoptekinCurrentBiology2023
ALA001	Levant_Alalakh_MLBA	0.0367	9.00E-04	BA	Levant	KoptekinCurrentBiology2023
ALA002	Levant_Alalakh_MLBA	0.0348	-6.00E-04	BA	Levant	KoptekinCurrentBiology2023
ALA004	Levant_Alalakh_MLBA	0.0374	-0.001	BA	Levant	KoptekinCurrentBiology2023
ALA008	Levant_Alalakh_MLBA	0.0377	0.007	BA	Levant	KoptekinCurrentBiology2023
ALA011	Levant_Alalakh_MLBA	0.0374	-0.0013	BA	Levant	KoptekinCurrentBiology2023
ALA013	Levant_Alalakh_MLBA	0.0375	0.0014	BA	Levant	KoptekinCurrentBiology2023
ALA014	Levant_Alalakh_MLBA	0.0398	8.00E-04	BA	Levant	KoptekinCurrentBiology2023
ALA015	Levant_Alalakh_MLBA	0.039	0.0041	BA	Levant	KoptekinCurrentBiology2023
ALA016	Levant_Alalakh_MLBA	0.0395	0.003	BA	Levant	KoptekinCurrentBiology2023
ALA017	Levant_Alalakh_MLBA	0.0389	-0.0059	BA	Levant	KoptekinCurrentBiology2023
ALA018	Levant_Alalakh_MLBA	0.0349	0.0062	BA	Levant	KoptekinCurrentBiology2023
ALA020	Levant_Alalakh_MLBA	0.0344	0.0032	BA	Levant	KoptekinCurrentBiology2023
ALA023	Levant_Alalakh_MLBA	0.037	-0.002	BA	Levant	KoptekinCurrentBiology2023
ALA024	Levant_Alalakh_MLBA	0.037	0.0025	BA	Levant	KoptekinCurrentBiology2023
ALA025	Levant_Alalakh_MLBA	0.0371	0.0043	BA	Levant	KoptekinCurrentBiology2023
ALA026	Levant_Alalakh_MLBA	0.0381	0.0021	BA	Levant	KoptekinCurrentBiology2023
ALA028	Levant_Alalakh_MLBA	0.0344	-0.0024	BA	Levant	KoptekinCurrentBiology2023
ALA029	Levant_Alalakh_MLBA	0.0363	0.0045	BA	Levant	KoptekinCurrentBiology2023
ALA030	Levant_Alalakh_MLBA	0.03	0.0052	BA	Levant	KoptekinCurrentBiology2023
ALA034	Levant_Alalakh_MLBA	0.0386	0.003	BA	Levant	KoptekinCurrentBiology2023
ALA035	Levant_Alalakh_MLBA	0.0403	-0.0042	BA	Levant	KoptekinCurrentBiology2023
ALA037	Levant_Alalakh_MLBA	0.0393	0.0093	BA	Levant	KoptekinCurrentBiology2023
ALA039	Levant_Alalakh_MLBA	0.0338	0.0066	BA	Levant	KoptekinCurrentBiology2023
ALA084	Levant_Alalakh_MLBA	0.0418	0.0063	BA	Levant	KoptekinCurrentBiology2023
ALA095	Levant_Alalakh_MLBA	0.0372	0.001	BA	Levant	KoptekinCurrentBiology2023
ALX002	Caucasus_lowlands_LC	0.0337	0.0161	CA	S.Caucasus	KoptekinCurrentBiology2023
CBT001	Anatolia_CamlibelTarlasi_LC	0.0304	0.0043	CA	Anatolia	KoptekinCurrentBiology2023
CBT003	Anatolia_CamlibelTarlasi_LC	0.0292	-0.0062	CA	Anatolia	KoptekinCurrentBiology2023
CBT004	Anatolia_CamlibelTarlasi_LC	0.0299	0.0039	CA	Anatolia	KoptekinCurrentBiology2023
CBT005	Anatolia_CamlibelTarlasi_LC	0.0279	0.0027	CA	Anatolia	KoptekinCurrentBiology2023
CBT010	Anatolia_CamlibelTarlasi_LC	0.0302	-7.00E-04	CA	Anatolia	KoptekinCurrentBiology2023
CBT011	Anatolia_CamlibelTarlasi_LC	0.0298	1.00E-04	CA	Anatolia	KoptekinCurrentBiology2023
CBT014	Anatolia_CamlibelTarlasi_LC	0.0274	0.004	CA	Anatolia	KoptekinCurrentBiology2023
CBT015	Anatolia_CamlibelTarlasi_LC	0.031	0.0063	CA	Anatolia	KoptekinCurrentBiology2023
CBT016	Anatolia_CamlibelTarlasi_LC	0.0305	0.0022	CA	Anatolia	KoptekinCurrentBiology2023
CBT018	Anatolia_Buyukkaya_EC	0.028	-0.0036	CA	Anatolia	KoptekinCurrentBiology2023
ETM001	Levant_Ebla_EMBA	0.0372	0.0063	BA	Levant	KoptekinCurrentBiology2023
ETM004	Levant_Ebla_EMBA	0.041	0.006	BA	Levant	KoptekinCurrentBiology2023
ETM005	Levant_Ebla_EMBA	0.0417	-0.0037	BA	Levant	KoptekinCurrentBiology2023
ETM006	Levant_Ebla_EMBA	0.0382	0.0023	BA	Levant	KoptekinCurrentBiology2023
ETM010	Levant_Ebla_EMBA	0.0494	-0.0045	BA	Levant	KoptekinCurrentBiology2023
ETM012	Levant_Ebla_EMBA	0.0405	-0.0036	BA	Levant	KoptekinCurrentBiology2023
ETM014	Levant_Ebla_EMBA	0.0391	0.0041	BA	Levant	KoptekinCurrentBiology2023
ETM016	Levant_Ebla_EMBA	0.0431	0.0055	BA	Levant	KoptekinCurrentBiology2023
ETM018	Levant_Ebla_EMBA	0.0463	0.0032	BA	Levant	KoptekinCurrentBiology2023
IKI009	Anatolia_Ikiztepe_LC	0.0309	0.0073	CA	Anatolia	KoptekinCurrentBiology2023
IKI012	Anatolia_Ikiztepe_LC	0.0294	0.0151	CA	Anatolia	KoptekinCurrentBiology2023
IKI016	Anatolia_Ikiztepe_LC	0.03	0.0161	CA	Anatolia	KoptekinCurrentBiology2023
IKI017	Anatolia_Ikiztepe_LC	0.0307	0.0048	CA	Anatolia	KoptekinCurrentBiology2023
IKI019	Anatolia_Ikiztepe_LC_lc	0.031	0.0035	CA	Anatolia	KoptekinCurrentBiology2023
IKI020	Anatolia_Ikiztepe_LC_lc	0.0316	0.0033	CA	Anatolia	KoptekinCurrentBiology2023
IKI024	Anatolia_Ikiztepe_LC	0.026	0.0037	CA	Anatolia	KoptekinCurrentBiology2023
IKI030	Anatolia_Ikiztepe_LC	0.0364	0.0042	CA	Anatolia	KoptekinCurrentBiology2023
IKI034	Anatolia_Ikiztepe_LC	0.0306	0.0134	CA	Anatolia	KoptekinCurrentBiology2023
IKI036	Anatolia_Ikiztepe_LC	0.0297	0.0157	CA	Anatolia	KoptekinCurrentBiology2023
IKI037	Anatolia_Ikiztepe_LC	0.0321	0.0106	CA	Anatolia	KoptekinCurrentBiology2023
IKI038	Anatolia_Ikiztepe_LC	0.03	-8.00E-04	CA	Anatolia	KoptekinCurrentBiology2023
KRD001	Levant_TellKurdu_EC	0.0327	-0.0249	CA	Levant	KoptekinCurrentBiology2023
KRD002	Levant_TellKurdu_EMC	0.035	-0.0156	CA	Levant	KoptekinCurrentBiology2023
KRD003	Levant_TellKurdu_EC	0.0362	-0.0261	CA	Levant	KoptekinCurrentBiology2023
KRD004	Levant_TellKurdu_EC	0.0344	-0.0353	CA	Levant	KoptekinCurrentBiology2023
KRD005	Levant_TellKurdu_EC	0.0324	-0.0145	CA	Levant	KoptekinCurrentBiology2023
KRD006	Levant_TellKurdu_EC	0.0335	-0.0222	CA	Levant	KoptekinCurrentBiology2023
MTT001	Caucasus_lowlands_LN	0.033	0.0137	N	S.Caucasus	KoptekinCurrentBiology2023
POT002	Caucasus_lowlands_LN	0.0339	0.0219	N	S.Caucasus	KoptekinCurrentBiology2023
SFI-11	Levant_Beirut_MP	0.0426	-0.0016	MP	Levant	KoptekinCurrentBiology2023
SFI-12	Levant_Beirut_Hellenistic	0.0419	-0.0102	MP	Levant	KoptekinCurrentBiology2023
SFI-15	Levant_Beirut_MP	0.0428	-0.0027	MP	Levant	KoptekinCurrentBiology2023
SFI-20	Levant_Beirut_Hellenistic	0.042	-0.001	MP	Levant	KoptekinCurrentBiology2023
SFI-24	Levant_Beirut_MP	0.045	-0.0069	MP	Levant	KoptekinCurrentBiology2023
SFI-33	Levant_Beirut_MP	0.0386	-0.0018	MP	Levant	KoptekinCurrentBiology2023
SFI-34	Levant_Beirut_IAIII	0.0392	-0.013	IA	Levant	KoptekinCurrentBiology2023
SFI-35	Levant_Beirut_IAIII	0.0387	-0.0075	IA	Levant	KoptekinCurrentBiology2023
SFI-36	Levant_Beirut_IAIII	0.0394	-0.0015	IA	Levant	KoptekinCurrentBiology2023
SFI-39	Levant_Beirut_IAIII	0.0384	-0.0141	IA	Levant	KoptekinCurrentBiology2023
SFI-42	Levant_Beirut_IAIII	0.0321	0.0014	IA	Levant	KoptekinCurrentBiology2023
SFI-43	Levant_Beirut_IAIII	0.0532	-0.0208	IA	Levant	KoptekinCurrentBiology2023
SFI-44	Levant_Beirut_IAIII	0.0459	-0.0222	IA	Levant	KoptekinCurrentBiology2023
SFI-45	Levant_Beirut_IAIII	0.0373	-0.0045	IA	Levant	KoptekinCurrentBiology2023
SFI-47	Levant_Beirut_IAIII	0.0392	-0.0071	IA	Levant	KoptekinCurrentBiology2023
SFI-50	Levant_Beirut_IAIII	0.0374	-0.0047	IA	Levant	KoptekinCurrentBiology2023
SFI-55	Levant_Beirut_IAII	0.0443	-0.0063	IA	Levant	KoptekinCurrentBiology2023
SFI-56	Levant_Beirut_IAII	0.043	-0.0082	IA	Levant	KoptekinCurrentBiology2023
SFI-5	Levant_Beirut_Hellenistic	0.0419	-0.0068	MP	Levant	KoptekinCurrentBiology2023
sha003	Iran_ShahTepe_BA	0.0378	0.0574	BA	Iran	KoptekinCurrentBiology2023
sha004	Iran_ShahTepe_BA	0.0349	0.0439	BA	Iran	KoptekinCurrentBiology2023
sha006	Iran_ShahTepe_BA	0.0412	0.053	BA	Iran	KoptekinCurrentBiology2023
sha007	Iran_ShahTepe_BA	0.0389	0.0442	BA	Iran	KoptekinCurrentBiology2023
sha008	Iran_ShahTepe_BA	0.0361	0.0511	BA	Iran	KoptekinCurrentBiology2023
sha009	Iran_ShahTepe_BA	0.0378	0.053	BA	Iran	KoptekinCurrentBiology2023
sha010	Iran_ShahTepe_BA	0.0361	0.0541	BA	Iran	KoptekinCurrentBiology2023
sha012	Iran_ShahTepe_BA	0.0359	0.0405	BA	Iran	KoptekinCurrentBiology2023
sha014	Iran_ShahTepe_BA	0.042	0.0436	BA	Iran	KoptekinCurrentBiology2023
Kou01_wgs	Greece_EBA	0.026	-0.0259	BA	SE.Europe	KoptekinCurrentBiology2023
Kou03_wgs	Greece_EBA	0.0239	-0.0117	BA	SE.Europe	KoptekinCurrentBiology2023
Mik15_wgs	Greece_EBA	0.0238	-0.0342	BA	SE.Europe	KoptekinCurrentBiology2023
Pta08_wgs	Greece_EBA	0.0267	-0.0261	BA	SE.Europe	KoptekinCurrentBiology2023
Log02_wgs	Greece_MBA	0.0025	-0.0121	BA	SE.Europe	KoptekinCurrentBiology2023
Log04_wgs	Greece_MBA	8.00E-04	-0.0077	BA	SE.Europe	KoptekinCurrentBiology2023
CCH163	Anatolia_Catalhoyuk_N	0.0374	-0.0302	N	Anatolia	KoptekinCurrentBiology2023
CCH285	Anatolia_Catalhoyuk_N	0.0405	-0.0459	N	Anatolia	KoptekinCurrentBiology2023
CCH289	Anatolia_Catalhoyuk_N	0.0363	-0.0377	N	Anatolia	KoptekinCurrentBiology2023
CCH290	Anatolia_Catalhoyuk_N	0.0405	-0.0393	N	Anatolia	KoptekinCurrentBiology2023
CCH294	Anatolia_Catalhoyuk_N	0.0371	-0.041	N	Anatolia	KoptekinCurrentBiology2023
CCH311	Anatolia_Catalhoyuk_N	0.0347	-0.0344	N	Anatolia	KoptekinCurrentBiology2023
CCH144	Anatolia_Catalhoyuk_N	0.0324	-0.0351	N	Anatolia	KoptekinCurrentBiology2023
mus005	Anatolia_Musular_N	0.0342	-0.0319	N	Anatolia	KoptekinCurrentBiology2023
mus006	Anatolia_Musular_N	0.0339	-0.037	N	Anatolia	KoptekinCurrentBiology2023
AKT16	Anatolia_Aktopraklik_N	0.0098	-0.0338	N	Anatolia	KoptekinCurrentBiology2023
BAR25	Anatolia_Barcin_N_SG	0.0189	-0.0432	N	Anatolia	KoptekinCurrentBiology2023
Nea2	Greece_NeaNikomedeia_N	0.0176	-0.0469	N	SE.Europe	KoptekinCurrentBiology2023
Nea3	Greece_NeaNikomedeia_N	0.0205	-0.0389	N	SE.Europe	KoptekinCurrentBiology2023
gur016	Georgia_Nazarlebi_BA	0.0209	0.0252	BA	S.Caucasus	KoptekinCurrentBiology2023
gur017	Georgia_Nazarlebi_BA	0.0225	0.0243	BA	S.Caucasus	KoptekinCurrentBiology2023
gur019	Georgia_Nazarlebi_BA	0.0178	0.0208	BA	S.Caucasus	KoptekinCurrentBiology2023
SVN9	SVN	0.02	0.0531	PR	S.Caucasus	GavashelishviliScientifcReports2021
SVN10	SVN	0.0198	0.0545	PR	S.Caucasus	GavashelishviliScientifcReports2021
SMG6	SMG	0.02078	0.04342	PR	S.Caucasus	GavashelishviliScientifcReports2021
