# Supplementary material for: The time and place of origin of South Caucasian languages: insights into past human societies, ecosystems and human population genetics
Source: Sci Rep. 2023 Nov 30;13:21133. doi: 10.1038/s41598-023-45500-w (PMC10689496; doi:10.1038/s41598-023-45500-w)
Supplement: Supplementary file 11 — Supplementary Data 10. [file 41598_2023_45500_MOESM11_ESM.nex]

#NEXUS

BEGIN DATA;
    DIMENSIONS NTAX=5 NCHAR=987;
    FORMAT DATATYPE=STANDARD MISSING=? GAP=-  SYMBOLS="01";
    CHARSTATELABELS
1 fire0,
2 fire1,
3 fire2,
4 nose0,
5 nose1,
6 nose2,
7 go_come0,
8 go_come1,
9 go_come2,
10 go_come3,
11 go_come4,
12 go_come5,
13 go_come6,
14 go_come7,
15 water0,
16 water1,
17 water2,
18 mouth0,
19 mouth1,
20 mouth2,
21 tongue0,
22 tongue1,
23 blood0,
24 blood1,
25 bone0,
26 bone1,
27 bone2,
28 you_SG0,
29 you_SG1,
30 root0,
31 root1,
32 root2,
33 root3,
34 breast0,
35 breast1,
36 breast2,
37 rain0,
38 rain1,
39 rain2,
40 I_me0,
41 I_me1,
42 name0,
43 name1,
44 louse0,
45 louse1,
46 wing0,
47 wing1,
48 wing2,
49 wing3,
50 meat0,
51 meat1,
52 meat2,
53 hand0,
54 hand1,
55 hand2,
56 hand3,
57 fly_insect0,
58 fly_insect1,
59 fly_insect2,
60 night0,
61 night1,
62 night2,
63 night3,
64 ear0,
65 ear1,
66 ear2,
67 neck0,
68 neck1,
69 neck2,
70 far0,
71 far1,
72 far2,
73 far3,
74 do0,
75 do1,
76 do2,
77 do3,
78 do4,
79 do5,
80 house0,
81 house1,
82 house2,
83 house3,
84 stone0,
85 stone1,
86 stone2,
87 bitter0,
88 bitter1,
89 bitter2,
90 bitter3,
91 bitter4,
92 say0,
93 say1,
94 say2,
95 say3,
96 say4,
97 say5,
98 tooth0,
99 tooth1,
100 tooth2,
101 hair0,
102 hair1,
103 hair2,
104 big0,
105 big1,
106 big2,
107 one0,
108 one1,
109 one2,
110 who0,
111 who1,
112 who2,
113 it_he_her0,
114 it_he_her1,
115 it_he_her2,
116 hit0,
117 hit1,
118 hit2,
119 hit3,
120 hit4,
121 hit5,
122 hit6,
123 hit7,
124 hit8,
125 hit9,
126 hit10,
127 hit11,
128 hit12,
129 hit13,
130 leg0,
131 leg1,
132 leg2,
133 horn0,
134 horn1,
135 horn2,
136 this0,
137 this1,
138 this2,
139 this3,
140 this4,
141 fish0,
142 fish1,
143 fish2,
144 yesterday0,
145 yesterday1,
146 yesterday2,
147 yesterday3,
148 drink0,
149 drink1,
150 drink2,
151 drink3,
152 black0,
153 black1,
154 black2,
155 navel0,
156 navel1,
157 navel2,
158 stand0,
159 stand1,
160 bite0,
161 bite1,
162 bite2,
163 bite3,
164 back0,
165 back1,
166 back2,
167 back3,
168 back4,
169 back5,
170 wind0,
171 wind1,
172 wind2,
173 wind3,
174 wind4,
175 smoke0,
176 smoke1,
177 smoke2,
178 what0,
179 what1,
180 what2,
181 child0,
182 child1,
183 child2,
184 child3,
185 child4,
186 child5,
187 child6,
188 child7,
189 child8,
190 child9,
191 egg0,
192 egg1,
193 egg2,
194 egg3,
195 give0,
196 give1,
197 give2,
198 new0,
199 new1,
200 burn0,
201 burn1,
202 burn2,
203 burn3,
204 not0,
205 not1,
206 not2,
207 not3,
208 not4,
209 good0,
210 good1,
211 good2,
212 good3,
213 know0,
214 know1,
215 know2,
216 know3,
217 know4,
218 knee0,
219 knee1,
220 knee2,
221 knee3,
222 knee4,
223 sand0,
224 sand1,
225 sand2,
226 sand3,
227 sand4,
228 laugh0,
229 laugh1,
230 laugh2,
231 hear0,
232 hear1,
233 soil0,
234 soil1,
235 soil2,
236 soil3,
237 soil4,
238 leaf0,
239 leaf1,
240 leaf2,
241 leaf3,
242 leaf4,
243 leaf5,
244 red0,
245 red1,
246 red2,
247 liver0,
248 liver1,
249 liver2,
250 hide0,
251 hide1,
252 hide2,
253 hide3,
254 hide4,
255 skin0,
256 skin1,
257 skin2,
258 suck0,
259 suck1,
260 suck2,
261 carry0,
262 carry1,
263 carry2,
264 carry3,
265 ant0,
266 ant1,
267 ant2,
268 heavy0,
269 heavy1,
270 heavy2,
271 heavy3,
272 take0,
273 take1,
274 take2,
275 take3,
276 old0,
277 old1,
278 eat0,
279 eat1,
280 eat2,
281 eat3,
282 thigh0,
283 thigh1,
284 thigh2,
285 thigh3,
286 thick0,
287 thick1,
288 thick2,
289 long0,
290 long1,
291 long2,
292 blow0,
293 blow1,
294 wood0,
295 wood1,
296 wood2,
297 wood3,
298 run0,
299 run1,
300 run2,
301 run3,
302 run4,
303 run5,
304 fall0,
305 fall1,
306 fall2,
307 fall3,
308 fall4,
309 fall5,
310 fall6,
311 eye0,
312 eye1,
313 ash0,
314 ash1,
315 tail0,
316 tail1,
317 dog0,
318 dog1,
319 cry0,
320 cry1,
321 cry2,
322 cry3,
323 tie0,
324 tie1,
325 tie2,
326 see0,
327 see1,
328 see2,
329 see3,
330 sweet0,
331 sweet1,
332 sweet2,
333 sweet3,
334 sweet4,
335 rope0,
336 rope1,
337 shade0,
338 shade1,
339 shade2,
340 shade3,
341 shade4,
342 bird0,
343 bird1,
344 bird2,
345 salt0,
346 salt1,
347 salt2,
348 small0,
349 small1,
350 small2,
351 small3,
352 small4,
353 wide0,
354 wide1,
355 wide2,
356 wide3,
357 star0,
358 star1,
359 star2,
360 star3,
361 star4,
362 in0,
363 in1,
364 hard0,
365 hard1,
366 hard2,
367 hard3,
368 crush0,
369 crush1,
370 crush2,
371 mountain0,
372 mountain1,
373 mountain2,
374 mountain3,
375 mountain4,
376 mountain5,
377 sit0,
378 sit1,
379 sit2,
380 sit3,
381 nail0,
382 nail1,
383 throw0,
384 throw1,
385 throw2,
386 throw3,
387 throw4,
388 throw5,
389 throw6,
390 three0,
391 three1,
392 right0,
393 right1,
394 wash0,
395 wash1,
396 wash2,
397 wash3,
398 grasp0,
399 grasp1,
400 grasp2,
401 grasp3,
402 branch0,
403 branch1,
404 branch2,
405 branch3,
406 branch4,
407 man0,
408 man1,
409 man2,
410 raw0,
411 raw1,
412 raw2,
413 tomorrow0,
414 tomorrow1,
415 tomorrow2,
416 tomorrow3,
417 two0,
418 two1,
419 bottom0,
420 bottom1,
421 bottom2,
422 lie_down0,
423 lie_down1,
424 lie_down2,
425 lie_down3,
426 lie_down4,
427 snake0,
428 snake1,
429 snake2,
430 snake3,
431 cloud0,
432 cloud1,
433 cloud2,
434 cloud3,
435 cloud4,
436 year0,
437 year1,
438 year2,
439 tear0,
440 tear1,
441 tear2,
442 tear3,
443 tear4,
444 ask0,
445 ask1,
446 ask2,
447 weave0,
448 weave1,
449 at0,
450 at1,
451 at2,
452 at3,
453 edge0,
454 edge1,
455 edge2,
456 edge3,
457 edge4,
458 chin0,
459 chin1,
460 chin2,
461 play0,
462 play1,
463 play2,
464 play3,
465 cheek0,
466 cheek1,
467 cheek2,
468 cheek3,
469 pus0,
470 pus1,
471 pus2,
472 pus3,
473 pus4,
474 fly0,
475 fly1,
476 fly2,
477 hole0,
478 hole1,
479 hole2,
480 hole3,
481 grow0,
482 grow1,
483 grow2,
484 grow3,
485 head0,
486 head1,
487 head2,
488 head3,
489 belly0,
490 belly1,
491 belly2,
492 belly3,
493 shoulder0,
494 shoulder1,
495 shoulder2,
496 claw0,
497 claw1,
498 claw2,
499 which0,
500 which1,
501 which2,
502 which3,
503 which4,
504 dig0,
505 dig1,
506 pull0,
507 pull1,
508 pull2,
509 pull3,
510 pull4,
511 pull5,
512 hot0,
513 hot1,
514 hot2,
515 hot3,
516 hot4,
517 firewood0,
518 firewood1,
519 firewood2,
520 remain0,
521 remain1,
522 remain2,
523 remain3,
524 cold0,
525 cold1,
526 cold2,
527 cold3,
528 cold4,
529 feather0,
530 feather1,
531 feather2,
532 cough0,
533 cough1,
534 thin0,
535 thin1,
536 grass0,
537 grass1,
538 grass2,
539 grass3,
540 foam0,
541 foam1,
542 foam2,
543 foam3,
544 foam4,
545 sour0,
546 sour1,
547 sour2,
548 full0,
549 full1,
550 full2,
551 day0,
552 day1,
553 sleep0,
554 sleep1,
555 sleep2,
556 sleep3,
557 month0,
558 month1,
559 white0,
560 white1,
561 white2,
562 sew0,
563 sew1,
564 sew2,
565 sew3,
566 kill0,
567 kill1,
568 kill2,
569 jump0,
570 jump1,
571 jump2,
572 jump3,
573 jump4,
574 jump5,
575 jump6,
576 jump7,
577 throat0,
578 throat1,
579 throat2,
580 throat3,
581 throat4,
582 throat5,
583 forest0,
584 forest1,
585 forest2,
586 there0,
587 there1,
588 there2,
589 find0,
590 find1,
591 find2,
592 find3,
593 find4,
594 find5,
595 flow0,
596 flow1,
597 flow2,
598 flow3,
599 flow4,
600 flow5,
601 many0,
602 many1,
603 many2,
604 many3,
605 many4,
606 chew0,
607 chew1,
608 chew2,
609 chew3,
610 chew4,
611 swallow0,
612 swallow1,
613 swallow2,
614 swallow3,
615 swallow4,
616 wet0,
617 wet1,
618 wet2,
619 wet3,
620 wet4,
621 four0,
622 four1,
623 soft0,
624 soft1,
625 soft2,
626 soft3,
627 look0,
628 look1,
629 look2,
630 look3,
631 look4,
632 nasal_mucus0,
633 nasal_mucus1,
634 nasal_mucus2,
635 nasal_mucus3,
636 cut0,
637 cut1,
638 cut2,
639 cut3,
640 mother0,
641 mother1,
642 mother2,
643 scratch0,
644 scratch1,
645 scratch2,
646 scratch3,
647 scratch4,
648 scratch5,
649 sun0,
650 sun1,
651 sun2,
652 look_for0,
653 look_for1,
654 look_for2,
655 look_for3,
656 brain0,
657 brain1,
658 brain2,
659 brain3,
660 warm0,
661 warm1,
662 warm2,
663 cover0,
664 cover1,
665 cover2,
666 cover3,
667 cover4,
668 cover5,
669 cover6,
670 woman0,
671 woman1,
672 woman2,
673 woman3,
674 deep0,
675 deep1,
676 deep2,
677 deep3,
678 above0,
679 above1,
680 female0,
681 female1,
682 female2,
683 put_on0,
684 put_on1,
685 put_on2,
686 put_on3,
687 put_on4,
688 other0,
689 other1,
690 other2,
691 forehead0,
692 forehead1,
693 forehead2,
694 forehead3,
695 left0,
696 left1,
697 rise0,
698 rise1,
699 rise2,
700 rise3,
701 rise4,
702 rise5,
703 dry0,
704 dry1,
705 dry2,
706 dry3,
707 dry4,
708 dry5,
709 how0,
710 how1,
711 how2,
712 how3,
713 how4,
714 how5,
715 how6,
716 break0,
717 break1,
718 break2,
719 break3,
720 break4,
721 where0,
722 where1,
723 where2,
724 spin0,
725 spin1,
726 spin2,
727 spin3,
728 spin4,
729 ripe0,
730 ripe1,
731 ripe2,
732 lick0,
733 lick1,
734 open0,
735 open1,
736 open2,
737 open3,
738 open4,
739 open5,
740 tall0,
741 tall1,
742 tall2,
743 tall3,
744 bad0,
745 bad1,
746 bad2,
747 bad3,
748 bad4,
749 bad5,
750 bad6,
751 bad7,
752 bark0,
753 bark1,
754 bark2,
755 bark3,
756 bark4,
757 bark5,
758 breathe0,
759 breathe1,
760 breathe2,
761 breathe3,
762 breathe4,
763 breathe5,
764 breathe6,
765 count0,
766 count1,
767 count2,
768 count3,
769 die0,
770 die1,
771 die2,
772 die3,
773 dirty0,
774 dirty1,
775 dirty2,
776 dirty3,
777 dirty4,
778 dirty5,
779 dirty6,
780 dirty7,
781 dust0,
782 dust1,
783 dust2,
784 dust3,
785 dust4,
786 fat0,
787 fat1,
788 fat2,
789 fat3,
790 fat4,
791 fat5,
792 father0,
793 father1,
794 father2,
795 fear0,
796 fear1,
797 fear2,
798 fear3,
799 fight0,
800 fight1,
801 fight2,
802 fight3,
803 fight4,
804 five0,
805 five1,
806 flower0,
807 flower1,
808 flower2,
809 flower3,
810 flower4,
811 fog0,
812 fog1,
813 fog2,
814 fog3,
815 fog4,
816 freeze0,
817 freeze1,
818 freeze2,
819 freeze3,
820 freeze4,
821 freeze5,
822 fruit0,
823 fruit1,
824 fruit2,
825 green0,
826 green1,
827 green2,
828 guts0,
829 guts1,
830 heart0,
831 heart1,
832 here0,
833 here1,
834 here2,
835 hunt0,
836 hunt1,
837 hunt2,
838 ice0,
839 ice1,
840 ice2,
841 ice3,
842 ice4,
843 ice5,
844 lake0,
845 lake1,
846 lake2,
847 live0,
848 live1,
849 live2,
850 live3,
851 moon0,
852 moon1,
853 moon2,
854 narrow0,
855 narrow1,
856 narrow2,
857 near0,
858 near1,
859 near2,
860 person0,
861 person1,
862 push0,
863 push1,
864 push2,
865 push3,
866 push4,
867 river0,
868 river1,
869 river2,
870 river3,
871 river4,
872 rot0,
873 rot1,
874 rot2,
875 rot3,
876 rot4,
877 rot5,
878 rot6,
879 round0,
880 round1,
881 round2,
882 round3,
883 round4,
884 sea0,
885 sea1,
886 seed0,
887 seed1,
888 seed2,
889 sharp0,
890 sharp1,
891 sharp2,
892 sharp3,
893 sharp4,
894 short0,
895 short1,
896 short2,
897 short3,
898 sing0,
899 sing1,
900 sing2,
901 sky0,
902 sky1,
903 sky2,
904 smell0,
905 smell1,
906 smell2,
907 smell3,
908 smell4,
909 smell5,
910 smooth0,
911 smooth1,
912 smooth2,
913 smooth3,
914 smooth4,
915 snow0,
916 snow1,
917 snow2,
918 spit0,
919 spit1,
920 spit2,
921 spit3,
922 stick0,
923 stick1,
924 stick2,
925 stick3,
926 stick4,
927 stick5,
928 stick6,
929 stick7,
930 straight0,
931 straight1,
932 straight2,
933 straight3,
934 swell0,
935 swell1,
936 swim0,
937 swim1,
938 swim2,
939 swim3,
940 they0,
941 they1,
942 they2,
943 they3,
944 they4,
945 think0,
946 think1,
947 think2,
948 think3,
949 think4,
950 tree0,
951 tree1,
952 tree2,
953 tree3,
954 true0,
955 true1,
956 true2,
957 true3,
958 turn0,
959 turn1,
960 turn2,
961 turn3,
962 turn4,
963 turn5,
964 vomit0,
965 vomit1,
966 vomit2,
967 vomit3,
968 vomit4,
969 we0,
970 we1,
971 we2,
972 when0,
973 when1,
974 when2,
975 when3,
976 with0,
977 with1,
978 with2,
979 with3,
980 worm0,
981 worm1,
982 worm2,
983 worm3,
984 yellow0,
985 yellow1,
986 you_all0,
987 you_all1,
;
MATRIX
Modern_Georgian 010010011000010100100101010010100010010010101010001001000110100010011010001110101000100100100110001001001001001001101111110111100010010010010100100011000001001010001000001000011010011100011001000110101100100101000101001000011100110101000010000010010010000110100101010010001010101000100010010010101010000001000101010101011101101000100001010100110100100101100100001010001001100101000101110000101011001000100001001001000101101100010001000001011100100101000101001000000110000000100100010001000100010010010000101100001000010010001000011010101100100001001001010001010001001001010000010000010010010000010010011000110001010010000101100101001110100010010000010010001000100011100010001000101001100010010001010010010001010000001000010011000100101000101000111000000100000100000010010000010000010000101000100100011100101000011000100010100100101010000010100010010000101001000011000100001000100100001010010000100001011010010011100100100001001000010010100010110100001000100000110011010100100010001110101
Old_Georgian 010010011001010100100101010010100011010010101010001001000110100010011010001110101000100100101110001001001101001001101111110111100011010010110100100011000101001010001000001000011010011110011001000110101100100100000101001000011110110101000010001010010011000110100101010010001010101100100010010010101011000011010101010101011101101000100001010100110100100101100100001010001001100001000101110000101011001000100001001001000101101100011001000001011100100101000101001000000110010000100100010001000100010010010000101100001000010010101000011010101100110001001001010101010011001001010000010000010010010000010010011000110001010010000101100111001110100010011010010010001000100111110010001000101001100010010001010010010001010000001010010011000110101001101000111000001100001100100110010001110100010000111000100110011100101000011010100010100100101010010010100010010001101001000011000101001000100100001010011000100001011010010011100100100001011100111010100010110100001100100000110011010100100010001110101
Svan 001001000111010010110101010010010011001010101000100100110110010001001000100100101100010010001011100100100100100101000000001110110001001010010100010010101000101001000100000100010001001110010100100010101110011100100010100110010010010100100001000001010000010110010010001001001110101010100010001010110001110000100101010101001101100100010001001010010010010000110010101001000100011100010100000010101010101100010000101000100100101101001100100010001000010100100011001001000100001110100100011000010010001010001000101011000100001011000100001010100100010000100101001001010010000100100100010010001001001001000001011110101101100001100100010001001000011010000100010001000100010110001001000010101101110001001001011110001110001101000111001010000100100100000100100101001001001011010001001000101100001100011100100010010010100100001100110000010010101001010011000001001001000100101010100011000100000111001001010000001011001000101010000010010011000110010010011000100011000010010011000001000010001001001100001
Megrelian 010010011001100100100101011010111010010010101001001001010010101010001010001111101010100101101110001001001001001001101000110011111001010001000010001010000101001010100010100011011001000110100000010100101000100100010011100001011010100100010000011010001001100110100111010000101110101000010011011010100011110000011001010101001101100010101001000100110110111001100001101010101000101100100100011000101011000000001101001100010101001110010000010001001110100100010001100100100101010000100111010100100001010001010100101100101010010010100011001010100010111001001101010101011000101000010010011110011010010110001110011000110001010010000101100111100010101010001011010000101000100010010000101100101001101010000101010010010001000010001001010010110110100011000010101000100010100000110100000101100001010000110010110101011100101010010010101100100100101011001000110010000101001001000011000001000010010100101010001000110010010001000000100100001001100000011010100001000100000100001010110001010100110000101100101
Laz 010010011001000100100101001010100000010010101001001001000110101010000001001111101000100000100110101001001001001001101100000001010001010000110010001010000101001010000001000001010001000111000000010100101100110001010011000001000110110100011000111010000001100010100101010000101010101100001001010010100001001010001001010101001001100010000101000100010110110001100001001000101000100000100100100100101011100010001001001000010101001110010000001001010100100100010001100101010110010000110110010101100001010010010010101100101001010010100001011010100110010101001001010101001000101000011001010101011010000110000001001000110000001010010101100111100100100001001011011000100010100000010000001000101100101010000101010011010001000010101011011010100110100001000000010010000111100100000100000101000010010010000010010001000100100001000000100010100000101011000000101010000001000101000011010001101001010100101010000110100010010001000000010100000001100000010000100001010100100100001010001001100100100000101000101
;
END;

begin assumptions;
charset fire = 1-3;
charset nose = 4-6;
charset go_come = 7-14;
charset water = 15-17;
charset mouth = 18-20;
charset tongue = 21-22;
charset blood = 23-24;
charset bone = 25-27;
charset you_SG = 28-29;
charset root = 30-33;
charset breast = 34-36;
charset rain = 37-39;
charset I_me = 40-41;
charset name = 42-43;
charset louse = 44-45;
charset wing = 46-49;
charset meat = 50-52;
charset hand = 53-56;
charset fly_insect = 57-59;
charset night = 60-63;
charset ear = 64-66;
charset neck = 67-69;
charset far = 70-73;
charset do = 74-79;
charset house = 80-83;
charset stone = 84-86;
charset bitter = 87-91;
charset say = 92-97;
charset tooth = 98-100;
charset hair = 101-103;
charset big = 104-106;
charset one = 107-109;
charset who = 110-112;
charset it_he_her = 113-115;
charset hit = 116-129;
charset leg = 130-132;
charset horn = 133-135;
charset this = 136-140;
charset fish = 141-143;
charset yesterday = 144-147;
charset drink = 148-151;
charset black = 152-154;
charset navel = 155-157;
charset stand = 158-159;
charset bite = 160-163;
charset back = 164-169;
charset wind = 170-174;
charset smoke = 175-177;
charset what = 178-180;
charset child = 181-190;
charset egg = 191-194;
charset give = 195-197;
charset new = 198-199;
charset burn = 200-203;
charset not = 204-208;
charset good = 209-212;
charset know = 213-217;
charset knee = 218-222;
charset sand = 223-227;
charset laugh = 228-230;
charset hear = 231-232;
charset soil = 233-237;
charset leaf = 238-243;
charset red = 244-246;
charset liver = 247-249;
charset hide = 250-254;
charset skin = 255-257;
charset suck = 258-260;
charset carry = 261-264;
charset ant = 265-267;
charset heavy = 268-271;
charset take = 272-275;
charset old = 276-277;
charset eat = 278-281;
charset thigh = 282-285;
charset thick = 286-288;
charset long = 289-291;
charset blow = 292-293;
charset wood = 294-297;
charset run = 298-303;
charset fall = 304-310;
charset eye = 311-312;
charset ash = 313-314;
charset tail = 315-316;
charset dog = 317-318;
charset cry = 319-322;
charset tie = 323-325;
charset see = 326-329;
charset sweet = 330-334;
charset rope = 335-336;
charset shade = 337-341;
charset bird = 342-344;
charset salt = 345-347;
charset small = 348-352;
charset wide = 353-356;
charset star = 357-361;
charset in = 362-363;
charset hard = 364-367;
charset crush = 368-370;
charset mountain = 371-376;
charset sit = 377-380;
charset nail = 381-382;
charset throw = 383-389;
charset three = 390-391;
charset right = 392-393;
charset wash = 394-397;
charset grasp = 398-401;
charset branch = 402-406;
charset man = 407-409;
charset raw = 410-412;
charset tomorrow = 413-416;
charset two = 417-418;
charset bottom = 419-421;
charset lie_down = 422-426;
charset snake = 427-430;
charset cloud = 431-435;
charset year = 436-438;
charset tear = 439-443;
charset ask = 444-446;
charset weave = 447-448;
charset at = 449-452;
charset edge = 453-457;
charset chin = 458-460;
charset play = 461-464;
charset cheek = 465-468;
charset pus = 469-473;
charset fly = 474-476;
charset hole = 477-480;
charset grow = 481-484;
charset head = 485-488;
charset belly = 489-492;
charset shoulder = 493-495;
charset claw = 496-498;
charset which = 499-503;
charset dig = 504-505;
charset pull = 506-511;
charset hot = 512-516;
charset firewood = 517-519;
charset remain = 520-523;
charset cold = 524-528;
charset feather = 529-531;
charset cough = 532-533;
charset thin = 534-535;
charset grass = 536-539;
charset foam = 540-544;
charset sour = 545-547;
charset full = 548-550;
charset day = 551-552;
charset sleep = 553-556;
charset month = 557-558;
charset white = 559-561;
charset sew = 562-565;
charset kill = 566-568;
charset jump = 569-576;
charset throat = 577-582;
charset forest = 583-585;
charset there = 586-588;
charset find = 589-594;
charset flow = 595-600;
charset many = 601-605;
charset chew = 606-610;
charset swallow = 611-615;
charset wet = 616-620;
charset four = 621-622;
charset soft = 623-626;
charset look = 627-631;
charset nasal_mucus = 632-635;
charset cut = 636-639;
charset mother = 640-642;
charset scratch = 643-648;
charset sun = 649-651;
charset look_for = 652-655;
charset brain = 656-659;
charset warm = 660-662;
charset cover = 663-669;
charset woman = 670-673;
charset deep = 674-677;
charset above = 678-679;
charset female = 680-682;
charset put_on = 683-687;
charset other = 688-690;
charset forehead = 691-694;
charset left = 695-696;
charset rise = 697-702;
charset dry = 703-708;
charset how = 709-715;
charset break = 716-720;
charset where = 721-723;
charset spin = 724-728;
charset ripe = 729-731;
charset lick = 732-733;
charset open = 734-739;
charset tall = 740-743;
charset bad = 744-751;
charset bark = 752-757;
charset breathe = 758-764;
charset count = 765-768;
charset die = 769-772;
charset dirty = 773-780;
charset dust = 781-785;
charset fat = 786-791;
charset father = 792-794;
charset fear = 795-798;
charset fight = 799-803;
charset five = 804-805;
charset flower = 806-810;
charset fog = 811-815;
charset freeze = 816-821;
charset fruit = 822-824;
charset green = 825-827;
charset guts = 828-829;
charset heart = 830-831;
charset here = 832-834;
charset hunt = 835-837;
charset ice = 838-843;
charset lake = 844-846;
charset live = 847-850;
charset moon = 851-853;
charset narrow = 854-856;
charset near = 857-859;
charset person = 860-861;
charset push = 862-866;
charset river = 867-871;
charset rot = 872-878;
charset round = 879-883;
charset sea = 884-885;
charset seed = 886-888;
charset sharp = 889-893;
charset short = 894-897;
charset sing = 898-900;
charset sky = 901-903;
charset smell = 904-909;
charset smooth = 910-914;
charset snow = 915-917;
charset spit = 918-921;
charset stick = 922-929;
charset straight = 930-933;
charset swell = 934-935;
charset swim = 936-939;
charset they = 940-944;
charset think = 945-949;
charset tree = 950-953;
charset TRUE = 954-957;
charset turn = 958-963;
charset vomit = 964-968;
charset we = 969-971;
charset when = 972-975;
charset with = 976-979;
charset worm = 980-983;
charset yellow = 984-985;
charset you_all = 986-987;
end;
