# Supplementary material for: The time and place of origin of South Caucasian languages: insights into past human societies, ecosystems and human population genetics
Source: Sci Rep. 2023 Nov 30;13:21133. doi: 10.1038/s41598-023-45500-w (PMC10689496; doi:10.1038/s41598-023-45500-w)
Supplement: Supplementary file 12 — Supplementary Data 11. [file 41598_2023_45500_MOESM12_ESM.xml]

<?xml version="1.0" encoding="UTF-8" standalone="no"?><beast beautitemplate='BinaryCovarion' beautistatus='' namespace="beast.core:beast.evolution.alignment:beast.evolution.tree.coalescent:beast.core.util:beast.evolution.nuc:beast.evolution.operators:beast.evolution.sitemodel:beast.evolution.substitutionmodel:beast.evolution.likelihood" required="" version="2.6">


    <data
id="Kartvelian_alignment"
spec="Alignment"
dataType="standard">
                            <sequence id="seq_Modern_Georgian" spec="Sequence" taxon="Modern_Georgian" totalcount="2" value="010010011000010100100101010010100010010010101010001001000110100010011010001110101000100100100110001001001001001001101111110111100010010010010100100011000001001010001000001000011010011100011001000110101100100101000101001000011100110101000010000010010010000110100101010010001010101000100010010010101010000001000101010101011101101000100001010100110100100101100100001010001001100101000101110000101011001000100001001001000101101100010001000001011100100101000101001000000110000000100100010001000100010010010000101100001000010010001000011010101100100001001001010001010001001001010000010000010010010000010010011000110001010010000101100101001110100010010000010010001000100011100010001000101001100010010001010010010001010000001000010011000100101000101000111000000100000100000010010000010000010000101000100100011100101000011000100010100100101010000010100010010000101001000011000100001000100100001010010000100001011010010011100100100001001000010010100010110100001000100000110011010100100010001110101"/>
                            <sequence id="seq_Old_Georgian" spec="Sequence" taxon="Old_Georgian" totalcount="2" value="010010011001010100100101010010100011010010101010001001000110100010011010001110101000100100101110001001001101001001101111110111100011010010110100100011000101001010001000001000011010011110011001000110101100100100000101001000011110110101000010001010010011000110100101010010001010101100100010010010101011000011010101010101011101101000100001010100110100100101100100001010001001100001000101110000101011001000100001001001000101101100011001000001011100100101000101001000000110010000100100010001000100010010010000101100001000010010101000011010101100110001001001010101010011001001010000010000010010010000010010011000110001010010000101100111001110100010011010010010001000100111110010001000101001100010010001010010010001010000001010010011000110101001101000111000001100001100100110010001110100010000111000100110011100101000011010100010100100101010010010100010010001101001000011000101001000100100001010011000100001011010010011100100100001011100111010100010110100001100100000110011010100100010001110101"/>
                            <sequence id="seq_Svan" spec="Sequence" taxon="Svan" totalcount="2" value="001001000111010010110101010010010011001010101000100100110110010001001000100100101100010010001011100100100100100101000000001110110001001010010100010010101000101001000100000100010001001110010100100010101110011100100010100110010010010100100001000001010000010110010010001001001110101010100010001010110001110000100101010101001101100100010001001010010010010000110010101001000100011100010100000010101010101100010000101000100100101101001100100010001000010100100011001001000100001110100100011000010010001010001000101011000100001011000100001010100100010000100101001001010010000100100100010010001001001001000001011110101101100001100100010001001000011010000100010001000100010110001001000010101101110001001001011110001110001101000111001010000100100100000100100101001001001011010001001000101100001100011100100010010010100100001100110000010010101001010011000001001001000100101010100011000100000111001001010000001011001000101010000010010011000110010010011000100011000010010011000001000010001001001100001"/>
                            <sequence id="seq_Megrelian" spec="Sequence" taxon="Megrelian" totalcount="2" value="010010011001100100100101011010111010010010101001001001010010101010001010001111101010100101101110001001001001001001101000110011111001010001000010001010000101001010100010100011011001000110100000010100101000100100010011100001011010100100010000011010001001100110100111010000101110101000010011011010100011110000011001010101001101100010101001000100110110111001100001101010101000101100100100011000101011000000001101001100010101001110010000010001001110100100010001100100100101010000100111010100100001010001010100101100101010010010100011001010100010111001001101010101011000101000010010011110011010010110001110011000110001010010000101100111100010101010001011010000101000100010010000101100101001101010000101010010010001000010001001010010110110100011000010101000100010100000110100000101100001010000110010110101011100101010010010101100100100101011001000110010000101001001000011000001000010010100101010001000110010010001000000100100001001100000011010100001000100000100001010110001010100110000101100101"/>
                            <sequence id="seq_Laz" spec="Sequence" taxon="Laz" totalcount="2" value="010010011001000100100101001010100000010010101001001001000110101010000001001111101000100000100110101001001001001001101100000001010001010000110010001010000101001010000001000001010001000111000000010100101100110001010011000001000110110100011000111010000001100010100101010000101010101100001001010010100001001010001001010101001001100010000101000100010110110001100001001000101000100000100100100100101011100010001001001000010101001110010000001001010100100100010001100101010110010000110110010101100001010010010010101100101001010010100001011010100110010101001001010101001000101000011001010101011010000110000001001000110000001010010101100111100100100001001011011000100010100000010000001000101100101010000101010011010001000010101011011010100110100001000000010010000111100100000100000101000010010010000010010001000100100001000000100010100000101011000000101010000001000101000011010001101001010100101010000110100010010001000000010100000001100000010000100001010100100100001010001001100100100000101000101"/>
                            <userDataType id="StandardData.0" spec="beast.evolution.datatype.StandardData" ambiguities="" nrOfStates="2">
                                <charstatelabels id="UserDataType.0" spec="beast.evolution.datatype.UserDataType" characterName="fire0" codeMap="" states="-1" value=""/>
                                <charstatelabels id="UserDataType.1" spec="beast.evolution.datatype.UserDataType" characterName="fire1" codeMap="" states="-1" value=""/>
                                <charstatelabels id="UserDataType.2" spec="beast.evolution.datatype.UserDataType" characterName="fire2" codeMap="" states="-1" value=""/>
                                <charstatelabels id="UserDataType.3" spec="beast.evolution.datatype.UserDataType" characterName="nose0" codeMap="" states="-1" value=""/>
                                <charstatelabels id="UserDataType.4" spec="beast.evolution.datatype.UserDataType" characterName="nose1" codeMap="" states="-1" value=""/>
                                <charstatelabels id="UserDataType.5" spec="beast.evolution.datatype.UserDataType" characterName="nose2" codeMap="" states="-1" value=""/>
                                <charstatelabels id="UserDataType.6" spec="beast.evolution.datatype.UserDataType" characterName="go_come0" codeMap="" states="-1" value=""/>
                                <charstatelabels id="UserDataType.7" spec="beast.evolution.datatype.UserDataType" characterName="go_come1" codeMap="" states="-1" value=""/>
                                <charstatelabels id="UserDataType.8" spec="beast.evolution.datatype.UserDataType" characterName="go_come2" codeMap="" states="-1" value=""/>
                                <charstatelabels id="UserDataType.9" spec="beast.evolution.datatype.UserDataType" characterName="go_come3" codeMap="" states="-1" value=""/>
                                <charstatelabels id="UserDataType.10" spec="beast.evolution.datatype.UserDataType" characterName="go_come4" codeMap="" states="-1" value=""/>
                                <charstatelabels id="UserDataType.11" spec="beast.evolution.datatype.UserDataType" characterName="go_come5" codeMap="" states="-1" value=""/>
                                <charstatelabels id="UserDataType.12" spec="beast.evolution.datatype.UserDataType" characterName="go_come6" codeMap="" states="-1" value=""/>
                                <charstatelabels id="UserDataType.13" spec="beast.evolution.datatype.UserDataType" characterName="go_come7" codeMap="" states="-1" value=""/>
                                <charstatelabels id="UserDataType.14" spec="beast.evolution.datatype.UserDataType" characterName="water0" codeMap="" states="-1" value=""/>
                                <charstatelabels id="UserDataType.15" spec="beast.evolution.datatype.UserDataType" characterName="water1" codeMap="" states="-1" value=""/>
                                <charstatelabels id="UserDataType.16" spec="beast.evolution.datatype.UserDataType" characterName="water2" codeMap="" states="-1" value=""/>
                                <charstatelabels id="UserDataType.17" spec="beast.evolution.datatype.UserDataType" characterName="mouth0" codeMap="" states="-1" value=""/>
                                <charstatelabels id="UserDataType.18" spec="beast.evolution.datatype.UserDataType" characterName="mouth1" codeMap="" states="-1" value=""/>
                                <charstatelabels id="UserDataType.19" spec="beast.evolution.datatype.UserDataType" characterName="mouth2" codeMap="" states="-1" value=""/>
                                <charstatelabels id="UserDataType.20" spec="beast.evolution.datatype.UserDataType" characterName="tongue0" codeMap="" states="-1" value=""/>
                                <charstatelabels id="UserDataType.21" spec="beast.evolution.datatype.UserDataType" characterName="tongue1" codeMap="" states="-1" value=""/>
                                <charstatelabels id="UserDataType.22" spec="beast.evolution.datatype.UserDataType" characterName="blood0" codeMap="" states="-1" value=""/>
                                <charstatelabels id="UserDataType.23" spec="beast.evolution.datatype.UserDataType" characterName="blood1" codeMap="" states="-1" value=""/>
                                <charstatelabels id="UserDataType.24" spec="beast.evolution.datatype.UserDataType" characterName="bone0" codeMap="" states="-1" value=""/>
                                <charstatelabels id="UserDataType.25" spec="beast.evolution.datatype.UserDataType" characterName="bone1" codeMap="" states="-1" value=""/>
                                <charstatelabels id="UserDataType.26" spec="beast.evolution.datatype.UserDataType" characterName="bone2" codeMap="" states="-1" value=""/>
                                <charstatelabels id="UserDataType.27" spec="beast.evolution.datatype.UserDataType" characterName="you_SG0" codeMap="" states="-1" value=""/>
                                <charstatelabels id="UserDataType.28" spec="beast.evolution.datatype.UserDataType" characterName="you_SG1" codeMap="" states="-1" value=""/>
                                <charstatelabels id="UserDataType.29" spec="beast.evolution.datatype.UserDataType" characterName="root0" codeMap="" states="-1" value=""/>
                                <charstatelabels id="UserDataType.30" spec="beast.evolution.datatype.UserDataType" characterName="root1" codeMap="" states="-1" value=""/>
                                <charstatelabels id="UserDataType.31" spec="beast.evolution.datatype.UserDataType" characterName="root2" codeMap="" states="-1" value=""/>
                                <charstatelabels id="UserDataType.32" spec="beast.evolution.datatype.UserDataType" characterName="root3" codeMap="" states="-1" value=""/>
                                <charstatelabels id="UserDataType.33" spec="beast.evolution.datatype.UserDataType" characterName="breast0" codeMap="" states="-1" value=""/>
                                <charstatelabels id="UserDataType.34" spec="beast.evolution.datatype.UserDataType" characterName="breast1" codeMap="" states="-1" value=""/>
                                <charstatelabels id="UserDataType.35" spec="beast.evolution.datatype.UserDataType" characterName="breast2" codeMap="" states="-1" value=""/>
                                <charstatelabels id="UserDataType.36" spec="beast.evolution.datatype.UserDataType" characterName="rain0" codeMap="" states="-1" value=""/>
                                <charstatelabels id="UserDataType.37" spec="beast.evolution.datatype.UserDataType" characterName="rain1" codeMap="" states="-1" value=""/>
                                <charstatelabels id="UserDataType.38" spec="beast.evolution.datatype.UserDataType" characterName="rain2" codeMap="" states="-1" value=""/>
                                <charstatelabels id="UserDataType.39" spec="beast.evolution.datatype.UserDataType" characterName="I_me0" codeMap="" states="-1" value=""/>
                                <charstatelabels id="UserDataType.40" spec="beast.evolution.datatype.UserDataType" characterName="I_me1" codeMap="" states="-1" value=""/>
                                <charstatelabels id="UserDataType.41" spec="beast.evolution.datatype.UserDataType" characterName="name0" codeMap="" states="-1" value=""/>
                                <charstatelabels id="UserDataType.42" spec="beast.evolution.datatype.UserDataType" characterName="name1" codeMap="" states="-1" value=""/>
                                <charstatelabels id="UserDataType.43" spec="beast.evolution.datatype.UserDataType" characterName="louse0" codeMap="" states="-1" value=""/>
                                <charstatelabels id="UserDataType.44" spec="beast.evolution.datatype.UserDataType" characterName="louse1" codeMap="" states="-1" value=""/>
                                <charstatelabels id="UserDataType.45" spec="beast.evolution.datatype.UserDataType" characterName="wing0" codeMap="" states="-1" value=""/>
                                <charstatelabels id="UserDataType.46" spec="beast.evolution.datatype.UserDataType" characterName="wing1" codeMap="" states="-1" value=""/>
                                <charstatelabels id="UserDataType.47" spec="beast.evolution.datatype.UserDataType" characterName="wing2" codeMap="" states="-1" value=""/>
                                <charstatelabels id="UserDataType.48" spec="beast.evolution.datatype.UserDataType" characterName="wing3" codeMap="" states="-1" value=""/>
                                <charstatelabels id="UserDataType.49" spec="beast.evolution.datatype.UserDataType" characterName="meat0" codeMap="" states="-1" value=""/>
                                <charstatelabels id="UserDataType.50" spec="beast.evolution.datatype.UserDataType" characterName="meat1" codeMap="" states="-1" value=""/>
                                <charstatelabels id="UserDataType.51" spec="beast.evolution.datatype.UserDataType" characterName="meat2" codeMap="" states="-1" value=""/>
                                <charstatelabels id="UserDataType.52" spec="beast.evolution.datatype.UserDataType" characterName="hand0" codeMap="" states="-1" value=""/>
                                <charstatelabels id="UserDataType.53" spec="beast.evolution.datatype.UserDataType" characterName="hand1" codeMap="" states="-1" value=""/>
                                <charstatelabels id="UserDataType.54" spec="beast.evolution.datatype.UserDataType" characterName="hand2" codeMap="" states="-1" value=""/>
                                <charstatelabels id="UserDataType.55" spec="beast.evolution.datatype.UserDataType" characterName="hand3" codeMap="" states="-1" value=""/>
                                <charstatelabels id="UserDataType.56" spec="beast.evolution.datatype.UserDataType" characterName="fly_insect0" codeMap="" states="-1" value=""/>
                                <charstatelabels id="UserDataType.57" spec="beast.evolution.datatype.UserDataType" characterName="fly_insect1" codeMap="" states="-1" value=""/>
                                <charstatelabels id="UserDataType.58" spec="beast.evolution.datatype.UserDataType" characterName="fly_insect2" codeMap="" states="-1" value=""/>
                                <charstatelabels id="UserDataType.59" spec="beast.evolution.datatype.UserDataType" characterName="night0" codeMap="" states="-1" value=""/>
                                <charstatelabels id="UserDataType.60" spec="beast.evolution.datatype.UserDataType" characterName="night1" codeMap="" states="-1" value=""/>
                                <charstatelabels id="UserDataType.61" spec="beast.evolution.datatype.UserDataType" characterName="night2" codeMap="" states="-1" value=""/>
                                <charstatelabels id="UserDataType.62" spec="beast.evolution.datatype.UserDataType" characterName="night3" codeMap="" states="-1" value=""/>
                                <charstatelabels id="UserDataType.63" spec="beast.evolution.datatype.UserDataType" characterName="ear0" codeMap="" states="-1" value=""/>
                                <charstatelabels id="UserDataType.64" spec="beast.evolution.datatype.UserDataType" characterName="ear1" codeMap="" states="-1" value=""/>
                                <charstatelabels id="UserDataType.65" spec="beast.evolution.datatype.UserDataType" characterName="ear2" codeMap="" states="-1" value=""/>
                                <charstatelabels id="UserDataType.66" spec="beast.evolution.datatype.UserDataType" characterName="neck0" codeMap="" states="-1" value=""/>
                                <charstatelabels id="UserDataType.67" spec="beast.evolution.datatype.UserDataType" characterName="neck1" codeMap="" states="-1" value=""/>
                                <charstatelabels id="UserDataType.68" spec="beast.evolution.datatype.UserDataType" characterName="neck2" codeMap="" states="-1" value=""/>
                                <charstatelabels id="UserDataType.69" spec="beast.evolution.datatype.UserDataType" characterName="far0" codeMap="" states="-1" value=""/>
                                <charstatelabels id="UserDataType.70" spec="beast.evolution.datatype.UserDataType" characterName="far1" codeMap="" states="-1" value=""/>
                                <charstatelabels id="UserDataType.71" spec="beast.evolution.datatype.UserDataType" characterName="far2" codeMap="" states="-1" value=""/>
                                <charstatelabels id="UserDataType.72" spec="beast.evolution.datatype.UserDataType" characterName="far3" codeMap="" states="-1" value=""/>
                                <charstatelabels id="UserDataType.73" spec="beast.evolution.datatype.UserDataType" characterName="do0" codeMap="" states="-1" value=""/>
                                <charstatelabels id="UserDataType.74" spec="beast.evolution.datatype.UserDataType" characterName="do1" codeMap="" states="-1" value=""/>
                                <charstatelabels id="UserDataType.75" spec="beast.evolution.datatype.UserDataType" characterName="do2" codeMap="" states="-1" value=""/>
                                <charstatelabels id="UserDataType.76" spec="beast.evolution.datatype.UserDataType" characterName="do3" codeMap="" states="-1" value=""/>
                                <charstatelabels id="UserDataType.77" spec="beast.evolution.datatype.UserDataType" characterName="do4" codeMap="" states="-1" value=""/>
                                <charstatelabels id="UserDataType.78" spec="beast.evolution.datatype.UserDataType" characterName="do5" codeMap="" states="-1" value=""/>
                                <charstatelabels id="UserDataType.79" spec="beast.evolution.datatype.UserDataType" characterName="house0" codeMap="" states="-1" value=""/>
                                <charstatelabels id="UserDataType.80" spec="beast.evolution.datatype.UserDataType" characterName="house1" codeMap="" states="-1" value=""/>
                                <charstatelabels id="UserDataType.81" spec="beast.evolution.datatype.UserDataType" characterName="house2" codeMap="" states="-1" value=""/>
                                <charstatelabels id="UserDataType.82" spec="beast.evolution.datatype.UserDataType" characterName="house3" codeMap="" states="-1" value=""/>
                                <charstatelabels id="UserDataType.83" spec="beast.evolution.datatype.UserDataType" characterName="stone0" codeMap="" states="-1" value=""/>
                                <charstatelabels id="UserDataType.84" spec="beast.evolution.datatype.UserDataType" characterName="stone1" codeMap="" states="-1" value=""/>
                                <charstatelabels id="UserDataType.85" spec="beast.evolution.datatype.UserDataType" characterName="stone2" codeMap="" states="-1" value=""/>
                                <charstatelabels id="UserDataType.86" spec="beast.evolution.datatype.UserDataType" characterName="bitter0" codeMap="" states="-1" value=""/>
                                <charstatelabels id="UserDataType.87" spec="beast.evolution.datatype.UserDataType" characterName="bitter1" codeMap="" states="-1" value=""/>
                                <charstatelabels id="UserDataType.88" spec="beast.evolution.datatype.UserDataType" characterName="bitter2" codeMap="" states="-1" value=""/>
                                <charstatelabels id="UserDataType.89" spec="beast.evolution.datatype.UserDataType" characterName="bitter3" codeMap="" states="-1" value=""/>
                                <charstatelabels id="UserDataType.90" spec="beast.evolution.datatype.UserDataType" characterName="bitter4" codeMap="" states="-1" value=""/>
                                <charstatelabels id="UserDataType.91" spec="beast.evolution.datatype.UserDataType" characterName="say0" codeMap="" states="-1" value=""/>
                                <charstatelabels id="UserDataType.92" spec="beast.evolution.datatype.UserDataType" characterName="say1" codeMap="" states="-1" value=""/>
                                <charstatelabels id="UserDataType.93" spec="beast.evolution.datatype.UserDataType" characterName="say2" codeMap="" states="-1" value=""/>
                                <charstatelabels id="UserDataType.94" spec="beast.evolution.datatype.UserDataType" characterName="say3" codeMap="" states="-1" value=""/>
                                <charstatelabels id="UserDataType.95" spec="beast.evolution.datatype.UserDataType" characterName="say4" codeMap="" states="-1" value=""/>
                                <charstatelabels id="UserDataType.96" spec="beast.evolution.datatype.UserDataType" characterName="say5" codeMap="" states="-1" value=""/>
                                <charstatelabels id="UserDataType.97" spec="beast.evolution.datatype.UserDataType" characterName="tooth0" codeMap="" states="-1" value=""/>
                                <charstatelabels id="UserDataType.98" spec="beast.evolution.datatype.UserDataType" characterName="tooth1" codeMap="" states="-1" value=""/>
                                <charstatelabels id="UserDataType.99" spec="beast.evolution.datatype.UserDataType" characterName="tooth2" codeMap="" states="-1" value=""/>
                                <charstatelabels id="UserDataType.100" spec="beast.evolution.datatype.UserDataType" characterName="hair0" codeMap="" states="-1" value=""/>
                                <charstatelabels id="UserDataType.101" spec="beast.evolution.datatype.UserDataType" characterName="hair1" codeMap="" states="-1" value=""/>
                                <charstatelabels id="UserDataType.102" spec="beast.evolution.datatype.UserDataType" characterName="hair2" codeMap="" states="-1" value=""/>
                                <charstatelabels id="UserDataType.103" spec="beast.evolution.datatype.UserDataType" characterName="big0" codeMap="" states="-1" value=""/>
                                <charstatelabels id="UserDataType.104" spec="beast.evolution.datatype.UserDataType" characterName="big1" codeMap="" states="-1" value=""/>
                                <charstatelabels id="UserDataType.105" spec="beast.evolution.datatype.UserDataType" characterName="big2" codeMap="" states="-1" value=""/>
                                <charstatelabels id="UserDataType.106" spec="beast.evolution.datatype.UserDataType" characterName="one0" codeMap="" states="-1" value=""/>
                                <charstatelabels id="UserDataType.107" spec="beast.evolution.datatype.UserDataType" characterName="one1" codeMap="" states="-1" value=""/>
                                <charstatelabels id="UserDataType.108" spec="beast.evolution.datatype.UserDataType" characterName="one2" codeMap="" states="-1" value=""/>
                                <charstatelabels id="UserDataType.109" spec="beast.evolution.datatype.UserDataType" characterName="who0" codeMap="" states="-1" value=""/>
                                <charstatelabels id="UserDataType.110" spec="beast.evolution.datatype.UserDataType" characterName="who1" codeMap="" states="-1" value=""/>
                                <charstatelabels id="UserDataType.111" spec="beast.evolution.datatype.UserDataType" characterName="who2" codeMap="" states="-1" value=""/>
                                <charstatelabels id="UserDataType.112" spec="beast.evolution.datatype.UserDataType" characterName="it_he_her0" codeMap="" states="-1" value=""/>
                                <charstatelabels id="UserDataType.113" spec="beast.evolution.datatype.UserDataType" characterName="it_he_her1" codeMap="" states="-1" value=""/>
                                <charstatelabels id="UserDataType.114" spec="beast.evolution.datatype.UserDataType" characterName="it_he_her2" codeMap="" states="-1" value=""/>
                                <charstatelabels id="UserDataType.115" spec="beast.evolution.datatype.UserDataType" characterName="hit0" codeMap="" states="-1" value=""/>
                                <charstatelabels id="UserDataType.116" spec="beast.evolution.datatype.UserDataType" characterName="hit1" codeMap="" states="-1" value=""/>
                                <charstatelabels id="UserDataType.117" spec="beast.evolution.datatype.UserDataType" characterName="hit2" codeMap="" states="-1" value=""/>
                                <charstatelabels id="UserDataType.118" spec="beast.evolution.datatype.UserDataType" characterName="hit3" codeMap="" states="-1" value=""/>
                                <charstatelabels id="UserDataType.119" spec="beast.evolution.datatype.UserDataType" characterName="hit4" codeMap="" states="-1" value=""/>
                                <charstatelabels id="UserDataType.120" spec="beast.evolution.datatype.UserDataType" characterName="hit5" codeMap="" states="-1" value=""/>
                                <charstatelabels id="UserDataType.121" spec="beast.evolution.datatype.UserDataType" characterName="hit6" codeMap="" states="-1" value=""/>
                                <charstatelabels id="UserDataType.122" spec="beast.evolution.datatype.UserDataType" characterName="hit7" codeMap="" states="-1" value=""/>
                                <charstatelabels id="UserDataType.123" spec="beast.evolution.datatype.UserDataType" characterName="hit8" codeMap="" states="-1" value=""/>
                                <charstatelabels id="UserDataType.124" spec="beast.evolution.datatype.UserDataType" characterName="hit9" codeMap="" states="-1" value=""/>
                                <charstatelabels id="UserDataType.125" spec="beast.evolution.datatype.UserDataType" characterName="hit10" codeMap="" states="-1" value=""/>
                                <charstatelabels id="UserDataType.126" spec="beast.evolution.datatype.UserDataType" characterName="hit11" codeMap="" states="-1" value=""/>
                                <charstatelabels id="UserDataType.127" spec="beast.evolution.datatype.UserDataType" characterName="hit12" codeMap="" states="-1" value=""/>
                                <charstatelabels id="UserDataType.128" spec="beast.evolution.datatype.UserDataType" characterName="hit13" codeMap="" states="-1" value=""/>
                                <charstatelabels id="UserDataType.129" spec="beast.evolution.datatype.UserDataType" characterName="leg0" codeMap="" states="-1" value=""/>
                                <charstatelabels id="UserDataType.130" spec="beast.evolution.datatype.UserDataType" characterName="leg1" codeMap="" states="-1" value=""/>
                                <charstatelabels id="UserDataType.131" spec="beast.evolution.datatype.UserDataType" characterName="leg2" codeMap="" states="-1" value=""/>
                                <charstatelabels id="UserDataType.132" spec="beast.evolution.datatype.UserDataType" characterName="horn0" codeMap="" states="-1" value=""/>
                                <charstatelabels id="UserDataType.133" spec="beast.evolution.datatype.UserDataType" characterName="horn1" codeMap="" states="-1" value=""/>
                                <charstatelabels id="UserDataType.134" spec="beast.evolution.datatype.UserDataType" characterName="horn2" codeMap="" states="-1" value=""/>
                                <charstatelabels id="UserDataType.135" spec="beast.evolution.datatype.UserDataType" characterName="this0" codeMap="" states="-1" value=""/>
                                <charstatelabels id="UserDataType.136" spec="beast.evolution.datatype.UserDataType" characterName="this1" codeMap="" states="-1" value=""/>
                                <charstatelabels id="UserDataType.137" spec="beast.evolution.datatype.UserDataType" characterName="this2" codeMap="" states="-1" value=""/>
                                <charstatelabels id="UserDataType.138" spec="beast.evolution.datatype.UserDataType" characterName="this3" codeMap="" states="-1" value=""/>
                                <charstatelabels id="UserDataType.139" spec="beast.evolution.datatype.UserDataType" characterName="this4" codeMap="" states="-1" value=""/>
                                <charstatelabels id="UserDataType.140" spec="beast.evolution.datatype.UserDataType" characterName="fish0" codeMap="" states="-1" value=""/>
                                <charstatelabels id="UserDataType.141" spec="beast.evolution.datatype.UserDataType" characterName="fish1" codeMap="" states="-1" value=""/>
                                <charstatelabels id="UserDataType.142" spec="beast.evolution.datatype.UserDataType" characterName="fish2" codeMap="" states="-1" value=""/>
                                <charstatelabels id="UserDataType.143" spec="beast.evolution.datatype.UserDataType" characterName="yesterday0" codeMap="" states="-1" value=""/>
                                <charstatelabels id="UserDataType.144" spec="beast.evolution.datatype.UserDataType" characterName="yesterday1" codeMap="" states="-1" value=""/>
                                <charstatelabels id="UserDataType.145" spec="beast.evolution.datatype.UserDataType" characterName="yesterday2" codeMap="" states="-1" value=""/>
                                <charstatelabels id="UserDataType.146" spec="beast.evolution.datatype.UserDataType" characterName="yesterday3" codeMap="" states="-1" value=""/>
                                <charstatelabels id="UserDataType.147" spec="beast.evolution.datatype.UserDataType" characterName="drink0" codeMap="" states="-1" value=""/>
                                <charstatelabels id="UserDataType.148" spec="beast.evolution.datatype.UserDataType" characterName="drink1" codeMap="" states="-1" value=""/>
                                <charstatelabels id="UserDataType.149" spec="beast.evolution.datatype.UserDataType" characterName="drink2" codeMap="" states="-1" value=""/>
                                <charstatelabels id="UserDataType.150" spec="beast.evolution.datatype.UserDataType" characterName="drink3" codeMap="" states="-1" value=""/>
                                <charstatelabels id="UserDataType.151" spec="beast.evolution.datatype.UserDataType" characterName="black0" codeMap="" states="-1" value=""/>
                                <charstatelabels id="UserDataType.152" spec="beast.evolution.datatype.UserDataType" characterName="black1" codeMap="" states="-1" value=""/>
                                <charstatelabels id="UserDataType.153" spec="beast.evolution.datatype.UserDataType" characterName="black2" codeMap="" states="-1" value=""/>
                                <charstatelabels id="UserDataType.154" spec="beast.evolution.datatype.UserDataType" characterName="navel0" codeMap="" states="-1" value=""/>
                                <charstatelabels id="UserDataType.155" spec="beast.evolution.datatype.UserDataType" characterName="navel1" codeMap="" states="-1" value=""/>
                                <charstatelabels id="UserDataType.156" spec="beast.evolution.datatype.UserDataType" characterName="navel2" codeMap="" states="-1" value=""/>
                                <charstatelabels id="UserDataType.157" spec="beast.evolution.datatype.UserDataType" characterName="stand0" codeMap="" states="-1" value=""/>
                                <charstatelabels id="UserDataType.158" spec="beast.evolution.datatype.UserDataType" characterName="stand1" codeMap="" states="-1" value=""/>
                                <charstatelabels id="UserDataType.159" spec="beast.evolution.datatype.UserDataType" characterName="bite0" codeMap="" states="-1" value=""/>
                                <charstatelabels id="UserDataType.160" spec="beast.evolution.datatype.UserDataType" characterName="bite1" codeMap="" states="-1" value=""/>
                                <charstatelabels id="UserDataType.161" spec="beast.evolution.datatype.UserDataType" characterName="bite2" codeMap="" states="-1" value=""/>
                                <charstatelabels id="UserDataType.162" spec="beast.evolution.datatype.UserDataType" characterName="bite3" codeMap="" states="-1" value=""/>
                                <charstatelabels id="UserDataType.163" spec="beast.evolution.datatype.UserDataType" characterName="back0" codeMap="" states="-1" value=""/>
                                <charstatelabels id="UserDataType.164" spec="beast.evolution.datatype.UserDataType" characterName="back1" codeMap="" states="-1" value=""/>
                                <charstatelabels id="UserDataType.165" spec="beast.evolution.datatype.UserDataType" characterName="back2" codeMap="" states="-1" value=""/>
                                <charstatelabels id="UserDataType.166" spec="beast.evolution.datatype.UserDataType" characterName="back3" codeMap="" states="-1" value=""/>
                                <charstatelabels id="UserDataType.167" spec="beast.evolution.datatype.UserDataType" characterName="back4" codeMap="" states="-1" value=""/>
                                <charstatelabels id="UserDataType.168" spec="beast.evolution.datatype.UserDataType" characterName="back5" codeMap="" states="-1" value=""/>
                                <charstatelabels id="UserDataType.169" spec="beast.evolution.datatype.UserDataType" characterName="wind0" codeMap="" states="-1" value=""/>
                                <charstatelabels id="UserDataType.170" spec="beast.evolution.datatype.UserDataType" characterName="wind1" codeMap="" states="-1" value=""/>
                                <charstatelabels id="UserDataType.171" spec="beast.evolution.datatype.UserDataType" characterName="wind2" codeMap="" states="-1" value=""/>
                                <charstatelabels id="UserDataType.172" spec="beast.evolution.datatype.UserDataType" characterName="wind3" codeMap="" states="-1" value=""/>
                                <charstatelabels id="UserDataType.173" spec="beast.evolution.datatype.UserDataType" characterName="wind4" codeMap="" states="-1" value=""/>
                                <charstatelabels id="UserDataType.174" spec="beast.evolution.datatype.UserDataType" characterName="smoke0" codeMap="" states="-1" value=""/>
                                <charstatelabels id="UserDataType.175" spec="beast.evolution.datatype.UserDataType" characterName="smoke1" codeMap="" states="-1" value=""/>
                                <charstatelabels id="UserDataType.176" spec="beast.evolution.datatype.UserDataType" characterName="smoke2" codeMap="" states="-1" value=""/>
                                <charstatelabels id="UserDataType.177" spec="beast.evolution.datatype.UserDataType" characterName="what0" codeMap="" states="-1" value=""/>
                                <charstatelabels id="UserDataType.178" spec="beast.evolution.datatype.UserDataType" characterName="what1" codeMap="" states="-1" value=""/>
                                <charstatelabels id="UserDataType.179" spec="beast.evolution.datatype.UserDataType" characterName="what2" codeMap="" states="-1" value=""/>
                                <charstatelabels id="UserDataType.180" spec="beast.evolution.datatype.UserDataType" characterName="child0" codeMap="" states="-1" value=""/>
                                <charstatelabels id="UserDataType.181" spec="beast.evolution.datatype.UserDataType" characterName="child1" codeMap="" states="-1" value=""/>
                                <charstatelabels id="UserDataType.182" spec="beast.evolution.datatype.UserDataType" characterName="child2" codeMap="" states="-1" value=""/>
                                <charstatelabels id="UserDataType.183" spec="beast.evolution.datatype.UserDataType" characterName="child3" codeMap="" states="-1" value=""/>
                                <charstatelabels id="UserDataType.184" spec="beast.evolution.datatype.UserDataType" characterName="child4" codeMap="" states="-1" value=""/>
                                <charstatelabels id="UserDataType.185" spec="beast.evolution.datatype.UserDataType" characterName="child5" codeMap="" states="-1" value=""/>
                                <charstatelabels id="UserDataType.186" spec="beast.evolution.datatype.UserDataType" characterName="child6" codeMap="" states="-1" value=""/>
                                <charstatelabels id="UserDataType.187" spec="beast.evolution.datatype.UserDataType" characterName="child7" codeMap="" states="-1" value=""/>
                                <charstatelabels id="UserDataType.188" spec="beast.evolution.datatype.UserDataType" characterName="child8" codeMap="" states="-1" value=""/>
                                <charstatelabels id="UserDataType.189" spec="beast.evolution.datatype.UserDataType" characterName="child9" codeMap="" states="-1" value=""/>
                                <charstatelabels id="UserDataType.190" spec="beast.evolution.datatype.UserDataType" characterName="egg0" codeMap="" states="-1" value=""/>
                                <charstatelabels id="UserDataType.191" spec="beast.evolution.datatype.UserDataType" characterName="egg1" codeMap="" states="-1" value=""/>
                                <charstatelabels id="UserDataType.192" spec="beast.evolution.datatype.UserDataType" characterName="egg2" codeMap="" states="-1" value=""/>
                                <charstatelabels id="UserDataType.193" spec="beast.evolution.datatype.UserDataType" characterName="egg3" codeMap="" states="-1" value=""/>
                                <charstatelabels id="UserDataType.194" spec="beast.evolution.datatype.UserDataType" characterName="give0" codeMap="" states="-1" value=""/>
                                <charstatelabels id="UserDataType.195" spec="beast.evolution.datatype.UserDataType" characterName="give1" codeMap="" states="-1" value=""/>
                                <charstatelabels id="UserDataType.196" spec="beast.evolution.datatype.UserDataType" characterName="give2" codeMap="" states="-1" value=""/>
                                <charstatelabels id="UserDataType.197" spec="beast.evolution.datatype.UserDataType" characterName="new0" codeMap="" states="-1" value=""/>
                                <charstatelabels id="UserDataType.198" spec="beast.evolution.datatype.UserDataType" characterName="new1" codeMap="" states="-1" value=""/>
                                <charstatelabels id="UserDataType.199" spec="beast.evolution.datatype.UserDataType" characterName="burn0" codeMap="" states="-1" value=""/>
                                <charstatelabels id="UserDataType.200" spec="beast.evolution.datatype.UserDataType" characterName="burn1" codeMap="" states="-1" value=""/>
                                <charstatelabels id="UserDataType.201" spec="beast.evolution.datatype.UserDataType" characterName="burn2" codeMap="" states="-1" value=""/>
                                <charstatelabels id="UserDataType.202" spec="beast.evolution.datatype.UserDataType" characterName="burn3" codeMap="" states="-1" value=""/>
                                <charstatelabels id="UserDataType.203" spec="beast.evolution.datatype.UserDataType" characterName="not0" codeMap="" states="-1" value=""/>
                                <charstatelabels id="UserDataType.204" spec="beast.evolution.datatype.UserDataType" characterName="not1" codeMap="" states="-1" value=""/>
                                <charstatelabels id="UserDataType.205" spec="beast.evolution.datatype.UserDataType" characterName="not2" codeMap="" states="-1" value=""/>
                                <charstatelabels id="UserDataType.206" spec="beast.evolution.datatype.UserDataType" characterName="not3" codeMap="" states="-1" value=""/>
                                <charstatelabels id="UserDataType.207" spec="beast.evolution.datatype.UserDataType" characterName="not4" codeMap="" states="-1" value=""/>
                                <charstatelabels id="UserDataType.208" spec="beast.evolution.datatype.UserDataType" characterName="good0" codeMap="" states="-1" value=""/>
                                <charstatelabels id="UserDataType.209" spec="beast.evolution.datatype.UserDataType" characterName="good1" codeMap="" states="-1" value=""/>
                                <charstatelabels id="UserDataType.210" spec="beast.evolution.datatype.UserDataType" characterName="good2" codeMap="" states="-1" value=""/>
                                <charstatelabels id="UserDataType.211" spec="beast.evolution.datatype.UserDataType" characterName="good3" codeMap="" states="-1" value=""/>
                                <charstatelabels id="UserDataType.212" spec="beast.evolution.datatype.UserDataType" characterName="know0" codeMap="" states="-1" value=""/>
                                <charstatelabels id="UserDataType.213" spec="beast.evolution.datatype.UserDataType" characterName="know1" codeMap="" states="-1" value=""/>
                                <charstatelabels id="UserDataType.214" spec="beast.evolution.datatype.UserDataType" characterName="know2" codeMap="" states="-1" value=""/>
                                <charstatelabels id="UserDataType.215" spec="beast.evolution.datatype.UserDataType" characterName="know3" codeMap="" states="-1" value=""/>
                                <charstatelabels id="UserDataType.216" spec="beast.evolution.datatype.UserDataType" characterName="know4" codeMap="" states="-1" value=""/>
                                <charstatelabels id="UserDataType.217" spec="beast.evolution.datatype.UserDataType" characterName="knee0" codeMap="" states="-1" value=""/>
                                <charstatelabels id="UserDataType.218" spec="beast.evolution.datatype.UserDataType" characterName="knee1" codeMap="" states="-1" value=""/>
                                <charstatelabels id="UserDataType.219" spec="beast.evolution.datatype.UserDataType" characterName="knee2" codeMap="" states="-1" value=""/>
                                <charstatelabels id="UserDataType.220" spec="beast.evolution.datatype.UserDataType" characterName="knee3" codeMap="" states="-1" value=""/>
                                <charstatelabels id="UserDataType.221" spec="beast.evolution.datatype.UserDataType" characterName="knee4" codeMap="" states="-1" value=""/>
                                <charstatelabels id="UserDataType.222" spec="beast.evolution.datatype.UserDataType" characterName="sand0" codeMap="" states="-1" value=""/>
                                <charstatelabels id="UserDataType.223" spec="beast.evolution.datatype.UserDataType" characterName="sand1" codeMap="" states="-1" value=""/>
                                <charstatelabels id="UserDataType.224" spec="beast.evolution.datatype.UserDataType" characterName="sand2" codeMap="" states="-1" value=""/>
                                <charstatelabels id="UserDataType.225" spec="beast.evolution.datatype.UserDataType" characterName="sand3" codeMap="" states="-1" value=""/>
                                <charstatelabels id="UserDataType.226" spec="beast.evolution.datatype.UserDataType" characterName="sand4" codeMap="" states="-1" value=""/>
                                <charstatelabels id="UserDataType.227" spec="beast.evolution.datatype.UserDataType" characterName="laugh0" codeMap="" states="-1" value=""/>
                                <charstatelabels id="UserDataType.228" spec="beast.evolution.datatype.UserDataType" characterName="laugh1" codeMap="" states="-1" value=""/>
                                <charstatelabels id="UserDataType.229" spec="beast.evolution.datatype.UserDataType" characterName="laugh2" codeMap="" states="-1" value=""/>
                                <charstatelabels id="UserDataType.230" spec="beast.evolution.datatype.UserDataType" characterName="hear0" codeMap="" states="-1" value=""/>
                                <charstatelabels id="UserDataType.231" spec="beast.evolution.datatype.UserDataType" characterName="hear1" codeMap="" states="-1" value=""/>
                                <charstatelabels id="UserDataType.232" spec="beast.evolution.datatype.UserDataType" characterName="soil0" codeMap="" states="-1" value=""/>
                                <charstatelabels id="UserDataType.233" spec="beast.evolution.datatype.UserDataType" characterName="soil1" codeMap="" states="-1" value=""/>
                                <charstatelabels id="UserDataType.234" spec="beast.evolution.datatype.UserDataType" characterName="soil2" codeMap="" states="-1" value=""/>
                                <charstatelabels id="UserDataType.235" spec="beast.evolution.datatype.UserDataType" characterName="soil3" codeMap="" states="-1" value=""/>
                                <charstatelabels id="UserDataType.236" spec="beast.evolution.datatype.UserDataType" characterName="soil4" codeMap="" states="-1" value=""/>
                                <charstatelabels id="UserDataType.237" spec="beast.evolution.datatype.UserDataType" characterName="leaf0" codeMap="" states="-1" value=""/>
                                <charstatelabels id="UserDataType.238" spec="beast.evolution.datatype.UserDataType" characterName="leaf1" codeMap="" states="-1" value=""/>
                                <charstatelabels id="UserDataType.239" spec="beast.evolution.datatype.UserDataType" characterName="leaf2" codeMap="" states="-1" value=""/>
                                <charstatelabels id="UserDataType.240" spec="beast.evolution.datatype.UserDataType" characterName="leaf3" codeMap="" states="-1" value=""/>
                                <charstatelabels id="UserDataType.241" spec="beast.evolution.datatype.UserDataType" characterName="leaf4" codeMap="" states="-1" value=""/>
                                <charstatelabels id="UserDataType.242" spec="beast.evolution.datatype.UserDataType" characterName="leaf5" codeMap="" states="-1" value=""/>
                                <charstatelabels id="UserDataType.243" spec="beast.evolution.datatype.UserDataType" characterName="red0" codeMap="" states="-1" value=""/>
                                <charstatelabels id="UserDataType.244" spec="beast.evolution.datatype.UserDataType" characterName="red1" codeMap="" states="-1" value=""/>
                                <charstatelabels id="UserDataType.245" spec="beast.evolution.datatype.UserDataType" characterName="red2" codeMap="" states="-1" value=""/>
                                <charstatelabels id="UserDataType.246" spec="beast.evolution.datatype.UserDataType" characterName="liver0" codeMap="" states="-1" value=""/>
                                <charstatelabels id="UserDataType.247" spec="beast.evolution.datatype.UserDataType" characterName="liver1" codeMap="" states="-1" value=""/>
                                <charstatelabels id="UserDataType.248" spec="beast.evolution.datatype.UserDataType" characterName="liver2" codeMap="" states="-1" value=""/>
                                <charstatelabels id="UserDataType.249" spec="beast.evolution.datatype.UserDataType" characterName="hide0" codeMap="" states="-1" value=""/>
                                <charstatelabels id="UserDataType.250" spec="beast.evolution.datatype.UserDataType" characterName="hide1" codeMap="" states="-1" value=""/>
                                <charstatelabels id="UserDataType.251" spec="beast.evolution.datatype.UserDataType" characterName="hide2" codeMap="" states="-1" value=""/>
                                <charstatelabels id="UserDataType.252" spec="beast.evolution.datatype.UserDataType" characterName="hide3" codeMap="" states="-1" value=""/>
                                <charstatelabels id="UserDataType.253" spec="beast.evolution.datatype.UserDataType" characterName="hide4" codeMap="" states="-1" value=""/>
                                <charstatelabels id="UserDataType.254" spec="beast.evolution.datatype.UserDataType" characterName="skin0" codeMap="" states="-1" value=""/>
                                <charstatelabels id="UserDataType.255" spec="beast.evolution.datatype.UserDataType" characterName="skin1" codeMap="" states="-1" value=""/>
                                <charstatelabels id="UserDataType.256" spec="beast.evolution.datatype.UserDataType" characterName="skin2" codeMap="" states="-1" value=""/>
                                <charstatelabels id="UserDataType.257" spec="beast.evolution.datatype.UserDataType" characterName="suck0" codeMap="" states="-1" value=""/>
                                <charstatelabels id="UserDataType.258" spec="beast.evolution.datatype.UserDataType" characterName="suck1" codeMap="" states="-1" value=""/>
                                <charstatelabels id="UserDataType.259" spec="beast.evolution.datatype.UserDataType" characterName="suck2" codeMap="" states="-1" value=""/>
                                <charstatelabels id="UserDataType.260" spec="beast.evolution.datatype.UserDataType" characterName="carry0" codeMap="" states="-1" value=""/>
                                <charstatelabels id="UserDataType.261" spec="beast.evolution.datatype.UserDataType" characterName="carry1" codeMap="" states="-1" value=""/>
                                <charstatelabels id="UserDataType.262" spec="beast.evolution.datatype.UserDataType" characterName="carry2" codeMap="" states="-1" value=""/>
                                <charstatelabels id="UserDataType.263" spec="beast.evolution.datatype.UserDataType" characterName="carry3" codeMap="" states="-1" value=""/>
                                <charstatelabels id="UserDataType.264" spec="beast.evolution.datatype.UserDataType" characterName="ant0" codeMap="" states="-1" value=""/>
                                <charstatelabels id="UserDataType.265" spec="beast.evolution.datatype.UserDataType" characterName="ant1" codeMap="" states="-1" value=""/>
                                <charstatelabels id="UserDataType.266" spec="beast.evolution.datatype.UserDataType" characterName="ant2" codeMap="" states="-1" value=""/>
                                <charstatelabels id="UserDataType.267" spec="beast.evolution.datatype.UserDataType" characterName="heavy0" codeMap="" states="-1" value=""/>
                                <charstatelabels id="UserDataType.268" spec="beast.evolution.datatype.UserDataType" characterName="heavy1" codeMap="" states="-1" value=""/>
                                <charstatelabels id="UserDataType.269" spec="beast.evolution.datatype.UserDataType" characterName="heavy2" codeMap="" states="-1" value=""/>
                                <charstatelabels id="UserDataType.270" spec="beast.evolution.datatype.UserDataType" characterName="heavy3" codeMap="" states="-1" value=""/>
                                <charstatelabels id="UserDataType.271" spec="beast.evolution.datatype.UserDataType" characterName="take0" codeMap="" states="-1" value=""/>
                                <charstatelabels id="UserDataType.272" spec="beast.evolution.datatype.UserDataType" characterName="take1" codeMap="" states="-1" value=""/>
                                <charstatelabels id="UserDataType.273" spec="beast.evolution.datatype.UserDataType" characterName="take2" codeMap="" states="-1" value=""/>
                                <charstatelabels id="UserDataType.274" spec="beast.evolution.datatype.UserDataType" characterName="take3" codeMap="" states="-1" value=""/>
                                <charstatelabels id="UserDataType.275" spec="beast.evolution.datatype.UserDataType" characterName="old0" codeMap="" states="-1" value=""/>
                                <charstatelabels id="UserDataType.276" spec="beast.evolution.datatype.UserDataType" characterName="old1" codeMap="" states="-1" value=""/>
                                <charstatelabels id="UserDataType.277" spec="beast.evolution.datatype.UserDataType" characterName="eat0" codeMap="" states="-1" value=""/>
                                <charstatelabels id="UserDataType.278" spec="beast.evolution.datatype.UserDataType" characterName="eat1" codeMap="" states="-1" value=""/>
                                <charstatelabels id="UserDataType.279" spec="beast.evolution.datatype.UserDataType" characterName="eat2" codeMap="" states="-1" value=""/>
                                <charstatelabels id="UserDataType.280" spec="beast.evolution.datatype.UserDataType" characterName="eat3" codeMap="" states="-1" value=""/>
                                <charstatelabels id="UserDataType.281" spec="beast.evolution.datatype.UserDataType" characterName="thigh0" codeMap="" states="-1" value=""/>
                                <charstatelabels id="UserDataType.282" spec="beast.evolution.datatype.UserDataType" characterName="thigh1" codeMap="" states="-1" value=""/>
                                <charstatelabels id="UserDataType.283" spec="beast.evolution.datatype.UserDataType" characterName="thigh2" codeMap="" states="-1" value=""/>
                                <charstatelabels id="UserDataType.284" spec="beast.evolution.datatype.UserDataType" characterName="thigh3" codeMap="" states="-1" value=""/>
                                <charstatelabels id="UserDataType.285" spec="beast.evolution.datatype.UserDataType" characterName="thick0" codeMap="" states="-1" value=""/>
                                <charstatelabels id="UserDataType.286" spec="beast.evolution.datatype.UserDataType" characterName="thick1" codeMap="" states="-1" value=""/>
                                <charstatelabels id="UserDataType.287" spec="beast.evolution.datatype.UserDataType" characterName="thick2" codeMap="" states="-1" value=""/>
                                <charstatelabels id="UserDataType.288" spec="beast.evolution.datatype.UserDataType" characterName="long0" codeMap="" states="-1" value=""/>
                                <charstatelabels id="UserDataType.289" spec="beast.evolution.datatype.UserDataType" characterName="long1" codeMap="" states="-1" value=""/>
                                <charstatelabels id="UserDataType.290" spec="beast.evolution.datatype.UserDataType" characterName="long2" codeMap="" states="-1" value=""/>
                                <charstatelabels id="UserDataType.291" spec="beast.evolution.datatype.UserDataType" characterName="blow0" codeMap="" states="-1" value=""/>
                                <charstatelabels id="UserDataType.292" spec="beast.evolution.datatype.UserDataType" characterName="blow1" codeMap="" states="-1" value=""/>
                                <charstatelabels id="UserDataType.293" spec="beast.evolution.datatype.UserDataType" characterName="wood0" codeMap="" states="-1" value=""/>
                                <charstatelabels id="UserDataType.294" spec="beast.evolution.datatype.UserDataType" characterName="wood1" codeMap="" states="-1" value=""/>
                                <charstatelabels id="UserDataType.295" spec="beast.evolution.datatype.UserDataType" characterName="wood2" codeMap="" states="-1" value=""/>
                                <charstatelabels id="UserDataType.296" spec="beast.evolution.datatype.UserDataType" characterName="wood3" codeMap="" states="-1" value=""/>
                                <charstatelabels id="UserDataType.297" spec="beast.evolution.datatype.UserDataType" characterName="run0" codeMap="" states="-1" value=""/>
                                <charstatelabels id="UserDataType.298" spec="beast.evolution.datatype.UserDataType" characterName="run1" codeMap="" states="-1" value=""/>
                                <charstatelabels id="UserDataType.299" spec="beast.evolution.datatype.UserDataType" characterName="run2" codeMap="" states="-1" value=""/>
                                <charstatelabels id="UserDataType.300" spec="beast.evolution.datatype.UserDataType" characterName="run3" codeMap="" states="-1" value=""/>
                                <charstatelabels id="UserDataType.301" spec="beast.evolution.datatype.UserDataType" characterName="run4" codeMap="" states="-1" value=""/>
                                <charstatelabels id="UserDataType.302" spec="beast.evolution.datatype.UserDataType" characterName="run5" codeMap="" states="-1" value=""/>
                                <charstatelabels id="UserDataType.303" spec="beast.evolution.datatype.UserDataType" characterName="fall0" codeMap="" states="-1" value=""/>
                                <charstatelabels id="UserDataType.304" spec="beast.evolution.datatype.UserDataType" characterName="fall1" codeMap="" states="-1" value=""/>
                                <charstatelabels id="UserDataType.305" spec="beast.evolution.datatype.UserDataType" characterName="fall2" codeMap="" states="-1" value=""/>
                                <charstatelabels id="UserDataType.306" spec="beast.evolution.datatype.UserDataType" characterName="fall3" codeMap="" states="-1" value=""/>
                                <charstatelabels id="UserDataType.307" spec="beast.evolution.datatype.UserDataType" characterName="fall4" codeMap="" states="-1" value=""/>
                                <charstatelabels id="UserDataType.308" spec="beast.evolution.datatype.UserDataType" characterName="fall5" codeMap="" states="-1" value=""/>
                                <charstatelabels id="UserDataType.309" spec="beast.evolution.datatype.UserDataType" characterName="fall6" codeMap="" states="-1" value=""/>
                                <charstatelabels id="UserDataType.310" spec="beast.evolution.datatype.UserDataType" characterName="eye0" codeMap="" states="-1" value=""/>
                                <charstatelabels id="UserDataType.311" spec="beast.evolution.datatype.UserDataType" characterName="eye1" codeMap="" states="-1" value=""/>
                                <charstatelabels id="UserDataType.312" spec="beast.evolution.datatype.UserDataType" characterName="ash0" codeMap="" states="-1" value=""/>
                                <charstatelabels id="UserDataType.313" spec="beast.evolution.datatype.UserDataType" characterName="ash1" codeMap="" states="-1" value=""/>
                                <charstatelabels id="UserDataType.314" spec="beast.evolution.datatype.UserDataType" characterName="tail0" codeMap="" states="-1" value=""/>
                                <charstatelabels id="UserDataType.315" spec="beast.evolution.datatype.UserDataType" characterName="tail1" codeMap="" states="-1" value=""/>
                                <charstatelabels id="UserDataType.316" spec="beast.evolution.datatype.UserDataType" characterName="dog0" codeMap="" states="-1" value=""/>
                                <charstatelabels id="UserDataType.317" spec="beast.evolution.datatype.UserDataType" characterName="dog1" codeMap="" states="-1" value=""/>
                                <charstatelabels id="UserDataType.318" spec="beast.evolution.datatype.UserDataType" characterName="cry0" codeMap="" states="-1" value=""/>
                                <charstatelabels id="UserDataType.319" spec="beast.evolution.datatype.UserDataType" characterName="cry1" codeMap="" states="-1" value=""/>
                                <charstatelabels id="UserDataType.320" spec="beast.evolution.datatype.UserDataType" characterName="cry2" codeMap="" states="-1" value=""/>
                                <charstatelabels id="UserDataType.321" spec="beast.evolution.datatype.UserDataType" characterName="cry3" codeMap="" states="-1" value=""/>
                                <charstatelabels id="UserDataType.322" spec="beast.evolution.datatype.UserDataType" characterName="tie0" codeMap="" states="-1" value=""/>
                                <charstatelabels id="UserDataType.323" spec="beast.evolution.datatype.UserDataType" characterName="tie1" codeMap="" states="-1" value=""/>
                                <charstatelabels id="UserDataType.324" spec="beast.evolution.datatype.UserDataType" characterName="tie2" codeMap="" states="-1" value=""/>
                                <charstatelabels id="UserDataType.325" spec="beast.evolution.datatype.UserDataType" characterName="see0" codeMap="" states="-1" value=""/>
                                <charstatelabels id="UserDataType.326" spec="beast.evolution.datatype.UserDataType" characterName="see1" codeMap="" states="-1" value=""/>
                                <charstatelabels id="UserDataType.327" spec="beast.evolution.datatype.UserDataType" characterName="see2" codeMap="" states="-1" value=""/>
                                <charstatelabels id="UserDataType.328" spec="beast.evolution.datatype.UserDataType" characterName="see3" codeMap="" states="-1" value=""/>
                                <charstatelabels id="UserDataType.329" spec="beast.evolution.datatype.UserDataType" characterName="sweet0" codeMap="" states="-1" value=""/>
                                <charstatelabels id="UserDataType.330" spec="beast.evolution.datatype.UserDataType" characterName="sweet1" codeMap="" states="-1" value=""/>
                                <charstatelabels id="UserDataType.331" spec="beast.evolution.datatype.UserDataType" characterName="sweet2" codeMap="" states="-1" value=""/>
                                <charstatelabels id="UserDataType.332" spec="beast.evolution.datatype.UserDataType" characterName="sweet3" codeMap="" states="-1" value=""/>
                                <charstatelabels id="UserDataType.333" spec="beast.evolution.datatype.UserDataType" characterName="sweet4" codeMap="" states="-1" value=""/>
                                <charstatelabels id="UserDataType.334" spec="beast.evolution.datatype.UserDataType" characterName="rope0" codeMap="" states="-1" value=""/>
                                <charstatelabels id="UserDataType.335" spec="beast.evolution.datatype.UserDataType" characterName="rope1" codeMap="" states="-1" value=""/>
                                <charstatelabels id="UserDataType.336" spec="beast.evolution.datatype.UserDataType" characterName="shade0" codeMap="" states="-1" value=""/>
                                <charstatelabels id="UserDataType.337" spec="beast.evolution.datatype.UserDataType" characterName="shade1" codeMap="" states="-1" value=""/>
                                <charstatelabels id="UserDataType.338" spec="beast.evolution.datatype.UserDataType" characterName="shade2" codeMap="" states="-1" value=""/>
                                <charstatelabels id="UserDataType.339" spec="beast.evolution.datatype.UserDataType" characterName="shade3" codeMap="" states="-1" value=""/>
                                <charstatelabels id="UserDataType.340" spec="beast.evolution.datatype.UserDataType" characterName="shade4" codeMap="" states="-1" value=""/>
                                <charstatelabels id="UserDataType.341" spec="beast.evolution.datatype.UserDataType" characterName="bird0" codeMap="" states="-1" value=""/>
                                <charstatelabels id="UserDataType.342" spec="beast.evolution.datatype.UserDataType" characterName="bird1" codeMap="" states="-1" value=""/>
                                <charstatelabels id="UserDataType.343" spec="beast.evolution.datatype.UserDataType" characterName="bird2" codeMap="" states="-1" value=""/>
                                <charstatelabels id="UserDataType.344" spec="beast.evolution.datatype.UserDataType" characterName="salt0" codeMap="" states="-1" value=""/>
                                <charstatelabels id="UserDataType.345" spec="beast.evolution.datatype.UserDataType" characterName="salt1" codeMap="" states="-1" value=""/>
                                <charstatelabels id="UserDataType.346" spec="beast.evolution.datatype.UserDataType" characterName="salt2" codeMap="" states="-1" value=""/>
                                <charstatelabels id="UserDataType.347" spec="beast.evolution.datatype.UserDataType" characterName="small0" codeMap="" states="-1" value=""/>
                                <charstatelabels id="UserDataType.348" spec="beast.evolution.datatype.UserDataType" characterName="small1" codeMap="" states="-1" value=""/>
                                <charstatelabels id="UserDataType.349" spec="beast.evolution.datatype.UserDataType" characterName="small2" codeMap="" states="-1" value=""/>
                                <charstatelabels id="UserDataType.350" spec="beast.evolution.datatype.UserDataType" characterName="small3" codeMap="" states="-1" value=""/>
                                <charstatelabels id="UserDataType.351" spec="beast.evolution.datatype.UserDataType" characterName="small4" codeMap="" states="-1" value=""/>
                                <charstatelabels id="UserDataType.352" spec="beast.evolution.datatype.UserDataType" characterName="wide0" codeMap="" states="-1" value=""/>
                                <charstatelabels id="UserDataType.353" spec="beast.evolution.datatype.UserDataType" characterName="wide1" codeMap="" states="-1" value=""/>
                                <charstatelabels id="UserDataType.354" spec="beast.evolution.datatype.UserDataType" characterName="wide2" codeMap="" states="-1" value=""/>
                                <charstatelabels id="UserDataType.355" spec="beast.evolution.datatype.UserDataType" characterName="wide3" codeMap="" states="-1" value=""/>
                                <charstatelabels id="UserDataType.356" spec="beast.evolution.datatype.UserDataType" characterName="star0" codeMap="" states="-1" value=""/>
                                <charstatelabels id="UserDataType.357" spec="beast.evolution.datatype.UserDataType" characterName="star1" codeMap="" states="-1" value=""/>
                                <charstatelabels id="UserDataType.358" spec="beast.evolution.datatype.UserDataType" characterName="star2" codeMap="" states="-1" value=""/>
                                <charstatelabels id="UserDataType.359" spec="beast.evolution.datatype.UserDataType" characterName="star3" codeMap="" states="-1" value=""/>
                                <charstatelabels id="UserDataType.360" spec="beast.evolution.datatype.UserDataType" characterName="star4" codeMap="" states="-1" value=""/>
                                <charstatelabels id="UserDataType.361" spec="beast.evolution.datatype.UserDataType" characterName="in0" codeMap="" states="-1" value=""/>
                                <charstatelabels id="UserDataType.362" spec="beast.evolution.datatype.UserDataType" characterName="in1" codeMap="" states="-1" value=""/>
                                <charstatelabels id="UserDataType.363" spec="beast.evolution.datatype.UserDataType" characterName="hard0" codeMap="" states="-1" value=""/>
                                <charstatelabels id="UserDataType.364" spec="beast.evolution.datatype.UserDataType" characterName="hard1" codeMap="" states="-1" value=""/>
                                <charstatelabels id="UserDataType.365" spec="beast.evolution.datatype.UserDataType" characterName="hard2" codeMap="" states="-1" value=""/>
                                <charstatelabels id="UserDataType.366" spec="beast.evolution.datatype.UserDataType" characterName="hard3" codeMap="" states="-1" value=""/>
                                <charstatelabels id="UserDataType.367" spec="beast.evolution.datatype.UserDataType" characterName="crush0" codeMap="" states="-1" value=""/>
                                <charstatelabels id="UserDataType.368" spec="beast.evolution.datatype.UserDataType" characterName="crush1" codeMap="" states="-1" value=""/>
                                <charstatelabels id="UserDataType.369" spec="beast.evolution.datatype.UserDataType" characterName="crush2" codeMap="" states="-1" value=""/>
                                <charstatelabels id="UserDataType.370" spec="beast.evolution.datatype.UserDataType" characterName="mountain0" codeMap="" states="-1" value=""/>
                                <charstatelabels id="UserDataType.371" spec="beast.evolution.datatype.UserDataType" characterName="mountain1" codeMap="" states="-1" value=""/>
                                <charstatelabels id="UserDataType.372" spec="beast.evolution.datatype.UserDataType" characterName="mountain2" codeMap="" states="-1" value=""/>
                                <charstatelabels id="UserDataType.373" spec="beast.evolution.datatype.UserDataType" characterName="mountain3" codeMap="" states="-1" value=""/>
                                <charstatelabels id="UserDataType.374" spec="beast.evolution.datatype.UserDataType" characterName="mountain4" codeMap="" states="-1" value=""/>
                                <charstatelabels id="UserDataType.375" spec="beast.evolution.datatype.UserDataType" characterName="mountain5" codeMap="" states="-1" value=""/>
                                <charstatelabels id="UserDataType.376" spec="beast.evolution.datatype.UserDataType" characterName="sit0" codeMap="" states="-1" value=""/>
                                <charstatelabels id="UserDataType.377" spec="beast.evolution.datatype.UserDataType" characterName="sit1" codeMap="" states="-1" value=""/>
                                <charstatelabels id="UserDataType.378" spec="beast.evolution.datatype.UserDataType" characterName="sit2" codeMap="" states="-1" value=""/>
                                <charstatelabels id="UserDataType.379" spec="beast.evolution.datatype.UserDataType" characterName="sit3" codeMap="" states="-1" value=""/>
                                <charstatelabels id="UserDataType.380" spec="beast.evolution.datatype.UserDataType" characterName="nail0" codeMap="" states="-1" value=""/>
                                <charstatelabels id="UserDataType.381" spec="beast.evolution.datatype.UserDataType" characterName="nail1" codeMap="" states="-1" value=""/>
                                <charstatelabels id="UserDataType.382" spec="beast.evolution.datatype.UserDataType" characterName="throw0" codeMap="" states="-1" value=""/>
                                <charstatelabels id="UserDataType.383" spec="beast.evolution.datatype.UserDataType" characterName="throw1" codeMap="" states="-1" value=""/>
                                <charstatelabels id="UserDataType.384" spec="beast.evolution.datatype.UserDataType" characterName="throw2" codeMap="" states="-1" value=""/>
                                <charstatelabels id="UserDataType.385" spec="beast.evolution.datatype.UserDataType" characterName="throw3" codeMap="" states="-1" value=""/>
                                <charstatelabels id="UserDataType.386" spec="beast.evolution.datatype.UserDataType" characterName="throw4" codeMap="" states="-1" value=""/>
                                <charstatelabels id="UserDataType.387" spec="beast.evolution.datatype.UserDataType" characterName="throw5" codeMap="" states="-1" value=""/>
                                <charstatelabels id="UserDataType.388" spec="beast.evolution.datatype.UserDataType" characterName="throw6" codeMap="" states="-1" value=""/>
                                <charstatelabels id="UserDataType.389" spec="beast.evolution.datatype.UserDataType" characterName="three0" codeMap="" states="-1" value=""/>
                                <charstatelabels id="UserDataType.390" spec="beast.evolution.datatype.UserDataType" characterName="three1" codeMap="" states="-1" value=""/>
                                <charstatelabels id="UserDataType.391" spec="beast.evolution.datatype.UserDataType" characterName="right0" codeMap="" states="-1" value=""/>
                                <charstatelabels id="UserDataType.392" spec="beast.evolution.datatype.UserDataType" characterName="right1" codeMap="" states="-1" value=""/>
                                <charstatelabels id="UserDataType.393" spec="beast.evolution.datatype.UserDataType" characterName="wash0" codeMap="" states="-1" value=""/>
                                <charstatelabels id="UserDataType.394" spec="beast.evolution.datatype.UserDataType" characterName="wash1" codeMap="" states="-1" value=""/>
                                <charstatelabels id="UserDataType.395" spec="beast.evolution.datatype.UserDataType" characterName="wash2" codeMap="" states="-1" value=""/>
                                <charstatelabels id="UserDataType.396" spec="beast.evolution.datatype.UserDataType" characterName="wash3" codeMap="" states="-1" value=""/>
                                <charstatelabels id="UserDataType.397" spec="beast.evolution.datatype.UserDataType" characterName="grasp0" codeMap="" states="-1" value=""/>
                                <charstatelabels id="UserDataType.398" spec="beast.evolution.datatype.UserDataType" characterName="grasp1" codeMap="" states="-1" value=""/>
                                <charstatelabels id="UserDataType.399" spec="beast.evolution.datatype.UserDataType" characterName="grasp2" codeMap="" states="-1" value=""/>
                                <charstatelabels id="UserDataType.400" spec="beast.evolution.datatype.UserDataType" characterName="grasp3" codeMap="" states="-1" value=""/>
                                <charstatelabels id="UserDataType.401" spec="beast.evolution.datatype.UserDataType" characterName="branch0" codeMap="" states="-1" value=""/>
                                <charstatelabels id="UserDataType.402" spec="beast.evolution.datatype.UserDataType" characterName="branch1" codeMap="" states="-1" value=""/>
                                <charstatelabels id="UserDataType.403" spec="beast.evolution.datatype.UserDataType" characterName="branch2" codeMap="" states="-1" value=""/>
                                <charstatelabels id="UserDataType.404" spec="beast.evolution.datatype.UserDataType" characterName="branch3" codeMap="" states="-1" value=""/>
                                <charstatelabels id="UserDataType.405" spec="beast.evolution.datatype.UserDataType" characterName="branch4" codeMap="" states="-1" value=""/>
                                <charstatelabels id="UserDataType.406" spec="beast.evolution.datatype.UserDataType" characterName="man0" codeMap="" states="-1" value=""/>
                                <charstatelabels id="UserDataType.407" spec="beast.evolution.datatype.UserDataType" characterName="man1" codeMap="" states="-1" value=""/>
                                <charstatelabels id="UserDataType.408" spec="beast.evolution.datatype.UserDataType" characterName="man2" codeMap="" states="-1" value=""/>
                                <charstatelabels id="UserDataType.409" spec="beast.evolution.datatype.UserDataType" characterName="raw0" codeMap="" states="-1" value=""/>
                                <charstatelabels id="UserDataType.410" spec="beast.evolution.datatype.UserDataType" characterName="raw1" codeMap="" states="-1" value=""/>
                                <charstatelabels id="UserDataType.411" spec="beast.evolution.datatype.UserDataType" characterName="raw2" codeMap="" states="-1" value=""/>
                                <charstatelabels id="UserDataType.412" spec="beast.evolution.datatype.UserDataType" characterName="tomorrow0" codeMap="" states="-1" value=""/>
                                <charstatelabels id="UserDataType.413" spec="beast.evolution.datatype.UserDataType" characterName="tomorrow1" codeMap="" states="-1" value=""/>
                                <charstatelabels id="UserDataType.414" spec="beast.evolution.datatype.UserDataType" characterName="tomorrow2" codeMap="" states="-1" value=""/>
                                <charstatelabels id="UserDataType.415" spec="beast.evolution.datatype.UserDataType" characterName="tomorrow3" codeMap="" states="-1" value=""/>
                                <charstatelabels id="UserDataType.416" spec="beast.evolution.datatype.UserDataType" characterName="two0" codeMap="" states="-1" value=""/>
                                <charstatelabels id="UserDataType.417" spec="beast.evolution.datatype.UserDataType" characterName="two1" codeMap="" states="-1" value=""/>
                                <charstatelabels id="UserDataType.418" spec="beast.evolution.datatype.UserDataType" characterName="bottom0" codeMap="" states="-1" value=""/>
                                <charstatelabels id="UserDataType.419" spec="beast.evolution.datatype.UserDataType" characterName="bottom1" codeMap="" states="-1" value=""/>
                                <charstatelabels id="UserDataType.420" spec="beast.evolution.datatype.UserDataType" characterName="bottom2" codeMap="" states="-1" value=""/>
                                <charstatelabels id="UserDataType.421" spec="beast.evolution.datatype.UserDataType" characterName="lie_down0" codeMap="" states="-1" value=""/>
                                <charstatelabels id="UserDataType.422" spec="beast.evolution.datatype.UserDataType" characterName="lie_down1" codeMap="" states="-1" value=""/>
                                <charstatelabels id="UserDataType.423" spec="beast.evolution.datatype.UserDataType" characterName="lie_down2" codeMap="" states="-1" value=""/>
                                <charstatelabels id="UserDataType.424" spec="beast.evolution.datatype.UserDataType" characterName="lie_down3" codeMap="" states="-1" value=""/>
                                <charstatelabels id="UserDataType.425" spec="beast.evolution.datatype.UserDataType" characterName="lie_down4" codeMap="" states="-1" value=""/>
                                <charstatelabels id="UserDataType.426" spec="beast.evolution.datatype.UserDataType" characterName="snake0" codeMap="" states="-1" value=""/>
                                <charstatelabels id="UserDataType.427" spec="beast.evolution.datatype.UserDataType" characterName="snake1" codeMap="" states="-1" value=""/>
                                <charstatelabels id="UserDataType.428" spec="beast.evolution.datatype.UserDataType" characterName="snake2" codeMap="" states="-1" value=""/>
                                <charstatelabels id="UserDataType.429" spec="beast.evolution.datatype.UserDataType" characterName="snake3" codeMap="" states="-1" value=""/>
                                <charstatelabels id="UserDataType.430" spec="beast.evolution.datatype.UserDataType" characterName="cloud0" codeMap="" states="-1" value=""/>
                                <charstatelabels id="UserDataType.431" spec="beast.evolution.datatype.UserDataType" characterName="cloud1" codeMap="" states="-1" value=""/>
                                <charstatelabels id="UserDataType.432" spec="beast.evolution.datatype.UserDataType" characterName="cloud2" codeMap="" states="-1" value=""/>
                                <charstatelabels id="UserDataType.433" spec="beast.evolution.datatype.UserDataType" characterName="cloud3" codeMap="" states="-1" value=""/>
                                <charstatelabels id="UserDataType.434" spec="beast.evolution.datatype.UserDataType" characterName="cloud4" codeMap="" states="-1" value=""/>
                                <charstatelabels id="UserDataType.435" spec="beast.evolution.datatype.UserDataType" characterName="year0" codeMap="" states="-1" value=""/>
                                <charstatelabels id="UserDataType.436" spec="beast.evolution.datatype.UserDataType" characterName="year1" codeMap="" states="-1" value=""/>
                                <charstatelabels id="UserDataType.437" spec="beast.evolution.datatype.UserDataType" characterName="year2" codeMap="" states="-1" value=""/>
                                <charstatelabels id="UserDataType.438" spec="beast.evolution.datatype.UserDataType" characterName="tear0" codeMap="" states="-1" value=""/>
                                <charstatelabels id="UserDataType.439" spec="beast.evolution.datatype.UserDataType" characterName="tear1" codeMap="" states="-1" value=""/>
                                <charstatelabels id="UserDataType.440" spec="beast.evolution.datatype.UserDataType" characterName="tear2" codeMap="" states="-1" value=""/>
                                <charstatelabels id="UserDataType.441" spec="beast.evolution.datatype.UserDataType" characterName="tear3" codeMap="" states="-1" value=""/>
                                <charstatelabels id="UserDataType.442" spec="beast.evolution.datatype.UserDataType" characterName="tear4" codeMap="" states="-1" value=""/>
                                <charstatelabels id="UserDataType.443" spec="beast.evolution.datatype.UserDataType" characterName="ask0" codeMap="" states="-1" value=""/>
                                <charstatelabels id="UserDataType.444" spec="beast.evolution.datatype.UserDataType" characterName="ask1" codeMap="" states="-1" value=""/>
                                <charstatelabels id="UserDataType.445" spec="beast.evolution.datatype.UserDataType" characterName="ask2" codeMap="" states="-1" value=""/>
                                <charstatelabels id="UserDataType.446" spec="beast.evolution.datatype.UserDataType" characterName="weave0" codeMap="" states="-1" value=""/>
                                <charstatelabels id="UserDataType.447" spec="beast.evolution.datatype.UserDataType" characterName="weave1" codeMap="" states="-1" value=""/>
                                <charstatelabels id="UserDataType.448" spec="beast.evolution.datatype.UserDataType" characterName="at0" codeMap="" states="-1" value=""/>
                                <charstatelabels id="UserDataType.449" spec="beast.evolution.datatype.UserDataType" characterName="at1" codeMap="" states="-1" value=""/>
                                <charstatelabels id="UserDataType.450" spec="beast.evolution.datatype.UserDataType" characterName="at2" codeMap="" states="-1" value=""/>
                                <charstatelabels id="UserDataType.451" spec="beast.evolution.datatype.UserDataType" characterName="at3" codeMap="" states="-1" value=""/>
                                <charstatelabels id="UserDataType.452" spec="beast.evolution.datatype.UserDataType" characterName="edge0" codeMap="" states="-1" value=""/>
                                <charstatelabels id="UserDataType.453" spec="beast.evolution.datatype.UserDataType" characterName="edge1" codeMap="" states="-1" value=""/>
                                <charstatelabels id="UserDataType.454" spec="beast.evolution.datatype.UserDataType" characterName="edge2" codeMap="" states="-1" value=""/>
                                <charstatelabels id="UserDataType.455" spec="beast.evolution.datatype.UserDataType" characterName="edge3" codeMap="" states="-1" value=""/>
                                <charstatelabels id="UserDataType.456" spec="beast.evolution.datatype.UserDataType" characterName="edge4" codeMap="" states="-1" value=""/>
                                <charstatelabels id="UserDataType.457" spec="beast.evolution.datatype.UserDataType" characterName="chin0" codeMap="" states="-1" value=""/>
                                <charstatelabels id="UserDataType.458" spec="beast.evolution.datatype.UserDataType" characterName="chin1" codeMap="" states="-1" value=""/>
                                <charstatelabels id="UserDataType.459" spec="beast.evolution.datatype.UserDataType" characterName="chin2" codeMap="" states="-1" value=""/>
                                <charstatelabels id="UserDataType.460" spec="beast.evolution.datatype.UserDataType" characterName="play0" codeMap="" states="-1" value=""/>
                                <charstatelabels id="UserDataType.461" spec="beast.evolution.datatype.UserDataType" characterName="play1" codeMap="" states="-1" value=""/>
                                <charstatelabels id="UserDataType.462" spec="beast.evolution.datatype.UserDataType" characterName="play2" codeMap="" states="-1" value=""/>
                                <charstatelabels id="UserDataType.463" spec="beast.evolution.datatype.UserDataType" characterName="play3" codeMap="" states="-1" value=""/>
                                <charstatelabels id="UserDataType.464" spec="beast.evolution.datatype.UserDataType" characterName="cheek0" codeMap="" states="-1" value=""/>
                                <charstatelabels id="UserDataType.465" spec="beast.evolution.datatype.UserDataType" characterName="cheek1" codeMap="" states="-1" value=""/>
                                <charstatelabels id="UserDataType.466" spec="beast.evolution.datatype.UserDataType" characterName="cheek2" codeMap="" states="-1" value=""/>
                                <charstatelabels id="UserDataType.467" spec="beast.evolution.datatype.UserDataType" characterName="cheek3" codeMap="" states="-1" value=""/>
                                <charstatelabels id="UserDataType.468" spec="beast.evolution.datatype.UserDataType" characterName="pus0" codeMap="" states="-1" value=""/>
                                <charstatelabels id="UserDataType.469" spec="beast.evolution.datatype.UserDataType" characterName="pus1" codeMap="" states="-1" value=""/>
                                <charstatelabels id="UserDataType.470" spec="beast.evolution.datatype.UserDataType" characterName="pus2" codeMap="" states="-1" value=""/>
                                <charstatelabels id="UserDataType.471" spec="beast.evolution.datatype.UserDataType" characterName="pus3" codeMap="" states="-1" value=""/>
                                <charstatelabels id="UserDataType.472" spec="beast.evolution.datatype.UserDataType" characterName="pus4" codeMap="" states="-1" value=""/>
                                <charstatelabels id="UserDataType.473" spec="beast.evolution.datatype.UserDataType" characterName="fly0" codeMap="" states="-1" value=""/>
                                <charstatelabels id="UserDataType.474" spec="beast.evolution.datatype.UserDataType" characterName="fly1" codeMap="" states="-1" value=""/>
                                <charstatelabels id="UserDataType.475" spec="beast.evolution.datatype.UserDataType" characterName="fly2" codeMap="" states="-1" value=""/>
                                <charstatelabels id="UserDataType.476" spec="beast.evolution.datatype.UserDataType" characterName="hole0" codeMap="" states="-1" value=""/>
                                <charstatelabels id="UserDataType.477" spec="beast.evolution.datatype.UserDataType" characterName="hole1" codeMap="" states="-1" value=""/>
                                <charstatelabels id="UserDataType.478" spec="beast.evolution.datatype.UserDataType" characterName="hole2" codeMap="" states="-1" value=""/>
                                <charstatelabels id="UserDataType.479" spec="beast.evolution.datatype.UserDataType" characterName="hole3" codeMap="" states="-1" value=""/>
                                <charstatelabels id="UserDataType.480" spec="beast.evolution.datatype.UserDataType" characterName="grow0" codeMap="" states="-1" value=""/>
                                <charstatelabels id="UserDataType.481" spec="beast.evolution.datatype.UserDataType" characterName="grow1" codeMap="" states="-1" value=""/>
                                <charstatelabels id="UserDataType.482" spec="beast.evolution.datatype.UserDataType" characterName="grow2" codeMap="" states="-1" value=""/>
                                <charstatelabels id="UserDataType.483" spec="beast.evolution.datatype.UserDataType" characterName="grow3" codeMap="" states="-1" value=""/>
                                <charstatelabels id="UserDataType.484" spec="beast.evolution.datatype.UserDataType" characterName="head0" codeMap="" states="-1" value=""/>
                                <charstatelabels id="UserDataType.485" spec="beast.evolution.datatype.UserDataType" characterName="head1" codeMap="" states="-1" value=""/>
                                <charstatelabels id="UserDataType.486" spec="beast.evolution.datatype.UserDataType" characterName="head2" codeMap="" states="-1" value=""/>
                                <charstatelabels id="UserDataType.487" spec="beast.evolution.datatype.UserDataType" characterName="head3" codeMap="" states="-1" value=""/>
                                <charstatelabels id="UserDataType.488" spec="beast.evolution.datatype.UserDataType" characterName="belly0" codeMap="" states="-1" value=""/>
                                <charstatelabels id="UserDataType.489" spec="beast.evolution.datatype.UserDataType" characterName="belly1" codeMap="" states="-1" value=""/>
                                <charstatelabels id="UserDataType.490" spec="beast.evolution.datatype.UserDataType" characterName="belly2" codeMap="" states="-1" value=""/>
                                <charstatelabels id="UserDataType.491" spec="beast.evolution.datatype.UserDataType" characterName="belly3" codeMap="" states="-1" value=""/>
                                <charstatelabels id="UserDataType.492" spec="beast.evolution.datatype.UserDataType" characterName="shoulder0" codeMap="" states="-1" value=""/>
                                <charstatelabels id="UserDataType.493" spec="beast.evolution.datatype.UserDataType" characterName="shoulder1" codeMap="" states="-1" value=""/>
                                <charstatelabels id="UserDataType.494" spec="beast.evolution.datatype.UserDataType" characterName="shoulder2" codeMap="" states="-1" value=""/>
                                <charstatelabels id="UserDataType.495" spec="beast.evolution.datatype.UserDataType" characterName="claw0" codeMap="" states="-1" value=""/>
                                <charstatelabels id="UserDataType.496" spec="beast.evolution.datatype.UserDataType" characterName="claw1" codeMap="" states="-1" value=""/>
                                <charstatelabels id="UserDataType.497" spec="beast.evolution.datatype.UserDataType" characterName="claw2" codeMap="" states="-1" value=""/>
                                <charstatelabels id="UserDataType.498" spec="beast.evolution.datatype.UserDataType" characterName="which0" codeMap="" states="-1" value=""/>
                                <charstatelabels id="UserDataType.499" spec="beast.evolution.datatype.UserDataType" characterName="which1" codeMap="" states="-1" value=""/>
                                <charstatelabels id="UserDataType.500" spec="beast.evolution.datatype.UserDataType" characterName="which2" codeMap="" states="-1" value=""/>
                                <charstatelabels id="UserDataType.501" spec="beast.evolution.datatype.UserDataType" characterName="which3" codeMap="" states="-1" value=""/>
                                <charstatelabels id="UserDataType.502" spec="beast.evolution.datatype.UserDataType" characterName="which4" codeMap="" states="-1" value=""/>
                                <charstatelabels id="UserDataType.503" spec="beast.evolution.datatype.UserDataType" characterName="dig0" codeMap="" states="-1" value=""/>
                                <charstatelabels id="UserDataType.504" spec="beast.evolution.datatype.UserDataType" characterName="dig1" codeMap="" states="-1" value=""/>
                                <charstatelabels id="UserDataType.505" spec="beast.evolution.datatype.UserDataType" characterName="pull0" codeMap="" states="-1" value=""/>
                                <charstatelabels id="UserDataType.506" spec="beast.evolution.datatype.UserDataType" characterName="pull1" codeMap="" states="-1" value=""/>
                                <charstatelabels id="UserDataType.507" spec="beast.evolution.datatype.UserDataType" characterName="pull2" codeMap="" states="-1" value=""/>
                                <charstatelabels id="UserDataType.508" spec="beast.evolution.datatype.UserDataType" characterName="pull3" codeMap="" states="-1" value=""/>
                                <charstatelabels id="UserDataType.509" spec="beast.evolution.datatype.UserDataType" characterName="pull4" codeMap="" states="-1" value=""/>
                                <charstatelabels id="UserDataType.510" spec="beast.evolution.datatype.UserDataType" characterName="pull5" codeMap="" states="-1" value=""/>
                                <charstatelabels id="UserDataType.511" spec="beast.evolution.datatype.UserDataType" characterName="hot0" codeMap="" states="-1" value=""/>
                                <charstatelabels id="UserDataType.512" spec="beast.evolution.datatype.UserDataType" characterName="hot1" codeMap="" states="-1" value=""/>
                                <charstatelabels id="UserDataType.513" spec="beast.evolution.datatype.UserDataType" characterName="hot2" codeMap="" states="-1" value=""/>
                                <charstatelabels id="UserDataType.514" spec="beast.evolution.datatype.UserDataType" characterName="hot3" codeMap="" states="-1" value=""/>
                                <charstatelabels id="UserDataType.515" spec="beast.evolution.datatype.UserDataType" characterName="hot4" codeMap="" states="-1" value=""/>
                                <charstatelabels id="UserDataType.516" spec="beast.evolution.datatype.UserDataType" characterName="firewood0" codeMap="" states="-1" value=""/>
                                <charstatelabels id="UserDataType.517" spec="beast.evolution.datatype.UserDataType" characterName="firewood1" codeMap="" states="-1" value=""/>
                                <charstatelabels id="UserDataType.518" spec="beast.evolution.datatype.UserDataType" characterName="firewood2" codeMap="" states="-1" value=""/>
                                <charstatelabels id="UserDataType.519" spec="beast.evolution.datatype.UserDataType" characterName="remain0" codeMap="" states="-1" value=""/>
                                <charstatelabels id="UserDataType.520" spec="beast.evolution.datatype.UserDataType" characterName="remain1" codeMap="" states="-1" value=""/>
                                <charstatelabels id="UserDataType.521" spec="beast.evolution.datatype.UserDataType" characterName="remain2" codeMap="" states="-1" value=""/>
                                <charstatelabels id="UserDataType.522" spec="beast.evolution.datatype.UserDataType" characterName="remain3" codeMap="" states="-1" value=""/>
                                <charstatelabels id="UserDataType.523" spec="beast.evolution.datatype.UserDataType" characterName="cold0" codeMap="" states="-1" value=""/>
                                <charstatelabels id="UserDataType.524" spec="beast.evolution.datatype.UserDataType" characterName="cold1" codeMap="" states="-1" value=""/>
                                <charstatelabels id="UserDataType.525" spec="beast.evolution.datatype.UserDataType" characterName="cold2" codeMap="" states="-1" value=""/>
                                <charstatelabels id="UserDataType.526" spec="beast.evolution.datatype.UserDataType" characterName="cold3" codeMap="" states="-1" value=""/>
                                <charstatelabels id="UserDataType.527" spec="beast.evolution.datatype.UserDataType" characterName="cold4" codeMap="" states="-1" value=""/>
                                <charstatelabels id="UserDataType.528" spec="beast.evolution.datatype.UserDataType" characterName="feather0" codeMap="" states="-1" value=""/>
                                <charstatelabels id="UserDataType.529" spec="beast.evolution.datatype.UserDataType" characterName="feather1" codeMap="" states="-1" value=""/>
                                <charstatelabels id="UserDataType.530" spec="beast.evolution.datatype.UserDataType" characterName="feather2" codeMap="" states="-1" value=""/>
                                <charstatelabels id="UserDataType.531" spec="beast.evolution.datatype.UserDataType" characterName="cough0" codeMap="" states="-1" value=""/>
                                <charstatelabels id="UserDataType.532" spec="beast.evolution.datatype.UserDataType" characterName="cough1" codeMap="" states="-1" value=""/>
                                <charstatelabels id="UserDataType.533" spec="beast.evolution.datatype.UserDataType" characterName="thin0" codeMap="" states="-1" value=""/>
                                <charstatelabels id="UserDataType.534" spec="beast.evolution.datatype.UserDataType" characterName="thin1" codeMap="" states="-1" value=""/>
                                <charstatelabels id="UserDataType.535" spec="beast.evolution.datatype.UserDataType" characterName="grass0" codeMap="" states="-1" value=""/>
                                <charstatelabels id="UserDataType.536" spec="beast.evolution.datatype.UserDataType" characterName="grass1" codeMap="" states="-1" value=""/>
                                <charstatelabels id="UserDataType.537" spec="beast.evolution.datatype.UserDataType" characterName="grass2" codeMap="" states="-1" value=""/>
                                <charstatelabels id="UserDataType.538" spec="beast.evolution.datatype.UserDataType" characterName="grass3" codeMap="" states="-1" value=""/>
                                <charstatelabels id="UserDataType.539" spec="beast.evolution.datatype.UserDataType" characterName="foam0" codeMap="" states="-1" value=""/>
                                <charstatelabels id="UserDataType.540" spec="beast.evolution.datatype.UserDataType" characterName="foam1" codeMap="" states="-1" value=""/>
                                <charstatelabels id="UserDataType.541" spec="beast.evolution.datatype.UserDataType" characterName="foam2" codeMap="" states="-1" value=""/>
                                <charstatelabels id="UserDataType.542" spec="beast.evolution.datatype.UserDataType" characterName="foam3" codeMap="" states="-1" value=""/>
                                <charstatelabels id="UserDataType.543" spec="beast.evolution.datatype.UserDataType" characterName="foam4" codeMap="" states="-1" value=""/>
                                <charstatelabels id="UserDataType.544" spec="beast.evolution.datatype.UserDataType" characterName="sour0" codeMap="" states="-1" value=""/>
                                <charstatelabels id="UserDataType.545" spec="beast.evolution.datatype.UserDataType" characterName="sour1" codeMap="" states="-1" value=""/>
                                <charstatelabels id="UserDataType.546" spec="beast.evolution.datatype.UserDataType" characterName="sour2" codeMap="" states="-1" value=""/>
                                <charstatelabels id="UserDataType.547" spec="beast.evolution.datatype.UserDataType" characterName="full0" codeMap="" states="-1" value=""/>
                                <charstatelabels id="UserDataType.548" spec="beast.evolution.datatype.UserDataType" characterName="full1" codeMap="" states="-1" value=""/>
                                <charstatelabels id="UserDataType.549" spec="beast.evolution.datatype.UserDataType" characterName="full2" codeMap="" states="-1" value=""/>
                                <charstatelabels id="UserDataType.550" spec="beast.evolution.datatype.UserDataType" characterName="day0" codeMap="" states="-1" value=""/>
                                <charstatelabels id="UserDataType.551" spec="beast.evolution.datatype.UserDataType" characterName="day1" codeMap="" states="-1" value=""/>
                                <charstatelabels id="UserDataType.552" spec="beast.evolution.datatype.UserDataType" characterName="sleep0" codeMap="" states="-1" value=""/>
                                <charstatelabels id="UserDataType.553" spec="beast.evolution.datatype.UserDataType" characterName="sleep1" codeMap="" states="-1" value=""/>
                                <charstatelabels id="UserDataType.554" spec="beast.evolution.datatype.UserDataType" characterName="sleep2" codeMap="" states="-1" value=""/>
                                <charstatelabels id="UserDataType.555" spec="beast.evolution.datatype.UserDataType" characterName="sleep3" codeMap="" states="-1" value=""/>
                                <charstatelabels id="UserDataType.556" spec="beast.evolution.datatype.UserDataType" characterName="month0" codeMap="" states="-1" value=""/>
                                <charstatelabels id="UserDataType.557" spec="beast.evolution.datatype.UserDataType" characterName="month1" codeMap="" states="-1" value=""/>
                                <charstatelabels id="UserDataType.558" spec="beast.evolution.datatype.UserDataType" characterName="white0" codeMap="" states="-1" value=""/>
                                <charstatelabels id="UserDataType.559" spec="beast.evolution.datatype.UserDataType" characterName="white1" codeMap="" states="-1" value=""/>
                                <charstatelabels id="UserDataType.560" spec="beast.evolution.datatype.UserDataType" characterName="white2" codeMap="" states="-1" value=""/>
                                <charstatelabels id="UserDataType.561" spec="beast.evolution.datatype.UserDataType" characterName="sew0" codeMap="" states="-1" value=""/>
                                <charstatelabels id="UserDataType.562" spec="beast.evolution.datatype.UserDataType" characterName="sew1" codeMap="" states="-1" value=""/>
                                <charstatelabels id="UserDataType.563" spec="beast.evolution.datatype.UserDataType" characterName="sew2" codeMap="" states="-1" value=""/>
                                <charstatelabels id="UserDataType.564" spec="beast.evolution.datatype.UserDataType" characterName="sew3" codeMap="" states="-1" value=""/>
                                <charstatelabels id="UserDataType.565" spec="beast.evolution.datatype.UserDataType" characterName="kill0" codeMap="" states="-1" value=""/>
                                <charstatelabels id="UserDataType.566" spec="beast.evolution.datatype.UserDataType" characterName="kill1" codeMap="" states="-1" value=""/>
                                <charstatelabels id="UserDataType.567" spec="beast.evolution.datatype.UserDataType" characterName="kill2" codeMap="" states="-1" value=""/>
                                <charstatelabels id="UserDataType.568" spec="beast.evolution.datatype.UserDataType" characterName="jump0" codeMap="" states="-1" value=""/>
                                <charstatelabels id="UserDataType.569" spec="beast.evolution.datatype.UserDataType" characterName="jump1" codeMap="" states="-1" value=""/>
                                <charstatelabels id="UserDataType.570" spec="beast.evolution.datatype.UserDataType" characterName="jump2" codeMap="" states="-1" value=""/>
                                <charstatelabels id="UserDataType.571" spec="beast.evolution.datatype.UserDataType" characterName="jump3" codeMap="" states="-1" value=""/>
                                <charstatelabels id="UserDataType.572" spec="beast.evolution.datatype.UserDataType" characterName="jump4" codeMap="" states="-1" value=""/>
                                <charstatelabels id="UserDataType.573" spec="beast.evolution.datatype.UserDataType" characterName="jump5" codeMap="" states="-1" value=""/>
                                <charstatelabels id="UserDataType.574" spec="beast.evolution.datatype.UserDataType" characterName="jump6" codeMap="" states="-1" value=""/>
                                <charstatelabels id="UserDataType.575" spec="beast.evolution.datatype.UserDataType" characterName="jump7" codeMap="" states="-1" value=""/>
                                <charstatelabels id="UserDataType.576" spec="beast.evolution.datatype.UserDataType" characterName="throat0" codeMap="" states="-1" value=""/>
                                <charstatelabels id="UserDataType.577" spec="beast.evolution.datatype.UserDataType" characterName="throat1" codeMap="" states="-1" value=""/>
                                <charstatelabels id="UserDataType.578" spec="beast.evolution.datatype.UserDataType" characterName="throat2" codeMap="" states="-1" value=""/>
                                <charstatelabels id="UserDataType.579" spec="beast.evolution.datatype.UserDataType" characterName="throat3" codeMap="" states="-1" value=""/>
                                <charstatelabels id="UserDataType.580" spec="beast.evolution.datatype.UserDataType" characterName="throat4" codeMap="" states="-1" value=""/>
                                <charstatelabels id="UserDataType.581" spec="beast.evolution.datatype.UserDataType" characterName="throat5" codeMap="" states="-1" value=""/>
                                <charstatelabels id="UserDataType.582" spec="beast.evolution.datatype.UserDataType" characterName="forest0" codeMap="" states="-1" value=""/>
                                <charstatelabels id="UserDataType.583" spec="beast.evolution.datatype.UserDataType" characterName="forest1" codeMap="" states="-1" value=""/>
                                <charstatelabels id="UserDataType.584" spec="beast.evolution.datatype.UserDataType" characterName="forest2" codeMap="" states="-1" value=""/>
                                <charstatelabels id="UserDataType.585" spec="beast.evolution.datatype.UserDataType" characterName="there0" codeMap="" states="-1" value=""/>
                                <charstatelabels id="UserDataType.586" spec="beast.evolution.datatype.UserDataType" characterName="there1" codeMap="" states="-1" value=""/>
                                <charstatelabels id="UserDataType.587" spec="beast.evolution.datatype.UserDataType" characterName="there2" codeMap="" states="-1" value=""/>
                                <charstatelabels id="UserDataType.588" spec="beast.evolution.datatype.UserDataType" characterName="find0" codeMap="" states="-1" value=""/>
                                <charstatelabels id="UserDataType.589" spec="beast.evolution.datatype.UserDataType" characterName="find1" codeMap="" states="-1" value=""/>
                                <charstatelabels id="UserDataType.590" spec="beast.evolution.datatype.UserDataType" characterName="find2" codeMap="" states="-1" value=""/>
                                <charstatelabels id="UserDataType.591" spec="beast.evolution.datatype.UserDataType" characterName="find3" codeMap="" states="-1" value=""/>
                                <charstatelabels id="UserDataType.592" spec="beast.evolution.datatype.UserDataType" characterName="find4" codeMap="" states="-1" value=""/>
                                <charstatelabels id="UserDataType.593" spec="beast.evolution.datatype.UserDataType" characterName="find5" codeMap="" states="-1" value=""/>
                                <charstatelabels id="UserDataType.594" spec="beast.evolution.datatype.UserDataType" characterName="flow0" codeMap="" states="-1" value=""/>
                                <charstatelabels id="UserDataType.595" spec="beast.evolution.datatype.UserDataType" characterName="flow1" codeMap="" states="-1" value=""/>
                                <charstatelabels id="UserDataType.596" spec="beast.evolution.datatype.UserDataType" characterName="flow2" codeMap="" states="-1" value=""/>
                                <charstatelabels id="UserDataType.597" spec="beast.evolution.datatype.UserDataType" characterName="flow3" codeMap="" states="-1" value=""/>
                                <charstatelabels id="UserDataType.598" spec="beast.evolution.datatype.UserDataType" characterName="flow4" codeMap="" states="-1" value=""/>
                                <charstatelabels id="UserDataType.599" spec="beast.evolution.datatype.UserDataType" characterName="flow5" codeMap="" states="-1" value=""/>
                                <charstatelabels id="UserDataType.600" spec="beast.evolution.datatype.UserDataType" characterName="many0" codeMap="" states="-1" value=""/>
                                <charstatelabels id="UserDataType.601" spec="beast.evolution.datatype.UserDataType" characterName="many1" codeMap="" states="-1" value=""/>
                                <charstatelabels id="UserDataType.602" spec="beast.evolution.datatype.UserDataType" characterName="many2" codeMap="" states="-1" value=""/>
                                <charstatelabels id="UserDataType.603" spec="beast.evolution.datatype.UserDataType" characterName="many3" codeMap="" states="-1" value=""/>
                                <charstatelabels id="UserDataType.604" spec="beast.evolution.datatype.UserDataType" characterName="many4" codeMap="" states="-1" value=""/>
                                <charstatelabels id="UserDataType.605" spec="beast.evolution.datatype.UserDataType" characterName="chew0" codeMap="" states="-1" value=""/>
                                <charstatelabels id="UserDataType.606" spec="beast.evolution.datatype.UserDataType" characterName="chew1" codeMap="" states="-1" value=""/>
                                <charstatelabels id="UserDataType.607" spec="beast.evolution.datatype.UserDataType" characterName="chew2" codeMap="" states="-1" value=""/>
                                <charstatelabels id="UserDataType.608" spec="beast.evolution.datatype.UserDataType" characterName="chew3" codeMap="" states="-1" value=""/>
                                <charstatelabels id="UserDataType.609" spec="beast.evolution.datatype.UserDataType" characterName="chew4" codeMap="" states="-1" value=""/>
                                <charstatelabels id="UserDataType.610" spec="beast.evolution.datatype.UserDataType" characterName="swallow0" codeMap="" states="-1" value=""/>
                                <charstatelabels id="UserDataType.611" spec="beast.evolution.datatype.UserDataType" characterName="swallow1" codeMap="" states="-1" value=""/>
                                <charstatelabels id="UserDataType.612" spec="beast.evolution.datatype.UserDataType" characterName="swallow2" codeMap="" states="-1" value=""/>
                                <charstatelabels id="UserDataType.613" spec="beast.evolution.datatype.UserDataType" characterName="swallow3" codeMap="" states="-1" value=""/>
                                <charstatelabels id="UserDataType.614" spec="beast.evolution.datatype.UserDataType" characterName="swallow4" codeMap="" states="-1" value=""/>
                                <charstatelabels id="UserDataType.615" spec="beast.evolution.datatype.UserDataType" characterName="wet0" codeMap="" states="-1" value=""/>
                                <charstatelabels id="UserDataType.616" spec="beast.evolution.datatype.UserDataType" characterName="wet1" codeMap="" states="-1" value=""/>
                                <charstatelabels id="UserDataType.617" spec="beast.evolution.datatype.UserDataType" characterName="wet2" codeMap="" states="-1" value=""/>
                                <charstatelabels id="UserDataType.618" spec="beast.evolution.datatype.UserDataType" characterName="wet3" codeMap="" states="-1" value=""/>
                                <charstatelabels id="UserDataType.619" spec="beast.evolution.datatype.UserDataType" characterName="wet4" codeMap="" states="-1" value=""/>
                                <charstatelabels id="UserDataType.620" spec="beast.evolution.datatype.UserDataType" characterName="four0" codeMap="" states="-1" value=""/>
                                <charstatelabels id="UserDataType.621" spec="beast.evolution.datatype.UserDataType" characterName="four1" codeMap="" states="-1" value=""/>
                                <charstatelabels id="UserDataType.622" spec="beast.evolution.datatype.UserDataType" characterName="soft0" codeMap="" states="-1" value=""/>
                                <charstatelabels id="UserDataType.623" spec="beast.evolution.datatype.UserDataType" characterName="soft1" codeMap="" states="-1" value=""/>
                                <charstatelabels id="UserDataType.624" spec="beast.evolution.datatype.UserDataType" characterName="soft2" codeMap="" states="-1" value=""/>
                                <charstatelabels id="UserDataType.625" spec="beast.evolution.datatype.UserDataType" characterName="soft3" codeMap="" states="-1" value=""/>
                                <charstatelabels id="UserDataType.626" spec="beast.evolution.datatype.UserDataType" characterName="look0" codeMap="" states="-1" value=""/>
                                <charstatelabels id="UserDataType.627" spec="beast.evolution.datatype.UserDataType" characterName="look1" codeMap="" states="-1" value=""/>
                                <charstatelabels id="UserDataType.628" spec="beast.evolution.datatype.UserDataType" characterName="look2" codeMap="" states="-1" value=""/>
                                <charstatelabels id="UserDataType.629" spec="beast.evolution.datatype.UserDataType" characterName="look3" codeMap="" states="-1" value=""/>
                                <charstatelabels id="UserDataType.630" spec="beast.evolution.datatype.UserDataType" characterName="look4" codeMap="" states="-1" value=""/>
                                <charstatelabels id="UserDataType.631" spec="beast.evolution.datatype.UserDataType" characterName="nasal_mucus0" codeMap="" states="-1" value=""/>
                                <charstatelabels id="UserDataType.632" spec="beast.evolution.datatype.UserDataType" characterName="nasal_mucus1" codeMap="" states="-1" value=""/>
                                <charstatelabels id="UserDataType.633" spec="beast.evolution.datatype.UserDataType" characterName="nasal_mucus2" codeMap="" states="-1" value=""/>
                                <charstatelabels id="UserDataType.634" spec="beast.evolution.datatype.UserDataType" characterName="nasal_mucus3" codeMap="" states="-1" value=""/>
                                <charstatelabels id="UserDataType.635" spec="beast.evolution.datatype.UserDataType" characterName="cut0" codeMap="" states="-1" value=""/>
                                <charstatelabels id="UserDataType.636" spec="beast.evolution.datatype.UserDataType" characterName="cut1" codeMap="" states="-1" value=""/>
                                <charstatelabels id="UserDataType.637" spec="beast.evolution.datatype.UserDataType" characterName="cut2" codeMap="" states="-1" value=""/>
                                <charstatelabels id="UserDataType.638" spec="beast.evolution.datatype.UserDataType" characterName="cut3" codeMap="" states="-1" value=""/>
                                <charstatelabels id="UserDataType.639" spec="beast.evolution.datatype.UserDataType" characterName="mother0" codeMap="" states="-1" value=""/>
                                <charstatelabels id="UserDataType.640" spec="beast.evolution.datatype.UserDataType" characterName="mother1" codeMap="" states="-1" value=""/>
                                <charstatelabels id="UserDataType.641" spec="beast.evolution.datatype.UserDataType" characterName="mother2" codeMap="" states="-1" value=""/>
                                <charstatelabels id="UserDataType.642" spec="beast.evolution.datatype.UserDataType" characterName="scratch0" codeMap="" states="-1" value=""/>
                                <charstatelabels id="UserDataType.643" spec="beast.evolution.datatype.UserDataType" characterName="scratch1" codeMap="" states="-1" value=""/>
                                <charstatelabels id="UserDataType.644" spec="beast.evolution.datatype.UserDataType" characterName="scratch2" codeMap="" states="-1" value=""/>
                                <charstatelabels id="UserDataType.645" spec="beast.evolution.datatype.UserDataType" characterName="scratch3" codeMap="" states="-1" value=""/>
                                <charstatelabels id="UserDataType.646" spec="beast.evolution.datatype.UserDataType" characterName="scratch4" codeMap="" states="-1" value=""/>
                                <charstatelabels id="UserDataType.647" spec="beast.evolution.datatype.UserDataType" characterName="scratch5" codeMap="" states="-1" value=""/>
                                <charstatelabels id="UserDataType.648" spec="beast.evolution.datatype.UserDataType" characterName="sun0" codeMap="" states="-1" value=""/>
                                <charstatelabels id="UserDataType.649" spec="beast.evolution.datatype.UserDataType" characterName="sun1" codeMap="" states="-1" value=""/>
                                <charstatelabels id="UserDataType.650" spec="beast.evolution.datatype.UserDataType" characterName="sun2" codeMap="" states="-1" value=""/>
                                <charstatelabels id="UserDataType.651" spec="beast.evolution.datatype.UserDataType" characterName="look_for0" codeMap="" states="-1" value=""/>
                                <charstatelabels id="UserDataType.652" spec="beast.evolution.datatype.UserDataType" characterName="look_for1" codeMap="" states="-1" value=""/>
                                <charstatelabels id="UserDataType.653" spec="beast.evolution.datatype.UserDataType" characterName="look_for2" codeMap="" states="-1" value=""/>
                                <charstatelabels id="UserDataType.654" spec="beast.evolution.datatype.UserDataType" characterName="look_for3" codeMap="" states="-1" value=""/>
                                <charstatelabels id="UserDataType.655" spec="beast.evolution.datatype.UserDataType" characterName="brain0" codeMap="" states="-1" value=""/>
                                <charstatelabels id="UserDataType.656" spec="beast.evolution.datatype.UserDataType" characterName="brain1" codeMap="" states="-1" value=""/>
                                <charstatelabels id="UserDataType.657" spec="beast.evolution.datatype.UserDataType" characterName="brain2" codeMap="" states="-1" value=""/>
                                <charstatelabels id="UserDataType.658" spec="beast.evolution.datatype.UserDataType" characterName="brain3" codeMap="" states="-1" value=""/>
                                <charstatelabels id="UserDataType.659" spec="beast.evolution.datatype.UserDataType" characterName="warm0" codeMap="" states="-1" value=""/>
                                <charstatelabels id="UserDataType.660" spec="beast.evolution.datatype.UserDataType" characterName="warm1" codeMap="" states="-1" value=""/>
                                <charstatelabels id="UserDataType.661" spec="beast.evolution.datatype.UserDataType" characterName="warm2" codeMap="" states="-1" value=""/>
                                <charstatelabels id="UserDataType.662" spec="beast.evolution.datatype.UserDataType" characterName="cover0" codeMap="" states="-1" value=""/>
                                <charstatelabels id="UserDataType.663" spec="beast.evolution.datatype.UserDataType" characterName="cover1" codeMap="" states="-1" value=""/>
                                <charstatelabels id="UserDataType.664" spec="beast.evolution.datatype.UserDataType" characterName="cover2" codeMap="" states="-1" value=""/>
                                <charstatelabels id="UserDataType.665" spec="beast.evolution.datatype.UserDataType" characterName="cover3" codeMap="" states="-1" value=""/>
                                <charstatelabels id="UserDataType.666" spec="beast.evolution.datatype.UserDataType" characterName="cover4" codeMap="" states="-1" value=""/>
                                <charstatelabels id="UserDataType.667" spec="beast.evolution.datatype.UserDataType" characterName="cover5" codeMap="" states="-1" value=""/>
                                <charstatelabels id="UserDataType.668" spec="beast.evolution.datatype.UserDataType" characterName="cover6" codeMap="" states="-1" value=""/>
                                <charstatelabels id="UserDataType.669" spec="beast.evolution.datatype.UserDataType" characterName="woman0" codeMap="" states="-1" value=""/>
                                <charstatelabels id="UserDataType.670" spec="beast.evolution.datatype.UserDataType" characterName="woman1" codeMap="" states="-1" value=""/>
                                <charstatelabels id="UserDataType.671" spec="beast.evolution.datatype.UserDataType" characterName="woman2" codeMap="" states="-1" value=""/>
                                <charstatelabels id="UserDataType.672" spec="beast.evolution.datatype.UserDataType" characterName="woman3" codeMap="" states="-1" value=""/>
                                <charstatelabels id="UserDataType.673" spec="beast.evolution.datatype.UserDataType" characterName="deep0" codeMap="" states="-1" value=""/>
                                <charstatelabels id="UserDataType.674" spec="beast.evolution.datatype.UserDataType" characterName="deep1" codeMap="" states="-1" value=""/>
                                <charstatelabels id="UserDataType.675" spec="beast.evolution.datatype.UserDataType" characterName="deep2" codeMap="" states="-1" value=""/>
                                <charstatelabels id="UserDataType.676" spec="beast.evolution.datatype.UserDataType" characterName="deep3" codeMap="" states="-1" value=""/>
                                <charstatelabels id="UserDataType.677" spec="beast.evolution.datatype.UserDataType" characterName="above0" codeMap="" states="-1" value=""/>
                                <charstatelabels id="UserDataType.678" spec="beast.evolution.datatype.UserDataType" characterName="above1" codeMap="" states="-1" value=""/>
                                <charstatelabels id="UserDataType.679" spec="beast.evolution.datatype.UserDataType" characterName="female0" codeMap="" states="-1" value=""/>
                                <charstatelabels id="UserDataType.680" spec="beast.evolution.datatype.UserDataType" characterName="female1" codeMap="" states="-1" value=""/>
                                <charstatelabels id="UserDataType.681" spec="beast.evolution.datatype.UserDataType" characterName="female2" codeMap="" states="-1" value=""/>
                                <charstatelabels id="UserDataType.682" spec="beast.evolution.datatype.UserDataType" characterName="put_on0" codeMap="" states="-1" value=""/>
                                <charstatelabels id="UserDataType.683" spec="beast.evolution.datatype.UserDataType" characterName="put_on1" codeMap="" states="-1" value=""/>
                                <charstatelabels id="UserDataType.684" spec="beast.evolution.datatype.UserDataType" characterName="put_on2" codeMap="" states="-1" value=""/>
                                <charstatelabels id="UserDataType.685" spec="beast.evolution.datatype.UserDataType" characterName="put_on3" codeMap="" states="-1" value=""/>
                                <charstatelabels id="UserDataType.686" spec="beast.evolution.datatype.UserDataType" characterName="put_on4" codeMap="" states="-1" value=""/>
                                <charstatelabels id="UserDataType.687" spec="beast.evolution.datatype.UserDataType" characterName="other0" codeMap="" states="-1" value=""/>
                                <charstatelabels id="UserDataType.688" spec="beast.evolution.datatype.UserDataType" characterName="other1" codeMap="" states="-1" value=""/>
                                <charstatelabels id="UserDataType.689" spec="beast.evolution.datatype.UserDataType" characterName="other2" codeMap="" states="-1" value=""/>
                                <charstatelabels id="UserDataType.690" spec="beast.evolution.datatype.UserDataType" characterName="forehead0" codeMap="" states="-1" value=""/>
                                <charstatelabels id="UserDataType.691" spec="beast.evolution.datatype.UserDataType" characterName="forehead1" codeMap="" states="-1" value=""/>
                                <charstatelabels id="UserDataType.692" spec="beast.evolution.datatype.UserDataType" characterName="forehead2" codeMap="" states="-1" value=""/>
                                <charstatelabels id="UserDataType.693" spec="beast.evolution.datatype.UserDataType" characterName="forehead3" codeMap="" states="-1" value=""/>
                                <charstatelabels id="UserDataType.694" spec="beast.evolution.datatype.UserDataType" characterName="left0" codeMap="" states="-1" value=""/>
                                <charstatelabels id="UserDataType.695" spec="beast.evolution.datatype.UserDataType" characterName="left1" codeMap="" states="-1" value=""/>
                                <charstatelabels id="UserDataType.696" spec="beast.evolution.datatype.UserDataType" characterName="rise0" codeMap="" states="-1" value=""/>
                                <charstatelabels id="UserDataType.697" spec="beast.evolution.datatype.UserDataType" characterName="rise1" codeMap="" states="-1" value=""/>
                                <charstatelabels id="UserDataType.698" spec="beast.evolution.datatype.UserDataType" characterName="rise2" codeMap="" states="-1" value=""/>
                                <charstatelabels id="UserDataType.699" spec="beast.evolution.datatype.UserDataType" characterName="rise3" codeMap="" states="-1" value=""/>
                                <charstatelabels id="UserDataType.700" spec="beast.evolution.datatype.UserDataType" characterName="rise4" codeMap="" states="-1" value=""/>
                                <charstatelabels id="UserDataType.701" spec="beast.evolution.datatype.UserDataType" characterName="rise5" codeMap="" states="-1" value=""/>
                                <charstatelabels id="UserDataType.702" spec="beast.evolution.datatype.UserDataType" characterName="dry0" codeMap="" states="-1" value=""/>
                                <charstatelabels id="UserDataType.703" spec="beast.evolution.datatype.UserDataType" characterName="dry1" codeMap="" states="-1" value=""/>
                                <charstatelabels id="UserDataType.704" spec="beast.evolution.datatype.UserDataType" characterName="dry2" codeMap="" states="-1" value=""/>
                                <charstatelabels id="UserDataType.705" spec="beast.evolution.datatype.UserDataType" characterName="dry3" codeMap="" states="-1" value=""/>
                                <charstatelabels id="UserDataType.706" spec="beast.evolution.datatype.UserDataType" characterName="dry4" codeMap="" states="-1" value=""/>
                                <charstatelabels id="UserDataType.707" spec="beast.evolution.datatype.UserDataType" characterName="dry5" codeMap="" states="-1" value=""/>
                                <charstatelabels id="UserDataType.708" spec="beast.evolution.datatype.UserDataType" characterName="how0" codeMap="" states="-1" value=""/>
                                <charstatelabels id="UserDataType.709" spec="beast.evolution.datatype.UserDataType" characterName="how1" codeMap="" states="-1" value=""/>
                                <charstatelabels id="UserDataType.710" spec="beast.evolution.datatype.UserDataType" characterName="how2" codeMap="" states="-1" value=""/>
                                <charstatelabels id="UserDataType.711" spec="beast.evolution.datatype.UserDataType" characterName="how3" codeMap="" states="-1" value=""/>
                                <charstatelabels id="UserDataType.712" spec="beast.evolution.datatype.UserDataType" characterName="how4" codeMap="" states="-1" value=""/>
                                <charstatelabels id="UserDataType.713" spec="beast.evolution.datatype.UserDataType" characterName="how5" codeMap="" states="-1" value=""/>
                                <charstatelabels id="UserDataType.714" spec="beast.evolution.datatype.UserDataType" characterName="how6" codeMap="" states="-1" value=""/>
                                <charstatelabels id="UserDataType.715" spec="beast.evolution.datatype.UserDataType" characterName="break0" codeMap="" states="-1" value=""/>
                                <charstatelabels id="UserDataType.716" spec="beast.evolution.datatype.UserDataType" characterName="break1" codeMap="" states="-1" value=""/>
                                <charstatelabels id="UserDataType.717" spec="beast.evolution.datatype.UserDataType" characterName="break2" codeMap="" states="-1" value=""/>
                                <charstatelabels id="UserDataType.718" spec="beast.evolution.datatype.UserDataType" characterName="break3" codeMap="" states="-1" value=""/>
                                <charstatelabels id="UserDataType.719" spec="beast.evolution.datatype.UserDataType" characterName="break4" codeMap="" states="-1" value=""/>
                                <charstatelabels id="UserDataType.720" spec="beast.evolution.datatype.UserDataType" characterName="where0" codeMap="" states="-1" value=""/>
                                <charstatelabels id="UserDataType.721" spec="beast.evolution.datatype.UserDataType" characterName="where1" codeMap="" states="-1" value=""/>
                                <charstatelabels id="UserDataType.722" spec="beast.evolution.datatype.UserDataType" characterName="where2" codeMap="" states="-1" value=""/>
                                <charstatelabels id="UserDataType.723" spec="beast.evolution.datatype.UserDataType" characterName="spin0" codeMap="" states="-1" value=""/>
                                <charstatelabels id="UserDataType.724" spec="beast.evolution.datatype.UserDataType" characterName="spin1" codeMap="" states="-1" value=""/>
                                <charstatelabels id="UserDataType.725" spec="beast.evolution.datatype.UserDataType" characterName="spin2" codeMap="" states="-1" value=""/>
                                <charstatelabels id="UserDataType.726" spec="beast.evolution.datatype.UserDataType" characterName="spin3" codeMap="" states="-1" value=""/>
                                <charstatelabels id="UserDataType.727" spec="beast.evolution.datatype.UserDataType" characterName="spin4" codeMap="" states="-1" value=""/>
                                <charstatelabels id="UserDataType.728" spec="beast.evolution.datatype.UserDataType" characterName="ripe0" codeMap="" states="-1" value=""/>
                                <charstatelabels id="UserDataType.729" spec="beast.evolution.datatype.UserDataType" characterName="ripe1" codeMap="" states="-1" value=""/>
                                <charstatelabels id="UserDataType.730" spec="beast.evolution.datatype.UserDataType" characterName="ripe2" codeMap="" states="-1" value=""/>
                                <charstatelabels id="UserDataType.731" spec="beast.evolution.datatype.UserDataType" characterName="lick0" codeMap="" states="-1" value=""/>
                                <charstatelabels id="UserDataType.732" spec="beast.evolution.datatype.UserDataType" characterName="lick1" codeMap="" states="-1" value=""/>
                                <charstatelabels id="UserDataType.733" spec="beast.evolution.datatype.UserDataType" characterName="open0" codeMap="" states="-1" value=""/>
                                <charstatelabels id="UserDataType.734" spec="beast.evolution.datatype.UserDataType" characterName="open1" codeMap="" states="-1" value=""/>
                                <charstatelabels id="UserDataType.735" spec="beast.evolution.datatype.UserDataType" characterName="open2" codeMap="" states="-1" value=""/>
                                <charstatelabels id="UserDataType.736" spec="beast.evolution.datatype.UserDataType" characterName="open3" codeMap="" states="-1" value=""/>
                                <charstatelabels id="UserDataType.737" spec="beast.evolution.datatype.UserDataType" characterName="open4" codeMap="" states="-1" value=""/>
                                <charstatelabels id="UserDataType.738" spec="beast.evolution.datatype.UserDataType" characterName="open5" codeMap="" states="-1" value=""/>
                                <charstatelabels id="UserDataType.739" spec="beast.evolution.datatype.UserDataType" characterName="tall0" codeMap="" states="-1" value=""/>
                                <charstatelabels id="UserDataType.740" spec="beast.evolution.datatype.UserDataType" characterName="tall1" codeMap="" states="-1" value=""/>
                                <charstatelabels id="UserDataType.741" spec="beast.evolution.datatype.UserDataType" characterName="tall2" codeMap="" states="-1" value=""/>
                                <charstatelabels id="UserDataType.742" spec="beast.evolution.datatype.UserDataType" characterName="tall3" codeMap="" states="-1" value=""/>
                                <charstatelabels id="UserDataType.743" spec="beast.evolution.datatype.UserDataType" characterName="bad0" codeMap="" states="-1" value=""/>
                                <charstatelabels id="UserDataType.744" spec="beast.evolution.datatype.UserDataType" characterName="bad1" codeMap="" states="-1" value=""/>
                                <charstatelabels id="UserDataType.745" spec="beast.evolution.datatype.UserDataType" characterName="bad2" codeMap="" states="-1" value=""/>
                                <charstatelabels id="UserDataType.746" spec="beast.evolution.datatype.UserDataType" characterName="bad3" codeMap="" states="-1" value=""/>
                                <charstatelabels id="UserDataType.747" spec="beast.evolution.datatype.UserDataType" characterName="bad4" codeMap="" states="-1" value=""/>
                                <charstatelabels id="UserDataType.748" spec="beast.evolution.datatype.UserDataType" characterName="bad5" codeMap="" states="-1" value=""/>
                                <charstatelabels id="UserDataType.749" spec="beast.evolution.datatype.UserDataType" characterName="bad6" codeMap="" states="-1" value=""/>
                                <charstatelabels id="UserDataType.750" spec="beast.evolution.datatype.UserDataType" characterName="bad7" codeMap="" states="-1" value=""/>
                                <charstatelabels id="UserDataType.751" spec="beast.evolution.datatype.UserDataType" characterName="bark0" codeMap="" states="-1" value=""/>
                                <charstatelabels id="UserDataType.752" spec="beast.evolution.datatype.UserDataType" characterName="bark1" codeMap="" states="-1" value=""/>
                                <charstatelabels id="UserDataType.753" spec="beast.evolution.datatype.UserDataType" characterName="bark2" codeMap="" states="-1" value=""/>
                                <charstatelabels id="UserDataType.754" spec="beast.evolution.datatype.UserDataType" characterName="bark3" codeMap="" states="-1" value=""/>
                                <charstatelabels id="UserDataType.755" spec="beast.evolution.datatype.UserDataType" characterName="bark4" codeMap="" states="-1" value=""/>
                                <charstatelabels id="UserDataType.756" spec="beast.evolution.datatype.UserDataType" characterName="bark5" codeMap="" states="-1" value=""/>
                                <charstatelabels id="UserDataType.757" spec="beast.evolution.datatype.UserDataType" characterName="breathe0" codeMap="" states="-1" value=""/>
                                <charstatelabels id="UserDataType.758" spec="beast.evolution.datatype.UserDataType" characterName="breathe1" codeMap="" states="-1" value=""/>
                                <charstatelabels id="UserDataType.759" spec="beast.evolution.datatype.UserDataType" characterName="breathe2" codeMap="" states="-1" value=""/>
                                <charstatelabels id="UserDataType.760" spec="beast.evolution.datatype.UserDataType" characterName="breathe3" codeMap="" states="-1" value=""/>
                                <charstatelabels id="UserDataType.761" spec="beast.evolution.datatype.UserDataType" characterName="breathe4" codeMap="" states="-1" value=""/>
                                <charstatelabels id="UserDataType.762" spec="beast.evolution.datatype.UserDataType" characterName="breathe5" codeMap="" states="-1" value=""/>
                                <charstatelabels id="UserDataType.763" spec="beast.evolution.datatype.UserDataType" characterName="breathe6" codeMap="" states="-1" value=""/>
                                <charstatelabels id="UserDataType.764" spec="beast.evolution.datatype.UserDataType" characterName="count0" codeMap="" states="-1" value=""/>
                                <charstatelabels id="UserDataType.765" spec="beast.evolution.datatype.UserDataType" characterName="count1" codeMap="" states="-1" value=""/>
                                <charstatelabels id="UserDataType.766" spec="beast.evolution.datatype.UserDataType" characterName="count2" codeMap="" states="-1" value=""/>
                                <charstatelabels id="UserDataType.767" spec="beast.evolution.datatype.UserDataType" characterName="count3" codeMap="" states="-1" value=""/>
                                <charstatelabels id="UserDataType.768" spec="beast.evolution.datatype.UserDataType" characterName="die0" codeMap="" states="-1" value=""/>
                                <charstatelabels id="UserDataType.769" spec="beast.evolution.datatype.UserDataType" characterName="die1" codeMap="" states="-1" value=""/>
                                <charstatelabels id="UserDataType.770" spec="beast.evolution.datatype.UserDataType" characterName="die2" codeMap="" states="-1" value=""/>
                                <charstatelabels id="UserDataType.771" spec="beast.evolution.datatype.UserDataType" characterName="die3" codeMap="" states="-1" value=""/>
                                <charstatelabels id="UserDataType.772" spec="beast.evolution.datatype.UserDataType" characterName="dirty0" codeMap="" states="-1" value=""/>
                                <charstatelabels id="UserDataType.773" spec="beast.evolution.datatype.UserDataType" characterName="dirty1" codeMap="" states="-1" value=""/>
                                <charstatelabels id="UserDataType.774" spec="beast.evolution.datatype.UserDataType" characterName="dirty2" codeMap="" states="-1" value=""/>
                                <charstatelabels id="UserDataType.775" spec="beast.evolution.datatype.UserDataType" characterName="dirty3" codeMap="" states="-1" value=""/>
                                <charstatelabels id="UserDataType.776" spec="beast.evolution.datatype.UserDataType" characterName="dirty4" codeMap="" states="-1" value=""/>
                                <charstatelabels id="UserDataType.777" spec="beast.evolution.datatype.UserDataType" characterName="dirty5" codeMap="" states="-1" value=""/>
                                <charstatelabels id="UserDataType.778" spec="beast.evolution.datatype.UserDataType" characterName="dirty6" codeMap="" states="-1" value=""/>
                                <charstatelabels id="UserDataType.779" spec="beast.evolution.datatype.UserDataType" characterName="dirty7" codeMap="" states="-1" value=""/>
                                <charstatelabels id="UserDataType.780" spec="beast.evolution.datatype.UserDataType" characterName="dust0" codeMap="" states="-1" value=""/>
                                <charstatelabels id="UserDataType.781" spec="beast.evolution.datatype.UserDataType" characterName="dust1" codeMap="" states="-1" value=""/>
                                <charstatelabels id="UserDataType.782" spec="beast.evolution.datatype.UserDataType" characterName="dust2" codeMap="" states="-1" value=""/>
                                <charstatelabels id="UserDataType.783" spec="beast.evolution.datatype.UserDataType" characterName="dust3" codeMap="" states="-1" value=""/>
                                <charstatelabels id="UserDataType.784" spec="beast.evolution.datatype.UserDataType" characterName="dust4" codeMap="" states="-1" value=""/>
                                <charstatelabels id="UserDataType.785" spec="beast.evolution.datatype.UserDataType" characterName="fat0" codeMap="" states="-1" value=""/>
                                <charstatelabels id="UserDataType.786" spec="beast.evolution.datatype.UserDataType" characterName="fat1" codeMap="" states="-1" value=""/>
                                <charstatelabels id="UserDataType.787" spec="beast.evolution.datatype.UserDataType" characterName="fat2" codeMap="" states="-1" value=""/>
                                <charstatelabels id="UserDataType.788" spec="beast.evolution.datatype.UserDataType" characterName="fat3" codeMap="" states="-1" value=""/>
                                <charstatelabels id="UserDataType.789" spec="beast.evolution.datatype.UserDataType" characterName="fat4" codeMap="" states="-1" value=""/>
                                <charstatelabels id="UserDataType.790" spec="beast.evolution.datatype.UserDataType" characterName="fat5" codeMap="" states="-1" value=""/>
                                <charstatelabels id="UserDataType.791" spec="beast.evolution.datatype.UserDataType" characterName="father0" codeMap="" states="-1" value=""/>
                                <charstatelabels id="UserDataType.792" spec="beast.evolution.datatype.UserDataType" characterName="father1" codeMap="" states="-1" value=""/>
                                <charstatelabels id="UserDataType.793" spec="beast.evolution.datatype.UserDataType" characterName="father2" codeMap="" states="-1" value=""/>
                                <charstatelabels id="UserDataType.794" spec="beast.evolution.datatype.UserDataType" characterName="fear0" codeMap="" states="-1" value=""/>
                                <charstatelabels id="UserDataType.795" spec="beast.evolution.datatype.UserDataType" characterName="fear1" codeMap="" states="-1" value=""/>
                                <charstatelabels id="UserDataType.796" spec="beast.evolution.datatype.UserDataType" characterName="fear2" codeMap="" states="-1" value=""/>
                                <charstatelabels id="UserDataType.797" spec="beast.evolution.datatype.UserDataType" characterName="fear3" codeMap="" states="-1" value=""/>
                                <charstatelabels id="UserDataType.798" spec="beast.evolution.datatype.UserDataType" characterName="fight0" codeMap="" states="-1" value=""/>
                                <charstatelabels id="UserDataType.799" spec="beast.evolution.datatype.UserDataType" characterName="fight1" codeMap="" states="-1" value=""/>
                                <charstatelabels id="UserDataType.800" spec="beast.evolution.datatype.UserDataType" characterName="fight2" codeMap="" states="-1" value=""/>
                                <charstatelabels id="UserDataType.801" spec="beast.evolution.datatype.UserDataType" characterName="fight3" codeMap="" states="-1" value=""/>
                                <charstatelabels id="UserDataType.802" spec="beast.evolution.datatype.UserDataType" characterName="fight4" codeMap="" states="-1" value=""/>
                                <charstatelabels id="UserDataType.803" spec="beast.evolution.datatype.UserDataType" characterName="five0" codeMap="" states="-1" value=""/>
                                <charstatelabels id="UserDataType.804" spec="beast.evolution.datatype.UserDataType" characterName="five1" codeMap="" states="-1" value=""/>
                                <charstatelabels id="UserDataType.805" spec="beast.evolution.datatype.UserDataType" characterName="flower0" codeMap="" states="-1" value=""/>
                                <charstatelabels id="UserDataType.806" spec="beast.evolution.datatype.UserDataType" characterName="flower1" codeMap="" states="-1" value=""/>
                                <charstatelabels id="UserDataType.807" spec="beast.evolution.datatype.UserDataType" characterName="flower2" codeMap="" states="-1" value=""/>
                                <charstatelabels id="UserDataType.808" spec="beast.evolution.datatype.UserDataType" characterName="flower3" codeMap="" states="-1" value=""/>
                                <charstatelabels id="UserDataType.809" spec="beast.evolution.datatype.UserDataType" characterName="flower4" codeMap="" states="-1" value=""/>
                                <charstatelabels id="UserDataType.810" spec="beast.evolution.datatype.UserDataType" characterName="fog0" codeMap="" states="-1" value=""/>
                                <charstatelabels id="UserDataType.811" spec="beast.evolution.datatype.UserDataType" characterName="fog1" codeMap="" states="-1" value=""/>
                                <charstatelabels id="UserDataType.812" spec="beast.evolution.datatype.UserDataType" characterName="fog2" codeMap="" states="-1" value=""/>
                                <charstatelabels id="UserDataType.813" spec="beast.evolution.datatype.UserDataType" characterName="fog3" codeMap="" states="-1" value=""/>
                                <charstatelabels id="UserDataType.814" spec="beast.evolution.datatype.UserDataType" characterName="fog4" codeMap="" states="-1" value=""/>
                                <charstatelabels id="UserDataType.815" spec="beast.evolution.datatype.UserDataType" characterName="freeze0" codeMap="" states="-1" value=""/>
                                <charstatelabels id="UserDataType.816" spec="beast.evolution.datatype.UserDataType" characterName="freeze1" codeMap="" states="-1" value=""/>
                                <charstatelabels id="UserDataType.817" spec="beast.evolution.datatype.UserDataType" characterName="freeze2" codeMap="" states="-1" value=""/>
                                <charstatelabels id="UserDataType.818" spec="beast.evolution.datatype.UserDataType" characterName="freeze3" codeMap="" states="-1" value=""/>
                                <charstatelabels id="UserDataType.819" spec="beast.evolution.datatype.UserDataType" characterName="freeze4" codeMap="" states="-1" value=""/>
                                <charstatelabels id="UserDataType.820" spec="beast.evolution.datatype.UserDataType" characterName="freeze5" codeMap="" states="-1" value=""/>
                                <charstatelabels id="UserDataType.821" spec="beast.evolution.datatype.UserDataType" characterName="fruit0" codeMap="" states="-1" value=""/>
                                <charstatelabels id="UserDataType.822" spec="beast.evolution.datatype.UserDataType" characterName="fruit1" codeMap="" states="-1" value=""/>
                                <charstatelabels id="UserDataType.823" spec="beast.evolution.datatype.UserDataType" characterName="fruit2" codeMap="" states="-1" value=""/>
                                <charstatelabels id="UserDataType.824" spec="beast.evolution.datatype.UserDataType" characterName="green0" codeMap="" states="-1" value=""/>
                                <charstatelabels id="UserDataType.825" spec="beast.evolution.datatype.UserDataType" characterName="green1" codeMap="" states="-1" value=""/>
                                <charstatelabels id="UserDataType.826" spec="beast.evolution.datatype.UserDataType" characterName="green2" codeMap="" states="-1" value=""/>
                                <charstatelabels id="UserDataType.827" spec="beast.evolution.datatype.UserDataType" characterName="guts0" codeMap="" states="-1" value=""/>
                                <charstatelabels id="UserDataType.828" spec="beast.evolution.datatype.UserDataType" characterName="guts1" codeMap="" states="-1" value=""/>
                                <charstatelabels id="UserDataType.829" spec="beast.evolution.datatype.UserDataType" characterName="heart0" codeMap="" states="-1" value=""/>
                                <charstatelabels id="UserDataType.830" spec="beast.evolution.datatype.UserDataType" characterName="heart1" codeMap="" states="-1" value=""/>
                                <charstatelabels id="UserDataType.831" spec="beast.evolution.datatype.UserDataType" characterName="here0" codeMap="" states="-1" value=""/>
                                <charstatelabels id="UserDataType.832" spec="beast.evolution.datatype.UserDataType" characterName="here1" codeMap="" states="-1" value=""/>
                                <charstatelabels id="UserDataType.833" spec="beast.evolution.datatype.UserDataType" characterName="here2" codeMap="" states="-1" value=""/>
                                <charstatelabels id="UserDataType.834" spec="beast.evolution.datatype.UserDataType" characterName="hunt0" codeMap="" states="-1" value=""/>
                                <charstatelabels id="UserDataType.835" spec="beast.evolution.datatype.UserDataType" characterName="hunt1" codeMap="" states="-1" value=""/>
                                <charstatelabels id="UserDataType.836" spec="beast.evolution.datatype.UserDataType" characterName="hunt2" codeMap="" states="-1" value=""/>
                                <charstatelabels id="UserDataType.837" spec="beast.evolution.datatype.UserDataType" characterName="ice0" codeMap="" states="-1" value=""/>
                                <charstatelabels id="UserDataType.838" spec="beast.evolution.datatype.UserDataType" characterName="ice1" codeMap="" states="-1" value=""/>
                                <charstatelabels id="UserDataType.839" spec="beast.evolution.datatype.UserDataType" characterName="ice2" codeMap="" states="-1" value=""/>
                                <charstatelabels id="UserDataType.840" spec="beast.evolution.datatype.UserDataType" characterName="ice3" codeMap="" states="-1" value=""/>
                                <charstatelabels id="UserDataType.841" spec="beast.evolution.datatype.UserDataType" characterName="ice4" codeMap="" states="-1" value=""/>
                                <charstatelabels id="UserDataType.842" spec="beast.evolution.datatype.UserDataType" characterName="ice5" codeMap="" states="-1" value=""/>
                                <charstatelabels id="UserDataType.843" spec="beast.evolution.datatype.UserDataType" characterName="lake0" codeMap="" states="-1" value=""/>
                                <charstatelabels id="UserDataType.844" spec="beast.evolution.datatype.UserDataType" characterName="lake1" codeMap="" states="-1" value=""/>
                                <charstatelabels id="UserDataType.845" spec="beast.evolution.datatype.UserDataType" characterName="lake2" codeMap="" states="-1" value=""/>
                                <charstatelabels id="UserDataType.846" spec="beast.evolution.datatype.UserDataType" characterName="live0" codeMap="" states="-1" value=""/>
                                <charstatelabels id="UserDataType.847" spec="beast.evolution.datatype.UserDataType" characterName="live1" codeMap="" states="-1" value=""/>
                                <charstatelabels id="UserDataType.848" spec="beast.evolution.datatype.UserDataType" characterName="live2" codeMap="" states="-1" value=""/>
                                <charstatelabels id="UserDataType.849" spec="beast.evolution.datatype.UserDataType" characterName="live3" codeMap="" states="-1" value=""/>
                                <charstatelabels id="UserDataType.850" spec="beast.evolution.datatype.UserDataType" characterName="moon0" codeMap="" states="-1" value=""/>
                                <charstatelabels id="UserDataType.851" spec="beast.evolution.datatype.UserDataType" characterName="moon1" codeMap="" states="-1" value=""/>
                                <charstatelabels id="UserDataType.852" spec="beast.evolution.datatype.UserDataType" characterName="moon2" codeMap="" states="-1" value=""/>
                                <charstatelabels id="UserDataType.853" spec="beast.evolution.datatype.UserDataType" characterName="narrow0" codeMap="" states="-1" value=""/>
                                <charstatelabels id="UserDataType.854" spec="beast.evolution.datatype.UserDataType" characterName="narrow1" codeMap="" states="-1" value=""/>
                                <charstatelabels id="UserDataType.855" spec="beast.evolution.datatype.UserDataType" characterName="narrow2" codeMap="" states="-1" value=""/>
                                <charstatelabels id="UserDataType.856" spec="beast.evolution.datatype.UserDataType" characterName="near0" codeMap="" states="-1" value=""/>
                                <charstatelabels id="UserDataType.857" spec="beast.evolution.datatype.UserDataType" characterName="near1" codeMap="" states="-1" value=""/>
                                <charstatelabels id="UserDataType.858" spec="beast.evolution.datatype.UserDataType" characterName="near2" codeMap="" states="-1" value=""/>
                                <charstatelabels id="UserDataType.859" spec="beast.evolution.datatype.UserDataType" characterName="person0" codeMap="" states="-1" value=""/>
                                <charstatelabels id="UserDataType.860" spec="beast.evolution.datatype.UserDataType" characterName="person1" codeMap="" states="-1" value=""/>
                                <charstatelabels id="UserDataType.861" spec="beast.evolution.datatype.UserDataType" characterName="push0" codeMap="" states="-1" value=""/>
                                <charstatelabels id="UserDataType.862" spec="beast.evolution.datatype.UserDataType" characterName="push1" codeMap="" states="-1" value=""/>
                                <charstatelabels id="UserDataType.863" spec="beast.evolution.datatype.UserDataType" characterName="push2" codeMap="" states="-1" value=""/>
                                <charstatelabels id="UserDataType.864" spec="beast.evolution.datatype.UserDataType" characterName="push3" codeMap="" states="-1" value=""/>
                                <charstatelabels id="UserDataType.865" spec="beast.evolution.datatype.UserDataType" characterName="push4" codeMap="" states="-1" value=""/>
                                <charstatelabels id="UserDataType.866" spec="beast.evolution.datatype.UserDataType" characterName="river0" codeMap="" states="-1" value=""/>
                                <charstatelabels id="UserDataType.867" spec="beast.evolution.datatype.UserDataType" characterName="river1" codeMap="" states="-1" value=""/>
                                <charstatelabels id="UserDataType.868" spec="beast.evolution.datatype.UserDataType" characterName="river2" codeMap="" states="-1" value=""/>
                                <charstatelabels id="UserDataType.869" spec="beast.evolution.datatype.UserDataType" characterName="river3" codeMap="" states="-1" value=""/>
                                <charstatelabels id="UserDataType.870" spec="beast.evolution.datatype.UserDataType" characterName="river4" codeMap="" states="-1" value=""/>
                                <charstatelabels id="UserDataType.871" spec="beast.evolution.datatype.UserDataType" characterName="rot0" codeMap="" states="-1" value=""/>
                                <charstatelabels id="UserDataType.872" spec="beast.evolution.datatype.UserDataType" characterName="rot1" codeMap="" states="-1" value=""/>
                                <charstatelabels id="UserDataType.873" spec="beast.evolution.datatype.UserDataType" characterName="rot2" codeMap="" states="-1" value=""/>
                                <charstatelabels id="UserDataType.874" spec="beast.evolution.datatype.UserDataType" characterName="rot3" codeMap="" states="-1" value=""/>
                                <charstatelabels id="UserDataType.875" spec="beast.evolution.datatype.UserDataType" characterName="rot4" codeMap="" states="-1" value=""/>
                                <charstatelabels id="UserDataType.876" spec="beast.evolution.datatype.UserDataType" characterName="rot5" codeMap="" states="-1" value=""/>
                                <charstatelabels id="UserDataType.877" spec="beast.evolution.datatype.UserDataType" characterName="rot6" codeMap="" states="-1" value=""/>
                                <charstatelabels id="UserDataType.878" spec="beast.evolution.datatype.UserDataType" characterName="round0" codeMap="" states="-1" value=""/>
                                <charstatelabels id="UserDataType.879" spec="beast.evolution.datatype.UserDataType" characterName="round1" codeMap="" states="-1" value=""/>
                                <charstatelabels id="UserDataType.880" spec="beast.evolution.datatype.UserDataType" characterName="round2" codeMap="" states="-1" value=""/>
                                <charstatelabels id="UserDataType.881" spec="beast.evolution.datatype.UserDataType" characterName="round3" codeMap="" states="-1" value=""/>
                                <charstatelabels id="UserDataType.882" spec="beast.evolution.datatype.UserDataType" characterName="round4" codeMap="" states="-1" value=""/>
                                <charstatelabels id="UserDataType.883" spec="beast.evolution.datatype.UserDataType" characterName="sea0" codeMap="" states="-1" value=""/>
                                <charstatelabels id="UserDataType.884" spec="beast.evolution.datatype.UserDataType" characterName="sea1" codeMap="" states="-1" value=""/>
                                <charstatelabels id="UserDataType.885" spec="beast.evolution.datatype.UserDataType" characterName="seed0" codeMap="" states="-1" value=""/>
                                <charstatelabels id="UserDataType.886" spec="beast.evolution.datatype.UserDataType" characterName="seed1" codeMap="" states="-1" value=""/>
                                <charstatelabels id="UserDataType.887" spec="beast.evolution.datatype.UserDataType" characterName="seed2" codeMap="" states="-1" value=""/>
                                <charstatelabels id="UserDataType.888" spec="beast.evolution.datatype.UserDataType" characterName="sharp0" codeMap="" states="-1" value=""/>
                                <charstatelabels id="UserDataType.889" spec="beast.evolution.datatype.UserDataType" characterName="sharp1" codeMap="" states="-1" value=""/>
                                <charstatelabels id="UserDataType.890" spec="beast.evolution.datatype.UserDataType" characterName="sharp2" codeMap="" states="-1" value=""/>
                                <charstatelabels id="UserDataType.891" spec="beast.evolution.datatype.UserDataType" characterName="sharp3" codeMap="" states="-1" value=""/>
                                <charstatelabels id="UserDataType.892" spec="beast.evolution.datatype.UserDataType" characterName="sharp4" codeMap="" states="-1" value=""/>
                                <charstatelabels id="UserDataType.893" spec="beast.evolution.datatype.UserDataType" characterName="short0" codeMap="" states="-1" value=""/>
                                <charstatelabels id="UserDataType.894" spec="beast.evolution.datatype.UserDataType" characterName="short1" codeMap="" states="-1" value=""/>
                                <charstatelabels id="UserDataType.895" spec="beast.evolution.datatype.UserDataType" characterName="short2" codeMap="" states="-1" value=""/>
                                <charstatelabels id="UserDataType.896" spec="beast.evolution.datatype.UserDataType" characterName="short3" codeMap="" states="-1" value=""/>
                                <charstatelabels id="UserDataType.897" spec="beast.evolution.datatype.UserDataType" characterName="sing0" codeMap="" states="-1" value=""/>
                                <charstatelabels id="UserDataType.898" spec="beast.evolution.datatype.UserDataType" characterName="sing1" codeMap="" states="-1" value=""/>
                                <charstatelabels id="UserDataType.899" spec="beast.evolution.datatype.UserDataType" characterName="sing2" codeMap="" states="-1" value=""/>
                                <charstatelabels id="UserDataType.900" spec="beast.evolution.datatype.UserDataType" characterName="sky0" codeMap="" states="-1" value=""/>
                                <charstatelabels id="UserDataType.901" spec="beast.evolution.datatype.UserDataType" characterName="sky1" codeMap="" states="-1" value=""/>
                                <charstatelabels id="UserDataType.902" spec="beast.evolution.datatype.UserDataType" characterName="sky2" codeMap="" states="-1" value=""/>
                                <charstatelabels id="UserDataType.903" spec="beast.evolution.datatype.UserDataType" characterName="smell0" codeMap="" states="-1" value=""/>
                                <charstatelabels id="UserDataType.904" spec="beast.evolution.datatype.UserDataType" characterName="smell1" codeMap="" states="-1" value=""/>
                                <charstatelabels id="UserDataType.905" spec="beast.evolution.datatype.UserDataType" characterName="smell2" codeMap="" states="-1" value=""/>
                                <charstatelabels id="UserDataType.906" spec="beast.evolution.datatype.UserDataType" characterName="smell3" codeMap="" states="-1" value=""/>
                                <charstatelabels id="UserDataType.907" spec="beast.evolution.datatype.UserDataType" characterName="smell4" codeMap="" states="-1" value=""/>
                                <charstatelabels id="UserDataType.908" spec="beast.evolution.datatype.UserDataType" characterName="smell5" codeMap="" states="-1" value=""/>
                                <charstatelabels id="UserDataType.909" spec="beast.evolution.datatype.UserDataType" characterName="smooth0" codeMap="" states="-1" value=""/>
                                <charstatelabels id="UserDataType.910" spec="beast.evolution.datatype.UserDataType" characterName="smooth1" codeMap="" states="-1" value=""/>
                                <charstatelabels id="UserDataType.911" spec="beast.evolution.datatype.UserDataType" characterName="smooth2" codeMap="" states="-1" value=""/>
                                <charstatelabels id="UserDataType.912" spec="beast.evolution.datatype.UserDataType" characterName="smooth3" codeMap="" states="-1" value=""/>
                                <charstatelabels id="UserDataType.913" spec="beast.evolution.datatype.UserDataType" characterName="smooth4" codeMap="" states="-1" value=""/>
                                <charstatelabels id="UserDataType.914" spec="beast.evolution.datatype.UserDataType" characterName="snow0" codeMap="" states="-1" value=""/>
                                <charstatelabels id="UserDataType.915" spec="beast.evolution.datatype.UserDataType" characterName="snow1" codeMap="" states="-1" value=""/>
                                <charstatelabels id="UserDataType.916" spec="beast.evolution.datatype.UserDataType" characterName="snow2" codeMap="" states="-1" value=""/>
                                <charstatelabels id="UserDataType.917" spec="beast.evolution.datatype.UserDataType" characterName="spit0" codeMap="" states="-1" value=""/>
                                <charstatelabels id="UserDataType.918" spec="beast.evolution.datatype.UserDataType" characterName="spit1" codeMap="" states="-1" value=""/>
                                <charstatelabels id="UserDataType.919" spec="beast.evolution.datatype.UserDataType" characterName="spit2" codeMap="" states="-1" value=""/>
                                <charstatelabels id="UserDataType.920" spec="beast.evolution.datatype.UserDataType" characterName="spit3" codeMap="" states="-1" value=""/>
                                <charstatelabels id="UserDataType.921" spec="beast.evolution.datatype.UserDataType" characterName="stick0" codeMap="" states="-1" value=""/>
                                <charstatelabels id="UserDataType.922" spec="beast.evolution.datatype.UserDataType" characterName="stick1" codeMap="" states="-1" value=""/>
                                <charstatelabels id="UserDataType.923" spec="beast.evolution.datatype.UserDataType" characterName="stick2" codeMap="" states="-1" value=""/>
                                <charstatelabels id="UserDataType.924" spec="beast.evolution.datatype.UserDataType" characterName="stick3" codeMap="" states="-1" value=""/>
                                <charstatelabels id="UserDataType.925" spec="beast.evolution.datatype.UserDataType" characterName="stick4" codeMap="" states="-1" value=""/>
                                <charstatelabels id="UserDataType.926" spec="beast.evolution.datatype.UserDataType" characterName="stick5" codeMap="" states="-1" value=""/>
                                <charstatelabels id="UserDataType.927" spec="beast.evolution.datatype.UserDataType" characterName="stick6" codeMap="" states="-1" value=""/>
                                <charstatelabels id="UserDataType.928" spec="beast.evolution.datatype.UserDataType" characterName="stick7" codeMap="" states="-1" value=""/>
                                <charstatelabels id="UserDataType.929" spec="beast.evolution.datatype.UserDataType" characterName="straight0" codeMap="" states="-1" value=""/>
                                <charstatelabels id="UserDataType.930" spec="beast.evolution.datatype.UserDataType" characterName="straight1" codeMap="" states="-1" value=""/>
                                <charstatelabels id="UserDataType.931" spec="beast.evolution.datatype.UserDataType" characterName="straight2" codeMap="" states="-1" value=""/>
                                <charstatelabels id="UserDataType.932" spec="beast.evolution.datatype.UserDataType" characterName="straight3" codeMap="" states="-1" value=""/>
                                <charstatelabels id="UserDataType.933" spec="beast.evolution.datatype.UserDataType" characterName="swell0" codeMap="" states="-1" value=""/>
                                <charstatelabels id="UserDataType.934" spec="beast.evolution.datatype.UserDataType" characterName="swell1" codeMap="" states="-1" value=""/>
                                <charstatelabels id="UserDataType.935" spec="beast.evolution.datatype.UserDataType" characterName="swim0" codeMap="" states="-1" value=""/>
                                <charstatelabels id="UserDataType.936" spec="beast.evolution.datatype.UserDataType" characterName="swim1" codeMap="" states="-1" value=""/>
                                <charstatelabels id="UserDataType.937" spec="beast.evolution.datatype.UserDataType" characterName="swim2" codeMap="" states="-1" value=""/>
                                <charstatelabels id="UserDataType.938" spec="beast.evolution.datatype.UserDataType" characterName="swim3" codeMap="" states="-1" value=""/>
                                <charstatelabels id="UserDataType.939" spec="beast.evolution.datatype.UserDataType" characterName="they0" codeMap="" states="-1" value=""/>
                                <charstatelabels id="UserDataType.940" spec="beast.evolution.datatype.UserDataType" characterName="they1" codeMap="" states="-1" value=""/>
                                <charstatelabels id="UserDataType.941" spec="beast.evolution.datatype.UserDataType" characterName="they2" codeMap="" states="-1" value=""/>
                                <charstatelabels id="UserDataType.942" spec="beast.evolution.datatype.UserDataType" characterName="they3" codeMap="" states="-1" value=""/>
                                <charstatelabels id="UserDataType.943" spec="beast.evolution.datatype.UserDataType" characterName="they4" codeMap="" states="-1" value=""/>
                                <charstatelabels id="UserDataType.944" spec="beast.evolution.datatype.UserDataType" characterName="think0" codeMap="" states="-1" value=""/>
                                <charstatelabels id="UserDataType.945" spec="beast.evolution.datatype.UserDataType" characterName="think1" codeMap="" states="-1" value=""/>
                                <charstatelabels id="UserDataType.946" spec="beast.evolution.datatype.UserDataType" characterName="think2" codeMap="" states="-1" value=""/>
                                <charstatelabels id="UserDataType.947" spec="beast.evolution.datatype.UserDataType" characterName="think3" codeMap="" states="-1" value=""/>
                                <charstatelabels id="UserDataType.948" spec="beast.evolution.datatype.UserDataType" characterName="think4" codeMap="" states="-1" value=""/>
                                <charstatelabels id="UserDataType.949" spec="beast.evolution.datatype.UserDataType" characterName="tree0" codeMap="" states="-1" value=""/>
                                <charstatelabels id="UserDataType.950" spec="beast.evolution.datatype.UserDataType" characterName="tree1" codeMap="" states="-1" value=""/>
                                <charstatelabels id="UserDataType.951" spec="beast.evolution.datatype.UserDataType" characterName="tree2" codeMap="" states="-1" value=""/>
                                <charstatelabels id="UserDataType.952" spec="beast.evolution.datatype.UserDataType" characterName="tree3" codeMap="" states="-1" value=""/>
                                <charstatelabels id="UserDataType.953" spec="beast.evolution.datatype.UserDataType" characterName="true0" codeMap="" states="-1" value=""/>
                                <charstatelabels id="UserDataType.954" spec="beast.evolution.datatype.UserDataType" characterName="true1" codeMap="" states="-1" value=""/>
                                <charstatelabels id="UserDataType.955" spec="beast.evolution.datatype.UserDataType" characterName="true2" codeMap="" states="-1" value=""/>
                                <charstatelabels id="UserDataType.956" spec="beast.evolution.datatype.UserDataType" characterName="true3" codeMap="" states="-1" value=""/>
                                <charstatelabels id="UserDataType.957" spec="beast.evolution.datatype.UserDataType" characterName="turn0" codeMap="" states="-1" value=""/>
                                <charstatelabels id="UserDataType.958" spec="beast.evolution.datatype.UserDataType" characterName="turn1" codeMap="" states="-1" value=""/>
                                <charstatelabels id="UserDataType.959" spec="beast.evolution.datatype.UserDataType" characterName="turn2" codeMap="" states="-1" value=""/>
                                <charstatelabels id="UserDataType.960" spec="beast.evolution.datatype.UserDataType" characterName="turn3" codeMap="" states="-1" value=""/>
                                <charstatelabels id="UserDataType.961" spec="beast.evolution.datatype.UserDataType" characterName="turn4" codeMap="" states="-1" value=""/>
                                <charstatelabels id="UserDataType.962" spec="beast.evolution.datatype.UserDataType" characterName="turn5" codeMap="" states="-1" value=""/>
                                <charstatelabels id="UserDataType.963" spec="beast.evolution.datatype.UserDataType" characterName="vomit0" codeMap="" states="-1" value=""/>
                                <charstatelabels id="UserDataType.964" spec="beast.evolution.datatype.UserDataType" characterName="vomit1" codeMap="" states="-1" value=""/>
                                <charstatelabels id="UserDataType.965" spec="beast.evolution.datatype.UserDataType" characterName="vomit2" codeMap="" states="-1" value=""/>
                                <charstatelabels id="UserDataType.966" spec="beast.evolution.datatype.UserDataType" characterName="vomit3" codeMap="" states="-1" value=""/>
                                <charstatelabels id="UserDataType.967" spec="beast.evolution.datatype.UserDataType" characterName="vomit4" codeMap="" states="-1" value=""/>
                                <charstatelabels id="UserDataType.968" spec="beast.evolution.datatype.UserDataType" characterName="we0" codeMap="" states="-1" value=""/>
                                <charstatelabels id="UserDataType.969" spec="beast.evolution.datatype.UserDataType" characterName="we1" codeMap="" states="-1" value=""/>
                                <charstatelabels id="UserDataType.970" spec="beast.evolution.datatype.UserDataType" characterName="we2" codeMap="" states="-1" value=""/>
                                <charstatelabels id="UserDataType.971" spec="beast.evolution.datatype.UserDataType" characterName="when0" codeMap="" states="-1" value=""/>
                                <charstatelabels id="UserDataType.972" spec="beast.evolution.datatype.UserDataType" characterName="when1" codeMap="" states="-1" value=""/>
                                <charstatelabels id="UserDataType.973" spec="beast.evolution.datatype.UserDataType" characterName="when2" codeMap="" states="-1" value=""/>
                                <charstatelabels id="UserDataType.974" spec="beast.evolution.datatype.UserDataType" characterName="when3" codeMap="" states="-1" value=""/>
                                <charstatelabels id="UserDataType.975" spec="beast.evolution.datatype.UserDataType" characterName="with0" codeMap="" states="-1" value=""/>
                                <charstatelabels id="UserDataType.976" spec="beast.evolution.datatype.UserDataType" characterName="with1" codeMap="" states="-1" value=""/>
                                <charstatelabels id="UserDataType.977" spec="beast.evolution.datatype.UserDataType" characterName="with2" codeMap="" states="-1" value=""/>
                                <charstatelabels id="UserDataType.978" spec="beast.evolution.datatype.UserDataType" characterName="with3" codeMap="" states="-1" value=""/>
                                <charstatelabels id="UserDataType.979" spec="beast.evolution.datatype.UserDataType" characterName="worm0" codeMap="" states="-1" value=""/>
                                <charstatelabels id="UserDataType.980" spec="beast.evolution.datatype.UserDataType" characterName="worm1" codeMap="" states="-1" value=""/>
                                <charstatelabels id="UserDataType.981" spec="beast.evolution.datatype.UserDataType" characterName="worm2" codeMap="" states="-1" value=""/>
                                <charstatelabels id="UserDataType.982" spec="beast.evolution.datatype.UserDataType" characterName="worm3" codeMap="" states="-1" value=""/>
                                <charstatelabels id="UserDataType.983" spec="beast.evolution.datatype.UserDataType" characterName="yellow0" codeMap="" states="-1" value=""/>
                                <charstatelabels id="UserDataType.984" spec="beast.evolution.datatype.UserDataType" characterName="yellow1" codeMap="" states="-1" value=""/>
                                <charstatelabels id="UserDataType.985" spec="beast.evolution.datatype.UserDataType" characterName="you_all0" codeMap="" states="-1" value=""/>
                                <charstatelabels id="UserDataType.986" spec="beast.evolution.datatype.UserDataType" characterName="you_all1" codeMap="" states="-1" value=""/>
                            </userDataType>
                        </data>


    


    


    
<map name="Uniform" >beast.math.distributions.Uniform</map>
<map name="Exponential" >beast.math.distributions.Exponential</map>
<map name="LogNormal" >beast.math.distributions.LogNormalDistributionModel</map>
<map name="Normal" >beast.math.distributions.Normal</map>
<map name="Beta" >beast.math.distributions.Beta</map>
<map name="Gamma" >beast.math.distributions.Gamma</map>
<map name="LaplaceDistribution" >beast.math.distributions.LaplaceDistribution</map>
<map name="prior" >beast.math.distributions.Prior</map>
<map name="InverseGamma" >beast.math.distributions.InverseGamma</map>
<map name="OneOnX" >beast.math.distributions.OneOnX</map>


<run id="mcmc" spec="MCMC" chainLength="200000000">
    <state id="state" spec="State" storeEvery="5000">
        <tree id="Tree.t:tree" spec="beast.evolution.tree.Tree" name="stateNode">
            <trait id="dateTrait.t:tree" spec="beast.evolution.tree.TraitSet" traitname="date-backward">
                
                Modern_Georgian=0,
Old_Georgian=0.9,
Svan=0,
Megrelian=0,
Laz=0                
                            <taxa id="TaxonSet.fire" spec="TaxonSet">
                    <alignment id="fire" spec="FilteredAlignment" filter="1-3">
                        <data idref="Kartvelian_alignment"/>
                    </alignment>
                </taxa>
            </trait>
            <taxonset idref="TaxonSet.fire"/>
        </tree>
        <parameter id="mutationRate.s:weave" spec="parameter.RealParameter" name="stateNode">1.0</parameter>
        <parameter id="mutationRate.s:fall" spec="parameter.RealParameter" name="stateNode">1.0</parameter>
        <parameter id="mutationRate.s:big" spec="parameter.RealParameter" name="stateNode">1.0</parameter>
        <parameter id="mutationRate.s:good" spec="parameter.RealParameter" name="stateNode">1.0</parameter>
        <parameter id="mutationRate.s:who" spec="parameter.RealParameter" name="stateNode">1.0</parameter>
        <parameter id="mutationRate.s:heart" spec="parameter.RealParameter" name="stateNode">1.0</parameter>
        <parameter id="mutationRate.s:near" spec="parameter.RealParameter" name="stateNode">1.0</parameter>
        <parameter id="mutationRate.s:where" spec="parameter.RealParameter" name="stateNode">1.0</parameter>
        <parameter id="mutationRate.s:ice" spec="parameter.RealParameter" name="stateNode">1.0</parameter>
        <parameter id="mutationRate.s:three" spec="parameter.RealParameter" name="stateNode">1.0</parameter>
        <parameter id="mutationRate.s:tail" spec="parameter.RealParameter" name="stateNode">1.0</parameter>
        <parameter id="mutationRate.s:cry" spec="parameter.RealParameter" name="stateNode">1.0</parameter>
        <parameter id="mutationRate.s:throw" spec="parameter.RealParameter" name="stateNode">1.0</parameter>
        <parameter id="mutationRate.s:remain" spec="parameter.RealParameter" name="stateNode">1.0</parameter>
        <parameter id="mutationRate.s:fruit" spec="parameter.RealParameter" name="stateNode">1.0</parameter>
        <parameter id="mutationRate.s:snake" spec="parameter.RealParameter" name="stateNode">1.0</parameter>
        <parameter id="mutationRate.s:ear" spec="parameter.RealParameter" name="stateNode">1.0</parameter>
        <parameter id="mutationRate.s:throat" spec="parameter.RealParameter" name="stateNode">1.0</parameter>
        <parameter id="mutationRate.s:one" spec="parameter.RealParameter" name="stateNode">1.0</parameter>
        <parameter id="mutationRate.s:hard" spec="parameter.RealParameter" name="stateNode">1.0</parameter>
        <parameter id="mutationRate.s:red" spec="parameter.RealParameter" name="stateNode">1.0</parameter>
        <parameter id="mutationRate.s:ripe" spec="parameter.RealParameter" name="stateNode">1.0</parameter>
        <parameter id="mutationRate.s:wet" spec="parameter.RealParameter" name="stateNode">1.0</parameter>
        <parameter id="mutationRate.s:sew" spec="parameter.RealParameter" name="stateNode">1.0</parameter>
        <parameter id="mutationRate.s:ash" spec="parameter.RealParameter" name="stateNode">1.0</parameter>
        <parameter id="mutationRate.s:many" spec="parameter.RealParameter" name="stateNode">1.0</parameter>
        <parameter id="mutationRate.s:five" spec="parameter.RealParameter" name="stateNode">1.0</parameter>
        <parameter id="mutationRate.s:kill" spec="parameter.RealParameter" name="stateNode">1.0</parameter>
        <parameter id="mutationRate.s:sea" spec="parameter.RealParameter" name="stateNode">1.0</parameter>
        <parameter id="mutationRate.s:full" spec="parameter.RealParameter" name="stateNode">1.0</parameter>
        <parameter id="mutationRate.s:sky" spec="parameter.RealParameter" name="stateNode">1.0</parameter>
        <parameter id="mutationRate.s:wide" spec="parameter.RealParameter" name="stateNode">1.0</parameter>
        <parameter id="mutationRate.s:TRUE" spec="parameter.RealParameter" name="stateNode">1.0</parameter>
        <parameter id="mutationRate.s:bone" spec="parameter.RealParameter" name="stateNode">1.0</parameter>
        <parameter id="mutationRate.s:other" spec="parameter.RealParameter" name="stateNode">1.0</parameter>
        <parameter id="mutationRate.s:look_for" spec="parameter.RealParameter" name="stateNode">1.0</parameter>
        <parameter id="mutationRate.s:run" spec="parameter.RealParameter" name="stateNode">1.0</parameter>
        <parameter id="mutationRate.s:round" spec="parameter.RealParameter" name="stateNode">1.0</parameter>
        <parameter id="mutationRate.s:pus" spec="parameter.RealParameter" name="stateNode">1.0</parameter>
        <parameter id="mutationRate.s:rain" spec="parameter.RealParameter" name="stateNode">1.0</parameter>
        <parameter id="mutationRate.s:cloud" spec="parameter.RealParameter" name="stateNode">1.0</parameter>
        <parameter id="mutationRate.s:shade" spec="parameter.RealParameter" name="stateNode">1.0</parameter>
        <parameter id="mutationRate.s:month" spec="parameter.RealParameter" name="stateNode">1.0</parameter>
        <parameter id="mutationRate.s:straight" spec="parameter.RealParameter" name="stateNode">1.0</parameter>
        <parameter id="mutationRate.s:lie_down" spec="parameter.RealParameter" name="stateNode">1.0</parameter>
        <parameter id="mutationRate.s:grass" spec="parameter.RealParameter" name="stateNode">1.0</parameter>
        <parameter id="mutationRate.s:soft" spec="parameter.RealParameter" name="stateNode">1.0</parameter>
        <parameter id="mutationRate.s:back" spec="parameter.RealParameter" name="stateNode">1.0</parameter>
        <parameter id="mutationRate.s:yellow" spec="parameter.RealParameter" name="stateNode">1.0</parameter>
        <parameter id="mutationRate.s:sand" spec="parameter.RealParameter" name="stateNode">1.0</parameter>
        <parameter id="mutationRate.s:blow" spec="parameter.RealParameter" name="stateNode">1.0</parameter>
        <parameter id="mutationRate.s:laugh" spec="parameter.RealParameter" name="stateNode">1.0</parameter>
        <parameter id="mutationRate.s:foam" spec="parameter.RealParameter" name="stateNode">1.0</parameter>
        <parameter id="mutationRate.s:what" spec="parameter.RealParameter" name="stateNode">1.0</parameter>
        <parameter id="mutationRate.s:eat" spec="parameter.RealParameter" name="stateNode">1.0</parameter>
        <parameter id="mutationRate.s:hot" spec="parameter.RealParameter" name="stateNode">1.0</parameter>
        <parameter id="mutationRate.s:put_on" spec="parameter.RealParameter" name="stateNode">1.0</parameter>
        <parameter id="mutationRate.s:moon" spec="parameter.RealParameter" name="stateNode">1.0</parameter>
        <parameter id="mutationRate.s:suck" spec="parameter.RealParameter" name="stateNode">1.0</parameter>
        <parameter id="mutationRate.s:look" spec="parameter.RealParameter" name="stateNode">1.0</parameter>
        <parameter id="mutationRate.s:river" spec="parameter.RealParameter" name="stateNode">1.0</parameter>
        <parameter id="mutationRate.s:feather" spec="parameter.RealParameter" name="stateNode">1.0</parameter>
        <parameter id="mutationRate.s:dry" spec="parameter.RealParameter" name="stateNode">1.0</parameter>
        <parameter id="mutationRate.s:smooth" spec="parameter.RealParameter" name="stateNode">1.0</parameter>
        <parameter id="mutationRate.s:snow" spec="parameter.RealParameter" name="stateNode">1.0</parameter>
        <parameter id="mutationRate.s:egg" spec="parameter.RealParameter" name="stateNode">1.0</parameter>
        <parameter id="mutationRate.s:rope" spec="parameter.RealParameter" name="stateNode">1.0</parameter>
        <parameter id="mutationRate.s:turn" spec="parameter.RealParameter" name="stateNode">1.0</parameter>
        <parameter id="mutationRate.s:mountain" spec="parameter.RealParameter" name="stateNode">1.0</parameter>
        <parameter id="mutationRate.s:rise" spec="parameter.RealParameter" name="stateNode">1.0</parameter>
        <parameter id="mutationRate.s:flower" spec="parameter.RealParameter" name="stateNode">1.0</parameter>
        <parameter id="mutationRate.s:bite" spec="parameter.RealParameter" name="stateNode">1.0</parameter>
        <parameter id="mutationRate.s:tomorrow" spec="parameter.RealParameter" name="stateNode">1.0</parameter>
        <parameter id="mutationRate.s:four" spec="parameter.RealParameter" name="stateNode">1.0</parameter>
        <parameter id="mutationRate.s:bad" spec="parameter.RealParameter" name="stateNode">1.0</parameter>
        <parameter id="mutationRate.s:stick" spec="parameter.RealParameter" name="stateNode">1.0</parameter>
        <parameter id="mutationRate.s:sit" spec="parameter.RealParameter" name="stateNode">1.0</parameter>
        <parameter id="mutationRate.s:white" spec="parameter.RealParameter" name="stateNode">1.0</parameter>
        <parameter id="mutationRate.s:lake" spec="parameter.RealParameter" name="stateNode">1.0</parameter>
        <parameter id="mutationRate.s:nail" spec="parameter.RealParameter" name="stateNode">1.0</parameter>
        <parameter id="mutationRate.s:seed" spec="parameter.RealParameter" name="stateNode">1.0</parameter>
        <parameter id="mutationRate.s:cheek" spec="parameter.RealParameter" name="stateNode">1.0</parameter>
        <parameter id="mutationRate.s:hand" spec="parameter.RealParameter" name="stateNode">1.0</parameter>
        <parameter id="mutationRate.s:root" spec="parameter.RealParameter" name="stateNode">1.0</parameter>
        <parameter id="mutationRate.s:dig" spec="parameter.RealParameter" name="stateNode">1.0</parameter>
        <parameter id="mutationRate.s:swim" spec="parameter.RealParameter" name="stateNode">1.0</parameter>
        <parameter id="mutationRate.s:vomit" spec="parameter.RealParameter" name="stateNode">1.0</parameter>
        <parameter id="mutationRate.s:yesterday" spec="parameter.RealParameter" name="stateNode">1.0</parameter>
        <parameter id="mutationRate.s:knee" spec="parameter.RealParameter" name="stateNode">1.0</parameter>
        <parameter id="mutationRate.s:forest" spec="parameter.RealParameter" name="stateNode">1.0</parameter>
        <parameter id="mutationRate.s:head" spec="parameter.RealParameter" name="stateNode">1.0</parameter>
        <parameter id="mutationRate.s:mouth" spec="parameter.RealParameter" name="stateNode">1.0</parameter>
        <parameter id="mutationRate.s:bottom" spec="parameter.RealParameter" name="stateNode">1.0</parameter>
        <parameter id="mutationRate.s:above" spec="parameter.RealParameter" name="stateNode">1.0</parameter>
        <parameter id="mutationRate.s:neck" spec="parameter.RealParameter" name="stateNode">1.0</parameter>
        <parameter id="mutationRate.s:right" spec="parameter.RealParameter" name="stateNode">1.0</parameter>
        <parameter id="mutationRate.s:father" spec="parameter.RealParameter" name="stateNode">1.0</parameter>
        <parameter id="mutationRate.s:chew" spec="parameter.RealParameter" name="stateNode">1.0</parameter>
        <parameter id="mutationRate.s:I_me" spec="parameter.RealParameter" name="stateNode">1.0</parameter>
        <parameter id="mutationRate.s:at" spec="parameter.RealParameter" name="stateNode">1.0</parameter>
        <parameter id="mutationRate.s:this" spec="parameter.RealParameter" name="stateNode">1.0</parameter>
        <parameter id="mutationRate.s:cold" spec="parameter.RealParameter" name="stateNode">1.0</parameter>
        <parameter id="mutationRate.s:do" spec="parameter.RealParameter" name="stateNode">1.0</parameter>
        <parameter id="mutationRate.s:fear" spec="parameter.RealParameter" name="stateNode">1.0</parameter>
        <parameter id="mutationRate.s:wind" spec="parameter.RealParameter" name="stateNode">1.0</parameter>
        <parameter id="mutationRate.s:tall" spec="parameter.RealParameter" name="stateNode">1.0</parameter>
        <parameter id="mutationRate.s:person" spec="parameter.RealParameter" name="stateNode">1.0</parameter>
        <parameter id="mutationRate.s:sleep" spec="parameter.RealParameter" name="stateNode">1.0</parameter>
        <parameter id="mutationRate.s:thigh" spec="parameter.RealParameter" name="stateNode">1.0</parameter>
        <parameter id="mutationRate.s:horn" spec="parameter.RealParameter" name="stateNode">1.0</parameter>
        <parameter id="mutationRate.s:ant" spec="parameter.RealParameter" name="stateNode">1.0</parameter>
        <parameter id="mutationRate.s:smell" spec="parameter.RealParameter" name="stateNode">1.0</parameter>
        <parameter id="mutationRate.s:hear" spec="parameter.RealParameter" name="stateNode">1.0</parameter>
        <parameter id="mutationRate.s:there" spec="parameter.RealParameter" name="stateNode">1.0</parameter>
        <parameter id="mutationRate.s:dirty" spec="parameter.RealParameter" name="stateNode">1.0</parameter>
        <parameter id="mutationRate.s:firewood" spec="parameter.RealParameter" name="stateNode">1.0</parameter>
        <parameter id="mutationRate.s:nasal_mucus" spec="parameter.RealParameter" name="stateNode">1.0</parameter>
        <parameter id="mutationRate.s:forehead" spec="parameter.RealParameter" name="stateNode">1.0</parameter>
        <parameter id="mutationRate.s:count" spec="parameter.RealParameter" name="stateNode">1.0</parameter>
        <parameter id="mutationRate.s:woman" spec="parameter.RealParameter" name="stateNode">1.0</parameter>
        <parameter id="mutationRate.s:female" spec="parameter.RealParameter" name="stateNode">1.0</parameter>
        <parameter id="mutationRate.s:sharp" spec="parameter.RealParameter" name="stateNode">1.0</parameter>
        <parameter id="mutationRate.s:you_SG" spec="parameter.RealParameter" name="stateNode">1.0</parameter>
        <parameter id="mutationRate.s:live" spec="parameter.RealParameter" name="stateNode">1.0</parameter>
        <parameter id="mutationRate.s:far" spec="parameter.RealParameter" name="stateNode">1.0</parameter>
        <parameter id="mutationRate.s:burn" spec="parameter.RealParameter" name="stateNode">1.0</parameter>
        <parameter id="mutationRate.s:scratch" spec="parameter.RealParameter" name="stateNode">1.0</parameter>
        <parameter id="mutationRate.s:wing" spec="parameter.RealParameter" name="stateNode">1.0</parameter>
        <parameter id="mutationRate.s:jump" spec="parameter.RealParameter" name="stateNode">1.0</parameter>
        <parameter id="mutationRate.s:hole" spec="parameter.RealParameter" name="stateNode">1.0</parameter>
        <parameter id="mutationRate.s:guts" spec="parameter.RealParameter" name="stateNode">1.0</parameter>
        <parameter id="mutationRate.s:long" spec="parameter.RealParameter" name="stateNode">1.0</parameter>
        <parameter id="mutationRate.s:they" spec="parameter.RealParameter" name="stateNode">1.0</parameter>
        <parameter id="mutationRate.s:it_he_her" spec="parameter.RealParameter" name="stateNode">1.0</parameter>
        <parameter id="mutationRate.s:two" spec="parameter.RealParameter" name="stateNode">1.0</parameter>
        <parameter id="mutationRate.s:smoke" spec="parameter.RealParameter" name="stateNode">1.0</parameter>
        <parameter id="mutationRate.s:stand" spec="parameter.RealParameter" name="stateNode">1.0</parameter>
        <parameter id="mutationRate.s:heavy" spec="parameter.RealParameter" name="stateNode">1.0</parameter>
        <parameter id="mutationRate.s:see" spec="parameter.RealParameter" name="stateNode">1.0</parameter>
        <parameter id="mutationRate.s:spin" spec="parameter.RealParameter" name="stateNode">1.0</parameter>
        <parameter id="mutationRate.s:wood" spec="parameter.RealParameter" name="stateNode">1.0</parameter>
        <parameter id="mutationRate.s:fire" spec="parameter.RealParameter" name="stateNode">1.0</parameter>
        <parameter id="bcov_alpha.s:fire" spec="parameter.RealParameter" lower="1.0E-4" name="stateNode" upper="1.0">0.5</parameter>
        <parameter id="bcov_s.s:fire" spec="parameter.RealParameter" lower="1.0E-4" name="stateNode" upper="Infinity">0.5</parameter>
        <parameter id="frequencies.s:fire" spec="parameter.RealParameter" dimension="2" lower="0.0" name="stateNode" upper="1.0">0.5 0.5</parameter>
        <parameter id="mutationRate.s:bird" spec="parameter.RealParameter" name="stateNode">1.0</parameter>
        <parameter id="mutationRate.s:lick" spec="parameter.RealParameter" name="stateNode">1.0</parameter>
        <parameter id="mutationRate.s:when" spec="parameter.RealParameter" name="stateNode">1.0</parameter>
        <parameter id="mutationRate.s:green" spec="parameter.RealParameter" name="stateNode">1.0</parameter>
        <parameter id="mutationRate.s:liver" spec="parameter.RealParameter" name="stateNode">1.0</parameter>
        <parameter id="mutationRate.s:thick" spec="parameter.RealParameter" name="stateNode">1.0</parameter>
        <parameter id="mutationRate.s:name" spec="parameter.RealParameter" name="stateNode">1.0</parameter>
        <parameter id="mutationRate.s:give" spec="parameter.RealParameter" name="stateNode">1.0</parameter>
        <parameter id="mutationRate.s:we" spec="parameter.RealParameter" name="stateNode">1.0</parameter>
        <parameter id="mutationRate.s:carry" spec="parameter.RealParameter" name="stateNode">1.0</parameter>
        <parameter id="mutationRate.s:blood" spec="parameter.RealParameter" name="stateNode">1.0</parameter>
        <parameter id="mutationRate.s:house" spec="parameter.RealParameter" name="stateNode">1.0</parameter>
        <parameter id="mutationRate.s:branch" spec="parameter.RealParameter" name="stateNode">1.0</parameter>
        <parameter id="mutationRate.s:spit" spec="parameter.RealParameter" name="stateNode">1.0</parameter>
        <parameter id="mutationRate.s:breast" spec="parameter.RealParameter" name="stateNode">1.0</parameter>
        <parameter id="mutationRate.s:fly_insect" spec="parameter.RealParameter" name="stateNode">1.0</parameter>
        <parameter id="mutationRate.s:rot" spec="parameter.RealParameter" name="stateNode">1.0</parameter>
        <parameter id="mutationRate.s:tie" spec="parameter.RealParameter" name="stateNode">1.0</parameter>
        <parameter id="mutationRate.s:fly" spec="parameter.RealParameter" name="stateNode">1.0</parameter>
        <parameter id="mutationRate.s:hide" spec="parameter.RealParameter" name="stateNode">1.0</parameter>
        <parameter id="mutationRate.s:push" spec="parameter.RealParameter" name="stateNode">1.0</parameter>
        <parameter id="mutationRate.s:not" spec="parameter.RealParameter" name="stateNode">1.0</parameter>
        <parameter id="mutationRate.s:tooth" spec="parameter.RealParameter" name="stateNode">1.0</parameter>
        <parameter id="mutationRate.s:sun" spec="parameter.RealParameter" name="stateNode">1.0</parameter>
        <parameter id="mutationRate.s:nose" spec="parameter.RealParameter" name="stateNode">1.0</parameter>
        <parameter id="mutationRate.s:soil" spec="parameter.RealParameter" name="stateNode">1.0</parameter>
        <parameter id="mutationRate.s:tree" spec="parameter.RealParameter" name="stateNode">1.0</parameter>
        <parameter id="mutationRate.s:breathe" spec="parameter.RealParameter" name="stateNode">1.0</parameter>
        <parameter id="mutationRate.s:fat" spec="parameter.RealParameter" name="stateNode">1.0</parameter>
        <parameter id="mutationRate.s:cover" spec="parameter.RealParameter" name="stateNode">1.0</parameter>
        <parameter id="mutationRate.s:fight" spec="parameter.RealParameter" name="stateNode">1.0</parameter>
        <parameter id="mutationRate.s:child" spec="parameter.RealParameter" name="stateNode">1.0</parameter>
        <parameter id="mutationRate.s:left" spec="parameter.RealParameter" name="stateNode">1.0</parameter>
        <parameter id="mutationRate.s:new" spec="parameter.RealParameter" name="stateNode">1.0</parameter>
        <parameter id="mutationRate.s:year" spec="parameter.RealParameter" name="stateNode">1.0</parameter>
        <parameter id="mutationRate.s:swallow" spec="parameter.RealParameter" name="stateNode">1.0</parameter>
        <parameter id="mutationRate.s:chin" spec="parameter.RealParameter" name="stateNode">1.0</parameter>
        <parameter id="mutationRate.s:think" spec="parameter.RealParameter" name="stateNode">1.0</parameter>
        <parameter id="mutationRate.s:sour" spec="parameter.RealParameter" name="stateNode">1.0</parameter>
        <parameter id="mutationRate.s:mother" spec="parameter.RealParameter" name="stateNode">1.0</parameter>
        <parameter id="mutationRate.s:deep" spec="parameter.RealParameter" name="stateNode">1.0</parameter>
        <parameter id="mutationRate.s:short" spec="parameter.RealParameter" name="stateNode">1.0</parameter>
        <parameter id="mutationRate.s:play" spec="parameter.RealParameter" name="stateNode">1.0</parameter>
        <parameter id="mutationRate.s:sing" spec="parameter.RealParameter" name="stateNode">1.0</parameter>
        <parameter id="mutationRate.s:stone" spec="parameter.RealParameter" name="stateNode">1.0</parameter>
        <parameter id="mutationRate.s:claw" spec="parameter.RealParameter" name="stateNode">1.0</parameter>
        <parameter id="mutationRate.s:flow" spec="parameter.RealParameter" name="stateNode">1.0</parameter>
        <parameter id="mutationRate.s:leg" spec="parameter.RealParameter" name="stateNode">1.0</parameter>
        <parameter id="mutationRate.s:here" spec="parameter.RealParameter" name="stateNode">1.0</parameter>
        <parameter id="mutationRate.s:in" spec="parameter.RealParameter" name="stateNode">1.0</parameter>
        <parameter id="mutationRate.s:grasp" spec="parameter.RealParameter" name="stateNode">1.0</parameter>
        <parameter id="mutationRate.s:know" spec="parameter.RealParameter" name="stateNode">1.0</parameter>
        <parameter id="mutationRate.s:you_all" spec="parameter.RealParameter" name="stateNode">1.0</parameter>
        <parameter id="mutationRate.s:meat" spec="parameter.RealParameter" name="stateNode">1.0</parameter>
        <parameter id="mutationRate.s:thin" spec="parameter.RealParameter" name="stateNode">1.0</parameter>
        <parameter id="mutationRate.s:navel" spec="parameter.RealParameter" name="stateNode">1.0</parameter>
        <parameter id="mutationRate.s:old" spec="parameter.RealParameter" name="stateNode">1.0</parameter>
        <parameter id="mutationRate.s:go_come" spec="parameter.RealParameter" name="stateNode">1.0</parameter>
        <parameter id="mutationRate.s:crush" spec="parameter.RealParameter" name="stateNode">1.0</parameter>
        <parameter id="mutationRate.s:warm" spec="parameter.RealParameter" name="stateNode">1.0</parameter>
        <parameter id="mutationRate.s:swell" spec="parameter.RealParameter" name="stateNode">1.0</parameter>
        <parameter id="mutationRate.s:worm" spec="parameter.RealParameter" name="stateNode">1.0</parameter>
        <parameter id="mutationRate.s:small" spec="parameter.RealParameter" name="stateNode">1.0</parameter>
        <parameter id="mutationRate.s:star" spec="parameter.RealParameter" name="stateNode">1.0</parameter>
        <parameter id="mutationRate.s:leaf" spec="parameter.RealParameter" name="stateNode">1.0</parameter>
        <parameter id="mutationRate.s:edge" spec="parameter.RealParameter" name="stateNode">1.0</parameter>
        <parameter id="mutationRate.s:fish" spec="parameter.RealParameter" name="stateNode">1.0</parameter>
        <parameter id="mutationRate.s:shoulder" spec="parameter.RealParameter" name="stateNode">1.0</parameter>
        <parameter id="mutationRate.s:take" spec="parameter.RealParameter" name="stateNode">1.0</parameter>
        <parameter id="mutationRate.s:dog" spec="parameter.RealParameter" name="stateNode">1.0</parameter>
        <parameter id="mutationRate.s:tear" spec="parameter.RealParameter" name="stateNode">1.0</parameter>
        <parameter id="mutationRate.s:grow" spec="parameter.RealParameter" name="stateNode">1.0</parameter>
        <parameter id="mutationRate.s:tongue" spec="parameter.RealParameter" name="stateNode">1.0</parameter>
        <parameter id="mutationRate.s:sweet" spec="parameter.RealParameter" name="stateNode">1.0</parameter>
        <parameter id="mutationRate.s:bitter" spec="parameter.RealParameter" name="stateNode">1.0</parameter>
        <parameter id="mutationRate.s:how" spec="parameter.RealParameter" name="stateNode">1.0</parameter>
        <parameter id="mutationRate.s:man" spec="parameter.RealParameter" name="stateNode">1.0</parameter>
        <parameter id="mutationRate.s:die" spec="parameter.RealParameter" name="stateNode">1.0</parameter>
        <parameter id="mutationRate.s:salt" spec="parameter.RealParameter" name="stateNode">1.0</parameter>
        <parameter id="mutationRate.s:narrow" spec="parameter.RealParameter" name="stateNode">1.0</parameter>
        <parameter id="mutationRate.s:which" spec="parameter.RealParameter" name="stateNode">1.0</parameter>
        <parameter id="mutationRate.s:louse" spec="parameter.RealParameter" name="stateNode">1.0</parameter>
        <parameter id="mutationRate.s:break" spec="parameter.RealParameter" name="stateNode">1.0</parameter>
        <parameter id="mutationRate.s:black" spec="parameter.RealParameter" name="stateNode">1.0</parameter>
        <parameter id="mutationRate.s:belly" spec="parameter.RealParameter" name="stateNode">1.0</parameter>
        <parameter id="mutationRate.s:with" spec="parameter.RealParameter" name="stateNode">1.0</parameter>
        <parameter id="mutationRate.s:hit" spec="parameter.RealParameter" name="stateNode">1.0</parameter>
        <parameter id="mutationRate.s:hair" spec="parameter.RealParameter" name="stateNode">1.0</parameter>
        <parameter id="mutationRate.s:hunt" spec="parameter.RealParameter" name="stateNode">1.0</parameter>
        <parameter id="mutationRate.s:drink" spec="parameter.RealParameter" name="stateNode">1.0</parameter>
        <parameter id="mutationRate.s:pull" spec="parameter.RealParameter" name="stateNode">1.0</parameter>
        <parameter id="mutationRate.s:find" spec="parameter.RealParameter" name="stateNode">1.0</parameter>
        <parameter id="mutationRate.s:brain" spec="parameter.RealParameter" name="stateNode">1.0</parameter>
        <parameter id="mutationRate.s:cut" spec="parameter.RealParameter" name="stateNode">1.0</parameter>
        <parameter id="mutationRate.s:wash" spec="parameter.RealParameter" name="stateNode">1.0</parameter>
        <parameter id="mutationRate.s:say" spec="parameter.RealParameter" name="stateNode">1.0</parameter>
        <parameter id="mutationRate.s:raw" spec="parameter.RealParameter" name="stateNode">1.0</parameter>
        <parameter id="mutationRate.s:water" spec="parameter.RealParameter" name="stateNode">1.0</parameter>
        <parameter id="mutationRate.s:fog" spec="parameter.RealParameter" name="stateNode">1.0</parameter>
        <parameter id="mutationRate.s:open" spec="parameter.RealParameter" name="stateNode">1.0</parameter>
        <parameter id="mutationRate.s:ask" spec="parameter.RealParameter" name="stateNode">1.0</parameter>
        <parameter id="mutationRate.s:freeze" spec="parameter.RealParameter" name="stateNode">1.0</parameter>
        <parameter id="mutationRate.s:skin" spec="parameter.RealParameter" name="stateNode">1.0</parameter>
        <parameter id="mutationRate.s:day" spec="parameter.RealParameter" name="stateNode">1.0</parameter>
        <parameter id="mutationRate.s:eye" spec="parameter.RealParameter" name="stateNode">1.0</parameter>
        <parameter id="mutationRate.s:dust" spec="parameter.RealParameter" name="stateNode">1.0</parameter>
        <parameter id="mutationRate.s:night" spec="parameter.RealParameter" name="stateNode">1.0</parameter>
        <parameter id="mutationRate.s:cough" spec="parameter.RealParameter" name="stateNode">1.0</parameter>
        <parameter id="mutationRate.s:bark" spec="parameter.RealParameter" name="stateNode">1.0</parameter>
        <parameter id="ucldMean.c:clock" spec="parameter.RealParameter" name="stateNode">1.0</parameter>
        <parameter id="ucldStdev.c:clock" spec="parameter.RealParameter" lower="0.0" name="stateNode">0.1</parameter>
        <stateNode id="rateCategories.c:clock" spec="parameter.IntegerParameter" dimension="8">1</stateNode>
        <parameter id="diversificationRateFBD.t:tree" spec="parameter.RealParameter" lower="0.0" name="stateNode">1.0</parameter>
        <parameter id="turnoverFBD.t:tree" spec="parameter.RealParameter" lower="0.0" name="stateNode" upper="1.0">0.5</parameter>
        <parameter id="samplingProportionFBD.t:tree" spec="parameter.RealParameter" lower="0.0" name="stateNode" upper="1.0">0.5</parameter>
        <parameter id="originFBD.t:tree" spec="parameter.RealParameter" lower="0.0" name="stateNode">100.0</parameter>
    </state>

    <init id="RandomTree.t:tree" spec="beast.evolution.tree.SimpleRandomTree" estimate="false" initial="@Tree.t:tree" taxa="@fire"/>

    <distribution id="posterior" spec="util.CompoundDistribution">
        <distribution id="prior" spec="util.CompoundDistribution">
            <distribution id="FBD.t:tree" spec="beast.evolution.speciation.SABirthDeathModel" conditionOnRhoSampling="true" diversificationRate="@diversificationRateFBD.t:tree" origin="@originFBD.t:tree" samplingProportion="@samplingProportionFBD.t:tree" tree="@Tree.t:tree" turnover="@turnoverFBD.t:tree">
                <parameter id="rFBD.t:tree" spec="parameter.RealParameter" lower="0.0" name="removalProbability" upper="1.0">0.0</parameter>
                <parameter id="rhoFBD.t:tree" spec="parameter.RealParameter" estimate="false" lower="0.0" name="rho" upper="1.0">1.0</parameter>
            </distribution>
            <prior id="bcov_alpha_prior.s:fire" name="distribution" x="@bcov_alpha.s:fire">
                <Uniform id="Uniform.1" name="distr" upper="Infinity"/>
            </prior>
            <prior id="bcov_s_prior.s:fire" name="distribution" x="@bcov_s.s:fire">
                <Gamma id="Gamma.0" name="distr">
                    <parameter id="RealParameter.0" spec="parameter.RealParameter" lower="0.0" name="alpha" upper="0.0">0.05</parameter>
                    <parameter id="RealParameter.1" spec="parameter.RealParameter" lower="0.0" name="beta" upper="0.0">10.0</parameter>
                </Gamma>
            </prior>
            <prior id="diversificationRatePriorFBD.t:tree" name="distribution" x="@diversificationRateFBD.t:tree">
                <Uniform id="Uniform.256" name="distr" upper="Infinity"/>
            </prior>
            <prior id="originPriorFBD.t:tree" name="distribution" x="@originFBD.t:tree">
                <Uniform id="Uniform.255" name="distr" upper="Infinity"/>
            </prior>
            <prior id="samplingProportionPriorFBD.t:tree" name="distribution" x="@samplingProportionFBD.t:tree">
                <Uniform id="Uniform.258" name="distr"/>
            </prior>
            <prior id="turnoverPriorFBD.t:tree" name="distribution" x="@turnoverFBD.t:tree">
                <Uniform id="Uniform.257" name="distr"/>
            </prior>
            <prior id="MeanRatePrior.c:clock" name="distribution" x="@ucldMean.c:clock">
                <Uniform id="Uniform.254" name="distr" upper="Infinity"/>
            </prior>
            <prior id="ucldStdevPrior.c:clock" name="distribution" x="@ucldStdev.c:clock">
                <Gamma id="Gamma.251" name="distr">
                    <parameter id="RealParameter.754" spec="parameter.RealParameter" estimate="false" name="alpha">0.5396</parameter>
                    <parameter id="RealParameter.755" spec="parameter.RealParameter" estimate="false" name="beta">0.3819</parameter>
                </Gamma>
            </prior>
            <distribution id="Zan.prior" spec="beast.math.distributions.MRCAPrior" monophyletic="true" tree="@Tree.t:tree">
                <taxonset id="Zan" spec="TaxonSet">
                    <taxon id="Laz" spec="Taxon"/>
                    <taxon id="Megrelian" spec="Taxon"/>
                </taxonset>
                <Normal id="Normal.0" name="distr">
                    <parameter id="RealParameter.756" spec="parameter.RealParameter" estimate="false" name="mean">1.2</parameter>
                    <parameter id="RealParameter.757" spec="parameter.RealParameter" estimate="false" name="sigma">0.01</parameter>
                </Normal>
            </distribution>
        </distribution>
        <distribution id="likelihood" spec="util.CompoundDistribution" useThreads="true">
            <distribution id="treeLikelihood.fire" spec="TreeLikelihood" tree="@Tree.t:tree" useAmbiguities="true">
                <data
id="orgdata.fire"
spec="FilteredAlignment"
ascertained="true"
data="@fire"
excludeto="1"
filter="-">
                    <userDataType id="TwoStateCovarion.0" spec="beast.evolution.datatype.TwoStateCovarion"/>
                </data>
                <siteModel id="SiteModel.s:fire" spec="SiteModel" gammaCategoryCount="1" mutationRate="@mutationRate.s:fire">
                    <parameter id="gammaShape.s:fire" spec="parameter.RealParameter" estimate="false" name="shape">1.0</parameter>
                    <parameter id="proportionInvariant.s:fire" spec="parameter.RealParameter" estimate="false" lower="0.0" name="proportionInvariant" upper="1.0">0.0</parameter>
                    <substModel id="covarion" spec="BinaryCovarion" alpha="@bcov_alpha.s:fire" switchRate="@bcov_s.s:fire" vfrequencies="@frequencies.s:fire">
                        <parameter id="hiddenfrequencies.s:fire" spec="parameter.RealParameter" dimension="2" estimate="false" lower="0.0" name="hfrequencies" upper="1.0">0.5 0.5</parameter>
                        <frequencies id="dummyfrequencies.s:fire" spec="Frequencies" data="@fire" estimate="false"/>
                    </substModel>
                </siteModel>
                <branchRateModel id="RelaxedClock.c:clock" spec="beast.evolution.branchratemodel.UCRelaxedClockModel" clock.rate="@ucldMean.c:clock" rateCategories="@rateCategories.c:clock" tree="@Tree.t:tree">
                    <LogNormal id="LogNormalDistributionModel.c:clock" S="@ucldStdev.c:clock" meanInRealSpace="true" name="distr">
                        <parameter id="RealParameter.753" spec="parameter.RealParameter" estimate="false" lower="0.0" name="M" upper="1.0">1.0</parameter>
                    </LogNormal>
                </branchRateModel>
            </distribution>
            <distribution id="treeLikelihood.nose" spec="TreeLikelihood" branchRateModel="@RelaxedClock.c:clock" tree="@Tree.t:tree" useAmbiguities="true">
                <data
id="orgdata.nose"
spec="FilteredAlignment"
ascertained="true"
excludeto="1"
filter="-">
                    <data
id="nose"
spec="FilteredAlignment"
data="@Kartvelian_alignment"
filter="4-6"/>
                    <userDataType id="TwoStateCovarion.1" spec="beast.evolution.datatype.TwoStateCovarion"/>
                </data>
                <siteModel id="SiteModel.s:nose" spec="SiteModel" gammaCategoryCount="1" mutationRate="@mutationRate.s:nose" substModel="@covarion">
                    <parameter id="gammaShape.s:nose" spec="parameter.RealParameter" estimate="false" name="shape">1.0</parameter>
                    <parameter id="proportionInvariant.s:nose" spec="parameter.RealParameter" estimate="false" lower="0.0" name="proportionInvariant" upper="1.0">0.0</parameter>
                </siteModel>
            </distribution>
            <distribution id="treeLikelihood.go_come" spec="TreeLikelihood" branchRateModel="@RelaxedClock.c:clock" tree="@Tree.t:tree" useAmbiguities="true">
                <data
id="orgdata.go_come"
spec="FilteredAlignment"
ascertained="true"
excludeto="1"
filter="-">
                    <data
id="go_come"
spec="FilteredAlignment"
data="@Kartvelian_alignment"
filter="7-14"/>
                    <userDataType id="TwoStateCovarion.2" spec="beast.evolution.datatype.TwoStateCovarion"/>
                </data>
                <siteModel id="SiteModel.s:go_come" spec="SiteModel" gammaCategoryCount="1" mutationRate="@mutationRate.s:go_come" substModel="@covarion">
                    <parameter id="gammaShape.s:go_come" spec="parameter.RealParameter" estimate="false" name="shape">1.0</parameter>
                    <parameter id="proportionInvariant.s:go_come" spec="parameter.RealParameter" estimate="false" lower="0.0" name="proportionInvariant" upper="1.0">0.0</parameter>
                </siteModel>
            </distribution>
            <distribution id="treeLikelihood.water" spec="TreeLikelihood" branchRateModel="@RelaxedClock.c:clock" tree="@Tree.t:tree" useAmbiguities="true">
                <data
id="orgdata.water"
spec="FilteredAlignment"
ascertained="true"
excludeto="1"
filter="-">
                    <data
id="water"
spec="FilteredAlignment"
data="@Kartvelian_alignment"
filter="15-17"/>
                    <userDataType id="TwoStateCovarion.3" spec="beast.evolution.datatype.TwoStateCovarion"/>
                </data>
                <siteModel id="SiteModel.s:water" spec="SiteModel" gammaCategoryCount="1" mutationRate="@mutationRate.s:water" substModel="@covarion">
                    <parameter id="gammaShape.s:water" spec="parameter.RealParameter" estimate="false" name="shape">1.0</parameter>
                    <parameter id="proportionInvariant.s:water" spec="parameter.RealParameter" estimate="false" lower="0.0" name="proportionInvariant" upper="1.0">0.0</parameter>
                </siteModel>
            </distribution>
            <distribution id="treeLikelihood.mouth" spec="TreeLikelihood" branchRateModel="@RelaxedClock.c:clock" tree="@Tree.t:tree" useAmbiguities="true">
                <data
id="orgdata.mouth"
spec="FilteredAlignment"
ascertained="true"
excludeto="1"
filter="-">
                    <data
id="mouth"
spec="FilteredAlignment"
data="@Kartvelian_alignment"
filter="18-20"/>
                    <userDataType id="TwoStateCovarion.4" spec="beast.evolution.datatype.TwoStateCovarion"/>
                </data>
                <siteModel id="SiteModel.s:mouth" spec="SiteModel" gammaCategoryCount="1" mutationRate="@mutationRate.s:mouth" substModel="@covarion">
                    <parameter id="gammaShape.s:mouth" spec="parameter.RealParameter" estimate="false" name="shape">1.0</parameter>
                    <parameter id="proportionInvariant.s:mouth" spec="parameter.RealParameter" estimate="false" lower="0.0" name="proportionInvariant" upper="1.0">0.0</parameter>
                </siteModel>
            </distribution>
            <distribution id="treeLikelihood.tongue" spec="TreeLikelihood" branchRateModel="@RelaxedClock.c:clock" tree="@Tree.t:tree" useAmbiguities="true">
                <data
id="orgdata.tongue"
spec="FilteredAlignment"
ascertained="true"
excludeto="1"
filter="-">
                    <data
id="tongue"
spec="FilteredAlignment"
data="@Kartvelian_alignment"
filter="21-22"/>
                    <userDataType id="TwoStateCovarion.5" spec="beast.evolution.datatype.TwoStateCovarion"/>
                </data>
                <siteModel id="SiteModel.s:tongue" spec="SiteModel" gammaCategoryCount="1" mutationRate="@mutationRate.s:tongue" substModel="@covarion">
                    <parameter id="gammaShape.s:tongue" spec="parameter.RealParameter" estimate="false" name="shape">1.0</parameter>
                    <parameter id="proportionInvariant.s:tongue" spec="parameter.RealParameter" estimate="false" lower="0.0" name="proportionInvariant" upper="1.0">0.0</parameter>
                </siteModel>
            </distribution>
            <distribution id="treeLikelihood.blood" spec="TreeLikelihood" branchRateModel="@RelaxedClock.c:clock" tree="@Tree.t:tree" useAmbiguities="true">
                <data
id="orgdata.blood"
spec="FilteredAlignment"
ascertained="true"
excludeto="1"
filter="-">
                    <data
id="blood"
spec="FilteredAlignment"
data="@Kartvelian_alignment"
filter="23-24"/>
                    <userDataType id="TwoStateCovarion.6" spec="beast.evolution.datatype.TwoStateCovarion"/>
                </data>
                <siteModel id="SiteModel.s:blood" spec="SiteModel" gammaCategoryCount="1" mutationRate="@mutationRate.s:blood" substModel="@covarion">
                    <parameter id="gammaShape.s:blood" spec="parameter.RealParameter" estimate="false" name="shape">1.0</parameter>
                    <parameter id="proportionInvariant.s:blood" spec="parameter.RealParameter" estimate="false" lower="0.0" name="proportionInvariant" upper="1.0">0.0</parameter>
                </siteModel>
            </distribution>
            <distribution id="treeLikelihood.bone" spec="TreeLikelihood" branchRateModel="@RelaxedClock.c:clock" tree="@Tree.t:tree" useAmbiguities="true">
                <data
id="orgdata.bone"
spec="FilteredAlignment"
ascertained="true"
excludeto="1"
filter="-">
                    <data
id="bone"
spec="FilteredAlignment"
data="@Kartvelian_alignment"
filter="25-27"/>
                    <userDataType id="TwoStateCovarion.7" spec="beast.evolution.datatype.TwoStateCovarion"/>
                </data>
                <siteModel id="SiteModel.s:bone" spec="SiteModel" gammaCategoryCount="1" mutationRate="@mutationRate.s:bone" substModel="@covarion">
                    <parameter id="gammaShape.s:bone" spec="parameter.RealParameter" estimate="false" name="shape">1.0</parameter>
                    <parameter id="proportionInvariant.s:bone" spec="parameter.RealParameter" estimate="false" lower="0.0" name="proportionInvariant" upper="1.0">0.0</parameter>
                </siteModel>
            </distribution>
            <distribution id="treeLikelihood.you_SG" spec="TreeLikelihood" branchRateModel="@RelaxedClock.c:clock" tree="@Tree.t:tree" useAmbiguities="true">
                <data
id="orgdata.you_SG"
spec="FilteredAlignment"
ascertained="true"
excludeto="1"
filter="-">
                    <data
id="you_SG"
spec="FilteredAlignment"
data="@Kartvelian_alignment"
filter="28-29"/>
                    <userDataType id="TwoStateCovarion.8" spec="beast.evolution.datatype.TwoStateCovarion"/>
                </data>
                <siteModel id="SiteModel.s:you_SG" spec="SiteModel" gammaCategoryCount="1" mutationRate="@mutationRate.s:you_SG" substModel="@covarion">
                    <parameter id="gammaShape.s:you_SG" spec="parameter.RealParameter" estimate="false" name="shape">1.0</parameter>
                    <parameter id="proportionInvariant.s:you_SG" spec="parameter.RealParameter" estimate="false" lower="0.0" name="proportionInvariant" upper="1.0">0.0</parameter>
                </siteModel>
            </distribution>
            <distribution id="treeLikelihood.root" spec="TreeLikelihood" branchRateModel="@RelaxedClock.c:clock" tree="@Tree.t:tree" useAmbiguities="true">
                <data
id="orgdata.root"
spec="FilteredAlignment"
ascertained="true"
excludeto="1"
filter="-">
                    <data
id="root"
spec="FilteredAlignment"
data="@Kartvelian_alignment"
filter="30-33"/>
                    <userDataType id="TwoStateCovarion.9" spec="beast.evolution.datatype.TwoStateCovarion"/>
                </data>
                <siteModel id="SiteModel.s:root" spec="SiteModel" gammaCategoryCount="1" mutationRate="@mutationRate.s:root" substModel="@covarion">
                    <parameter id="gammaShape.s:root" spec="parameter.RealParameter" estimate="false" name="shape">1.0</parameter>
                    <parameter id="proportionInvariant.s:root" spec="parameter.RealParameter" estimate="false" lower="0.0" name="proportionInvariant" upper="1.0">0.0</parameter>
                </siteModel>
            </distribution>
            <distribution id="treeLikelihood.breast" spec="TreeLikelihood" branchRateModel="@RelaxedClock.c:clock" tree="@Tree.t:tree" useAmbiguities="true">
                <data
id="orgdata.breast"
spec="FilteredAlignment"
ascertained="true"
excludeto="1"
filter="-">
                    <data
id="breast"
spec="FilteredAlignment"
data="@Kartvelian_alignment"
filter="34-36"/>
                    <userDataType id="TwoStateCovarion.10" spec="beast.evolution.datatype.TwoStateCovarion"/>
                </data>
                <siteModel id="SiteModel.s:breast" spec="SiteModel" gammaCategoryCount="1" mutationRate="@mutationRate.s:breast" substModel="@covarion">
                    <parameter id="gammaShape.s:breast" spec="parameter.RealParameter" estimate="false" name="shape">1.0</parameter>
                    <parameter id="proportionInvariant.s:breast" spec="parameter.RealParameter" estimate="false" lower="0.0" name="proportionInvariant" upper="1.0">0.0</parameter>
                </siteModel>
            </distribution>
            <distribution id="treeLikelihood.rain" spec="TreeLikelihood" branchRateModel="@RelaxedClock.c:clock" tree="@Tree.t:tree" useAmbiguities="true">
                <data
id="orgdata.rain"
spec="FilteredAlignment"
ascertained="true"
excludeto="1"
filter="-">
                    <data
id="rain"
spec="FilteredAlignment"
data="@Kartvelian_alignment"
filter="37-39"/>
                    <userDataType id="TwoStateCovarion.11" spec="beast.evolution.datatype.TwoStateCovarion"/>
                </data>
                <siteModel id="SiteModel.s:rain" spec="SiteModel" gammaCategoryCount="1" mutationRate="@mutationRate.s:rain" substModel="@covarion">
                    <parameter id="gammaShape.s:rain" spec="parameter.RealParameter" estimate="false" name="shape">1.0</parameter>
                    <parameter id="proportionInvariant.s:rain" spec="parameter.RealParameter" estimate="false" lower="0.0" name="proportionInvariant" upper="1.0">0.0</parameter>
                </siteModel>
            </distribution>
            <distribution id="treeLikelihood.I_me" spec="TreeLikelihood" branchRateModel="@RelaxedClock.c:clock" tree="@Tree.t:tree" useAmbiguities="true">
                <data
id="orgdata.I_me"
spec="FilteredAlignment"
ascertained="true"
excludeto="1"
filter="-">
                    <data
id="I_me"
spec="FilteredAlignment"
data="@Kartvelian_alignment"
filter="40-41"/>
                    <userDataType id="TwoStateCovarion.12" spec="beast.evolution.datatype.TwoStateCovarion"/>
                </data>
                <siteModel id="SiteModel.s:I_me" spec="SiteModel" gammaCategoryCount="1" mutationRate="@mutationRate.s:I_me" substModel="@covarion">
                    <parameter id="gammaShape.s:I_me" spec="parameter.RealParameter" estimate="false" name="shape">1.0</parameter>
                    <parameter id="proportionInvariant.s:I_me" spec="parameter.RealParameter" estimate="false" lower="0.0" name="proportionInvariant" upper="1.0">0.0</parameter>
                </siteModel>
            </distribution>
            <distribution id="treeLikelihood.name" spec="TreeLikelihood" branchRateModel="@RelaxedClock.c:clock" tree="@Tree.t:tree" useAmbiguities="true">
                <data
id="orgdata.name"
spec="FilteredAlignment"
ascertained="true"
excludeto="1"
filter="-">
                    <data
id="name"
spec="FilteredAlignment"
data="@Kartvelian_alignment"
filter="42-43"/>
                    <userDataType id="TwoStateCovarion.13" spec="beast.evolution.datatype.TwoStateCovarion"/>
                </data>
                <siteModel id="SiteModel.s:name" spec="SiteModel" gammaCategoryCount="1" mutationRate="@mutationRate.s:name" substModel="@covarion">
                    <parameter id="gammaShape.s:name" spec="parameter.RealParameter" estimate="false" name="shape">1.0</parameter>
                    <parameter id="proportionInvariant.s:name" spec="parameter.RealParameter" estimate="false" lower="0.0" name="proportionInvariant" upper="1.0">0.0</parameter>
                </siteModel>
            </distribution>
            <distribution id="treeLikelihood.louse" spec="TreeLikelihood" branchRateModel="@RelaxedClock.c:clock" tree="@Tree.t:tree" useAmbiguities="true">
                <data
id="orgdata.louse"
spec="FilteredAlignment"
ascertained="true"
excludeto="1"
filter="-">
                    <data
id="louse"
spec="FilteredAlignment"
data="@Kartvelian_alignment"
filter="44-45"/>
                    <userDataType id="TwoStateCovarion.14" spec="beast.evolution.datatype.TwoStateCovarion"/>
                </data>
                <siteModel id="SiteModel.s:louse" spec="SiteModel" gammaCategoryCount="1" mutationRate="@mutationRate.s:louse" substModel="@covarion">
                    <parameter id="gammaShape.s:louse" spec="parameter.RealParameter" estimate="false" name="shape">1.0</parameter>
                    <parameter id="proportionInvariant.s:louse" spec="parameter.RealParameter" estimate="false" lower="0.0" name="proportionInvariant" upper="1.0">0.0</parameter>
                </siteModel>
            </distribution>
            <distribution id="treeLikelihood.wing" spec="TreeLikelihood" branchRateModel="@RelaxedClock.c:clock" tree="@Tree.t:tree" useAmbiguities="true">
                <data
id="orgdata.wing"
spec="FilteredAlignment"
ascertained="true"
excludeto="1"
filter="-">
                    <data
id="wing"
spec="FilteredAlignment"
data="@Kartvelian_alignment"
filter="46-49"/>
                    <userDataType id="TwoStateCovarion.15" spec="beast.evolution.datatype.TwoStateCovarion"/>
                </data>
                <siteModel id="SiteModel.s:wing" spec="SiteModel" gammaCategoryCount="1" mutationRate="@mutationRate.s:wing" substModel="@covarion">
                    <parameter id="gammaShape.s:wing" spec="parameter.RealParameter" estimate="false" name="shape">1.0</parameter>
                    <parameter id="proportionInvariant.s:wing" spec="parameter.RealParameter" estimate="false" lower="0.0" name="proportionInvariant" upper="1.0">0.0</parameter>
                </siteModel>
            </distribution>
            <distribution id="treeLikelihood.meat" spec="TreeLikelihood" branchRateModel="@RelaxedClock.c:clock" tree="@Tree.t:tree" useAmbiguities="true">
                <data
id="orgdata.meat"
spec="FilteredAlignment"
ascertained="true"
excludeto="1"
filter="-">
                    <data
id="meat"
spec="FilteredAlignment"
data="@Kartvelian_alignment"
filter="50-52"/>
                    <userDataType id="TwoStateCovarion.16" spec="beast.evolution.datatype.TwoStateCovarion"/>
                </data>
                <siteModel id="SiteModel.s:meat" spec="SiteModel" gammaCategoryCount="1" mutationRate="@mutationRate.s:meat" substModel="@covarion">
                    <parameter id="gammaShape.s:meat" spec="parameter.RealParameter" estimate="false" name="shape">1.0</parameter>
                    <parameter id="proportionInvariant.s:meat" spec="parameter.RealParameter" estimate="false" lower="0.0" name="proportionInvariant" upper="1.0">0.0</parameter>
                </siteModel>
            </distribution>
            <distribution id="treeLikelihood.hand" spec="TreeLikelihood" branchRateModel="@RelaxedClock.c:clock" tree="@Tree.t:tree" useAmbiguities="true">
                <data
id="orgdata.hand"
spec="FilteredAlignment"
ascertained="true"
excludeto="1"
filter="-">
                    <data
id="hand"
spec="FilteredAlignment"
data="@Kartvelian_alignment"
filter="53-56"/>
                    <userDataType id="TwoStateCovarion.17" spec="beast.evolution.datatype.TwoStateCovarion"/>
                </data>
                <siteModel id="SiteModel.s:hand" spec="SiteModel" gammaCategoryCount="1" mutationRate="@mutationRate.s:hand" substModel="@covarion">
                    <parameter id="gammaShape.s:hand" spec="parameter.RealParameter" estimate="false" name="shape">1.0</parameter>
                    <parameter id="proportionInvariant.s:hand" spec="parameter.RealParameter" estimate="false" lower="0.0" name="proportionInvariant" upper="1.0">0.0</parameter>
                </siteModel>
            </distribution>
            <distribution id="treeLikelihood.fly_insect" spec="TreeLikelihood" branchRateModel="@RelaxedClock.c:clock" tree="@Tree.t:tree" useAmbiguities="true">
                <data
id="orgdata.fly_insect"
spec="FilteredAlignment"
ascertained="true"
excludeto="1"
filter="-">
                    <data
id="fly_insect"
spec="FilteredAlignment"
data="@Kartvelian_alignment"
filter="57-59"/>
                    <userDataType id="TwoStateCovarion.18" spec="beast.evolution.datatype.TwoStateCovarion"/>
                </data>
                <siteModel id="SiteModel.s:fly_insect" spec="SiteModel" gammaCategoryCount="1" mutationRate="@mutationRate.s:fly_insect" substModel="@covarion">
                    <parameter id="gammaShape.s:fly_insect" spec="parameter.RealParameter" estimate="false" name="shape">1.0</parameter>
                    <parameter id="proportionInvariant.s:fly_insect" spec="parameter.RealParameter" estimate="false" lower="0.0" name="proportionInvariant" upper="1.0">0.0</parameter>
                </siteModel>
            </distribution>
            <distribution id="treeLikelihood.night" spec="TreeLikelihood" branchRateModel="@RelaxedClock.c:clock" tree="@Tree.t:tree" useAmbiguities="true">
                <data
id="orgdata.night"
spec="FilteredAlignment"
ascertained="true"
excludeto="1"
filter="-">
                    <data
id="night"
spec="FilteredAlignment"
data="@Kartvelian_alignment"
filter="60-63"/>
                    <userDataType id="TwoStateCovarion.19" spec="beast.evolution.datatype.TwoStateCovarion"/>
                </data>
                <siteModel id="SiteModel.s:night" spec="SiteModel" gammaCategoryCount="1" mutationRate="@mutationRate.s:night" substModel="@covarion">
                    <parameter id="gammaShape.s:night" spec="parameter.RealParameter" estimate="false" name="shape">1.0</parameter>
                    <parameter id="proportionInvariant.s:night" spec="parameter.RealParameter" estimate="false" lower="0.0" name="proportionInvariant" upper="1.0">0.0</parameter>
                </siteModel>
            </distribution>
            <distribution id="treeLikelihood.ear" spec="TreeLikelihood" branchRateModel="@RelaxedClock.c:clock" tree="@Tree.t:tree" useAmbiguities="true">
                <data
id="orgdata.ear"
spec="FilteredAlignment"
ascertained="true"
excludeto="1"
filter="-">
                    <data
id="ear"
spec="FilteredAlignment"
data="@Kartvelian_alignment"
filter="64-66"/>
                    <userDataType id="TwoStateCovarion.20" spec="beast.evolution.datatype.TwoStateCovarion"/>
                </data>
                <siteModel id="SiteModel.s:ear" spec="SiteModel" gammaCategoryCount="1" mutationRate="@mutationRate.s:ear" substModel="@covarion">
                    <parameter id="gammaShape.s:ear" spec="parameter.RealParameter" estimate="false" name="shape">1.0</parameter>
                    <parameter id="proportionInvariant.s:ear" spec="parameter.RealParameter" estimate="false" lower="0.0" name="proportionInvariant" upper="1.0">0.0</parameter>
                </siteModel>
            </distribution>
            <distribution id="treeLikelihood.neck" spec="TreeLikelihood" branchRateModel="@RelaxedClock.c:clock" tree="@Tree.t:tree" useAmbiguities="true">
                <data
id="orgdata.neck"
spec="FilteredAlignment"
ascertained="true"
excludeto="1"
filter="-">
                    <data
id="neck"
spec="FilteredAlignment"
data="@Kartvelian_alignment"
filter="67-69"/>
                    <userDataType id="TwoStateCovarion.21" spec="beast.evolution.datatype.TwoStateCovarion"/>
                </data>
                <siteModel id="SiteModel.s:neck" spec="SiteModel" gammaCategoryCount="1" mutationRate="@mutationRate.s:neck" substModel="@covarion">
                    <parameter id="gammaShape.s:neck" spec="parameter.RealParameter" estimate="false" name="shape">1.0</parameter>
                    <parameter id="proportionInvariant.s:neck" spec="parameter.RealParameter" estimate="false" lower="0.0" name="proportionInvariant" upper="1.0">0.0</parameter>
                </siteModel>
            </distribution>
            <distribution id="treeLikelihood.far" spec="TreeLikelihood" branchRateModel="@RelaxedClock.c:clock" tree="@Tree.t:tree" useAmbiguities="true">
                <data
id="orgdata.far"
spec="FilteredAlignment"
ascertained="true"
excludeto="1"
filter="-">
                    <data
id="far"
spec="FilteredAlignment"
data="@Kartvelian_alignment"
filter="70-73"/>
                    <userDataType id="TwoStateCovarion.22" spec="beast.evolution.datatype.TwoStateCovarion"/>
                </data>
                <siteModel id="SiteModel.s:far" spec="SiteModel" gammaCategoryCount="1" mutationRate="@mutationRate.s:far" substModel="@covarion">
                    <parameter id="gammaShape.s:far" spec="parameter.RealParameter" estimate="false" name="shape">1.0</parameter>
                    <parameter id="proportionInvariant.s:far" spec="parameter.RealParameter" estimate="false" lower="0.0" name="proportionInvariant" upper="1.0">0.0</parameter>
                </siteModel>
            </distribution>
            <distribution id="treeLikelihood.do" spec="TreeLikelihood" branchRateModel="@RelaxedClock.c:clock" tree="@Tree.t:tree" useAmbiguities="true">
                <data
id="orgdata.do"
spec="FilteredAlignment"
ascertained="true"
excludeto="1"
filter="-">
                    <data
id="do"
spec="FilteredAlignment"
data="@Kartvelian_alignment"
filter="74-79"/>
                    <userDataType id="TwoStateCovarion.23" spec="beast.evolution.datatype.TwoStateCovarion"/>
                </data>
                <siteModel id="SiteModel.s:do" spec="SiteModel" gammaCategoryCount="1" mutationRate="@mutationRate.s:do" substModel="@covarion">
                    <parameter id="gammaShape.s:do" spec="parameter.RealParameter" estimate="false" name="shape">1.0</parameter>
                    <parameter id="proportionInvariant.s:do" spec="parameter.RealParameter" estimate="false" lower="0.0" name="proportionInvariant" upper="1.0">0.0</parameter>
                </siteModel>
            </distribution>
            <distribution id="treeLikelihood.house" spec="TreeLikelihood" branchRateModel="@RelaxedClock.c:clock" tree="@Tree.t:tree" useAmbiguities="true">
                <data
id="orgdata.house"
spec="FilteredAlignment"
ascertained="true"
excludeto="1"
filter="-">
                    <data
id="house"
spec="FilteredAlignment"
data="@Kartvelian_alignment"
filter="80-83"/>
                    <userDataType id="TwoStateCovarion.24" spec="beast.evolution.datatype.TwoStateCovarion"/>
                </data>
                <siteModel id="SiteModel.s:house" spec="SiteModel" gammaCategoryCount="1" mutationRate="@mutationRate.s:house" substModel="@covarion">
                    <parameter id="gammaShape.s:house" spec="parameter.RealParameter" estimate="false" name="shape">1.0</parameter>
                    <parameter id="proportionInvariant.s:house" spec="parameter.RealParameter" estimate="false" lower="0.0" name="proportionInvariant" upper="1.0">0.0</parameter>
                </siteModel>
            </distribution>
            <distribution id="treeLikelihood.stone" spec="TreeLikelihood" branchRateModel="@RelaxedClock.c:clock" tree="@Tree.t:tree" useAmbiguities="true">
                <data
id="orgdata.stone"
spec="FilteredAlignment"
ascertained="true"
excludeto="1"
filter="-">
                    <data
id="stone"
spec="FilteredAlignment"
data="@Kartvelian_alignment"
filter="84-86"/>
                    <userDataType id="TwoStateCovarion.25" spec="beast.evolution.datatype.TwoStateCovarion"/>
                </data>
                <siteModel id="SiteModel.s:stone" spec="SiteModel" gammaCategoryCount="1" mutationRate="@mutationRate.s:stone" substModel="@covarion">
                    <parameter id="gammaShape.s:stone" spec="parameter.RealParameter" estimate="false" name="shape">1.0</parameter>
                    <parameter id="proportionInvariant.s:stone" spec="parameter.RealParameter" estimate="false" lower="0.0" name="proportionInvariant" upper="1.0">0.0</parameter>
                </siteModel>
            </distribution>
            <distribution id="treeLikelihood.bitter" spec="TreeLikelihood" branchRateModel="@RelaxedClock.c:clock" tree="@Tree.t:tree" useAmbiguities="true">
                <data
id="orgdata.bitter"
spec="FilteredAlignment"
ascertained="true"
excludeto="1"
filter="-">
                    <data
id="bitter"
spec="FilteredAlignment"
data="@Kartvelian_alignment"
filter="87-91"/>
                    <userDataType id="TwoStateCovarion.26" spec="beast.evolution.datatype.TwoStateCovarion"/>
                </data>
                <siteModel id="SiteModel.s:bitter" spec="SiteModel" gammaCategoryCount="1" mutationRate="@mutationRate.s:bitter" substModel="@covarion">
                    <parameter id="gammaShape.s:bitter" spec="parameter.RealParameter" estimate="false" name="shape">1.0</parameter>
                    <parameter id="proportionInvariant.s:bitter" spec="parameter.RealParameter" estimate="false" lower="0.0" name="proportionInvariant" upper="1.0">0.0</parameter>
                </siteModel>
            </distribution>
            <distribution id="treeLikelihood.say" spec="TreeLikelihood" branchRateModel="@RelaxedClock.c:clock" tree="@Tree.t:tree" useAmbiguities="true">
                <data
id="orgdata.say"
spec="FilteredAlignment"
ascertained="true"
excludeto="1"
filter="-">
                    <data
id="say"
spec="FilteredAlignment"
data="@Kartvelian_alignment"
filter="92-97"/>
                    <userDataType id="TwoStateCovarion.27" spec="beast.evolution.datatype.TwoStateCovarion"/>
                </data>
                <siteModel id="SiteModel.s:say" spec="SiteModel" gammaCategoryCount="1" mutationRate="@mutationRate.s:say" substModel="@covarion">
                    <parameter id="gammaShape.s:say" spec="parameter.RealParameter" estimate="false" name="shape">1.0</parameter>
                    <parameter id="proportionInvariant.s:say" spec="parameter.RealParameter" estimate="false" lower="0.0" name="proportionInvariant" upper="1.0">0.0</parameter>
                </siteModel>
            </distribution>
            <distribution id="treeLikelihood.tooth" spec="TreeLikelihood" branchRateModel="@RelaxedClock.c:clock" tree="@Tree.t:tree" useAmbiguities="true">
                <data
id="orgdata.tooth"
spec="FilteredAlignment"
ascertained="true"
excludeto="1"
filter="-">
                    <data
id="tooth"
spec="FilteredAlignment"
data="@Kartvelian_alignment"
filter="98-100"/>
                    <userDataType id="TwoStateCovarion.28" spec="beast.evolution.datatype.TwoStateCovarion"/>
                </data>
                <siteModel id="SiteModel.s:tooth" spec="SiteModel" gammaCategoryCount="1" mutationRate="@mutationRate.s:tooth" substModel="@covarion">
                    <parameter id="gammaShape.s:tooth" spec="parameter.RealParameter" estimate="false" name="shape">1.0</parameter>
                    <parameter id="proportionInvariant.s:tooth" spec="parameter.RealParameter" estimate="false" lower="0.0" name="proportionInvariant" upper="1.0">0.0</parameter>
                </siteModel>
            </distribution>
            <distribution id="treeLikelihood.hair" spec="TreeLikelihood" branchRateModel="@RelaxedClock.c:clock" tree="@Tree.t:tree" useAmbiguities="true">
                <data
id="orgdata.hair"
spec="FilteredAlignment"
ascertained="true"
excludeto="1"
filter="-">
                    <data
id="hair"
spec="FilteredAlignment"
data="@Kartvelian_alignment"
filter="101-103"/>
                    <userDataType id="TwoStateCovarion.29" spec="beast.evolution.datatype.TwoStateCovarion"/>
                </data>
                <siteModel id="SiteModel.s:hair" spec="SiteModel" gammaCategoryCount="1" mutationRate="@mutationRate.s:hair" substModel="@covarion">
                    <parameter id="gammaShape.s:hair" spec="parameter.RealParameter" estimate="false" name="shape">1.0</parameter>
                    <parameter id="proportionInvariant.s:hair" spec="parameter.RealParameter" estimate="false" lower="0.0" name="proportionInvariant" upper="1.0">0.0</parameter>
                </siteModel>
            </distribution>
            <distribution id="treeLikelihood.big" spec="TreeLikelihood" branchRateModel="@RelaxedClock.c:clock" tree="@Tree.t:tree" useAmbiguities="true">
                <data
id="orgdata.big"
spec="FilteredAlignment"
ascertained="true"
excludeto="1"
filter="-">
                    <data
id="big"
spec="FilteredAlignment"
data="@Kartvelian_alignment"
filter="104-106"/>
                    <userDataType id="TwoStateCovarion.30" spec="beast.evolution.datatype.TwoStateCovarion"/>
                </data>
                <siteModel id="SiteModel.s:big" spec="SiteModel" gammaCategoryCount="1" mutationRate="@mutationRate.s:big" substModel="@covarion">
                    <parameter id="gammaShape.s:big" spec="parameter.RealParameter" estimate="false" name="shape">1.0</parameter>
                    <parameter id="proportionInvariant.s:big" spec="parameter.RealParameter" estimate="false" lower="0.0" name="proportionInvariant" upper="1.0">0.0</parameter>
                </siteModel>
            </distribution>
            <distribution id="treeLikelihood.one" spec="TreeLikelihood" branchRateModel="@RelaxedClock.c:clock" tree="@Tree.t:tree" useAmbiguities="true">
                <data
id="orgdata.one"
spec="FilteredAlignment"
ascertained="true"
excludeto="1"
filter="-">
                    <data
id="one"
spec="FilteredAlignment"
data="@Kartvelian_alignment"
filter="107-109"/>
                    <userDataType id="TwoStateCovarion.31" spec="beast.evolution.datatype.TwoStateCovarion"/>
                </data>
                <siteModel id="SiteModel.s:one" spec="SiteModel" gammaCategoryCount="1" mutationRate="@mutationRate.s:one" substModel="@covarion">
                    <parameter id="gammaShape.s:one" spec="parameter.RealParameter" estimate="false" name="shape">1.0</parameter>
                    <parameter id="proportionInvariant.s:one" spec="parameter.RealParameter" estimate="false" lower="0.0" name="proportionInvariant" upper="1.0">0.0</parameter>
                </siteModel>
            </distribution>
            <distribution id="treeLikelihood.who" spec="TreeLikelihood" branchRateModel="@RelaxedClock.c:clock" tree="@Tree.t:tree" useAmbiguities="true">
                <data
id="orgdata.who"
spec="FilteredAlignment"
ascertained="true"
excludeto="1"
filter="-">
                    <data
id="who"
spec="FilteredAlignment"
data="@Kartvelian_alignment"
filter="110-112"/>
                    <userDataType id="TwoStateCovarion.32" spec="beast.evolution.datatype.TwoStateCovarion"/>
                </data>
                <siteModel id="SiteModel.s:who" spec="SiteModel" gammaCategoryCount="1" mutationRate="@mutationRate.s:who" substModel="@covarion">
                    <parameter id="gammaShape.s:who" spec="parameter.RealParameter" estimate="false" name="shape">1.0</parameter>
                    <parameter id="proportionInvariant.s:who" spec="parameter.RealParameter" estimate="false" lower="0.0" name="proportionInvariant" upper="1.0">0.0</parameter>
                </siteModel>
            </distribution>
            <distribution id="treeLikelihood.it_he_her" spec="TreeLikelihood" branchRateModel="@RelaxedClock.c:clock" tree="@Tree.t:tree" useAmbiguities="true">
                <data
id="orgdata.it_he_her"
spec="FilteredAlignment"
ascertained="true"
excludeto="1"
filter="-">
                    <data
id="it_he_her"
spec="FilteredAlignment"
data="@Kartvelian_alignment"
filter="113-115"/>
                    <userDataType id="TwoStateCovarion.33" spec="beast.evolution.datatype.TwoStateCovarion"/>
                </data>
                <siteModel id="SiteModel.s:it_he_her" spec="SiteModel" gammaCategoryCount="1" mutationRate="@mutationRate.s:it_he_her" substModel="@covarion">
                    <parameter id="gammaShape.s:it_he_her" spec="parameter.RealParameter" estimate="false" name="shape">1.0</parameter>
                    <parameter id="proportionInvariant.s:it_he_her" spec="parameter.RealParameter" estimate="false" lower="0.0" name="proportionInvariant" upper="1.0">0.0</parameter>
                </siteModel>
            </distribution>
            <distribution id="treeLikelihood.hit" spec="TreeLikelihood" branchRateModel="@RelaxedClock.c:clock" tree="@Tree.t:tree" useAmbiguities="true">
                <data
id="orgdata.hit"
spec="FilteredAlignment"
ascertained="true"
excludeto="1"
filter="-">
                    <data
id="hit"
spec="FilteredAlignment"
data="@Kartvelian_alignment"
filter="116-129"/>
                    <userDataType id="TwoStateCovarion.34" spec="beast.evolution.datatype.TwoStateCovarion"/>
                </data>
                <siteModel id="SiteModel.s:hit" spec="SiteModel" gammaCategoryCount="1" mutationRate="@mutationRate.s:hit" substModel="@covarion">
                    <parameter id="gammaShape.s:hit" spec="parameter.RealParameter" estimate="false" name="shape">1.0</parameter>
                    <parameter id="proportionInvariant.s:hit" spec="parameter.RealParameter" estimate="false" lower="0.0" name="proportionInvariant" upper="1.0">0.0</parameter>
                </siteModel>
            </distribution>
            <distribution id="treeLikelihood.leg" spec="TreeLikelihood" branchRateModel="@RelaxedClock.c:clock" tree="@Tree.t:tree" useAmbiguities="true">
                <data
id="orgdata.leg"
spec="FilteredAlignment"
ascertained="true"
excludeto="1"
filter="-">
                    <data
id="leg"
spec="FilteredAlignment"
data="@Kartvelian_alignment"
filter="130-132"/>
                    <userDataType id="TwoStateCovarion.35" spec="beast.evolution.datatype.TwoStateCovarion"/>
                </data>
                <siteModel id="SiteModel.s:leg" spec="SiteModel" gammaCategoryCount="1" mutationRate="@mutationRate.s:leg" substModel="@covarion">
                    <parameter id="gammaShape.s:leg" spec="parameter.RealParameter" estimate="false" name="shape">1.0</parameter>
                    <parameter id="proportionInvariant.s:leg" spec="parameter.RealParameter" estimate="false" lower="0.0" name="proportionInvariant" upper="1.0">0.0</parameter>
                </siteModel>
            </distribution>
            <distribution id="treeLikelihood.horn" spec="TreeLikelihood" branchRateModel="@RelaxedClock.c:clock" tree="@Tree.t:tree" useAmbiguities="true">
                <data
id="orgdata.horn"
spec="FilteredAlignment"
ascertained="true"
excludeto="1"
filter="-">
                    <data
id="horn"
spec="FilteredAlignment"
data="@Kartvelian_alignment"
filter="133-135"/>
                    <userDataType id="TwoStateCovarion.36" spec="beast.evolution.datatype.TwoStateCovarion"/>
                </data>
                <siteModel id="SiteModel.s:horn" spec="SiteModel" gammaCategoryCount="1" mutationRate="@mutationRate.s:horn" substModel="@covarion">
                    <parameter id="gammaShape.s:horn" spec="parameter.RealParameter" estimate="false" name="shape">1.0</parameter>
                    <parameter id="proportionInvariant.s:horn" spec="parameter.RealParameter" estimate="false" lower="0.0" name="proportionInvariant" upper="1.0">0.0</parameter>
                </siteModel>
            </distribution>
            <distribution id="treeLikelihood.this" spec="TreeLikelihood" branchRateModel="@RelaxedClock.c:clock" tree="@Tree.t:tree" useAmbiguities="true">
                <data
id="orgdata.this"
spec="FilteredAlignment"
ascertained="true"
excludeto="1"
filter="-">
                    <data
id="this"
spec="FilteredAlignment"
data="@Kartvelian_alignment"
filter="136-140"/>
                    <userDataType id="TwoStateCovarion.37" spec="beast.evolution.datatype.TwoStateCovarion"/>
                </data>
                <siteModel id="SiteModel.s:this" spec="SiteModel" gammaCategoryCount="1" mutationRate="@mutationRate.s:this" substModel="@covarion">
                    <parameter id="gammaShape.s:this" spec="parameter.RealParameter" estimate="false" name="shape">1.0</parameter>
                    <parameter id="proportionInvariant.s:this" spec="parameter.RealParameter" estimate="false" lower="0.0" name="proportionInvariant" upper="1.0">0.0</parameter>
                </siteModel>
            </distribution>
            <distribution id="treeLikelihood.fish" spec="TreeLikelihood" branchRateModel="@RelaxedClock.c:clock" tree="@Tree.t:tree" useAmbiguities="true">
                <data
id="orgdata.fish"
spec="FilteredAlignment"
ascertained="true"
excludeto="1"
filter="-">
                    <data
id="fish"
spec="FilteredAlignment"
data="@Kartvelian_alignment"
filter="141-143"/>
                    <userDataType id="TwoStateCovarion.38" spec="beast.evolution.datatype.TwoStateCovarion"/>
                </data>
                <siteModel id="SiteModel.s:fish" spec="SiteModel" gammaCategoryCount="1" mutationRate="@mutationRate.s:fish" substModel="@covarion">
                    <parameter id="gammaShape.s:fish" spec="parameter.RealParameter" estimate="false" name="shape">1.0</parameter>
                    <parameter id="proportionInvariant.s:fish" spec="parameter.RealParameter" estimate="false" lower="0.0" name="proportionInvariant" upper="1.0">0.0</parameter>
                </siteModel>
            </distribution>
            <distribution id="treeLikelihood.yesterday" spec="TreeLikelihood" branchRateModel="@RelaxedClock.c:clock" tree="@Tree.t:tree" useAmbiguities="true">
                <data
id="orgdata.yesterday"
spec="FilteredAlignment"
ascertained="true"
excludeto="1"
filter="-">
                    <data
id="yesterday"
spec="FilteredAlignment"
data="@Kartvelian_alignment"
filter="144-147"/>
                    <userDataType id="TwoStateCovarion.39" spec="beast.evolution.datatype.TwoStateCovarion"/>
                </data>
                <siteModel id="SiteModel.s:yesterday" spec="SiteModel" gammaCategoryCount="1" mutationRate="@mutationRate.s:yesterday" substModel="@covarion">
                    <parameter id="gammaShape.s:yesterday" spec="parameter.RealParameter" estimate="false" name="shape">1.0</parameter>
                    <parameter id="proportionInvariant.s:yesterday" spec="parameter.RealParameter" estimate="false" lower="0.0" name="proportionInvariant" upper="1.0">0.0</parameter>
                </siteModel>
            </distribution>
            <distribution id="treeLikelihood.drink" spec="TreeLikelihood" branchRateModel="@RelaxedClock.c:clock" tree="@Tree.t:tree" useAmbiguities="true">
                <data
id="orgdata.drink"
spec="FilteredAlignment"
ascertained="true"
excludeto="1"
filter="-">
                    <data
id="drink"
spec="FilteredAlignment"
data="@Kartvelian_alignment"
filter="148-151"/>
                    <userDataType id="TwoStateCovarion.40" spec="beast.evolution.datatype.TwoStateCovarion"/>
                </data>
                <siteModel id="SiteModel.s:drink" spec="SiteModel" gammaCategoryCount="1" mutationRate="@mutationRate.s:drink" substModel="@covarion">
                    <parameter id="gammaShape.s:drink" spec="parameter.RealParameter" estimate="false" name="shape">1.0</parameter>
                    <parameter id="proportionInvariant.s:drink" spec="parameter.RealParameter" estimate="false" lower="0.0" name="proportionInvariant" upper="1.0">0.0</parameter>
                </siteModel>
            </distribution>
            <distribution id="treeLikelihood.black" spec="TreeLikelihood" branchRateModel="@RelaxedClock.c:clock" tree="@Tree.t:tree" useAmbiguities="true">
                <data
id="orgdata.black"
spec="FilteredAlignment"
ascertained="true"
excludeto="1"
filter="-">
                    <data
id="black"
spec="FilteredAlignment"
data="@Kartvelian_alignment"
filter="152-154"/>
                    <userDataType id="TwoStateCovarion.41" spec="beast.evolution.datatype.TwoStateCovarion"/>
                </data>
                <siteModel id="SiteModel.s:black" spec="SiteModel" gammaCategoryCount="1" mutationRate="@mutationRate.s:black" substModel="@covarion">
                    <parameter id="gammaShape.s:black" spec="parameter.RealParameter" estimate="false" name="shape">1.0</parameter>
                    <parameter id="proportionInvariant.s:black" spec="parameter.RealParameter" estimate="false" lower="0.0" name="proportionInvariant" upper="1.0">0.0</parameter>
                </siteModel>
            </distribution>
            <distribution id="treeLikelihood.navel" spec="TreeLikelihood" branchRateModel="@RelaxedClock.c:clock" tree="@Tree.t:tree" useAmbiguities="true">
                <data
id="orgdata.navel"
spec="FilteredAlignment"
ascertained="true"
excludeto="1"
filter="-">
                    <data
id="navel"
spec="FilteredAlignment"
data="@Kartvelian_alignment"
filter="155-157"/>
                    <userDataType id="TwoStateCovarion.42" spec="beast.evolution.datatype.TwoStateCovarion"/>
                </data>
                <siteModel id="SiteModel.s:navel" spec="SiteModel" gammaCategoryCount="1" mutationRate="@mutationRate.s:navel" substModel="@covarion">
                    <parameter id="gammaShape.s:navel" spec="parameter.RealParameter" estimate="false" name="shape">1.0</parameter>
                    <parameter id="proportionInvariant.s:navel" spec="parameter.RealParameter" estimate="false" lower="0.0" name="proportionInvariant" upper="1.0">0.0</parameter>
                </siteModel>
            </distribution>
            <distribution id="treeLikelihood.stand" spec="TreeLikelihood" branchRateModel="@RelaxedClock.c:clock" tree="@Tree.t:tree" useAmbiguities="true">
                <data
id="orgdata.stand"
spec="FilteredAlignment"
ascertained="true"
excludeto="1"
filter="-">
                    <data
id="stand"
spec="FilteredAlignment"
data="@Kartvelian_alignment"
filter="158-159"/>
                    <userDataType id="TwoStateCovarion.43" spec="beast.evolution.datatype.TwoStateCovarion"/>
                </data>
                <siteModel id="SiteModel.s:stand" spec="SiteModel" gammaCategoryCount="1" mutationRate="@mutationRate.s:stand" substModel="@covarion">
                    <parameter id="gammaShape.s:stand" spec="parameter.RealParameter" estimate="false" name="shape">1.0</parameter>
                    <parameter id="proportionInvariant.s:stand" spec="parameter.RealParameter" estimate="false" lower="0.0" name="proportionInvariant" upper="1.0">0.0</parameter>
                </siteModel>
            </distribution>
            <distribution id="treeLikelihood.bite" spec="TreeLikelihood" branchRateModel="@RelaxedClock.c:clock" tree="@Tree.t:tree" useAmbiguities="true">
                <data
id="orgdata.bite"
spec="FilteredAlignment"
ascertained="true"
excludeto="1"
filter="-">
                    <data
id="bite"
spec="FilteredAlignment"
data="@Kartvelian_alignment"
filter="160-163"/>
                    <userDataType id="TwoStateCovarion.44" spec="beast.evolution.datatype.TwoStateCovarion"/>
                </data>
                <siteModel id="SiteModel.s:bite" spec="SiteModel" gammaCategoryCount="1" mutationRate="@mutationRate.s:bite" substModel="@covarion">
                    <parameter id="gammaShape.s:bite" spec="parameter.RealParameter" estimate="false" name="shape">1.0</parameter>
                    <parameter id="proportionInvariant.s:bite" spec="parameter.RealParameter" estimate="false" lower="0.0" name="proportionInvariant" upper="1.0">0.0</parameter>
                </siteModel>
            </distribution>
            <distribution id="treeLikelihood.back" spec="TreeLikelihood" branchRateModel="@RelaxedClock.c:clock" tree="@Tree.t:tree" useAmbiguities="true">
                <data
id="orgdata.back"
spec="FilteredAlignment"
ascertained="true"
excludeto="1"
filter="-">
                    <data
id="back"
spec="FilteredAlignment"
data="@Kartvelian_alignment"
filter="164-169"/>
                    <userDataType id="TwoStateCovarion.45" spec="beast.evolution.datatype.TwoStateCovarion"/>
                </data>
                <siteModel id="SiteModel.s:back" spec="SiteModel" gammaCategoryCount="1" mutationRate="@mutationRate.s:back" substModel="@covarion">
                    <parameter id="gammaShape.s:back" spec="parameter.RealParameter" estimate="false" name="shape">1.0</parameter>
                    <parameter id="proportionInvariant.s:back" spec="parameter.RealParameter" estimate="false" lower="0.0" name="proportionInvariant" upper="1.0">0.0</parameter>
                </siteModel>
            </distribution>
            <distribution id="treeLikelihood.wind" spec="TreeLikelihood" branchRateModel="@RelaxedClock.c:clock" tree="@Tree.t:tree" useAmbiguities="true">
                <data
id="orgdata.wind"
spec="FilteredAlignment"
ascertained="true"
excludeto="1"
filter="-">
                    <data
id="wind"
spec="FilteredAlignment"
data="@Kartvelian_alignment"
filter="170-174"/>
                    <userDataType id="TwoStateCovarion.46" spec="beast.evolution.datatype.TwoStateCovarion"/>
                </data>
                <siteModel id="SiteModel.s:wind" spec="SiteModel" gammaCategoryCount="1" mutationRate="@mutationRate.s:wind" substModel="@covarion">
                    <parameter id="gammaShape.s:wind" spec="parameter.RealParameter" estimate="false" name="shape">1.0</parameter>
                    <parameter id="proportionInvariant.s:wind" spec="parameter.RealParameter" estimate="false" lower="0.0" name="proportionInvariant" upper="1.0">0.0</parameter>
                </siteModel>
            </distribution>
            <distribution id="treeLikelihood.smoke" spec="TreeLikelihood" branchRateModel="@RelaxedClock.c:clock" tree="@Tree.t:tree" useAmbiguities="true">
                <data
id="orgdata.smoke"
spec="FilteredAlignment"
ascertained="true"
excludeto="1"
filter="-">
                    <data
id="smoke"
spec="FilteredAlignment"
data="@Kartvelian_alignment"
filter="175-177"/>
                    <userDataType id="TwoStateCovarion.47" spec="beast.evolution.datatype.TwoStateCovarion"/>
                </data>
                <siteModel id="SiteModel.s:smoke" spec="SiteModel" gammaCategoryCount="1" mutationRate="@mutationRate.s:smoke" substModel="@covarion">
                    <parameter id="gammaShape.s:smoke" spec="parameter.RealParameter" estimate="false" name="shape">1.0</parameter>
                    <parameter id="proportionInvariant.s:smoke" spec="parameter.RealParameter" estimate="false" lower="0.0" name="proportionInvariant" upper="1.0">0.0</parameter>
                </siteModel>
            </distribution>
            <distribution id="treeLikelihood.what" spec="TreeLikelihood" branchRateModel="@RelaxedClock.c:clock" tree="@Tree.t:tree" useAmbiguities="true">
                <data
id="orgdata.what"
spec="FilteredAlignment"
ascertained="true"
excludeto="1"
filter="-">
                    <data
id="what"
spec="FilteredAlignment"
data="@Kartvelian_alignment"
filter="178-180"/>
                    <userDataType id="TwoStateCovarion.48" spec="beast.evolution.datatype.TwoStateCovarion"/>
                </data>
                <siteModel id="SiteModel.s:what" spec="SiteModel" gammaCategoryCount="1" mutationRate="@mutationRate.s:what" substModel="@covarion">
                    <parameter id="gammaShape.s:what" spec="parameter.RealParameter" estimate="false" name="shape">1.0</parameter>
                    <parameter id="proportionInvariant.s:what" spec="parameter.RealParameter" estimate="false" lower="0.0" name="proportionInvariant" upper="1.0">0.0</parameter>
                </siteModel>
            </distribution>
            <distribution id="treeLikelihood.child" spec="TreeLikelihood" branchRateModel="@RelaxedClock.c:clock" tree="@Tree.t:tree" useAmbiguities="true">
                <data
id="orgdata.child"
spec="FilteredAlignment"
ascertained="true"
excludeto="1"
filter="-">
                    <data
id="child"
spec="FilteredAlignment"
data="@Kartvelian_alignment"
filter="181-190"/>
                    <userDataType id="TwoStateCovarion.49" spec="beast.evolution.datatype.TwoStateCovarion"/>
                </data>
                <siteModel id="SiteModel.s:child" spec="SiteModel" gammaCategoryCount="1" mutationRate="@mutationRate.s:child" substModel="@covarion">
                    <parameter id="gammaShape.s:child" spec="parameter.RealParameter" estimate="false" name="shape">1.0</parameter>
                    <parameter id="proportionInvariant.s:child" spec="parameter.RealParameter" estimate="false" lower="0.0" name="proportionInvariant" upper="1.0">0.0</parameter>
                </siteModel>
            </distribution>
            <distribution id="treeLikelihood.egg" spec="TreeLikelihood" branchRateModel="@RelaxedClock.c:clock" tree="@Tree.t:tree" useAmbiguities="true">
                <data
id="orgdata.egg"
spec="FilteredAlignment"
ascertained="true"
excludeto="1"
filter="-">
                    <data
id="egg"
spec="FilteredAlignment"
data="@Kartvelian_alignment"
filter="191-194"/>
                    <userDataType id="TwoStateCovarion.50" spec="beast.evolution.datatype.TwoStateCovarion"/>
                </data>
                <siteModel id="SiteModel.s:egg" spec="SiteModel" gammaCategoryCount="1" mutationRate="@mutationRate.s:egg" substModel="@covarion">
                    <parameter id="gammaShape.s:egg" spec="parameter.RealParameter" estimate="false" name="shape">1.0</parameter>
                    <parameter id="proportionInvariant.s:egg" spec="parameter.RealParameter" estimate="false" lower="0.0" name="proportionInvariant" upper="1.0">0.0</parameter>
                </siteModel>
            </distribution>
            <distribution id="treeLikelihood.give" spec="TreeLikelihood" branchRateModel="@RelaxedClock.c:clock" tree="@Tree.t:tree" useAmbiguities="true">
                <data
id="orgdata.give"
spec="FilteredAlignment"
ascertained="true"
excludeto="1"
filter="-">
                    <data
id="give"
spec="FilteredAlignment"
data="@Kartvelian_alignment"
filter="195-197"/>
                    <userDataType id="TwoStateCovarion.51" spec="beast.evolution.datatype.TwoStateCovarion"/>
                </data>
                <siteModel id="SiteModel.s:give" spec="SiteModel" gammaCategoryCount="1" mutationRate="@mutationRate.s:give" substModel="@covarion">
                    <parameter id="gammaShape.s:give" spec="parameter.RealParameter" estimate="false" name="shape">1.0</parameter>
                    <parameter id="proportionInvariant.s:give" spec="parameter.RealParameter" estimate="false" lower="0.0" name="proportionInvariant" upper="1.0">0.0</parameter>
                </siteModel>
            </distribution>
            <distribution id="treeLikelihood.new" spec="TreeLikelihood" branchRateModel="@RelaxedClock.c:clock" tree="@Tree.t:tree" useAmbiguities="true">
                <data
id="orgdata.new"
spec="FilteredAlignment"
ascertained="true"
excludeto="1"
filter="-">
                    <data
id="new"
spec="FilteredAlignment"
data="@Kartvelian_alignment"
filter="198-199"/>
                    <userDataType id="TwoStateCovarion.52" spec="beast.evolution.datatype.TwoStateCovarion"/>
                </data>
                <siteModel id="SiteModel.s:new" spec="SiteModel" gammaCategoryCount="1" mutationRate="@mutationRate.s:new" substModel="@covarion">
                    <parameter id="gammaShape.s:new" spec="parameter.RealParameter" estimate="false" name="shape">1.0</parameter>
                    <parameter id="proportionInvariant.s:new" spec="parameter.RealParameter" estimate="false" lower="0.0" name="proportionInvariant" upper="1.0">0.0</parameter>
                </siteModel>
            </distribution>
            <distribution id="treeLikelihood.burn" spec="TreeLikelihood" branchRateModel="@RelaxedClock.c:clock" tree="@Tree.t:tree" useAmbiguities="true">
                <data
id="orgdata.burn"
spec="FilteredAlignment"
ascertained="true"
excludeto="1"
filter="-">
                    <data
id="burn"
spec="FilteredAlignment"
data="@Kartvelian_alignment"
filter="200-203"/>
                    <userDataType id="TwoStateCovarion.53" spec="beast.evolution.datatype.TwoStateCovarion"/>
                </data>
                <siteModel id="SiteModel.s:burn" spec="SiteModel" gammaCategoryCount="1" mutationRate="@mutationRate.s:burn" substModel="@covarion">
                    <parameter id="gammaShape.s:burn" spec="parameter.RealParameter" estimate="false" name="shape">1.0</parameter>
                    <parameter id="proportionInvariant.s:burn" spec="parameter.RealParameter" estimate="false" lower="0.0" name="proportionInvariant" upper="1.0">0.0</parameter>
                </siteModel>
            </distribution>
            <distribution id="treeLikelihood.not" spec="TreeLikelihood" branchRateModel="@RelaxedClock.c:clock" tree="@Tree.t:tree" useAmbiguities="true">
                <data
id="orgdata.not"
spec="FilteredAlignment"
ascertained="true"
excludeto="1"
filter="-">
                    <data
id="not"
spec="FilteredAlignment"
data="@Kartvelian_alignment"
filter="204-208"/>
                    <userDataType id="TwoStateCovarion.54" spec="beast.evolution.datatype.TwoStateCovarion"/>
                </data>
                <siteModel id="SiteModel.s:not" spec="SiteModel" gammaCategoryCount="1" mutationRate="@mutationRate.s:not" substModel="@covarion">
                    <parameter id="gammaShape.s:not" spec="parameter.RealParameter" estimate="false" name="shape">1.0</parameter>
                    <parameter id="proportionInvariant.s:not" spec="parameter.RealParameter" estimate="false" lower="0.0" name="proportionInvariant" upper="1.0">0.0</parameter>
                </siteModel>
            </distribution>
            <distribution id="treeLikelihood.good" spec="TreeLikelihood" branchRateModel="@RelaxedClock.c:clock" tree="@Tree.t:tree" useAmbiguities="true">
                <data
id="orgdata.good"
spec="FilteredAlignment"
ascertained="true"
excludeto="1"
filter="-">
                    <data
id="good"
spec="FilteredAlignment"
data="@Kartvelian_alignment"
filter="209-212"/>
                    <userDataType id="TwoStateCovarion.55" spec="beast.evolution.datatype.TwoStateCovarion"/>
                </data>
                <siteModel id="SiteModel.s:good" spec="SiteModel" gammaCategoryCount="1" mutationRate="@mutationRate.s:good" substModel="@covarion">
                    <parameter id="gammaShape.s:good" spec="parameter.RealParameter" estimate="false" name="shape">1.0</parameter>
                    <parameter id="proportionInvariant.s:good" spec="parameter.RealParameter" estimate="false" lower="0.0" name="proportionInvariant" upper="1.0">0.0</parameter>
                </siteModel>
            </distribution>
            <distribution id="treeLikelihood.know" spec="TreeLikelihood" branchRateModel="@RelaxedClock.c:clock" tree="@Tree.t:tree" useAmbiguities="true">
                <data
id="orgdata.know"
spec="FilteredAlignment"
ascertained="true"
excludeto="1"
filter="-">
                    <data
id="know"
spec="FilteredAlignment"
data="@Kartvelian_alignment"
filter="213-217"/>
                    <userDataType id="TwoStateCovarion.56" spec="beast.evolution.datatype.TwoStateCovarion"/>
                </data>
                <siteModel id="SiteModel.s:know" spec="SiteModel" gammaCategoryCount="1" mutationRate="@mutationRate.s:know" substModel="@covarion">
                    <parameter id="gammaShape.s:know" spec="parameter.RealParameter" estimate="false" name="shape">1.0</parameter>
                    <parameter id="proportionInvariant.s:know" spec="parameter.RealParameter" estimate="false" lower="0.0" name="proportionInvariant" upper="1.0">0.0</parameter>
                </siteModel>
            </distribution>
            <distribution id="treeLikelihood.knee" spec="TreeLikelihood" branchRateModel="@RelaxedClock.c:clock" tree="@Tree.t:tree" useAmbiguities="true">
                <data
id="orgdata.knee"
spec="FilteredAlignment"
ascertained="true"
excludeto="1"
filter="-">
                    <data
id="knee"
spec="FilteredAlignment"
data="@Kartvelian_alignment"
filter="218-222"/>
                    <userDataType id="TwoStateCovarion.57" spec="beast.evolution.datatype.TwoStateCovarion"/>
                </data>
                <siteModel id="SiteModel.s:knee" spec="SiteModel" gammaCategoryCount="1" mutationRate="@mutationRate.s:knee" substModel="@covarion">
                    <parameter id="gammaShape.s:knee" spec="parameter.RealParameter" estimate="false" name="shape">1.0</parameter>
                    <parameter id="proportionInvariant.s:knee" spec="parameter.RealParameter" estimate="false" lower="0.0" name="proportionInvariant" upper="1.0">0.0</parameter>
                </siteModel>
            </distribution>
            <distribution id="treeLikelihood.sand" spec="TreeLikelihood" branchRateModel="@RelaxedClock.c:clock" tree="@Tree.t:tree" useAmbiguities="true">
                <data
id="orgdata.sand"
spec="FilteredAlignment"
ascertained="true"
excludeto="1"
filter="-">
                    <data
id="sand"
spec="FilteredAlignment"
data="@Kartvelian_alignment"
filter="223-227"/>
                    <userDataType id="TwoStateCovarion.58" spec="beast.evolution.datatype.TwoStateCovarion"/>
                </data>
                <siteModel id="SiteModel.s:sand" spec="SiteModel" gammaCategoryCount="1" mutationRate="@mutationRate.s:sand" substModel="@covarion">
                    <parameter id="gammaShape.s:sand" spec="parameter.RealParameter" estimate="false" name="shape">1.0</parameter>
                    <parameter id="proportionInvariant.s:sand" spec="parameter.RealParameter" estimate="false" lower="0.0" name="proportionInvariant" upper="1.0">0.0</parameter>
                </siteModel>
            </distribution>
            <distribution id="treeLikelihood.laugh" spec="TreeLikelihood" branchRateModel="@RelaxedClock.c:clock" tree="@Tree.t:tree" useAmbiguities="true">
                <data
id="orgdata.laugh"
spec="FilteredAlignment"
ascertained="true"
excludeto="1"
filter="-">
                    <data
id="laugh"
spec="FilteredAlignment"
data="@Kartvelian_alignment"
filter="228-230"/>
                    <userDataType id="TwoStateCovarion.59" spec="beast.evolution.datatype.TwoStateCovarion"/>
                </data>
                <siteModel id="SiteModel.s:laugh" spec="SiteModel" gammaCategoryCount="1" mutationRate="@mutationRate.s:laugh" substModel="@covarion">
                    <parameter id="gammaShape.s:laugh" spec="parameter.RealParameter" estimate="false" name="shape">1.0</parameter>
                    <parameter id="proportionInvariant.s:laugh" spec="parameter.RealParameter" estimate="false" lower="0.0" name="proportionInvariant" upper="1.0">0.0</parameter>
                </siteModel>
            </distribution>
            <distribution id="treeLikelihood.hear" spec="TreeLikelihood" branchRateModel="@RelaxedClock.c:clock" tree="@Tree.t:tree" useAmbiguities="true">
                <data
id="orgdata.hear"
spec="FilteredAlignment"
ascertained="true"
excludeto="1"
filter="-">
                    <data
id="hear"
spec="FilteredAlignment"
data="@Kartvelian_alignment"
filter="231-232"/>
                    <userDataType id="TwoStateCovarion.60" spec="beast.evolution.datatype.TwoStateCovarion"/>
                </data>
                <siteModel id="SiteModel.s:hear" spec="SiteModel" gammaCategoryCount="1" mutationRate="@mutationRate.s:hear" substModel="@covarion">
                    <parameter id="gammaShape.s:hear" spec="parameter.RealParameter" estimate="false" name="shape">1.0</parameter>
                    <parameter id="proportionInvariant.s:hear" spec="parameter.RealParameter" estimate="false" lower="0.0" name="proportionInvariant" upper="1.0">0.0</parameter>
                </siteModel>
            </distribution>
            <distribution id="treeLikelihood.soil" spec="TreeLikelihood" branchRateModel="@RelaxedClock.c:clock" tree="@Tree.t:tree" useAmbiguities="true">
                <data
id="orgdata.soil"
spec="FilteredAlignment"
ascertained="true"
excludeto="1"
filter="-">
                    <data
id="soil"
spec="FilteredAlignment"
data="@Kartvelian_alignment"
filter="233-237"/>
                    <userDataType id="TwoStateCovarion.61" spec="beast.evolution.datatype.TwoStateCovarion"/>
                </data>
                <siteModel id="SiteModel.s:soil" spec="SiteModel" gammaCategoryCount="1" mutationRate="@mutationRate.s:soil" substModel="@covarion">
                    <parameter id="gammaShape.s:soil" spec="parameter.RealParameter" estimate="false" name="shape">1.0</parameter>
                    <parameter id="proportionInvariant.s:soil" spec="parameter.RealParameter" estimate="false" lower="0.0" name="proportionInvariant" upper="1.0">0.0</parameter>
                </siteModel>
            </distribution>
            <distribution id="treeLikelihood.leaf" spec="TreeLikelihood" branchRateModel="@RelaxedClock.c:clock" tree="@Tree.t:tree" useAmbiguities="true">
                <data
id="orgdata.leaf"
spec="FilteredAlignment"
ascertained="true"
excludeto="1"
filter="-">
                    <data
id="leaf"
spec="FilteredAlignment"
data="@Kartvelian_alignment"
filter="238-243"/>
                    <userDataType id="TwoStateCovarion.62" spec="beast.evolution.datatype.TwoStateCovarion"/>
                </data>
                <siteModel id="SiteModel.s:leaf" spec="SiteModel" gammaCategoryCount="1" mutationRate="@mutationRate.s:leaf" substModel="@covarion">
                    <parameter id="gammaShape.s:leaf" spec="parameter.RealParameter" estimate="false" name="shape">1.0</parameter>
                    <parameter id="proportionInvariant.s:leaf" spec="parameter.RealParameter" estimate="false" lower="0.0" name="proportionInvariant" upper="1.0">0.0</parameter>
                </siteModel>
            </distribution>
            <distribution id="treeLikelihood.red" spec="TreeLikelihood" branchRateModel="@RelaxedClock.c:clock" tree="@Tree.t:tree" useAmbiguities="true">
                <data
id="orgdata.red"
spec="FilteredAlignment"
ascertained="true"
excludeto="1"
filter="-">
                    <data
id="red"
spec="FilteredAlignment"
data="@Kartvelian_alignment"
filter="244-246"/>
                    <userDataType id="TwoStateCovarion.63" spec="beast.evolution.datatype.TwoStateCovarion"/>
                </data>
                <siteModel id="SiteModel.s:red" spec="SiteModel" gammaCategoryCount="1" mutationRate="@mutationRate.s:red" substModel="@covarion">
                    <parameter id="gammaShape.s:red" spec="parameter.RealParameter" estimate="false" name="shape">1.0</parameter>
                    <parameter id="proportionInvariant.s:red" spec="parameter.RealParameter" estimate="false" lower="0.0" name="proportionInvariant" upper="1.0">0.0</parameter>
                </siteModel>
            </distribution>
            <distribution id="treeLikelihood.liver" spec="TreeLikelihood" branchRateModel="@RelaxedClock.c:clock" tree="@Tree.t:tree" useAmbiguities="true">
                <data
id="orgdata.liver"
spec="FilteredAlignment"
ascertained="true"
excludeto="1"
filter="-">
                    <data
id="liver"
spec="FilteredAlignment"
data="@Kartvelian_alignment"
filter="247-249"/>
                    <userDataType id="TwoStateCovarion.64" spec="beast.evolution.datatype.TwoStateCovarion"/>
                </data>
                <siteModel id="SiteModel.s:liver" spec="SiteModel" gammaCategoryCount="1" mutationRate="@mutationRate.s:liver" substModel="@covarion">
                    <parameter id="gammaShape.s:liver" spec="parameter.RealParameter" estimate="false" name="shape">1.0</parameter>
                    <parameter id="proportionInvariant.s:liver" spec="parameter.RealParameter" estimate="false" lower="0.0" name="proportionInvariant" upper="1.0">0.0</parameter>
                </siteModel>
            </distribution>
            <distribution id="treeLikelihood.hide" spec="TreeLikelihood" branchRateModel="@RelaxedClock.c:clock" tree="@Tree.t:tree" useAmbiguities="true">
                <data
id="orgdata.hide"
spec="FilteredAlignment"
ascertained="true"
excludeto="1"
filter="-">
                    <data
id="hide"
spec="FilteredAlignment"
data="@Kartvelian_alignment"
filter="250-254"/>
                    <userDataType id="TwoStateCovarion.65" spec="beast.evolution.datatype.TwoStateCovarion"/>
                </data>
                <siteModel id="SiteModel.s:hide" spec="SiteModel" gammaCategoryCount="1" mutationRate="@mutationRate.s:hide" substModel="@covarion">
                    <parameter id="gammaShape.s:hide" spec="parameter.RealParameter" estimate="false" name="shape">1.0</parameter>
                    <parameter id="proportionInvariant.s:hide" spec="parameter.RealParameter" estimate="false" lower="0.0" name="proportionInvariant" upper="1.0">0.0</parameter>
                </siteModel>
            </distribution>
            <distribution id="treeLikelihood.skin" spec="TreeLikelihood" branchRateModel="@RelaxedClock.c:clock" tree="@Tree.t:tree" useAmbiguities="true">
                <data
id="orgdata.skin"
spec="FilteredAlignment"
ascertained="true"
excludeto="1"
filter="-">
                    <data
id="skin"
spec="FilteredAlignment"
data="@Kartvelian_alignment"
filter="255-257"/>
                    <userDataType id="TwoStateCovarion.66" spec="beast.evolution.datatype.TwoStateCovarion"/>
                </data>
                <siteModel id="SiteModel.s:skin" spec="SiteModel" gammaCategoryCount="1" mutationRate="@mutationRate.s:skin" substModel="@covarion">
                    <parameter id="gammaShape.s:skin" spec="parameter.RealParameter" estimate="false" name="shape">1.0</parameter>
                    <parameter id="proportionInvariant.s:skin" spec="parameter.RealParameter" estimate="false" lower="0.0" name="proportionInvariant" upper="1.0">0.0</parameter>
                </siteModel>
            </distribution>
            <distribution id="treeLikelihood.suck" spec="TreeLikelihood" branchRateModel="@RelaxedClock.c:clock" tree="@Tree.t:tree" useAmbiguities="true">
                <data
id="orgdata.suck"
spec="FilteredAlignment"
ascertained="true"
excludeto="1"
filter="-">
                    <data
id="suck"
spec="FilteredAlignment"
data="@Kartvelian_alignment"
filter="258-260"/>
                    <userDataType id="TwoStateCovarion.67" spec="beast.evolution.datatype.TwoStateCovarion"/>
                </data>
                <siteModel id="SiteModel.s:suck" spec="SiteModel" gammaCategoryCount="1" mutationRate="@mutationRate.s:suck" substModel="@covarion">
                    <parameter id="gammaShape.s:suck" spec="parameter.RealParameter" estimate="false" name="shape">1.0</parameter>
                    <parameter id="proportionInvariant.s:suck" spec="parameter.RealParameter" estimate="false" lower="0.0" name="proportionInvariant" upper="1.0">0.0</parameter>
                </siteModel>
            </distribution>
            <distribution id="treeLikelihood.carry" spec="TreeLikelihood" branchRateModel="@RelaxedClock.c:clock" tree="@Tree.t:tree" useAmbiguities="true">
                <data
id="orgdata.carry"
spec="FilteredAlignment"
ascertained="true"
excludeto="1"
filter="-">
                    <data
id="carry"
spec="FilteredAlignment"
data="@Kartvelian_alignment"
filter="261-264"/>
                    <userDataType id="TwoStateCovarion.68" spec="beast.evolution.datatype.TwoStateCovarion"/>
                </data>
                <siteModel id="SiteModel.s:carry" spec="SiteModel" gammaCategoryCount="1" mutationRate="@mutationRate.s:carry" substModel="@covarion">
                    <parameter id="gammaShape.s:carry" spec="parameter.RealParameter" estimate="false" name="shape">1.0</parameter>
                    <parameter id="proportionInvariant.s:carry" spec="parameter.RealParameter" estimate="false" lower="0.0" name="proportionInvariant" upper="1.0">0.0</parameter>
                </siteModel>
            </distribution>
            <distribution id="treeLikelihood.ant" spec="TreeLikelihood" branchRateModel="@RelaxedClock.c:clock" tree="@Tree.t:tree" useAmbiguities="true">
                <data
id="orgdata.ant"
spec="FilteredAlignment"
ascertained="true"
excludeto="1"
filter="-">
                    <data
id="ant"
spec="FilteredAlignment"
data="@Kartvelian_alignment"
filter="265-267"/>
                    <userDataType id="TwoStateCovarion.69" spec="beast.evolution.datatype.TwoStateCovarion"/>
                </data>
                <siteModel id="SiteModel.s:ant" spec="SiteModel" gammaCategoryCount="1" mutationRate="@mutationRate.s:ant" substModel="@covarion">
                    <parameter id="gammaShape.s:ant" spec="parameter.RealParameter" estimate="false" name="shape">1.0</parameter>
                    <parameter id="proportionInvariant.s:ant" spec="parameter.RealParameter" estimate="false" lower="0.0" name="proportionInvariant" upper="1.0">0.0</parameter>
                </siteModel>
            </distribution>
            <distribution id="treeLikelihood.heavy" spec="TreeLikelihood" branchRateModel="@RelaxedClock.c:clock" tree="@Tree.t:tree" useAmbiguities="true">
                <data
id="orgdata.heavy"
spec="FilteredAlignment"
ascertained="true"
excludeto="1"
filter="-">
                    <data
id="heavy"
spec="FilteredAlignment"
data="@Kartvelian_alignment"
filter="268-271"/>
                    <userDataType id="TwoStateCovarion.70" spec="beast.evolution.datatype.TwoStateCovarion"/>
                </data>
                <siteModel id="SiteModel.s:heavy" spec="SiteModel" gammaCategoryCount="1" mutationRate="@mutationRate.s:heavy" substModel="@covarion">
                    <parameter id="gammaShape.s:heavy" spec="parameter.RealParameter" estimate="false" name="shape">1.0</parameter>
                    <parameter id="proportionInvariant.s:heavy" spec="parameter.RealParameter" estimate="false" lower="0.0" name="proportionInvariant" upper="1.0">0.0</parameter>
                </siteModel>
            </distribution>
            <distribution id="treeLikelihood.take" spec="TreeLikelihood" branchRateModel="@RelaxedClock.c:clock" tree="@Tree.t:tree" useAmbiguities="true">
                <data
id="orgdata.take"
spec="FilteredAlignment"
ascertained="true"
excludeto="1"
filter="-">
                    <data
id="take"
spec="FilteredAlignment"
data="@Kartvelian_alignment"
filter="272-275"/>
                    <userDataType id="TwoStateCovarion.71" spec="beast.evolution.datatype.TwoStateCovarion"/>
                </data>
                <siteModel id="SiteModel.s:take" spec="SiteModel" gammaCategoryCount="1" mutationRate="@mutationRate.s:take" substModel="@covarion">
                    <parameter id="gammaShape.s:take" spec="parameter.RealParameter" estimate="false" name="shape">1.0</parameter>
                    <parameter id="proportionInvariant.s:take" spec="parameter.RealParameter" estimate="false" lower="0.0" name="proportionInvariant" upper="1.0">0.0</parameter>
                </siteModel>
            </distribution>
            <distribution id="treeLikelihood.old" spec="TreeLikelihood" branchRateModel="@RelaxedClock.c:clock" tree="@Tree.t:tree" useAmbiguities="true">
                <data
id="orgdata.old"
spec="FilteredAlignment"
ascertained="true"
excludeto="1"
filter="-">
                    <data
id="old"
spec="FilteredAlignment"
data="@Kartvelian_alignment"
filter="276-277"/>
                    <userDataType id="TwoStateCovarion.72" spec="beast.evolution.datatype.TwoStateCovarion"/>
                </data>
                <siteModel id="SiteModel.s:old" spec="SiteModel" gammaCategoryCount="1" mutationRate="@mutationRate.s:old" substModel="@covarion">
                    <parameter id="gammaShape.s:old" spec="parameter.RealParameter" estimate="false" name="shape">1.0</parameter>
                    <parameter id="proportionInvariant.s:old" spec="parameter.RealParameter" estimate="false" lower="0.0" name="proportionInvariant" upper="1.0">0.0</parameter>
                </siteModel>
            </distribution>
            <distribution id="treeLikelihood.eat" spec="TreeLikelihood" branchRateModel="@RelaxedClock.c:clock" tree="@Tree.t:tree" useAmbiguities="true">
                <data
id="orgdata.eat"
spec="FilteredAlignment"
ascertained="true"
excludeto="1"
filter="-">
                    <data
id="eat"
spec="FilteredAlignment"
data="@Kartvelian_alignment"
filter="278-281"/>
                    <userDataType id="TwoStateCovarion.73" spec="beast.evolution.datatype.TwoStateCovarion"/>
                </data>
                <siteModel id="SiteModel.s:eat" spec="SiteModel" gammaCategoryCount="1" mutationRate="@mutationRate.s:eat" substModel="@covarion">
                    <parameter id="gammaShape.s:eat" spec="parameter.RealParameter" estimate="false" name="shape">1.0</parameter>
                    <parameter id="proportionInvariant.s:eat" spec="parameter.RealParameter" estimate="false" lower="0.0" name="proportionInvariant" upper="1.0">0.0</parameter>
                </siteModel>
            </distribution>
            <distribution id="treeLikelihood.thigh" spec="TreeLikelihood" branchRateModel="@RelaxedClock.c:clock" tree="@Tree.t:tree" useAmbiguities="true">
                <data
id="orgdata.thigh"
spec="FilteredAlignment"
ascertained="true"
excludeto="1"
filter="-">
                    <data
id="thigh"
spec="FilteredAlignment"
data="@Kartvelian_alignment"
filter="282-285"/>
                    <userDataType id="TwoStateCovarion.74" spec="beast.evolution.datatype.TwoStateCovarion"/>
                </data>
                <siteModel id="SiteModel.s:thigh" spec="SiteModel" gammaCategoryCount="1" mutationRate="@mutationRate.s:thigh" substModel="@covarion">
                    <parameter id="gammaShape.s:thigh" spec="parameter.RealParameter" estimate="false" name="shape">1.0</parameter>
                    <parameter id="proportionInvariant.s:thigh" spec="parameter.RealParameter" estimate="false" lower="0.0" name="proportionInvariant" upper="1.0">0.0</parameter>
                </siteModel>
            </distribution>
            <distribution id="treeLikelihood.thick" spec="TreeLikelihood" branchRateModel="@RelaxedClock.c:clock" tree="@Tree.t:tree" useAmbiguities="true">
                <data
id="orgdata.thick"
spec="FilteredAlignment"
ascertained="true"
excludeto="1"
filter="-">
                    <data
id="thick"
spec="FilteredAlignment"
data="@Kartvelian_alignment"
filter="286-288"/>
                    <userDataType id="TwoStateCovarion.75" spec="beast.evolution.datatype.TwoStateCovarion"/>
                </data>
                <siteModel id="SiteModel.s:thick" spec="SiteModel" gammaCategoryCount="1" mutationRate="@mutationRate.s:thick" substModel="@covarion">
                    <parameter id="gammaShape.s:thick" spec="parameter.RealParameter" estimate="false" name="shape">1.0</parameter>
                    <parameter id="proportionInvariant.s:thick" spec="parameter.RealParameter" estimate="false" lower="0.0" name="proportionInvariant" upper="1.0">0.0</parameter>
                </siteModel>
            </distribution>
            <distribution id="treeLikelihood.long" spec="TreeLikelihood" branchRateModel="@RelaxedClock.c:clock" tree="@Tree.t:tree" useAmbiguities="true">
                <data
id="orgdata.long"
spec="FilteredAlignment"
ascertained="true"
excludeto="1"
filter="-">
                    <data
id="long"
spec="FilteredAlignment"
data="@Kartvelian_alignment"
filter="289-291"/>
                    <userDataType id="TwoStateCovarion.76" spec="beast.evolution.datatype.TwoStateCovarion"/>
                </data>
                <siteModel id="SiteModel.s:long" spec="SiteModel" gammaCategoryCount="1" mutationRate="@mutationRate.s:long" substModel="@covarion">
                    <parameter id="gammaShape.s:long" spec="parameter.RealParameter" estimate="false" name="shape">1.0</parameter>
                    <parameter id="proportionInvariant.s:long" spec="parameter.RealParameter" estimate="false" lower="0.0" name="proportionInvariant" upper="1.0">0.0</parameter>
                </siteModel>
            </distribution>
            <distribution id="treeLikelihood.blow" spec="TreeLikelihood" branchRateModel="@RelaxedClock.c:clock" tree="@Tree.t:tree" useAmbiguities="true">
                <data
id="orgdata.blow"
spec="FilteredAlignment"
ascertained="true"
excludeto="1"
filter="-">
                    <data
id="blow"
spec="FilteredAlignment"
data="@Kartvelian_alignment"
filter="292-293"/>
                    <userDataType id="TwoStateCovarion.77" spec="beast.evolution.datatype.TwoStateCovarion"/>
                </data>
                <siteModel id="SiteModel.s:blow" spec="SiteModel" gammaCategoryCount="1" mutationRate="@mutationRate.s:blow" substModel="@covarion">
                    <parameter id="gammaShape.s:blow" spec="parameter.RealParameter" estimate="false" name="shape">1.0</parameter>
                    <parameter id="proportionInvariant.s:blow" spec="parameter.RealParameter" estimate="false" lower="0.0" name="proportionInvariant" upper="1.0">0.0</parameter>
                </siteModel>
            </distribution>
            <distribution id="treeLikelihood.wood" spec="TreeLikelihood" branchRateModel="@RelaxedClock.c:clock" tree="@Tree.t:tree" useAmbiguities="true">
                <data
id="orgdata.wood"
spec="FilteredAlignment"
ascertained="true"
excludeto="1"
filter="-">
                    <data
id="wood"
spec="FilteredAlignment"
data="@Kartvelian_alignment"
filter="294-297"/>
                    <userDataType id="TwoStateCovarion.78" spec="beast.evolution.datatype.TwoStateCovarion"/>
                </data>
                <siteModel id="SiteModel.s:wood" spec="SiteModel" gammaCategoryCount="1" mutationRate="@mutationRate.s:wood" substModel="@covarion">
                    <parameter id="gammaShape.s:wood" spec="parameter.RealParameter" estimate="false" name="shape">1.0</parameter>
                    <parameter id="proportionInvariant.s:wood" spec="parameter.RealParameter" estimate="false" lower="0.0" name="proportionInvariant" upper="1.0">0.0</parameter>
                </siteModel>
            </distribution>
            <distribution id="treeLikelihood.run" spec="TreeLikelihood" branchRateModel="@RelaxedClock.c:clock" tree="@Tree.t:tree" useAmbiguities="true">
                <data
id="orgdata.run"
spec="FilteredAlignment"
ascertained="true"
excludeto="1"
filter="-">
                    <data
id="run"
spec="FilteredAlignment"
data="@Kartvelian_alignment"
filter="298-303"/>
                    <userDataType id="TwoStateCovarion.79" spec="beast.evolution.datatype.TwoStateCovarion"/>
                </data>
                <siteModel id="SiteModel.s:run" spec="SiteModel" gammaCategoryCount="1" mutationRate="@mutationRate.s:run" substModel="@covarion">
                    <parameter id="gammaShape.s:run" spec="parameter.RealParameter" estimate="false" name="shape">1.0</parameter>
                    <parameter id="proportionInvariant.s:run" spec="parameter.RealParameter" estimate="false" lower="0.0" name="proportionInvariant" upper="1.0">0.0</parameter>
                </siteModel>
            </distribution>
            <distribution id="treeLikelihood.fall" spec="TreeLikelihood" branchRateModel="@RelaxedClock.c:clock" tree="@Tree.t:tree" useAmbiguities="true">
                <data
id="orgdata.fall"
spec="FilteredAlignment"
ascertained="true"
excludeto="1"
filter="-">
                    <data
id="fall"
spec="FilteredAlignment"
data="@Kartvelian_alignment"
filter="304-310"/>
                    <userDataType id="TwoStateCovarion.80" spec="beast.evolution.datatype.TwoStateCovarion"/>
                </data>
                <siteModel id="SiteModel.s:fall" spec="SiteModel" gammaCategoryCount="1" mutationRate="@mutationRate.s:fall" substModel="@covarion">
                    <parameter id="gammaShape.s:fall" spec="parameter.RealParameter" estimate="false" name="shape">1.0</parameter>
                    <parameter id="proportionInvariant.s:fall" spec="parameter.RealParameter" estimate="false" lower="0.0" name="proportionInvariant" upper="1.0">0.0</parameter>
                </siteModel>
            </distribution>
            <distribution id="treeLikelihood.eye" spec="TreeLikelihood" branchRateModel="@RelaxedClock.c:clock" tree="@Tree.t:tree" useAmbiguities="true">
                <data
id="orgdata.eye"
spec="FilteredAlignment"
ascertained="true"
excludeto="1"
filter="-">
                    <data
id="eye"
spec="FilteredAlignment"
data="@Kartvelian_alignment"
filter="311-312"/>
                    <userDataType id="TwoStateCovarion.81" spec="beast.evolution.datatype.TwoStateCovarion"/>
                </data>
                <siteModel id="SiteModel.s:eye" spec="SiteModel" gammaCategoryCount="1" mutationRate="@mutationRate.s:eye" substModel="@covarion">
                    <parameter id="gammaShape.s:eye" spec="parameter.RealParameter" estimate="false" name="shape">1.0</parameter>
                    <parameter id="proportionInvariant.s:eye" spec="parameter.RealParameter" estimate="false" lower="0.0" name="proportionInvariant" upper="1.0">0.0</parameter>
                </siteModel>
            </distribution>
            <distribution id="treeLikelihood.ash" spec="TreeLikelihood" branchRateModel="@RelaxedClock.c:clock" tree="@Tree.t:tree" useAmbiguities="true">
                <data
id="orgdata.ash"
spec="FilteredAlignment"
ascertained="true"
excludeto="1"
filter="-">
                    <data
id="ash"
spec="FilteredAlignment"
data="@Kartvelian_alignment"
filter="313-314"/>
                    <userDataType id="TwoStateCovarion.82" spec="beast.evolution.datatype.TwoStateCovarion"/>
                </data>
                <siteModel id="SiteModel.s:ash" spec="SiteModel" gammaCategoryCount="1" mutationRate="@mutationRate.s:ash" substModel="@covarion">
                    <parameter id="gammaShape.s:ash" spec="parameter.RealParameter" estimate="false" name="shape">1.0</parameter>
                    <parameter id="proportionInvariant.s:ash" spec="parameter.RealParameter" estimate="false" lower="0.0" name="proportionInvariant" upper="1.0">0.0</parameter>
                </siteModel>
            </distribution>
            <distribution id="treeLikelihood.tail" spec="TreeLikelihood" branchRateModel="@RelaxedClock.c:clock" tree="@Tree.t:tree" useAmbiguities="true">
                <data
id="orgdata.tail"
spec="FilteredAlignment"
ascertained="true"
excludeto="1"
filter="-">
                    <data
id="tail"
spec="FilteredAlignment"
data="@Kartvelian_alignment"
filter="315-316"/>
                    <userDataType id="TwoStateCovarion.83" spec="beast.evolution.datatype.TwoStateCovarion"/>
                </data>
                <siteModel id="SiteModel.s:tail" spec="SiteModel" gammaCategoryCount="1" mutationRate="@mutationRate.s:tail" substModel="@covarion">
                    <parameter id="gammaShape.s:tail" spec="parameter.RealParameter" estimate="false" name="shape">1.0</parameter>
                    <parameter id="proportionInvariant.s:tail" spec="parameter.RealParameter" estimate="false" lower="0.0" name="proportionInvariant" upper="1.0">0.0</parameter>
                </siteModel>
            </distribution>
            <distribution id="treeLikelihood.dog" spec="TreeLikelihood" branchRateModel="@RelaxedClock.c:clock" tree="@Tree.t:tree" useAmbiguities="true">
                <data
id="orgdata.dog"
spec="FilteredAlignment"
ascertained="true"
excludeto="1"
filter="-">
                    <data
id="dog"
spec="FilteredAlignment"
data="@Kartvelian_alignment"
filter="317-318"/>
                    <userDataType id="TwoStateCovarion.84" spec="beast.evolution.datatype.TwoStateCovarion"/>
                </data>
                <siteModel id="SiteModel.s:dog" spec="SiteModel" gammaCategoryCount="1" mutationRate="@mutationRate.s:dog" substModel="@covarion">
                    <parameter id="gammaShape.s:dog" spec="parameter.RealParameter" estimate="false" name="shape">1.0</parameter>
                    <parameter id="proportionInvariant.s:dog" spec="parameter.RealParameter" estimate="false" lower="0.0" name="proportionInvariant" upper="1.0">0.0</parameter>
                </siteModel>
            </distribution>
            <distribution id="treeLikelihood.cry" spec="TreeLikelihood" branchRateModel="@RelaxedClock.c:clock" tree="@Tree.t:tree" useAmbiguities="true">
                <data
id="orgdata.cry"
spec="FilteredAlignment"
ascertained="true"
excludeto="1"
filter="-">
                    <data
id="cry"
spec="FilteredAlignment"
data="@Kartvelian_alignment"
filter="319-322"/>
                    <userDataType id="TwoStateCovarion.85" spec="beast.evolution.datatype.TwoStateCovarion"/>
                </data>
                <siteModel id="SiteModel.s:cry" spec="SiteModel" gammaCategoryCount="1" mutationRate="@mutationRate.s:cry" substModel="@covarion">
                    <parameter id="gammaShape.s:cry" spec="parameter.RealParameter" estimate="false" name="shape">1.0</parameter>
                    <parameter id="proportionInvariant.s:cry" spec="parameter.RealParameter" estimate="false" lower="0.0" name="proportionInvariant" upper="1.0">0.0</parameter>
                </siteModel>
            </distribution>
            <distribution id="treeLikelihood.tie" spec="TreeLikelihood" branchRateModel="@RelaxedClock.c:clock" tree="@Tree.t:tree" useAmbiguities="true">
                <data
id="orgdata.tie"
spec="FilteredAlignment"
ascertained="true"
excludeto="1"
filter="-">
                    <data
id="tie"
spec="FilteredAlignment"
data="@Kartvelian_alignment"
filter="323-325"/>
                    <userDataType id="TwoStateCovarion.86" spec="beast.evolution.datatype.TwoStateCovarion"/>
                </data>
                <siteModel id="SiteModel.s:tie" spec="SiteModel" gammaCategoryCount="1" mutationRate="@mutationRate.s:tie" substModel="@covarion">
                    <parameter id="gammaShape.s:tie" spec="parameter.RealParameter" estimate="false" name="shape">1.0</parameter>
                    <parameter id="proportionInvariant.s:tie" spec="parameter.RealParameter" estimate="false" lower="0.0" name="proportionInvariant" upper="1.0">0.0</parameter>
                </siteModel>
            </distribution>
            <distribution id="treeLikelihood.see" spec="TreeLikelihood" branchRateModel="@RelaxedClock.c:clock" tree="@Tree.t:tree" useAmbiguities="true">
                <data
id="orgdata.see"
spec="FilteredAlignment"
ascertained="true"
excludeto="1"
filter="-">
                    <data
id="see"
spec="FilteredAlignment"
data="@Kartvelian_alignment"
filter="326-329"/>
                    <userDataType id="TwoStateCovarion.87" spec="beast.evolution.datatype.TwoStateCovarion"/>
                </data>
                <siteModel id="SiteModel.s:see" spec="SiteModel" gammaCategoryCount="1" mutationRate="@mutationRate.s:see" substModel="@covarion">
                    <parameter id="gammaShape.s:see" spec="parameter.RealParameter" estimate="false" name="shape">1.0</parameter>
                    <parameter id="proportionInvariant.s:see" spec="parameter.RealParameter" estimate="false" lower="0.0" name="proportionInvariant" upper="1.0">0.0</parameter>
                </siteModel>
            </distribution>
            <distribution id="treeLikelihood.sweet" spec="TreeLikelihood" branchRateModel="@RelaxedClock.c:clock" tree="@Tree.t:tree" useAmbiguities="true">
                <data
id="orgdata.sweet"
spec="FilteredAlignment"
ascertained="true"
excludeto="1"
filter="-">
                    <data
id="sweet"
spec="FilteredAlignment"
data="@Kartvelian_alignment"
filter="330-334"/>
                    <userDataType id="TwoStateCovarion.88" spec="beast.evolution.datatype.TwoStateCovarion"/>
                </data>
                <siteModel id="SiteModel.s:sweet" spec="SiteModel" gammaCategoryCount="1" mutationRate="@mutationRate.s:sweet" substModel="@covarion">
                    <parameter id="gammaShape.s:sweet" spec="parameter.RealParameter" estimate="false" name="shape">1.0</parameter>
                    <parameter id="proportionInvariant.s:sweet" spec="parameter.RealParameter" estimate="false" lower="0.0" name="proportionInvariant" upper="1.0">0.0</parameter>
                </siteModel>
            </distribution>
            <distribution id="treeLikelihood.rope" spec="TreeLikelihood" branchRateModel="@RelaxedClock.c:clock" tree="@Tree.t:tree" useAmbiguities="true">
                <data
id="orgdata.rope"
spec="FilteredAlignment"
ascertained="true"
excludeto="1"
filter="-">
                    <data
id="rope"
spec="FilteredAlignment"
data="@Kartvelian_alignment"
filter="335-336"/>
                    <userDataType id="TwoStateCovarion.89" spec="beast.evolution.datatype.TwoStateCovarion"/>
                </data>
                <siteModel id="SiteModel.s:rope" spec="SiteModel" gammaCategoryCount="1" mutationRate="@mutationRate.s:rope" substModel="@covarion">
                    <parameter id="gammaShape.s:rope" spec="parameter.RealParameter" estimate="false" name="shape">1.0</parameter>
                    <parameter id="proportionInvariant.s:rope" spec="parameter.RealParameter" estimate="false" lower="0.0" name="proportionInvariant" upper="1.0">0.0</parameter>
                </siteModel>
            </distribution>
            <distribution id="treeLikelihood.shade" spec="TreeLikelihood" branchRateModel="@RelaxedClock.c:clock" tree="@Tree.t:tree" useAmbiguities="true">
                <data
id="orgdata.shade"
spec="FilteredAlignment"
ascertained="true"
excludeto="1"
filter="-">
                    <data
id="shade"
spec="FilteredAlignment"
data="@Kartvelian_alignment"
filter="337-341"/>
                    <userDataType id="TwoStateCovarion.90" spec="beast.evolution.datatype.TwoStateCovarion"/>
                </data>
                <siteModel id="SiteModel.s:shade" spec="SiteModel" gammaCategoryCount="1" mutationRate="@mutationRate.s:shade" substModel="@covarion">
                    <parameter id="gammaShape.s:shade" spec="parameter.RealParameter" estimate="false" name="shape">1.0</parameter>
                    <parameter id="proportionInvariant.s:shade" spec="parameter.RealParameter" estimate="false" lower="0.0" name="proportionInvariant" upper="1.0">0.0</parameter>
                </siteModel>
            </distribution>
            <distribution id="treeLikelihood.bird" spec="TreeLikelihood" branchRateModel="@RelaxedClock.c:clock" tree="@Tree.t:tree" useAmbiguities="true">
                <data
id="orgdata.bird"
spec="FilteredAlignment"
ascertained="true"
excludeto="1"
filter="-">
                    <data
id="bird"
spec="FilteredAlignment"
data="@Kartvelian_alignment"
filter="342-344"/>
                    <userDataType id="TwoStateCovarion.91" spec="beast.evolution.datatype.TwoStateCovarion"/>
                </data>
                <siteModel id="SiteModel.s:bird" spec="SiteModel" gammaCategoryCount="1" mutationRate="@mutationRate.s:bird" substModel="@covarion">
                    <parameter id="gammaShape.s:bird" spec="parameter.RealParameter" estimate="false" name="shape">1.0</parameter>
                    <parameter id="proportionInvariant.s:bird" spec="parameter.RealParameter" estimate="false" lower="0.0" name="proportionInvariant" upper="1.0">0.0</parameter>
                </siteModel>
            </distribution>
            <distribution id="treeLikelihood.salt" spec="TreeLikelihood" branchRateModel="@RelaxedClock.c:clock" tree="@Tree.t:tree" useAmbiguities="true">
                <data
id="orgdata.salt"
spec="FilteredAlignment"
ascertained="true"
excludeto="1"
filter="-">
                    <data
id="salt"
spec="FilteredAlignment"
data="@Kartvelian_alignment"
filter="345-347"/>
                    <userDataType id="TwoStateCovarion.92" spec="beast.evolution.datatype.TwoStateCovarion"/>
                </data>
                <siteModel id="SiteModel.s:salt" spec="SiteModel" gammaCategoryCount="1" mutationRate="@mutationRate.s:salt" substModel="@covarion">
                    <parameter id="gammaShape.s:salt" spec="parameter.RealParameter" estimate="false" name="shape">1.0</parameter>
                    <parameter id="proportionInvariant.s:salt" spec="parameter.RealParameter" estimate="false" lower="0.0" name="proportionInvariant" upper="1.0">0.0</parameter>
                </siteModel>
            </distribution>
            <distribution id="treeLikelihood.small" spec="TreeLikelihood" branchRateModel="@RelaxedClock.c:clock" tree="@Tree.t:tree" useAmbiguities="true">
                <data
id="orgdata.small"
spec="FilteredAlignment"
ascertained="true"
excludeto="1"
filter="-">
                    <data
id="small"
spec="FilteredAlignment"
data="@Kartvelian_alignment"
filter="348-352"/>
                    <userDataType id="TwoStateCovarion.93" spec="beast.evolution.datatype.TwoStateCovarion"/>
                </data>
                <siteModel id="SiteModel.s:small" spec="SiteModel" gammaCategoryCount="1" mutationRate="@mutationRate.s:small" substModel="@covarion">
                    <parameter id="gammaShape.s:small" spec="parameter.RealParameter" estimate="false" name="shape">1.0</parameter>
                    <parameter id="proportionInvariant.s:small" spec="parameter.RealParameter" estimate="false" lower="0.0" name="proportionInvariant" upper="1.0">0.0</parameter>
                </siteModel>
            </distribution>
            <distribution id="treeLikelihood.wide" spec="TreeLikelihood" branchRateModel="@RelaxedClock.c:clock" tree="@Tree.t:tree" useAmbiguities="true">
                <data
id="orgdata.wide"
spec="FilteredAlignment"
ascertained="true"
excludeto="1"
filter="-">
                    <data
id="wide"
spec="FilteredAlignment"
data="@Kartvelian_alignment"
filter="353-356"/>
                    <userDataType id="TwoStateCovarion.94" spec="beast.evolution.datatype.TwoStateCovarion"/>
                </data>
                <siteModel id="SiteModel.s:wide" spec="SiteModel" gammaCategoryCount="1" mutationRate="@mutationRate.s:wide" substModel="@covarion">
                    <parameter id="gammaShape.s:wide" spec="parameter.RealParameter" estimate="false" name="shape">1.0</parameter>
                    <parameter id="proportionInvariant.s:wide" spec="parameter.RealParameter" estimate="false" lower="0.0" name="proportionInvariant" upper="1.0">0.0</parameter>
                </siteModel>
            </distribution>
            <distribution id="treeLikelihood.star" spec="TreeLikelihood" branchRateModel="@RelaxedClock.c:clock" tree="@Tree.t:tree" useAmbiguities="true">
                <data
id="orgdata.star"
spec="FilteredAlignment"
ascertained="true"
excludeto="1"
filter="-">
                    <data
id="star"
spec="FilteredAlignment"
data="@Kartvelian_alignment"
filter="357-361"/>
                    <userDataType id="TwoStateCovarion.95" spec="beast.evolution.datatype.TwoStateCovarion"/>
                </data>
                <siteModel id="SiteModel.s:star" spec="SiteModel" gammaCategoryCount="1" mutationRate="@mutationRate.s:star" substModel="@covarion">
                    <parameter id="gammaShape.s:star" spec="parameter.RealParameter" estimate="false" name="shape">1.0</parameter>
                    <parameter id="proportionInvariant.s:star" spec="parameter.RealParameter" estimate="false" lower="0.0" name="proportionInvariant" upper="1.0">0.0</parameter>
                </siteModel>
            </distribution>
            <distribution id="treeLikelihood.in" spec="TreeLikelihood" branchRateModel="@RelaxedClock.c:clock" tree="@Tree.t:tree" useAmbiguities="true">
                <data
id="orgdata.in"
spec="FilteredAlignment"
ascertained="true"
excludeto="1"
filter="-">
                    <data
id="in"
spec="FilteredAlignment"
data="@Kartvelian_alignment"
filter="362-363"/>
                    <userDataType id="TwoStateCovarion.96" spec="beast.evolution.datatype.TwoStateCovarion"/>
                </data>
                <siteModel id="SiteModel.s:in" spec="SiteModel" gammaCategoryCount="1" mutationRate="@mutationRate.s:in" substModel="@covarion">
                    <parameter id="gammaShape.s:in" spec="parameter.RealParameter" estimate="false" name="shape">1.0</parameter>
                    <parameter id="proportionInvariant.s:in" spec="parameter.RealParameter" estimate="false" lower="0.0" name="proportionInvariant" upper="1.0">0.0</parameter>
                </siteModel>
            </distribution>
            <distribution id="treeLikelihood.hard" spec="TreeLikelihood" branchRateModel="@RelaxedClock.c:clock" tree="@Tree.t:tree" useAmbiguities="true">
                <data
id="orgdata.hard"
spec="FilteredAlignment"
ascertained="true"
excludeto="1"
filter="-">
                    <data
id="hard"
spec="FilteredAlignment"
data="@Kartvelian_alignment"
filter="364-367"/>
                    <userDataType id="TwoStateCovarion.97" spec="beast.evolution.datatype.TwoStateCovarion"/>
                </data>
                <siteModel id="SiteModel.s:hard" spec="SiteModel" gammaCategoryCount="1" mutationRate="@mutationRate.s:hard" substModel="@covarion">
                    <parameter id="gammaShape.s:hard" spec="parameter.RealParameter" estimate="false" name="shape">1.0</parameter>
                    <parameter id="proportionInvariant.s:hard" spec="parameter.RealParameter" estimate="false" lower="0.0" name="proportionInvariant" upper="1.0">0.0</parameter>
                </siteModel>
            </distribution>
            <distribution id="treeLikelihood.crush" spec="TreeLikelihood" branchRateModel="@RelaxedClock.c:clock" tree="@Tree.t:tree" useAmbiguities="true">
                <data
id="orgdata.crush"
spec="FilteredAlignment"
ascertained="true"
excludeto="1"
filter="-">
                    <data
id="crush"
spec="FilteredAlignment"
data="@Kartvelian_alignment"
filter="368-370"/>
                    <userDataType id="TwoStateCovarion.98" spec="beast.evolution.datatype.TwoStateCovarion"/>
                </data>
                <siteModel id="SiteModel.s:crush" spec="SiteModel" gammaCategoryCount="1" mutationRate="@mutationRate.s:crush" substModel="@covarion">
                    <parameter id="gammaShape.s:crush" spec="parameter.RealParameter" estimate="false" name="shape">1.0</parameter>
                    <parameter id="proportionInvariant.s:crush" spec="parameter.RealParameter" estimate="false" lower="0.0" name="proportionInvariant" upper="1.0">0.0</parameter>
                </siteModel>
            </distribution>
            <distribution id="treeLikelihood.mountain" spec="TreeLikelihood" branchRateModel="@RelaxedClock.c:clock" tree="@Tree.t:tree" useAmbiguities="true">
                <data
id="orgdata.mountain"
spec="FilteredAlignment"
ascertained="true"
excludeto="1"
filter="-">
                    <data
id="mountain"
spec="FilteredAlignment"
data="@Kartvelian_alignment"
filter="371-376"/>
                    <userDataType id="TwoStateCovarion.99" spec="beast.evolution.datatype.TwoStateCovarion"/>
                </data>
                <siteModel id="SiteModel.s:mountain" spec="SiteModel" gammaCategoryCount="1" mutationRate="@mutationRate.s:mountain" substModel="@covarion">
                    <parameter id="gammaShape.s:mountain" spec="parameter.RealParameter" estimate="false" name="shape">1.0</parameter>
                    <parameter id="proportionInvariant.s:mountain" spec="parameter.RealParameter" estimate="false" lower="0.0" name="proportionInvariant" upper="1.0">0.0</parameter>
                </siteModel>
            </distribution>
            <distribution id="treeLikelihood.sit" spec="TreeLikelihood" branchRateModel="@RelaxedClock.c:clock" tree="@Tree.t:tree" useAmbiguities="true">
                <data
id="orgdata.sit"
spec="FilteredAlignment"
ascertained="true"
excludeto="1"
filter="-">
                    <data
id="sit"
spec="FilteredAlignment"
data="@Kartvelian_alignment"
filter="377-380"/>
                    <userDataType id="TwoStateCovarion.100" spec="beast.evolution.datatype.TwoStateCovarion"/>
                </data>
                <siteModel id="SiteModel.s:sit" spec="SiteModel" gammaCategoryCount="1" mutationRate="@mutationRate.s:sit" substModel="@covarion">
                    <parameter id="gammaShape.s:sit" spec="parameter.RealParameter" estimate="false" name="shape">1.0</parameter>
                    <parameter id="proportionInvariant.s:sit" spec="parameter.RealParameter" estimate="false" lower="0.0" name="proportionInvariant" upper="1.0">0.0</parameter>
                </siteModel>
            </distribution>
            <distribution id="treeLikelihood.nail" spec="TreeLikelihood" branchRateModel="@RelaxedClock.c:clock" tree="@Tree.t:tree" useAmbiguities="true">
                <data
id="orgdata.nail"
spec="FilteredAlignment"
ascertained="true"
excludeto="1"
filter="-">
                    <data
id="nail"
spec="FilteredAlignment"
data="@Kartvelian_alignment"
filter="381-382"/>
                    <userDataType id="TwoStateCovarion.101" spec="beast.evolution.datatype.TwoStateCovarion"/>
                </data>
                <siteModel id="SiteModel.s:nail" spec="SiteModel" gammaCategoryCount="1" mutationRate="@mutationRate.s:nail" substModel="@covarion">
                    <parameter id="gammaShape.s:nail" spec="parameter.RealParameter" estimate="false" name="shape">1.0</parameter>
                    <parameter id="proportionInvariant.s:nail" spec="parameter.RealParameter" estimate="false" lower="0.0" name="proportionInvariant" upper="1.0">0.0</parameter>
                </siteModel>
            </distribution>
            <distribution id="treeLikelihood.throw" spec="TreeLikelihood" branchRateModel="@RelaxedClock.c:clock" tree="@Tree.t:tree" useAmbiguities="true">
                <data
id="orgdata.throw"
spec="FilteredAlignment"
ascertained="true"
excludeto="1"
filter="-">
                    <data
id="throw"
spec="FilteredAlignment"
data="@Kartvelian_alignment"
filter="383-389"/>
                    <userDataType id="TwoStateCovarion.102" spec="beast.evolution.datatype.TwoStateCovarion"/>
                </data>
                <siteModel id="SiteModel.s:throw" spec="SiteModel" gammaCategoryCount="1" mutationRate="@mutationRate.s:throw" substModel="@covarion">
                    <parameter id="gammaShape.s:throw" spec="parameter.RealParameter" estimate="false" name="shape">1.0</parameter>
                    <parameter id="proportionInvariant.s:throw" spec="parameter.RealParameter" estimate="false" lower="0.0" name="proportionInvariant" upper="1.0">0.0</parameter>
                </siteModel>
            </distribution>
            <distribution id="treeLikelihood.three" spec="TreeLikelihood" branchRateModel="@RelaxedClock.c:clock" tree="@Tree.t:tree" useAmbiguities="true">
                <data
id="orgdata.three"
spec="FilteredAlignment"
ascertained="true"
excludeto="1"
filter="-">
                    <data
id="three"
spec="FilteredAlignment"
data="@Kartvelian_alignment"
filter="390-391"/>
                    <userDataType id="TwoStateCovarion.103" spec="beast.evolution.datatype.TwoStateCovarion"/>
                </data>
                <siteModel id="SiteModel.s:three" spec="SiteModel" gammaCategoryCount="1" mutationRate="@mutationRate.s:three" substModel="@covarion">
                    <parameter id="gammaShape.s:three" spec="parameter.RealParameter" estimate="false" name="shape">1.0</parameter>
                    <parameter id="proportionInvariant.s:three" spec="parameter.RealParameter" estimate="false" lower="0.0" name="proportionInvariant" upper="1.0">0.0</parameter>
                </siteModel>
            </distribution>
            <distribution id="treeLikelihood.right" spec="TreeLikelihood" branchRateModel="@RelaxedClock.c:clock" tree="@Tree.t:tree" useAmbiguities="true">
                <data
id="orgdata.right"
spec="FilteredAlignment"
ascertained="true"
excludeto="1"
filter="-">
                    <data
id="right"
spec="FilteredAlignment"
data="@Kartvelian_alignment"
filter="392-393"/>
                    <userDataType id="TwoStateCovarion.104" spec="beast.evolution.datatype.TwoStateCovarion"/>
                </data>
                <siteModel id="SiteModel.s:right" spec="SiteModel" gammaCategoryCount="1" mutationRate="@mutationRate.s:right" substModel="@covarion">
                    <parameter id="gammaShape.s:right" spec="parameter.RealParameter" estimate="false" name="shape">1.0</parameter>
                    <parameter id="proportionInvariant.s:right" spec="parameter.RealParameter" estimate="false" lower="0.0" name="proportionInvariant" upper="1.0">0.0</parameter>
                </siteModel>
            </distribution>
            <distribution id="treeLikelihood.wash" spec="TreeLikelihood" branchRateModel="@RelaxedClock.c:clock" tree="@Tree.t:tree" useAmbiguities="true">
                <data
id="orgdata.wash"
spec="FilteredAlignment"
ascertained="true"
excludeto="1"
filter="-">
                    <data
id="wash"
spec="FilteredAlignment"
data="@Kartvelian_alignment"
filter="394-397"/>
                    <userDataType id="TwoStateCovarion.105" spec="beast.evolution.datatype.TwoStateCovarion"/>
                </data>
                <siteModel id="SiteModel.s:wash" spec="SiteModel" gammaCategoryCount="1" mutationRate="@mutationRate.s:wash" substModel="@covarion">
                    <parameter id="gammaShape.s:wash" spec="parameter.RealParameter" estimate="false" name="shape">1.0</parameter>
                    <parameter id="proportionInvariant.s:wash" spec="parameter.RealParameter" estimate="false" lower="0.0" name="proportionInvariant" upper="1.0">0.0</parameter>
                </siteModel>
            </distribution>
            <distribution id="treeLikelihood.grasp" spec="TreeLikelihood" branchRateModel="@RelaxedClock.c:clock" tree="@Tree.t:tree" useAmbiguities="true">
                <data
id="orgdata.grasp"
spec="FilteredAlignment"
ascertained="true"
excludeto="1"
filter="-">
                    <data
id="grasp"
spec="FilteredAlignment"
data="@Kartvelian_alignment"
filter="398-401"/>
                    <userDataType id="TwoStateCovarion.106" spec="beast.evolution.datatype.TwoStateCovarion"/>
                </data>
                <siteModel id="SiteModel.s:grasp" spec="SiteModel" gammaCategoryCount="1" mutationRate="@mutationRate.s:grasp" substModel="@covarion">
                    <parameter id="gammaShape.s:grasp" spec="parameter.RealParameter" estimate="false" name="shape">1.0</parameter>
                    <parameter id="proportionInvariant.s:grasp" spec="parameter.RealParameter" estimate="false" lower="0.0" name="proportionInvariant" upper="1.0">0.0</parameter>
                </siteModel>
            </distribution>
            <distribution id="treeLikelihood.branch" spec="TreeLikelihood" branchRateModel="@RelaxedClock.c:clock" tree="@Tree.t:tree" useAmbiguities="true">
                <data
id="orgdata.branch"
spec="FilteredAlignment"
ascertained="true"
excludeto="1"
filter="-">
                    <data
id="branch"
spec="FilteredAlignment"
data="@Kartvelian_alignment"
filter="402-406"/>
                    <userDataType id="TwoStateCovarion.107" spec="beast.evolution.datatype.TwoStateCovarion"/>
                </data>
                <siteModel id="SiteModel.s:branch" spec="SiteModel" gammaCategoryCount="1" mutationRate="@mutationRate.s:branch" substModel="@covarion">
                    <parameter id="gammaShape.s:branch" spec="parameter.RealParameter" estimate="false" name="shape">1.0</parameter>
                    <parameter id="proportionInvariant.s:branch" spec="parameter.RealParameter" estimate="false" lower="0.0" name="proportionInvariant" upper="1.0">0.0</parameter>
                </siteModel>
            </distribution>
            <distribution id="treeLikelihood.man" spec="TreeLikelihood" branchRateModel="@RelaxedClock.c:clock" tree="@Tree.t:tree" useAmbiguities="true">
                <data
id="orgdata.man"
spec="FilteredAlignment"
ascertained="true"
excludeto="1"
filter="-">
                    <data
id="man"
spec="FilteredAlignment"
data="@Kartvelian_alignment"
filter="407-409"/>
                    <userDataType id="TwoStateCovarion.108" spec="beast.evolution.datatype.TwoStateCovarion"/>
                </data>
                <siteModel id="SiteModel.s:man" spec="SiteModel" gammaCategoryCount="1" mutationRate="@mutationRate.s:man" substModel="@covarion">
                    <parameter id="gammaShape.s:man" spec="parameter.RealParameter" estimate="false" name="shape">1.0</parameter>
                    <parameter id="proportionInvariant.s:man" spec="parameter.RealParameter" estimate="false" lower="0.0" name="proportionInvariant" upper="1.0">0.0</parameter>
                </siteModel>
            </distribution>
            <distribution id="treeLikelihood.raw" spec="TreeLikelihood" branchRateModel="@RelaxedClock.c:clock" tree="@Tree.t:tree" useAmbiguities="true">
                <data
id="orgdata.raw"
spec="FilteredAlignment"
ascertained="true"
excludeto="1"
filter="-">
                    <data
id="raw"
spec="FilteredAlignment"
data="@Kartvelian_alignment"
filter="410-412"/>
                    <userDataType id="TwoStateCovarion.109" spec="beast.evolution.datatype.TwoStateCovarion"/>
                </data>
                <siteModel id="SiteModel.s:raw" spec="SiteModel" gammaCategoryCount="1" mutationRate="@mutationRate.s:raw" substModel="@covarion">
                    <parameter id="gammaShape.s:raw" spec="parameter.RealParameter" estimate="false" name="shape">1.0</parameter>
                    <parameter id="proportionInvariant.s:raw" spec="parameter.RealParameter" estimate="false" lower="0.0" name="proportionInvariant" upper="1.0">0.0</parameter>
                </siteModel>
            </distribution>
            <distribution id="treeLikelihood.tomorrow" spec="TreeLikelihood" branchRateModel="@RelaxedClock.c:clock" tree="@Tree.t:tree" useAmbiguities="true">
                <data
id="orgdata.tomorrow"
spec="FilteredAlignment"
ascertained="true"
excludeto="1"
filter="-">
                    <data
id="tomorrow"
spec="FilteredAlignment"
data="@Kartvelian_alignment"
filter="413-416"/>
                    <userDataType id="TwoStateCovarion.110" spec="beast.evolution.datatype.TwoStateCovarion"/>
                </data>
                <siteModel id="SiteModel.s:tomorrow" spec="SiteModel" gammaCategoryCount="1" mutationRate="@mutationRate.s:tomorrow" substModel="@covarion">
                    <parameter id="gammaShape.s:tomorrow" spec="parameter.RealParameter" estimate="false" name="shape">1.0</parameter>
                    <parameter id="proportionInvariant.s:tomorrow" spec="parameter.RealParameter" estimate="false" lower="0.0" name="proportionInvariant" upper="1.0">0.0</parameter>
                </siteModel>
            </distribution>
            <distribution id="treeLikelihood.two" spec="TreeLikelihood" branchRateModel="@RelaxedClock.c:clock" tree="@Tree.t:tree" useAmbiguities="true">
                <data
id="orgdata.two"
spec="FilteredAlignment"
ascertained="true"
excludeto="1"
filter="-">
                    <data
id="two"
spec="FilteredAlignment"
data="@Kartvelian_alignment"
filter="417-418"/>
                    <userDataType id="TwoStateCovarion.111" spec="beast.evolution.datatype.TwoStateCovarion"/>
                </data>
                <siteModel id="SiteModel.s:two" spec="SiteModel" gammaCategoryCount="1" mutationRate="@mutationRate.s:two" substModel="@covarion">
                    <parameter id="gammaShape.s:two" spec="parameter.RealParameter" estimate="false" name="shape">1.0</parameter>
                    <parameter id="proportionInvariant.s:two" spec="parameter.RealParameter" estimate="false" lower="0.0" name="proportionInvariant" upper="1.0">0.0</parameter>
                </siteModel>
            </distribution>
            <distribution id="treeLikelihood.bottom" spec="TreeLikelihood" branchRateModel="@RelaxedClock.c:clock" tree="@Tree.t:tree" useAmbiguities="true">
                <data
id="orgdata.bottom"
spec="FilteredAlignment"
ascertained="true"
excludeto="1"
filter="-">
                    <data
id="bottom"
spec="FilteredAlignment"
data="@Kartvelian_alignment"
filter="419-421"/>
                    <userDataType id="TwoStateCovarion.112" spec="beast.evolution.datatype.TwoStateCovarion"/>
                </data>
                <siteModel id="SiteModel.s:bottom" spec="SiteModel" gammaCategoryCount="1" mutationRate="@mutationRate.s:bottom" substModel="@covarion">
                    <parameter id="gammaShape.s:bottom" spec="parameter.RealParameter" estimate="false" name="shape">1.0</parameter>
                    <parameter id="proportionInvariant.s:bottom" spec="parameter.RealParameter" estimate="false" lower="0.0" name="proportionInvariant" upper="1.0">0.0</parameter>
                </siteModel>
            </distribution>
            <distribution id="treeLikelihood.lie_down" spec="TreeLikelihood" branchRateModel="@RelaxedClock.c:clock" tree="@Tree.t:tree" useAmbiguities="true">
                <data
id="orgdata.lie_down"
spec="FilteredAlignment"
ascertained="true"
excludeto="1"
filter="-">
                    <data
id="lie_down"
spec="FilteredAlignment"
data="@Kartvelian_alignment"
filter="422-426"/>
                    <userDataType id="TwoStateCovarion.113" spec="beast.evolution.datatype.TwoStateCovarion"/>
                </data>
                <siteModel id="SiteModel.s:lie_down" spec="SiteModel" gammaCategoryCount="1" mutationRate="@mutationRate.s:lie_down" substModel="@covarion">
                    <parameter id="gammaShape.s:lie_down" spec="parameter.RealParameter" estimate="false" name="shape">1.0</parameter>
                    <parameter id="proportionInvariant.s:lie_down" spec="parameter.RealParameter" estimate="false" lower="0.0" name="proportionInvariant" upper="1.0">0.0</parameter>
                </siteModel>
            </distribution>
            <distribution id="treeLikelihood.snake" spec="TreeLikelihood" branchRateModel="@RelaxedClock.c:clock" tree="@Tree.t:tree" useAmbiguities="true">
                <data
id="orgdata.snake"
spec="FilteredAlignment"
ascertained="true"
excludeto="1"
filter="-">
                    <data
id="snake"
spec="FilteredAlignment"
data="@Kartvelian_alignment"
filter="427-430"/>
                    <userDataType id="TwoStateCovarion.114" spec="beast.evolution.datatype.TwoStateCovarion"/>
                </data>
                <siteModel id="SiteModel.s:snake" spec="SiteModel" gammaCategoryCount="1" mutationRate="@mutationRate.s:snake" substModel="@covarion">
                    <parameter id="gammaShape.s:snake" spec="parameter.RealParameter" estimate="false" name="shape">1.0</parameter>
                    <parameter id="proportionInvariant.s:snake" spec="parameter.RealParameter" estimate="false" lower="0.0" name="proportionInvariant" upper="1.0">0.0</parameter>
                </siteModel>
            </distribution>
            <distribution id="treeLikelihood.cloud" spec="TreeLikelihood" branchRateModel="@RelaxedClock.c:clock" tree="@Tree.t:tree" useAmbiguities="true">
                <data
id="orgdata.cloud"
spec="FilteredAlignment"
ascertained="true"
excludeto="1"
filter="-">
                    <data
id="cloud"
spec="FilteredAlignment"
data="@Kartvelian_alignment"
filter="431-435"/>
                    <userDataType id="TwoStateCovarion.115" spec="beast.evolution.datatype.TwoStateCovarion"/>
                </data>
                <siteModel id="SiteModel.s:cloud" spec="SiteModel" gammaCategoryCount="1" mutationRate="@mutationRate.s:cloud" substModel="@covarion">
                    <parameter id="gammaShape.s:cloud" spec="parameter.RealParameter" estimate="false" name="shape">1.0</parameter>
                    <parameter id="proportionInvariant.s:cloud" spec="parameter.RealParameter" estimate="false" lower="0.0" name="proportionInvariant" upper="1.0">0.0</parameter>
                </siteModel>
            </distribution>
            <distribution id="treeLikelihood.year" spec="TreeLikelihood" branchRateModel="@RelaxedClock.c:clock" tree="@Tree.t:tree" useAmbiguities="true">
                <data
id="orgdata.year"
spec="FilteredAlignment"
ascertained="true"
excludeto="1"
filter="-">
                    <data
id="year"
spec="FilteredAlignment"
data="@Kartvelian_alignment"
filter="436-438"/>
                    <userDataType id="TwoStateCovarion.116" spec="beast.evolution.datatype.TwoStateCovarion"/>
                </data>
                <siteModel id="SiteModel.s:year" spec="SiteModel" gammaCategoryCount="1" mutationRate="@mutationRate.s:year" substModel="@covarion">
                    <parameter id="gammaShape.s:year" spec="parameter.RealParameter" estimate="false" name="shape">1.0</parameter>
                    <parameter id="proportionInvariant.s:year" spec="parameter.RealParameter" estimate="false" lower="0.0" name="proportionInvariant" upper="1.0">0.0</parameter>
                </siteModel>
            </distribution>
            <distribution id="treeLikelihood.tear" spec="TreeLikelihood" branchRateModel="@RelaxedClock.c:clock" tree="@Tree.t:tree" useAmbiguities="true">
                <data
id="orgdata.tear"
spec="FilteredAlignment"
ascertained="true"
excludeto="1"
filter="-">
                    <data
id="tear"
spec="FilteredAlignment"
data="@Kartvelian_alignment"
filter="439-443"/>
                    <userDataType id="TwoStateCovarion.117" spec="beast.evolution.datatype.TwoStateCovarion"/>
                </data>
                <siteModel id="SiteModel.s:tear" spec="SiteModel" gammaCategoryCount="1" mutationRate="@mutationRate.s:tear" substModel="@covarion">
                    <parameter id="gammaShape.s:tear" spec="parameter.RealParameter" estimate="false" name="shape">1.0</parameter>
                    <parameter id="proportionInvariant.s:tear" spec="parameter.RealParameter" estimate="false" lower="0.0" name="proportionInvariant" upper="1.0">0.0</parameter>
                </siteModel>
            </distribution>
            <distribution id="treeLikelihood.ask" spec="TreeLikelihood" branchRateModel="@RelaxedClock.c:clock" tree="@Tree.t:tree" useAmbiguities="true">
                <data
id="orgdata.ask"
spec="FilteredAlignment"
ascertained="true"
excludeto="1"
filter="-">
                    <data
id="ask"
spec="FilteredAlignment"
data="@Kartvelian_alignment"
filter="444-446"/>
                    <userDataType id="TwoStateCovarion.118" spec="beast.evolution.datatype.TwoStateCovarion"/>
                </data>
                <siteModel id="SiteModel.s:ask" spec="SiteModel" gammaCategoryCount="1" mutationRate="@mutationRate.s:ask" substModel="@covarion">
                    <parameter id="gammaShape.s:ask" spec="parameter.RealParameter" estimate="false" name="shape">1.0</parameter>
                    <parameter id="proportionInvariant.s:ask" spec="parameter.RealParameter" estimate="false" lower="0.0" name="proportionInvariant" upper="1.0">0.0</parameter>
                </siteModel>
            </distribution>
            <distribution id="treeLikelihood.weave" spec="TreeLikelihood" branchRateModel="@RelaxedClock.c:clock" tree="@Tree.t:tree" useAmbiguities="true">
                <data
id="orgdata.weave"
spec="FilteredAlignment"
ascertained="true"
excludeto="1"
filter="-">
                    <data
id="weave"
spec="FilteredAlignment"
data="@Kartvelian_alignment"
filter="447-448"/>
                    <userDataType id="TwoStateCovarion.119" spec="beast.evolution.datatype.TwoStateCovarion"/>
                </data>
                <siteModel id="SiteModel.s:weave" spec="SiteModel" gammaCategoryCount="1" mutationRate="@mutationRate.s:weave" substModel="@covarion">
                    <parameter id="gammaShape.s:weave" spec="parameter.RealParameter" estimate="false" name="shape">1.0</parameter>
                    <parameter id="proportionInvariant.s:weave" spec="parameter.RealParameter" estimate="false" lower="0.0" name="proportionInvariant" upper="1.0">0.0</parameter>
                </siteModel>
            </distribution>
            <distribution id="treeLikelihood.at" spec="TreeLikelihood" branchRateModel="@RelaxedClock.c:clock" tree="@Tree.t:tree" useAmbiguities="true">
                <data
id="orgdata.at"
spec="FilteredAlignment"
ascertained="true"
excludeto="1"
filter="-">
                    <data
id="at"
spec="FilteredAlignment"
data="@Kartvelian_alignment"
filter="449-452"/>
                    <userDataType id="TwoStateCovarion.120" spec="beast.evolution.datatype.TwoStateCovarion"/>
                </data>
                <siteModel id="SiteModel.s:at" spec="SiteModel" gammaCategoryCount="1" mutationRate="@mutationRate.s:at" substModel="@covarion">
                    <parameter id="gammaShape.s:at" spec="parameter.RealParameter" estimate="false" name="shape">1.0</parameter>
                    <parameter id="proportionInvariant.s:at" spec="parameter.RealParameter" estimate="false" lower="0.0" name="proportionInvariant" upper="1.0">0.0</parameter>
                </siteModel>
            </distribution>
            <distribution id="treeLikelihood.edge" spec="TreeLikelihood" branchRateModel="@RelaxedClock.c:clock" tree="@Tree.t:tree" useAmbiguities="true">
                <data
id="orgdata.edge"
spec="FilteredAlignment"
ascertained="true"
excludeto="1"
filter="-">
                    <data
id="edge"
spec="FilteredAlignment"
data="@Kartvelian_alignment"
filter="453-457"/>
                    <userDataType id="TwoStateCovarion.121" spec="beast.evolution.datatype.TwoStateCovarion"/>
                </data>
                <siteModel id="SiteModel.s:edge" spec="SiteModel" gammaCategoryCount="1" mutationRate="@mutationRate.s:edge" substModel="@covarion">
                    <parameter id="gammaShape.s:edge" spec="parameter.RealParameter" estimate="false" name="shape">1.0</parameter>
                    <parameter id="proportionInvariant.s:edge" spec="parameter.RealParameter" estimate="false" lower="0.0" name="proportionInvariant" upper="1.0">0.0</parameter>
                </siteModel>
            </distribution>
            <distribution id="treeLikelihood.chin" spec="TreeLikelihood" branchRateModel="@RelaxedClock.c:clock" tree="@Tree.t:tree" useAmbiguities="true">
                <data
id="orgdata.chin"
spec="FilteredAlignment"
ascertained="true"
excludeto="1"
filter="-">
                    <data
id="chin"
spec="FilteredAlignment"
data="@Kartvelian_alignment"
filter="458-460"/>
                    <userDataType id="TwoStateCovarion.122" spec="beast.evolution.datatype.TwoStateCovarion"/>
                </data>
                <siteModel id="SiteModel.s:chin" spec="SiteModel" gammaCategoryCount="1" mutationRate="@mutationRate.s:chin" substModel="@covarion">
                    <parameter id="gammaShape.s:chin" spec="parameter.RealParameter" estimate="false" name="shape">1.0</parameter>
                    <parameter id="proportionInvariant.s:chin" spec="parameter.RealParameter" estimate="false" lower="0.0" name="proportionInvariant" upper="1.0">0.0</parameter>
                </siteModel>
            </distribution>
            <distribution id="treeLikelihood.play" spec="TreeLikelihood" branchRateModel="@RelaxedClock.c:clock" tree="@Tree.t:tree" useAmbiguities="true">
                <data
id="orgdata.play"
spec="FilteredAlignment"
ascertained="true"
excludeto="1"
filter="-">
                    <data
id="play"
spec="FilteredAlignment"
data="@Kartvelian_alignment"
filter="461-464"/>
                    <userDataType id="TwoStateCovarion.123" spec="beast.evolution.datatype.TwoStateCovarion"/>
                </data>
                <siteModel id="SiteModel.s:play" spec="SiteModel" gammaCategoryCount="1" mutationRate="@mutationRate.s:play" substModel="@covarion">
                    <parameter id="gammaShape.s:play" spec="parameter.RealParameter" estimate="false" name="shape">1.0</parameter>
                    <parameter id="proportionInvariant.s:play" spec="parameter.RealParameter" estimate="false" lower="0.0" name="proportionInvariant" upper="1.0">0.0</parameter>
                </siteModel>
            </distribution>
            <distribution id="treeLikelihood.cheek" spec="TreeLikelihood" branchRateModel="@RelaxedClock.c:clock" tree="@Tree.t:tree" useAmbiguities="true">
                <data
id="orgdata.cheek"
spec="FilteredAlignment"
ascertained="true"
excludeto="1"
filter="-">
                    <data
id="cheek"
spec="FilteredAlignment"
data="@Kartvelian_alignment"
filter="465-468"/>
                    <userDataType id="TwoStateCovarion.124" spec="beast.evolution.datatype.TwoStateCovarion"/>
                </data>
                <siteModel id="SiteModel.s:cheek" spec="SiteModel" gammaCategoryCount="1" mutationRate="@mutationRate.s:cheek" substModel="@covarion">
                    <parameter id="gammaShape.s:cheek" spec="parameter.RealParameter" estimate="false" name="shape">1.0</parameter>
                    <parameter id="proportionInvariant.s:cheek" spec="parameter.RealParameter" estimate="false" lower="0.0" name="proportionInvariant" upper="1.0">0.0</parameter>
                </siteModel>
            </distribution>
            <distribution id="treeLikelihood.pus" spec="TreeLikelihood" branchRateModel="@RelaxedClock.c:clock" tree="@Tree.t:tree" useAmbiguities="true">
                <data
id="orgdata.pus"
spec="FilteredAlignment"
ascertained="true"
excludeto="1"
filter="-">
                    <data
id="pus"
spec="FilteredAlignment"
data="@Kartvelian_alignment"
filter="469-473"/>
                    <userDataType id="TwoStateCovarion.125" spec="beast.evolution.datatype.TwoStateCovarion"/>
                </data>
                <siteModel id="SiteModel.s:pus" spec="SiteModel" gammaCategoryCount="1" mutationRate="@mutationRate.s:pus" substModel="@covarion">
                    <parameter id="gammaShape.s:pus" spec="parameter.RealParameter" estimate="false" name="shape">1.0</parameter>
                    <parameter id="proportionInvariant.s:pus" spec="parameter.RealParameter" estimate="false" lower="0.0" name="proportionInvariant" upper="1.0">0.0</parameter>
                </siteModel>
            </distribution>
            <distribution id="treeLikelihood.fly" spec="TreeLikelihood" branchRateModel="@RelaxedClock.c:clock" tree="@Tree.t:tree" useAmbiguities="true">
                <data
id="orgdata.fly"
spec="FilteredAlignment"
ascertained="true"
excludeto="1"
filter="-">
                    <data
id="fly"
spec="FilteredAlignment"
data="@Kartvelian_alignment"
filter="474-476"/>
                    <userDataType id="TwoStateCovarion.126" spec="beast.evolution.datatype.TwoStateCovarion"/>
                </data>
                <siteModel id="SiteModel.s:fly" spec="SiteModel" gammaCategoryCount="1" mutationRate="@mutationRate.s:fly" substModel="@covarion">
                    <parameter id="gammaShape.s:fly" spec="parameter.RealParameter" estimate="false" name="shape">1.0</parameter>
                    <parameter id="proportionInvariant.s:fly" spec="parameter.RealParameter" estimate="false" lower="0.0" name="proportionInvariant" upper="1.0">0.0</parameter>
                </siteModel>
            </distribution>
            <distribution id="treeLikelihood.hole" spec="TreeLikelihood" branchRateModel="@RelaxedClock.c:clock" tree="@Tree.t:tree" useAmbiguities="true">
                <data
id="orgdata.hole"
spec="FilteredAlignment"
ascertained="true"
excludeto="1"
filter="-">
                    <data
id="hole"
spec="FilteredAlignment"
data="@Kartvelian_alignment"
filter="477-480"/>
                    <userDataType id="TwoStateCovarion.127" spec="beast.evolution.datatype.TwoStateCovarion"/>
                </data>
                <siteModel id="SiteModel.s:hole" spec="SiteModel" gammaCategoryCount="1" mutationRate="@mutationRate.s:hole" substModel="@covarion">
                    <parameter id="gammaShape.s:hole" spec="parameter.RealParameter" estimate="false" name="shape">1.0</parameter>
                    <parameter id="proportionInvariant.s:hole" spec="parameter.RealParameter" estimate="false" lower="0.0" name="proportionInvariant" upper="1.0">0.0</parameter>
                </siteModel>
            </distribution>
            <distribution id="treeLikelihood.grow" spec="TreeLikelihood" branchRateModel="@RelaxedClock.c:clock" tree="@Tree.t:tree" useAmbiguities="true">
                <data
id="orgdata.grow"
spec="FilteredAlignment"
ascertained="true"
excludeto="1"
filter="-">
                    <data
id="grow"
spec="FilteredAlignment"
data="@Kartvelian_alignment"
filter="481-484"/>
                    <userDataType id="TwoStateCovarion.128" spec="beast.evolution.datatype.TwoStateCovarion"/>
                </data>
                <siteModel id="SiteModel.s:grow" spec="SiteModel" gammaCategoryCount="1" mutationRate="@mutationRate.s:grow" substModel="@covarion">
                    <parameter id="gammaShape.s:grow" spec="parameter.RealParameter" estimate="false" name="shape">1.0</parameter>
                    <parameter id="proportionInvariant.s:grow" spec="parameter.RealParameter" estimate="false" lower="0.0" name="proportionInvariant" upper="1.0">0.0</parameter>
                </siteModel>
            </distribution>
            <distribution id="treeLikelihood.head" spec="TreeLikelihood" branchRateModel="@RelaxedClock.c:clock" tree="@Tree.t:tree" useAmbiguities="true">
                <data
id="orgdata.head"
spec="FilteredAlignment"
ascertained="true"
excludeto="1"
filter="-">
                    <data
id="head"
spec="FilteredAlignment"
data="@Kartvelian_alignment"
filter="485-488"/>
                    <userDataType id="TwoStateCovarion.129" spec="beast.evolution.datatype.TwoStateCovarion"/>
                </data>
                <siteModel id="SiteModel.s:head" spec="SiteModel" gammaCategoryCount="1" mutationRate="@mutationRate.s:head" substModel="@covarion">
                    <parameter id="gammaShape.s:head" spec="parameter.RealParameter" estimate="false" name="shape">1.0</parameter>
                    <parameter id="proportionInvariant.s:head" spec="parameter.RealParameter" estimate="false" lower="0.0" name="proportionInvariant" upper="1.0">0.0</parameter>
                </siteModel>
            </distribution>
            <distribution id="treeLikelihood.belly" spec="TreeLikelihood" branchRateModel="@RelaxedClock.c:clock" tree="@Tree.t:tree" useAmbiguities="true">
                <data
id="orgdata.belly"
spec="FilteredAlignment"
ascertained="true"
excludeto="1"
filter="-">
                    <data
id="belly"
spec="FilteredAlignment"
data="@Kartvelian_alignment"
filter="489-492"/>
                    <userDataType id="TwoStateCovarion.130" spec="beast.evolution.datatype.TwoStateCovarion"/>
                </data>
                <siteModel id="SiteModel.s:belly" spec="SiteModel" gammaCategoryCount="1" mutationRate="@mutationRate.s:belly" substModel="@covarion">
                    <parameter id="gammaShape.s:belly" spec="parameter.RealParameter" estimate="false" name="shape">1.0</parameter>
                    <parameter id="proportionInvariant.s:belly" spec="parameter.RealParameter" estimate="false" lower="0.0" name="proportionInvariant" upper="1.0">0.0</parameter>
                </siteModel>
            </distribution>
            <distribution id="treeLikelihood.shoulder" spec="TreeLikelihood" branchRateModel="@RelaxedClock.c:clock" tree="@Tree.t:tree" useAmbiguities="true">
                <data
id="orgdata.shoulder"
spec="FilteredAlignment"
ascertained="true"
excludeto="1"
filter="-">
                    <data
id="shoulder"
spec="FilteredAlignment"
data="@Kartvelian_alignment"
filter="493-495"/>
                    <userDataType id="TwoStateCovarion.131" spec="beast.evolution.datatype.TwoStateCovarion"/>
                </data>
                <siteModel id="SiteModel.s:shoulder" spec="SiteModel" gammaCategoryCount="1" mutationRate="@mutationRate.s:shoulder" substModel="@covarion">
                    <parameter id="gammaShape.s:shoulder" spec="parameter.RealParameter" estimate="false" name="shape">1.0</parameter>
                    <parameter id="proportionInvariant.s:shoulder" spec="parameter.RealParameter" estimate="false" lower="0.0" name="proportionInvariant" upper="1.0">0.0</parameter>
                </siteModel>
            </distribution>
            <distribution id="treeLikelihood.claw" spec="TreeLikelihood" branchRateModel="@RelaxedClock.c:clock" tree="@Tree.t:tree" useAmbiguities="true">
                <data
id="orgdata.claw"
spec="FilteredAlignment"
ascertained="true"
excludeto="1"
filter="-">
                    <data
id="claw"
spec="FilteredAlignment"
data="@Kartvelian_alignment"
filter="496-498"/>
                    <userDataType id="TwoStateCovarion.132" spec="beast.evolution.datatype.TwoStateCovarion"/>
                </data>
                <siteModel id="SiteModel.s:claw" spec="SiteModel" gammaCategoryCount="1" mutationRate="@mutationRate.s:claw" substModel="@covarion">
                    <parameter id="gammaShape.s:claw" spec="parameter.RealParameter" estimate="false" name="shape">1.0</parameter>
                    <parameter id="proportionInvariant.s:claw" spec="parameter.RealParameter" estimate="false" lower="0.0" name="proportionInvariant" upper="1.0">0.0</parameter>
                </siteModel>
            </distribution>
            <distribution id="treeLikelihood.which" spec="TreeLikelihood" branchRateModel="@RelaxedClock.c:clock" tree="@Tree.t:tree" useAmbiguities="true">
                <data
id="orgdata.which"
spec="FilteredAlignment"
ascertained="true"
excludeto="1"
filter="-">
                    <data
id="which"
spec="FilteredAlignment"
data="@Kartvelian_alignment"
filter="499-503"/>
                    <userDataType id="TwoStateCovarion.133" spec="beast.evolution.datatype.TwoStateCovarion"/>
                </data>
                <siteModel id="SiteModel.s:which" spec="SiteModel" gammaCategoryCount="1" mutationRate="@mutationRate.s:which" substModel="@covarion">
                    <parameter id="gammaShape.s:which" spec="parameter.RealParameter" estimate="false" name="shape">1.0</parameter>
                    <parameter id="proportionInvariant.s:which" spec="parameter.RealParameter" estimate="false" lower="0.0" name="proportionInvariant" upper="1.0">0.0</parameter>
                </siteModel>
            </distribution>
            <distribution id="treeLikelihood.dig" spec="TreeLikelihood" branchRateModel="@RelaxedClock.c:clock" tree="@Tree.t:tree" useAmbiguities="true">
                <data
id="orgdata.dig"
spec="FilteredAlignment"
ascertained="true"
excludeto="1"
filter="-">
                    <data
id="dig"
spec="FilteredAlignment"
data="@Kartvelian_alignment"
filter="504-505"/>
                    <userDataType id="TwoStateCovarion.134" spec="beast.evolution.datatype.TwoStateCovarion"/>
                </data>
                <siteModel id="SiteModel.s:dig" spec="SiteModel" gammaCategoryCount="1" mutationRate="@mutationRate.s:dig" substModel="@covarion">
                    <parameter id="gammaShape.s:dig" spec="parameter.RealParameter" estimate="false" name="shape">1.0</parameter>
                    <parameter id="proportionInvariant.s:dig" spec="parameter.RealParameter" estimate="false" lower="0.0" name="proportionInvariant" upper="1.0">0.0</parameter>
                </siteModel>
            </distribution>
            <distribution id="treeLikelihood.pull" spec="TreeLikelihood" branchRateModel="@RelaxedClock.c:clock" tree="@Tree.t:tree" useAmbiguities="true">
                <data
id="orgdata.pull"
spec="FilteredAlignment"
ascertained="true"
excludeto="1"
filter="-">
                    <data
id="pull"
spec="FilteredAlignment"
data="@Kartvelian_alignment"
filter="506-511"/>
                    <userDataType id="TwoStateCovarion.135" spec="beast.evolution.datatype.TwoStateCovarion"/>
                </data>
                <siteModel id="SiteModel.s:pull" spec="SiteModel" gammaCategoryCount="1" mutationRate="@mutationRate.s:pull" substModel="@covarion">
                    <parameter id="gammaShape.s:pull" spec="parameter.RealParameter" estimate="false" name="shape">1.0</parameter>
                    <parameter id="proportionInvariant.s:pull" spec="parameter.RealParameter" estimate="false" lower="0.0" name="proportionInvariant" upper="1.0">0.0</parameter>
                </siteModel>
            </distribution>
            <distribution id="treeLikelihood.hot" spec="TreeLikelihood" branchRateModel="@RelaxedClock.c:clock" tree="@Tree.t:tree" useAmbiguities="true">
                <data
id="orgdata.hot"
spec="FilteredAlignment"
ascertained="true"
excludeto="1"
filter="-">
                    <data
id="hot"
spec="FilteredAlignment"
data="@Kartvelian_alignment"
filter="512-516"/>
                    <userDataType id="TwoStateCovarion.136" spec="beast.evolution.datatype.TwoStateCovarion"/>
                </data>
                <siteModel id="SiteModel.s:hot" spec="SiteModel" gammaCategoryCount="1" mutationRate="@mutationRate.s:hot" substModel="@covarion">
                    <parameter id="gammaShape.s:hot" spec="parameter.RealParameter" estimate="false" name="shape">1.0</parameter>
                    <parameter id="proportionInvariant.s:hot" spec="parameter.RealParameter" estimate="false" lower="0.0" name="proportionInvariant" upper="1.0">0.0</parameter>
                </siteModel>
            </distribution>
            <distribution id="treeLikelihood.firewood" spec="TreeLikelihood" branchRateModel="@RelaxedClock.c:clock" tree="@Tree.t:tree" useAmbiguities="true">
                <data
id="orgdata.firewood"
spec="FilteredAlignment"
ascertained="true"
excludeto="1"
filter="-">
                    <data
id="firewood"
spec="FilteredAlignment"
data="@Kartvelian_alignment"
filter="517-519"/>
                    <userDataType id="TwoStateCovarion.137" spec="beast.evolution.datatype.TwoStateCovarion"/>
                </data>
                <siteModel id="SiteModel.s:firewood" spec="SiteModel" gammaCategoryCount="1" mutationRate="@mutationRate.s:firewood" substModel="@covarion">
                    <parameter id="gammaShape.s:firewood" spec="parameter.RealParameter" estimate="false" name="shape">1.0</parameter>
                    <parameter id="proportionInvariant.s:firewood" spec="parameter.RealParameter" estimate="false" lower="0.0" name="proportionInvariant" upper="1.0">0.0</parameter>
                </siteModel>
            </distribution>
            <distribution id="treeLikelihood.remain" spec="TreeLikelihood" branchRateModel="@RelaxedClock.c:clock" tree="@Tree.t:tree" useAmbiguities="true">
                <data
id="orgdata.remain"
spec="FilteredAlignment"
ascertained="true"
excludeto="1"
filter="-">
                    <data
id="remain"
spec="FilteredAlignment"
data="@Kartvelian_alignment"
filter="520-523"/>
                    <userDataType id="TwoStateCovarion.138" spec="beast.evolution.datatype.TwoStateCovarion"/>
                </data>
                <siteModel id="SiteModel.s:remain" spec="SiteModel" gammaCategoryCount="1" mutationRate="@mutationRate.s:remain" substModel="@covarion">
                    <parameter id="gammaShape.s:remain" spec="parameter.RealParameter" estimate="false" name="shape">1.0</parameter>
                    <parameter id="proportionInvariant.s:remain" spec="parameter.RealParameter" estimate="false" lower="0.0" name="proportionInvariant" upper="1.0">0.0</parameter>
                </siteModel>
            </distribution>
            <distribution id="treeLikelihood.cold" spec="TreeLikelihood" branchRateModel="@RelaxedClock.c:clock" tree="@Tree.t:tree" useAmbiguities="true">
                <data
id="orgdata.cold"
spec="FilteredAlignment"
ascertained="true"
excludeto="1"
filter="-">
                    <data
id="cold"
spec="FilteredAlignment"
data="@Kartvelian_alignment"
filter="524-528"/>
                    <userDataType id="TwoStateCovarion.139" spec="beast.evolution.datatype.TwoStateCovarion"/>
                </data>
                <siteModel id="SiteModel.s:cold" spec="SiteModel" gammaCategoryCount="1" mutationRate="@mutationRate.s:cold" substModel="@covarion">
                    <parameter id="gammaShape.s:cold" spec="parameter.RealParameter" estimate="false" name="shape">1.0</parameter>
                    <parameter id="proportionInvariant.s:cold" spec="parameter.RealParameter" estimate="false" lower="0.0" name="proportionInvariant" upper="1.0">0.0</parameter>
                </siteModel>
            </distribution>
            <distribution id="treeLikelihood.feather" spec="TreeLikelihood" branchRateModel="@RelaxedClock.c:clock" tree="@Tree.t:tree" useAmbiguities="true">
                <data
id="orgdata.feather"
spec="FilteredAlignment"
ascertained="true"
excludeto="1"
filter="-">
                    <data
id="feather"
spec="FilteredAlignment"
data="@Kartvelian_alignment"
filter="529-531"/>
                    <userDataType id="TwoStateCovarion.140" spec="beast.evolution.datatype.TwoStateCovarion"/>
                </data>
                <siteModel id="SiteModel.s:feather" spec="SiteModel" gammaCategoryCount="1" mutationRate="@mutationRate.s:feather" substModel="@covarion">
                    <parameter id="gammaShape.s:feather" spec="parameter.RealParameter" estimate="false" name="shape">1.0</parameter>
                    <parameter id="proportionInvariant.s:feather" spec="parameter.RealParameter" estimate="false" lower="0.0" name="proportionInvariant" upper="1.0">0.0</parameter>
                </siteModel>
            </distribution>
            <distribution id="treeLikelihood.cough" spec="TreeLikelihood" branchRateModel="@RelaxedClock.c:clock" tree="@Tree.t:tree" useAmbiguities="true">
                <data
id="orgdata.cough"
spec="FilteredAlignment"
ascertained="true"
excludeto="1"
filter="-">
                    <data
id="cough"
spec="FilteredAlignment"
data="@Kartvelian_alignment"
filter="532-533"/>
                    <userDataType id="TwoStateCovarion.141" spec="beast.evolution.datatype.TwoStateCovarion"/>
                </data>
                <siteModel id="SiteModel.s:cough" spec="SiteModel" gammaCategoryCount="1" mutationRate="@mutationRate.s:cough" substModel="@covarion">
                    <parameter id="gammaShape.s:cough" spec="parameter.RealParameter" estimate="false" name="shape">1.0</parameter>
                    <parameter id="proportionInvariant.s:cough" spec="parameter.RealParameter" estimate="false" lower="0.0" name="proportionInvariant" upper="1.0">0.0</parameter>
                </siteModel>
            </distribution>
            <distribution id="treeLikelihood.thin" spec="TreeLikelihood" branchRateModel="@RelaxedClock.c:clock" tree="@Tree.t:tree" useAmbiguities="true">
                <data
id="orgdata.thin"
spec="FilteredAlignment"
ascertained="true"
excludeto="1"
filter="-">
                    <data
id="thin"
spec="FilteredAlignment"
data="@Kartvelian_alignment"
filter="534-535"/>
                    <userDataType id="TwoStateCovarion.142" spec="beast.evolution.datatype.TwoStateCovarion"/>
                </data>
                <siteModel id="SiteModel.s:thin" spec="SiteModel" gammaCategoryCount="1" mutationRate="@mutationRate.s:thin" substModel="@covarion">
                    <parameter id="gammaShape.s:thin" spec="parameter.RealParameter" estimate="false" name="shape">1.0</parameter>
                    <parameter id="proportionInvariant.s:thin" spec="parameter.RealParameter" estimate="false" lower="0.0" name="proportionInvariant" upper="1.0">0.0</parameter>
                </siteModel>
            </distribution>
            <distribution id="treeLikelihood.grass" spec="TreeLikelihood" branchRateModel="@RelaxedClock.c:clock" tree="@Tree.t:tree" useAmbiguities="true">
                <data
id="orgdata.grass"
spec="FilteredAlignment"
ascertained="true"
excludeto="1"
filter="-">
                    <data
id="grass"
spec="FilteredAlignment"
data="@Kartvelian_alignment"
filter="536-539"/>
                    <userDataType id="TwoStateCovarion.143" spec="beast.evolution.datatype.TwoStateCovarion"/>
                </data>
                <siteModel id="SiteModel.s:grass" spec="SiteModel" gammaCategoryCount="1" mutationRate="@mutationRate.s:grass" substModel="@covarion">
                    <parameter id="gammaShape.s:grass" spec="parameter.RealParameter" estimate="false" name="shape">1.0</parameter>
                    <parameter id="proportionInvariant.s:grass" spec="parameter.RealParameter" estimate="false" lower="0.0" name="proportionInvariant" upper="1.0">0.0</parameter>
                </siteModel>
            </distribution>
            <distribution id="treeLikelihood.foam" spec="TreeLikelihood" branchRateModel="@RelaxedClock.c:clock" tree="@Tree.t:tree" useAmbiguities="true">
                <data
id="orgdata.foam"
spec="FilteredAlignment"
ascertained="true"
excludeto="1"
filter="-">
                    <data
id="foam"
spec="FilteredAlignment"
data="@Kartvelian_alignment"
filter="540-544"/>
                    <userDataType id="TwoStateCovarion.144" spec="beast.evolution.datatype.TwoStateCovarion"/>
                </data>
                <siteModel id="SiteModel.s:foam" spec="SiteModel" gammaCategoryCount="1" mutationRate="@mutationRate.s:foam" substModel="@covarion">
                    <parameter id="gammaShape.s:foam" spec="parameter.RealParameter" estimate="false" name="shape">1.0</parameter>
                    <parameter id="proportionInvariant.s:foam" spec="parameter.RealParameter" estimate="false" lower="0.0" name="proportionInvariant" upper="1.0">0.0</parameter>
                </siteModel>
            </distribution>
            <distribution id="treeLikelihood.sour" spec="TreeLikelihood" branchRateModel="@RelaxedClock.c:clock" tree="@Tree.t:tree" useAmbiguities="true">
                <data
id="orgdata.sour"
spec="FilteredAlignment"
ascertained="true"
excludeto="1"
filter="-">
                    <data
id="sour"
spec="FilteredAlignment"
data="@Kartvelian_alignment"
filter="545-547"/>
                    <userDataType id="TwoStateCovarion.145" spec="beast.evolution.datatype.TwoStateCovarion"/>
                </data>
                <siteModel id="SiteModel.s:sour" spec="SiteModel" gammaCategoryCount="1" mutationRate="@mutationRate.s:sour" substModel="@covarion">
                    <parameter id="gammaShape.s:sour" spec="parameter.RealParameter" estimate="false" name="shape">1.0</parameter>
                    <parameter id="proportionInvariant.s:sour" spec="parameter.RealParameter" estimate="false" lower="0.0" name="proportionInvariant" upper="1.0">0.0</parameter>
                </siteModel>
            </distribution>
            <distribution id="treeLikelihood.full" spec="TreeLikelihood" branchRateModel="@RelaxedClock.c:clock" tree="@Tree.t:tree" useAmbiguities="true">
                <data
id="orgdata.full"
spec="FilteredAlignment"
ascertained="true"
excludeto="1"
filter="-">
                    <data
id="full"
spec="FilteredAlignment"
data="@Kartvelian_alignment"
filter="548-550"/>
                    <userDataType id="TwoStateCovarion.146" spec="beast.evolution.datatype.TwoStateCovarion"/>
                </data>
                <siteModel id="SiteModel.s:full" spec="SiteModel" gammaCategoryCount="1" mutationRate="@mutationRate.s:full" substModel="@covarion">
                    <parameter id="gammaShape.s:full" spec="parameter.RealParameter" estimate="false" name="shape">1.0</parameter>
                    <parameter id="proportionInvariant.s:full" spec="parameter.RealParameter" estimate="false" lower="0.0" name="proportionInvariant" upper="1.0">0.0</parameter>
                </siteModel>
            </distribution>
            <distribution id="treeLikelihood.day" spec="TreeLikelihood" branchRateModel="@RelaxedClock.c:clock" tree="@Tree.t:tree" useAmbiguities="true">
                <data
id="orgdata.day"
spec="FilteredAlignment"
ascertained="true"
excludeto="1"
filter="-">
                    <data
id="day"
spec="FilteredAlignment"
data="@Kartvelian_alignment"
filter="551-552"/>
                    <userDataType id="TwoStateCovarion.147" spec="beast.evolution.datatype.TwoStateCovarion"/>
                </data>
                <siteModel id="SiteModel.s:day" spec="SiteModel" gammaCategoryCount="1" mutationRate="@mutationRate.s:day" substModel="@covarion">
                    <parameter id="gammaShape.s:day" spec="parameter.RealParameter" estimate="false" name="shape">1.0</parameter>
                    <parameter id="proportionInvariant.s:day" spec="parameter.RealParameter" estimate="false" lower="0.0" name="proportionInvariant" upper="1.0">0.0</parameter>
                </siteModel>
            </distribution>
            <distribution id="treeLikelihood.sleep" spec="TreeLikelihood" branchRateModel="@RelaxedClock.c:clock" tree="@Tree.t:tree" useAmbiguities="true">
                <data
id="orgdata.sleep"
spec="FilteredAlignment"
ascertained="true"
excludeto="1"
filter="-">
                    <data
id="sleep"
spec="FilteredAlignment"
data="@Kartvelian_alignment"
filter="553-556"/>
                    <userDataType id="TwoStateCovarion.148" spec="beast.evolution.datatype.TwoStateCovarion"/>
                </data>
                <siteModel id="SiteModel.s:sleep" spec="SiteModel" gammaCategoryCount="1" mutationRate="@mutationRate.s:sleep" substModel="@covarion">
                    <parameter id="gammaShape.s:sleep" spec="parameter.RealParameter" estimate="false" name="shape">1.0</parameter>
                    <parameter id="proportionInvariant.s:sleep" spec="parameter.RealParameter" estimate="false" lower="0.0" name="proportionInvariant" upper="1.0">0.0</parameter>
                </siteModel>
            </distribution>
            <distribution id="treeLikelihood.month" spec="TreeLikelihood" branchRateModel="@RelaxedClock.c:clock" tree="@Tree.t:tree" useAmbiguities="true">
                <data
id="orgdata.month"
spec="FilteredAlignment"
ascertained="true"
excludeto="1"
filter="-">
                    <data
id="month"
spec="FilteredAlignment"
data="@Kartvelian_alignment"
filter="557-558"/>
                    <userDataType id="TwoStateCovarion.149" spec="beast.evolution.datatype.TwoStateCovarion"/>
                </data>
                <siteModel id="SiteModel.s:month" spec="SiteModel" gammaCategoryCount="1" mutationRate="@mutationRate.s:month" substModel="@covarion">
                    <parameter id="gammaShape.s:month" spec="parameter.RealParameter" estimate="false" name="shape">1.0</parameter>
                    <parameter id="proportionInvariant.s:month" spec="parameter.RealParameter" estimate="false" lower="0.0" name="proportionInvariant" upper="1.0">0.0</parameter>
                </siteModel>
            </distribution>
            <distribution id="treeLikelihood.white" spec="TreeLikelihood" branchRateModel="@RelaxedClock.c:clock" tree="@Tree.t:tree" useAmbiguities="true">
                <data
id="orgdata.white"
spec="FilteredAlignment"
ascertained="true"
excludeto="1"
filter="-">
                    <data
id="white"
spec="FilteredAlignment"
data="@Kartvelian_alignment"
filter="559-561"/>
                    <userDataType id="TwoStateCovarion.150" spec="beast.evolution.datatype.TwoStateCovarion"/>
                </data>
                <siteModel id="SiteModel.s:white" spec="SiteModel" gammaCategoryCount="1" mutationRate="@mutationRate.s:white" substModel="@covarion">
                    <parameter id="gammaShape.s:white" spec="parameter.RealParameter" estimate="false" name="shape">1.0</parameter>
                    <parameter id="proportionInvariant.s:white" spec="parameter.RealParameter" estimate="false" lower="0.0" name="proportionInvariant" upper="1.0">0.0</parameter>
                </siteModel>
            </distribution>
            <distribution id="treeLikelihood.sew" spec="TreeLikelihood" branchRateModel="@RelaxedClock.c:clock" tree="@Tree.t:tree" useAmbiguities="true">
                <data
id="orgdata.sew"
spec="FilteredAlignment"
ascertained="true"
excludeto="1"
filter="-">
                    <data
id="sew"
spec="FilteredAlignment"
data="@Kartvelian_alignment"
filter="562-565"/>
                    <userDataType id="TwoStateCovarion.151" spec="beast.evolution.datatype.TwoStateCovarion"/>
                </data>
                <siteModel id="SiteModel.s:sew" spec="SiteModel" gammaCategoryCount="1" mutationRate="@mutationRate.s:sew" substModel="@covarion">
                    <parameter id="gammaShape.s:sew" spec="parameter.RealParameter" estimate="false" name="shape">1.0</parameter>
                    <parameter id="proportionInvariant.s:sew" spec="parameter.RealParameter" estimate="false" lower="0.0" name="proportionInvariant" upper="1.0">0.0</parameter>
                </siteModel>
            </distribution>
            <distribution id="treeLikelihood.kill" spec="TreeLikelihood" branchRateModel="@RelaxedClock.c:clock" tree="@Tree.t:tree" useAmbiguities="true">
                <data
id="orgdata.kill"
spec="FilteredAlignment"
ascertained="true"
excludeto="1"
filter="-">
                    <data
id="kill"
spec="FilteredAlignment"
data="@Kartvelian_alignment"
filter="566-568"/>
                    <userDataType id="TwoStateCovarion.152" spec="beast.evolution.datatype.TwoStateCovarion"/>
                </data>
                <siteModel id="SiteModel.s:kill" spec="SiteModel" gammaCategoryCount="1" mutationRate="@mutationRate.s:kill" substModel="@covarion">
                    <parameter id="gammaShape.s:kill" spec="parameter.RealParameter" estimate="false" name="shape">1.0</parameter>
                    <parameter id="proportionInvariant.s:kill" spec="parameter.RealParameter" estimate="false" lower="0.0" name="proportionInvariant" upper="1.0">0.0</parameter>
                </siteModel>
            </distribution>
            <distribution id="treeLikelihood.jump" spec="TreeLikelihood" branchRateModel="@RelaxedClock.c:clock" tree="@Tree.t:tree" useAmbiguities="true">
                <data
id="orgdata.jump"
spec="FilteredAlignment"
ascertained="true"
excludeto="1"
filter="-">
                    <data
id="jump"
spec="FilteredAlignment"
data="@Kartvelian_alignment"
filter="569-576"/>
                    <userDataType id="TwoStateCovarion.153" spec="beast.evolution.datatype.TwoStateCovarion"/>
                </data>
                <siteModel id="SiteModel.s:jump" spec="SiteModel" gammaCategoryCount="1" mutationRate="@mutationRate.s:jump" substModel="@covarion">
                    <parameter id="gammaShape.s:jump" spec="parameter.RealParameter" estimate="false" name="shape">1.0</parameter>
                    <parameter id="proportionInvariant.s:jump" spec="parameter.RealParameter" estimate="false" lower="0.0" name="proportionInvariant" upper="1.0">0.0</parameter>
                </siteModel>
            </distribution>
            <distribution id="treeLikelihood.throat" spec="TreeLikelihood" branchRateModel="@RelaxedClock.c:clock" tree="@Tree.t:tree" useAmbiguities="true">
                <data
id="orgdata.throat"
spec="FilteredAlignment"
ascertained="true"
excludeto="1"
filter="-">
                    <data
id="throat"
spec="FilteredAlignment"
data="@Kartvelian_alignment"
filter="577-582"/>
                    <userDataType id="TwoStateCovarion.154" spec="beast.evolution.datatype.TwoStateCovarion"/>
                </data>
                <siteModel id="SiteModel.s:throat" spec="SiteModel" gammaCategoryCount="1" mutationRate="@mutationRate.s:throat" substModel="@covarion">
                    <parameter id="gammaShape.s:throat" spec="parameter.RealParameter" estimate="false" name="shape">1.0</parameter>
                    <parameter id="proportionInvariant.s:throat" spec="parameter.RealParameter" estimate="false" lower="0.0" name="proportionInvariant" upper="1.0">0.0</parameter>
                </siteModel>
            </distribution>
            <distribution id="treeLikelihood.forest" spec="TreeLikelihood" branchRateModel="@RelaxedClock.c:clock" tree="@Tree.t:tree" useAmbiguities="true">
                <data
id="orgdata.forest"
spec="FilteredAlignment"
ascertained="true"
excludeto="1"
filter="-">
                    <data
id="forest"
spec="FilteredAlignment"
data="@Kartvelian_alignment"
filter="583-585"/>
                    <userDataType id="TwoStateCovarion.155" spec="beast.evolution.datatype.TwoStateCovarion"/>
                </data>
                <siteModel id="SiteModel.s:forest" spec="SiteModel" gammaCategoryCount="1" mutationRate="@mutationRate.s:forest" substModel="@covarion">
                    <parameter id="gammaShape.s:forest" spec="parameter.RealParameter" estimate="false" name="shape">1.0</parameter>
                    <parameter id="proportionInvariant.s:forest" spec="parameter.RealParameter" estimate="false" lower="0.0" name="proportionInvariant" upper="1.0">0.0</parameter>
                </siteModel>
            </distribution>
            <distribution id="treeLikelihood.there" spec="TreeLikelihood" branchRateModel="@RelaxedClock.c:clock" tree="@Tree.t:tree" useAmbiguities="true">
                <data
id="orgdata.there"
spec="FilteredAlignment"
ascertained="true"
excludeto="1"
filter="-">
                    <data
id="there"
spec="FilteredAlignment"
data="@Kartvelian_alignment"
filter="586-588"/>
                    <userDataType id="TwoStateCovarion.156" spec="beast.evolution.datatype.TwoStateCovarion"/>
                </data>
                <siteModel id="SiteModel.s:there" spec="SiteModel" gammaCategoryCount="1" mutationRate="@mutationRate.s:there" substModel="@covarion">
                    <parameter id="gammaShape.s:there" spec="parameter.RealParameter" estimate="false" name="shape">1.0</parameter>
                    <parameter id="proportionInvariant.s:there" spec="parameter.RealParameter" estimate="false" lower="0.0" name="proportionInvariant" upper="1.0">0.0</parameter>
                </siteModel>
            </distribution>
            <distribution id="treeLikelihood.find" spec="TreeLikelihood" branchRateModel="@RelaxedClock.c:clock" tree="@Tree.t:tree" useAmbiguities="true">
                <data
id="orgdata.find"
spec="FilteredAlignment"
ascertained="true"
excludeto="1"
filter="-">
                    <data
id="find"
spec="FilteredAlignment"
data="@Kartvelian_alignment"
filter="589-594"/>
                    <userDataType id="TwoStateCovarion.157" spec="beast.evolution.datatype.TwoStateCovarion"/>
                </data>
                <siteModel id="SiteModel.s:find" spec="SiteModel" gammaCategoryCount="1" mutationRate="@mutationRate.s:find" substModel="@covarion">
                    <parameter id="gammaShape.s:find" spec="parameter.RealParameter" estimate="false" name="shape">1.0</parameter>
                    <parameter id="proportionInvariant.s:find" spec="parameter.RealParameter" estimate="false" lower="0.0" name="proportionInvariant" upper="1.0">0.0</parameter>
                </siteModel>
            </distribution>
            <distribution id="treeLikelihood.flow" spec="TreeLikelihood" branchRateModel="@RelaxedClock.c:clock" tree="@Tree.t:tree" useAmbiguities="true">
                <data
id="orgdata.flow"
spec="FilteredAlignment"
ascertained="true"
excludeto="1"
filter="-">
                    <data
id="flow"
spec="FilteredAlignment"
data="@Kartvelian_alignment"
filter="595-600"/>
                    <userDataType id="TwoStateCovarion.158" spec="beast.evolution.datatype.TwoStateCovarion"/>
                </data>
                <siteModel id="SiteModel.s:flow" spec="SiteModel" gammaCategoryCount="1" mutationRate="@mutationRate.s:flow" substModel="@covarion">
                    <parameter id="gammaShape.s:flow" spec="parameter.RealParameter" estimate="false" name="shape">1.0</parameter>
                    <parameter id="proportionInvariant.s:flow" spec="parameter.RealParameter" estimate="false" lower="0.0" name="proportionInvariant" upper="1.0">0.0</parameter>
                </siteModel>
            </distribution>
            <distribution id="treeLikelihood.many" spec="TreeLikelihood" branchRateModel="@RelaxedClock.c:clock" tree="@Tree.t:tree" useAmbiguities="true">
                <data
id="orgdata.many"
spec="FilteredAlignment"
ascertained="true"
excludeto="1"
filter="-">
                    <data
id="many"
spec="FilteredAlignment"
data="@Kartvelian_alignment"
filter="601-605"/>
                    <userDataType id="TwoStateCovarion.159" spec="beast.evolution.datatype.TwoStateCovarion"/>
                </data>
                <siteModel id="SiteModel.s:many" spec="SiteModel" gammaCategoryCount="1" mutationRate="@mutationRate.s:many" substModel="@covarion">
                    <parameter id="gammaShape.s:many" spec="parameter.RealParameter" estimate="false" name="shape">1.0</parameter>
                    <parameter id="proportionInvariant.s:many" spec="parameter.RealParameter" estimate="false" lower="0.0" name="proportionInvariant" upper="1.0">0.0</parameter>
                </siteModel>
            </distribution>
            <distribution id="treeLikelihood.chew" spec="TreeLikelihood" branchRateModel="@RelaxedClock.c:clock" tree="@Tree.t:tree" useAmbiguities="true">
                <data
id="orgdata.chew"
spec="FilteredAlignment"
ascertained="true"
excludeto="1"
filter="-">
                    <data
id="chew"
spec="FilteredAlignment"
data="@Kartvelian_alignment"
filter="606-610"/>
                    <userDataType id="TwoStateCovarion.160" spec="beast.evolution.datatype.TwoStateCovarion"/>
                </data>
                <siteModel id="SiteModel.s:chew" spec="SiteModel" gammaCategoryCount="1" mutationRate="@mutationRate.s:chew" substModel="@covarion">
                    <parameter id="gammaShape.s:chew" spec="parameter.RealParameter" estimate="false" name="shape">1.0</parameter>
                    <parameter id="proportionInvariant.s:chew" spec="parameter.RealParameter" estimate="false" lower="0.0" name="proportionInvariant" upper="1.0">0.0</parameter>
                </siteModel>
            </distribution>
            <distribution id="treeLikelihood.swallow" spec="TreeLikelihood" branchRateModel="@RelaxedClock.c:clock" tree="@Tree.t:tree" useAmbiguities="true">
                <data
id="orgdata.swallow"
spec="FilteredAlignment"
ascertained="true"
excludeto="1"
filter="-">
                    <data
id="swallow"
spec="FilteredAlignment"
data="@Kartvelian_alignment"
filter="611-615"/>
                    <userDataType id="TwoStateCovarion.161" spec="beast.evolution.datatype.TwoStateCovarion"/>
                </data>
                <siteModel id="SiteModel.s:swallow" spec="SiteModel" gammaCategoryCount="1" mutationRate="@mutationRate.s:swallow" substModel="@covarion">
                    <parameter id="gammaShape.s:swallow" spec="parameter.RealParameter" estimate="false" name="shape">1.0</parameter>
                    <parameter id="proportionInvariant.s:swallow" spec="parameter.RealParameter" estimate="false" lower="0.0" name="proportionInvariant" upper="1.0">0.0</parameter>
                </siteModel>
            </distribution>
            <distribution id="treeLikelihood.wet" spec="TreeLikelihood" branchRateModel="@RelaxedClock.c:clock" tree="@Tree.t:tree" useAmbiguities="true">
                <data
id="orgdata.wet"
spec="FilteredAlignment"
ascertained="true"
excludeto="1"
filter="-">
                    <data
id="wet"
spec="FilteredAlignment"
data="@Kartvelian_alignment"
filter="616-620"/>
                    <userDataType id="TwoStateCovarion.162" spec="beast.evolution.datatype.TwoStateCovarion"/>
                </data>
                <siteModel id="SiteModel.s:wet" spec="SiteModel" gammaCategoryCount="1" mutationRate="@mutationRate.s:wet" substModel="@covarion">
                    <parameter id="gammaShape.s:wet" spec="parameter.RealParameter" estimate="false" name="shape">1.0</parameter>
                    <parameter id="proportionInvariant.s:wet" spec="parameter.RealParameter" estimate="false" lower="0.0" name="proportionInvariant" upper="1.0">0.0</parameter>
                </siteModel>
            </distribution>
            <distribution id="treeLikelihood.four" spec="TreeLikelihood" branchRateModel="@RelaxedClock.c:clock" tree="@Tree.t:tree" useAmbiguities="true">
                <data
id="orgdata.four"
spec="FilteredAlignment"
ascertained="true"
excludeto="1"
filter="-">
                    <data
id="four"
spec="FilteredAlignment"
data="@Kartvelian_alignment"
filter="621-622"/>
                    <userDataType id="TwoStateCovarion.163" spec="beast.evolution.datatype.TwoStateCovarion"/>
                </data>
                <siteModel id="SiteModel.s:four" spec="SiteModel" gammaCategoryCount="1" mutationRate="@mutationRate.s:four" substModel="@covarion">
                    <parameter id="gammaShape.s:four" spec="parameter.RealParameter" estimate="false" name="shape">1.0</parameter>
                    <parameter id="proportionInvariant.s:four" spec="parameter.RealParameter" estimate="false" lower="0.0" name="proportionInvariant" upper="1.0">0.0</parameter>
                </siteModel>
            </distribution>
            <distribution id="treeLikelihood.soft" spec="TreeLikelihood" branchRateModel="@RelaxedClock.c:clock" tree="@Tree.t:tree" useAmbiguities="true">
                <data
id="orgdata.soft"
spec="FilteredAlignment"
ascertained="true"
excludeto="1"
filter="-">
                    <data
id="soft"
spec="FilteredAlignment"
data="@Kartvelian_alignment"
filter="623-626"/>
                    <userDataType id="TwoStateCovarion.164" spec="beast.evolution.datatype.TwoStateCovarion"/>
                </data>
                <siteModel id="SiteModel.s:soft" spec="SiteModel" gammaCategoryCount="1" mutationRate="@mutationRate.s:soft" substModel="@covarion">
                    <parameter id="gammaShape.s:soft" spec="parameter.RealParameter" estimate="false" name="shape">1.0</parameter>
                    <parameter id="proportionInvariant.s:soft" spec="parameter.RealParameter" estimate="false" lower="0.0" name="proportionInvariant" upper="1.0">0.0</parameter>
                </siteModel>
            </distribution>
            <distribution id="treeLikelihood.look" spec="TreeLikelihood" branchRateModel="@RelaxedClock.c:clock" tree="@Tree.t:tree" useAmbiguities="true">
                <data
id="orgdata.look"
spec="FilteredAlignment"
ascertained="true"
excludeto="1"
filter="-">
                    <data
id="look"
spec="FilteredAlignment"
data="@Kartvelian_alignment"
filter="627-631"/>
                    <userDataType id="TwoStateCovarion.165" spec="beast.evolution.datatype.TwoStateCovarion"/>
                </data>
                <siteModel id="SiteModel.s:look" spec="SiteModel" gammaCategoryCount="1" mutationRate="@mutationRate.s:look" substModel="@covarion">
                    <parameter id="gammaShape.s:look" spec="parameter.RealParameter" estimate="false" name="shape">1.0</parameter>
                    <parameter id="proportionInvariant.s:look" spec="parameter.RealParameter" estimate="false" lower="0.0" name="proportionInvariant" upper="1.0">0.0</parameter>
                </siteModel>
            </distribution>
            <distribution id="treeLikelihood.nasal_mucus" spec="TreeLikelihood" branchRateModel="@RelaxedClock.c:clock" tree="@Tree.t:tree" useAmbiguities="true">
                <data
id="orgdata.nasal_mucus"
spec="FilteredAlignment"
ascertained="true"
excludeto="1"
filter="-">
                    <data
id="nasal_mucus"
spec="FilteredAlignment"
data="@Kartvelian_alignment"
filter="632-635"/>
                    <userDataType id="TwoStateCovarion.166" spec="beast.evolution.datatype.TwoStateCovarion"/>
                </data>
                <siteModel id="SiteModel.s:nasal_mucus" spec="SiteModel" gammaCategoryCount="1" mutationRate="@mutationRate.s:nasal_mucus" substModel="@covarion">
                    <parameter id="gammaShape.s:nasal_mucus" spec="parameter.RealParameter" estimate="false" name="shape">1.0</parameter>
                    <parameter id="proportionInvariant.s:nasal_mucus" spec="parameter.RealParameter" estimate="false" lower="0.0" name="proportionInvariant" upper="1.0">0.0</parameter>
                </siteModel>
            </distribution>
            <distribution id="treeLikelihood.cut" spec="TreeLikelihood" branchRateModel="@RelaxedClock.c:clock" tree="@Tree.t:tree" useAmbiguities="true">
                <data
id="orgdata.cut"
spec="FilteredAlignment"
ascertained="true"
excludeto="1"
filter="-">
                    <data
id="cut"
spec="FilteredAlignment"
data="@Kartvelian_alignment"
filter="636-639"/>
                    <userDataType id="TwoStateCovarion.167" spec="beast.evolution.datatype.TwoStateCovarion"/>
                </data>
                <siteModel id="SiteModel.s:cut" spec="SiteModel" gammaCategoryCount="1" mutationRate="@mutationRate.s:cut" substModel="@covarion">
                    <parameter id="gammaShape.s:cut" spec="parameter.RealParameter" estimate="false" name="shape">1.0</parameter>
                    <parameter id="proportionInvariant.s:cut" spec="parameter.RealParameter" estimate="false" lower="0.0" name="proportionInvariant" upper="1.0">0.0</parameter>
                </siteModel>
            </distribution>
            <distribution id="treeLikelihood.mother" spec="TreeLikelihood" branchRateModel="@RelaxedClock.c:clock" tree="@Tree.t:tree" useAmbiguities="true">
                <data
id="orgdata.mother"
spec="FilteredAlignment"
ascertained="true"
excludeto="1"
filter="-">
                    <data
id="mother"
spec="FilteredAlignment"
data="@Kartvelian_alignment"
filter="640-642"/>
                    <userDataType id="TwoStateCovarion.168" spec="beast.evolution.datatype.TwoStateCovarion"/>
                </data>
                <siteModel id="SiteModel.s:mother" spec="SiteModel" gammaCategoryCount="1" mutationRate="@mutationRate.s:mother" substModel="@covarion">
                    <parameter id="gammaShape.s:mother" spec="parameter.RealParameter" estimate="false" name="shape">1.0</parameter>
                    <parameter id="proportionInvariant.s:mother" spec="parameter.RealParameter" estimate="false" lower="0.0" name="proportionInvariant" upper="1.0">0.0</parameter>
                </siteModel>
            </distribution>
            <distribution id="treeLikelihood.scratch" spec="TreeLikelihood" branchRateModel="@RelaxedClock.c:clock" tree="@Tree.t:tree" useAmbiguities="true">
                <data
id="orgdata.scratch"
spec="FilteredAlignment"
ascertained="true"
excludeto="1"
filter="-">
                    <data
id="scratch"
spec="FilteredAlignment"
data="@Kartvelian_alignment"
filter="643-648"/>
                    <userDataType id="TwoStateCovarion.169" spec="beast.evolution.datatype.TwoStateCovarion"/>
                </data>
                <siteModel id="SiteModel.s:scratch" spec="SiteModel" gammaCategoryCount="1" mutationRate="@mutationRate.s:scratch" substModel="@covarion">
                    <parameter id="gammaShape.s:scratch" spec="parameter.RealParameter" estimate="false" name="shape">1.0</parameter>
                    <parameter id="proportionInvariant.s:scratch" spec="parameter.RealParameter" estimate="false" lower="0.0" name="proportionInvariant" upper="1.0">0.0</parameter>
                </siteModel>
            </distribution>
            <distribution id="treeLikelihood.sun" spec="TreeLikelihood" branchRateModel="@RelaxedClock.c:clock" tree="@Tree.t:tree" useAmbiguities="true">
                <data
id="orgdata.sun"
spec="FilteredAlignment"
ascertained="true"
excludeto="1"
filter="-">
                    <data
id="sun"
spec="FilteredAlignment"
data="@Kartvelian_alignment"
filter="649-651"/>
                    <userDataType id="TwoStateCovarion.170" spec="beast.evolution.datatype.TwoStateCovarion"/>
                </data>
                <siteModel id="SiteModel.s:sun" spec="SiteModel" gammaCategoryCount="1" mutationRate="@mutationRate.s:sun" substModel="@covarion">
                    <parameter id="gammaShape.s:sun" spec="parameter.RealParameter" estimate="false" name="shape">1.0</parameter>
                    <parameter id="proportionInvariant.s:sun" spec="parameter.RealParameter" estimate="false" lower="0.0" name="proportionInvariant" upper="1.0">0.0</parameter>
                </siteModel>
            </distribution>
            <distribution id="treeLikelihood.look_for" spec="TreeLikelihood" branchRateModel="@RelaxedClock.c:clock" tree="@Tree.t:tree" useAmbiguities="true">
                <data
id="orgdata.look_for"
spec="FilteredAlignment"
ascertained="true"
excludeto="1"
filter="-">
                    <data
id="look_for"
spec="FilteredAlignment"
data="@Kartvelian_alignment"
filter="652-655"/>
                    <userDataType id="TwoStateCovarion.171" spec="beast.evolution.datatype.TwoStateCovarion"/>
                </data>
                <siteModel id="SiteModel.s:look_for" spec="SiteModel" gammaCategoryCount="1" mutationRate="@mutationRate.s:look_for" substModel="@covarion">
                    <parameter id="gammaShape.s:look_for" spec="parameter.RealParameter" estimate="false" name="shape">1.0</parameter>
                    <parameter id="proportionInvariant.s:look_for" spec="parameter.RealParameter" estimate="false" lower="0.0" name="proportionInvariant" upper="1.0">0.0</parameter>
                </siteModel>
            </distribution>
            <distribution id="treeLikelihood.brain" spec="TreeLikelihood" branchRateModel="@RelaxedClock.c:clock" tree="@Tree.t:tree" useAmbiguities="true">
                <data
id="orgdata.brain"
spec="FilteredAlignment"
ascertained="true"
excludeto="1"
filter="-">
                    <data
id="brain"
spec="FilteredAlignment"
data="@Kartvelian_alignment"
filter="656-659"/>
                    <userDataType id="TwoStateCovarion.172" spec="beast.evolution.datatype.TwoStateCovarion"/>
                </data>
                <siteModel id="SiteModel.s:brain" spec="SiteModel" gammaCategoryCount="1" mutationRate="@mutationRate.s:brain" substModel="@covarion">
                    <parameter id="gammaShape.s:brain" spec="parameter.RealParameter" estimate="false" name="shape">1.0</parameter>
                    <parameter id="proportionInvariant.s:brain" spec="parameter.RealParameter" estimate="false" lower="0.0" name="proportionInvariant" upper="1.0">0.0</parameter>
                </siteModel>
            </distribution>
            <distribution id="treeLikelihood.warm" spec="TreeLikelihood" branchRateModel="@RelaxedClock.c:clock" tree="@Tree.t:tree" useAmbiguities="true">
                <data
id="orgdata.warm"
spec="FilteredAlignment"
ascertained="true"
excludeto="1"
filter="-">
                    <data
id="warm"
spec="FilteredAlignment"
data="@Kartvelian_alignment"
filter="660-662"/>
                    <userDataType id="TwoStateCovarion.173" spec="beast.evolution.datatype.TwoStateCovarion"/>
                </data>
                <siteModel id="SiteModel.s:warm" spec="SiteModel" gammaCategoryCount="1" mutationRate="@mutationRate.s:warm" substModel="@covarion">
                    <parameter id="gammaShape.s:warm" spec="parameter.RealParameter" estimate="false" name="shape">1.0</parameter>
                    <parameter id="proportionInvariant.s:warm" spec="parameter.RealParameter" estimate="false" lower="0.0" name="proportionInvariant" upper="1.0">0.0</parameter>
                </siteModel>
            </distribution>
            <distribution id="treeLikelihood.cover" spec="TreeLikelihood" branchRateModel="@RelaxedClock.c:clock" tree="@Tree.t:tree" useAmbiguities="true">
                <data
id="orgdata.cover"
spec="FilteredAlignment"
ascertained="true"
excludeto="1"
filter="-">
                    <data
id="cover"
spec="FilteredAlignment"
data="@Kartvelian_alignment"
filter="663-669"/>
                    <userDataType id="TwoStateCovarion.174" spec="beast.evolution.datatype.TwoStateCovarion"/>
                </data>
                <siteModel id="SiteModel.s:cover" spec="SiteModel" gammaCategoryCount="1" mutationRate="@mutationRate.s:cover" substModel="@covarion">
                    <parameter id="gammaShape.s:cover" spec="parameter.RealParameter" estimate="false" name="shape">1.0</parameter>
                    <parameter id="proportionInvariant.s:cover" spec="parameter.RealParameter" estimate="false" lower="0.0" name="proportionInvariant" upper="1.0">0.0</parameter>
                </siteModel>
            </distribution>
            <distribution id="treeLikelihood.woman" spec="TreeLikelihood" branchRateModel="@RelaxedClock.c:clock" tree="@Tree.t:tree" useAmbiguities="true">
                <data
id="orgdata.woman"
spec="FilteredAlignment"
ascertained="true"
excludeto="1"
filter="-">
                    <data
id="woman"
spec="FilteredAlignment"
data="@Kartvelian_alignment"
filter="670-673"/>
                    <userDataType id="TwoStateCovarion.175" spec="beast.evolution.datatype.TwoStateCovarion"/>
                </data>
                <siteModel id="SiteModel.s:woman" spec="SiteModel" gammaCategoryCount="1" mutationRate="@mutationRate.s:woman" substModel="@covarion">
                    <parameter id="gammaShape.s:woman" spec="parameter.RealParameter" estimate="false" name="shape">1.0</parameter>
                    <parameter id="proportionInvariant.s:woman" spec="parameter.RealParameter" estimate="false" lower="0.0" name="proportionInvariant" upper="1.0">0.0</parameter>
                </siteModel>
            </distribution>
            <distribution id="treeLikelihood.deep" spec="TreeLikelihood" branchRateModel="@RelaxedClock.c:clock" tree="@Tree.t:tree" useAmbiguities="true">
                <data
id="orgdata.deep"
spec="FilteredAlignment"
ascertained="true"
excludeto="1"
filter="-">
                    <data
id="deep"
spec="FilteredAlignment"
data="@Kartvelian_alignment"
filter="674-677"/>
                    <userDataType id="TwoStateCovarion.176" spec="beast.evolution.datatype.TwoStateCovarion"/>
                </data>
                <siteModel id="SiteModel.s:deep" spec="SiteModel" gammaCategoryCount="1" mutationRate="@mutationRate.s:deep" substModel="@covarion">
                    <parameter id="gammaShape.s:deep" spec="parameter.RealParameter" estimate="false" name="shape">1.0</parameter>
                    <parameter id="proportionInvariant.s:deep" spec="parameter.RealParameter" estimate="false" lower="0.0" name="proportionInvariant" upper="1.0">0.0</parameter>
                </siteModel>
            </distribution>
            <distribution id="treeLikelihood.above" spec="TreeLikelihood" branchRateModel="@RelaxedClock.c:clock" tree="@Tree.t:tree" useAmbiguities="true">
                <data
id="orgdata.above"
spec="FilteredAlignment"
ascertained="true"
excludeto="1"
filter="-">
                    <data
id="above"
spec="FilteredAlignment"
data="@Kartvelian_alignment"
filter="678-679"/>
                    <userDataType id="TwoStateCovarion.177" spec="beast.evolution.datatype.TwoStateCovarion"/>
                </data>
                <siteModel id="SiteModel.s:above" spec="SiteModel" gammaCategoryCount="1" mutationRate="@mutationRate.s:above" substModel="@covarion">
                    <parameter id="gammaShape.s:above" spec="parameter.RealParameter" estimate="false" name="shape">1.0</parameter>
                    <parameter id="proportionInvariant.s:above" spec="parameter.RealParameter" estimate="false" lower="0.0" name="proportionInvariant" upper="1.0">0.0</parameter>
                </siteModel>
            </distribution>
            <distribution id="treeLikelihood.female" spec="TreeLikelihood" branchRateModel="@RelaxedClock.c:clock" tree="@Tree.t:tree" useAmbiguities="true">
                <data
id="orgdata.female"
spec="FilteredAlignment"
ascertained="true"
excludeto="1"
filter="-">
                    <data
id="female"
spec="FilteredAlignment"
data="@Kartvelian_alignment"
filter="680-682"/>
                    <userDataType id="TwoStateCovarion.178" spec="beast.evolution.datatype.TwoStateCovarion"/>
                </data>
                <siteModel id="SiteModel.s:female" spec="SiteModel" gammaCategoryCount="1" mutationRate="@mutationRate.s:female" substModel="@covarion">
                    <parameter id="gammaShape.s:female" spec="parameter.RealParameter" estimate="false" name="shape">1.0</parameter>
                    <parameter id="proportionInvariant.s:female" spec="parameter.RealParameter" estimate="false" lower="0.0" name="proportionInvariant" upper="1.0">0.0</parameter>
                </siteModel>
            </distribution>
            <distribution id="treeLikelihood.put_on" spec="TreeLikelihood" branchRateModel="@RelaxedClock.c:clock" tree="@Tree.t:tree" useAmbiguities="true">
                <data
id="orgdata.put_on"
spec="FilteredAlignment"
ascertained="true"
excludeto="1"
filter="-">
                    <data
id="put_on"
spec="FilteredAlignment"
data="@Kartvelian_alignment"
filter="683-687"/>
                    <userDataType id="TwoStateCovarion.179" spec="beast.evolution.datatype.TwoStateCovarion"/>
                </data>
                <siteModel id="SiteModel.s:put_on" spec="SiteModel" gammaCategoryCount="1" mutationRate="@mutationRate.s:put_on" substModel="@covarion">
                    <parameter id="gammaShape.s:put_on" spec="parameter.RealParameter" estimate="false" name="shape">1.0</parameter>
                    <parameter id="proportionInvariant.s:put_on" spec="parameter.RealParameter" estimate="false" lower="0.0" name="proportionInvariant" upper="1.0">0.0</parameter>
                </siteModel>
            </distribution>
            <distribution id="treeLikelihood.other" spec="TreeLikelihood" branchRateModel="@RelaxedClock.c:clock" tree="@Tree.t:tree" useAmbiguities="true">
                <data
id="orgdata.other"
spec="FilteredAlignment"
ascertained="true"
excludeto="1"
filter="-">
                    <data
id="other"
spec="FilteredAlignment"
data="@Kartvelian_alignment"
filter="688-690"/>
                    <userDataType id="TwoStateCovarion.180" spec="beast.evolution.datatype.TwoStateCovarion"/>
                </data>
                <siteModel id="SiteModel.s:other" spec="SiteModel" gammaCategoryCount="1" mutationRate="@mutationRate.s:other" substModel="@covarion">
                    <parameter id="gammaShape.s:other" spec="parameter.RealParameter" estimate="false" name="shape">1.0</parameter>
                    <parameter id="proportionInvariant.s:other" spec="parameter.RealParameter" estimate="false" lower="0.0" name="proportionInvariant" upper="1.0">0.0</parameter>
                </siteModel>
            </distribution>
            <distribution id="treeLikelihood.forehead" spec="TreeLikelihood" branchRateModel="@RelaxedClock.c:clock" tree="@Tree.t:tree" useAmbiguities="true">
                <data
id="orgdata.forehead"
spec="FilteredAlignment"
ascertained="true"
excludeto="1"
filter="-">
                    <data
id="forehead"
spec="FilteredAlignment"
data="@Kartvelian_alignment"
filter="691-694"/>
                    <userDataType id="TwoStateCovarion.181" spec="beast.evolution.datatype.TwoStateCovarion"/>
                </data>
                <siteModel id="SiteModel.s:forehead" spec="SiteModel" gammaCategoryCount="1" mutationRate="@mutationRate.s:forehead" substModel="@covarion">
                    <parameter id="gammaShape.s:forehead" spec="parameter.RealParameter" estimate="false" name="shape">1.0</parameter>
                    <parameter id="proportionInvariant.s:forehead" spec="parameter.RealParameter" estimate="false" lower="0.0" name="proportionInvariant" upper="1.0">0.0</parameter>
                </siteModel>
            </distribution>
            <distribution id="treeLikelihood.left" spec="TreeLikelihood" branchRateModel="@RelaxedClock.c:clock" tree="@Tree.t:tree" useAmbiguities="true">
                <data
id="orgdata.left"
spec="FilteredAlignment"
ascertained="true"
excludeto="1"
filter="-">
                    <data
id="left"
spec="FilteredAlignment"
data="@Kartvelian_alignment"
filter="695-696"/>
                    <userDataType id="TwoStateCovarion.182" spec="beast.evolution.datatype.TwoStateCovarion"/>
                </data>
                <siteModel id="SiteModel.s:left" spec="SiteModel" gammaCategoryCount="1" mutationRate="@mutationRate.s:left" substModel="@covarion">
                    <parameter id="gammaShape.s:left" spec="parameter.RealParameter" estimate="false" name="shape">1.0</parameter>
                    <parameter id="proportionInvariant.s:left" spec="parameter.RealParameter" estimate="false" lower="0.0" name="proportionInvariant" upper="1.0">0.0</parameter>
                </siteModel>
            </distribution>
            <distribution id="treeLikelihood.rise" spec="TreeLikelihood" branchRateModel="@RelaxedClock.c:clock" tree="@Tree.t:tree" useAmbiguities="true">
                <data
id="orgdata.rise"
spec="FilteredAlignment"
ascertained="true"
excludeto="1"
filter="-">
                    <data
id="rise"
spec="FilteredAlignment"
data="@Kartvelian_alignment"
filter="697-702"/>
                    <userDataType id="TwoStateCovarion.183" spec="beast.evolution.datatype.TwoStateCovarion"/>
                </data>
                <siteModel id="SiteModel.s:rise" spec="SiteModel" gammaCategoryCount="1" mutationRate="@mutationRate.s:rise" substModel="@covarion">
                    <parameter id="gammaShape.s:rise" spec="parameter.RealParameter" estimate="false" name="shape">1.0</parameter>
                    <parameter id="proportionInvariant.s:rise" spec="parameter.RealParameter" estimate="false" lower="0.0" name="proportionInvariant" upper="1.0">0.0</parameter>
                </siteModel>
            </distribution>
[truncated: 107,978 more chars]
