# Supplementary material for: The time and place of origin of South Caucasian languages: insights into past human societies, ecosystems and human population genetics
Source: Sci Rep. 2023 Nov 30;13:21133. doi: 10.1038/s41598-023-45500-w (PMC10689496; doi:10.1038/s41598-023-45500-w)
Supplement: Supplementary file 13 — Supplementary Data 12. [file 41598_2023_45500_MOESM13_ESM.txt]

##################################################################

setwd("C:\\Lexo")

df <- read.csv("Supplementary Data 5.csv")

df$biome <- factor(df$biome, levels=c("Desert", "Steppe", "5-25% AP", "25-50% AP", "50-75% AP", ">75% AP", "Tundra", "Glacier"), ordered=FALSE)

df$Archaeological_Period <- factor(df$Archaeological_Period, levels=c("HG", "N", "CA", "BA", "IA"), ordered=FALSE)


library(ggplot2)

ggplot(df, aes(x=Age_BP/1000, y=biome, color=Archaeological_Period)) + 
geom_point(size=3) + 
labs(x="Years x1000 BP", y="Biome", color="Archaeological\nCulture") + 
scale_x_continuous(breaks=seq(0,16,1)) + 
scale_color_manual(values = c("green", "purple", "red", "#E69F00", "black")) + 
scale_fill_manual(values = c("green", "purple", "red", "#E69F00", "black")) + 
theme(axis.title = element_text(size = 16, face="bold"), axis.text = element_text(size=14), legend.position = c(0.9, 0.8), legend.key.size = unit(1, 'cm'), legend.title = element_text(size=14), legend.text = element_text(size=12)) + 
annotate(geom = "point", x=7.641, y=0, color="black", shape=17, size=7) + 
annotate(geom = "point", x=2.617, y=0, color="black", shape=17, size=7) + 
annotate(geom = "text", x=7.641, y=0.4, color="black", size=4, label = "SVAN\nKARTO-ZAN") + 
annotate(geom = "text", x=2.617, y=0.4, color="black", size=4, label = "GEORGIAN\nZAN")

##################################################################
