# Supplementary material for: The time and place of origin of South Caucasian languages: insights into past human societies, ecosystems and human population genetics
Source: Sci Rep. 2023 Nov 30;13:21133. doi: 10.1038/s41598-023-45500-w (PMC10689496; doi:10.1038/s41598-023-45500-w)
Supplement: Supplementary file 14 — Supplementary Data 13. [file 41598_2023_45500_MOESM14_ESM.txt]

##################################################################

# Running nnet's multinom model

setwd("C:\\Lexo")

df <- read.csv("Supplementary Data 6.csv")

df$biome <- factor(df$biome, levels=c("Desert", "Steppe", "5-25% AP", "25-50% AP", "50-75% AP", ">75% AP", "Tundra", "Glacier"), ordered=FALSE)

library(nnet)

df$biome <- relevel(df$biome, ref = "Steppe")

m01 <- multinom(biome ~ Bio01 + I(Bio01^2) + Bio12 + I(Bio12^2), maxit = 1000, data=df)

summary(m01)

coef <- summary(m01)$coefficients

se <- summary(m01)$standard.errors

p.v <- (1 - pnorm(abs(summary(m01)$coefficients / summary(m01)$standard.errors), 0, 1)) * 2

pp <- predict(m01, df, type="probs")

df$pc <- predict(m01, df, type="class")

tab <- table(df$biome, df$pc) #  returns the confusion matrix of the climate-driven model of different biomes.

round(prop.table(tab, 1)*100, 3)

round(diag(prop.table(tab, 1)*100), 3)

sum(diag(tab)) / sum(tab) # returns overall accuracy.

mean(as.character(df$biome) == as.character(df$pc)) # returns the overall accuracy.

mean(as.character(df$biome) != as.character(df$pc)) # returns the misclassification Error.

library(irr) # loads the package ‘irr’ for Various Coefficients of Interrater Reliability and Agreement (incl. Kappa).

kappa2(df[, c("biome", "pc")]) # runs Unweighted Kappa for observed and predicted biomes.

##################################################################

# Predicting a model to rasters

library(raster)

pred1 <- raster("bio01.asc")

pred2 <- raster("bio12.asc")

predictors <- stack(pred1, pred2)

names(predictors) <- c("Bio01", "Bio12")

p1 <- predict(predictors, m01, type="class", filename="biome00KBP.asc", progress="text")

sort(unique(df$biome))


# Meanings of the numbers in biome raster outputs:
# 1 = "Steppe" # Semidesert-steppe.
# 2 = "Desert"
# 3 = "5-25% AP" # 5-25% arboreal pollen.
# 4 = "25-50% AP" # 25-50% arboreal pollen.
# 5 = "50-75% AP" # 50-75% arboreal pollen.
# 6 = ">75% AP" # >75% arboreal pollen.
# 7 = "Glacier"
# 8 = "Tundra"

##################################################################
