# Supplementary material for: The time and place of origin of South Caucasian languages: insights into past human societies, ecosystems and human population genetics
Source: Sci Rep. 2023 Nov 30;13:21133. doi: 10.1038/s41598-023-45500-w (PMC10689496; doi:10.1038/s41598-023-45500-w)
Supplement: Supplementary file 15 — Supplementary Data 14. [file 41598_2023_45500_MOESM15_ESM.txt]

######################################################

# PCA plots

library(ggplot2)

library(ggrepel)

library(gridExtra)

setwd("C:\\Lexo")


df1 <- read.csv("Supplementary Data 7.csv")

df2 <- subset(df1, Archaeological_Period != "MP" & !(ID_name %in% c("ElMiron","GoyetQ376-19","GoyetQ53-1","GoyetQ56-16","KremsWA3","Ostuni1","Ostuni2","Paglicci108","Paglicci133","Pavlov1","Vestonice13","Vestonice14","Vestonice15","Vestonice16","Vestonice43"))) # subsets the data by excluding individuals from the medieval period and those older than the Mesolithic/Epipalaeolithic period.

df2$Language.Society[df2$Population %in% c("AJAR","IMR","KAKH","KHEVS","KRT","MSKH","TUSH")] <- "Georgian"

df2$Language.Society[df2$Population == "LAZ"] <- "Laz"

df2$Language.Society[df2$Population == "SMG"] <- "Megrelian"

df2$Language.Society[df2$Population == "SVN"] <- "Svan"

df2$Language.Society[df2$Population %in% c("ABKH","ARM","BLK","CHCHN","TSAKH","ANDI","KRCH")] <- "PR"

df2$Language.Society[df2$Archaeological_Period == "HG"] <- "HG"

df2$Language.Society[df2$Archaeological_Period == "N"] <- "N"

df2$Language.Society[df2$Archaeological_Period == "CA"] <- "CA"

df2$Language.Society[df2$Archaeological_Period == "BA"] <- "BA"

df2$Language.Society[df2$Archaeological_Period == "IA"] <- "IA"

df2$Language.Society[df2$Archaeological_Period == "PR" & !(df2$Population %in% c("AJAR","IMR","KAKH","KHEVS","KRT","MSKH","TUSH","LAZ","SMG","SVN","ABKH","ARM","BLK","CHCHN","TSAKH","ANDI","KRCH"))] <- "PR"

df2$Language.Society <- factor(df2$Language.Society, levels=c("HG","N","CA","BA","IA","PR","Svan","Georgian","Laz","Megrelian"), ordered=FALSE)

df2$Archaeological_Period <- factor(df2$Archaeological_Period, levels=c("HG","N","CA","BA","IA","PR"), ordered=FALSE)

df2$Region <- factor(df2$Region, levels=c("S.Caucasus","N.Caucasus","Anatolia","Iran","Levant","Pontic-Caspian Steppe","SE.Europe","C.Europe","S.Europe","W.Europe","E.Europe","N.Europe","W.Siberia","C.Siberia","Arabian Peninsula"), ordered=FALSE)

p1 <- ggplot(df2, aes(x=PC1, y=PC2, shape=Archaeological_Period, size=Archaeological_Period, color=Region, fill=Region)) + 
geom_point() + 
scale_size_manual(values=c("HG"=3,"N"=2,"CA"=2,"BA"=2,"IA"=2,"PR"=1)) + 
scale_color_manual(values=c("S.Caucasus"="#f3500f","N.Caucasus"="#30ff01","Anatolia"="#01ff8d","Iran"="#823ddd","Levant"="#a4a4a4","Pontic-Caspian Steppe"="#4ca8cf","SE.Europe"="#dae421","C.Europe"="#24c8bd","S.Europe"="#d69b24","W.Europe"="#73a07b","E.Europe"="#b259c8","N.Europe"="#098000","W.Siberia"="#f7ff15","C.Siberia"="#ee5198","Arabian Peninsula"="#000004")) + 
scale_shape_manual(values=c("HG"=21,"N"=22,"CA"=23,"BA"=24,"IA"=25,"PR"=21,"Svan"=8,"Georgian"=12,"Laz"=3,"Megrelian"=4)) + 
labs(shape="", size="", color="", fill="", tag="a") + 
scale_fill_manual(values=c("S.Caucasus"="#f3500f","N.Caucasus"="#30ff01","Anatolia"="#01ff8d","Iran"="#823ddd","Levant"="#a4a4a4","Pontic-Caspian Steppe"="#4ca8cf","SE.Europe"="#dae421","C.Europe"="#24c8bd","S.Europe"="#d69b24","W.Europe"="#73a07b","E.Europe"="#b259c8","N.Europe"="#098000","W.Siberia"="#f7ff15","C.Siberia"="#ee5198","Arabian Peninsula"="#000004")) + 
guides(color=guide_legend(override.aes=list(size=3))) + 
coord_fixed(ratio=1)

p2 <- ggplot(subset(df2, PC1>=0 & PC1<=0.05 & PC2>=-0.05 & PC2<=0.10), aes(x=PC1, y=PC2, shape=Language.Society, size=Language.Society, color=Region, fill=Region)) + 
geom_point() + 
scale_size_manual(values=c("HG"=3,"N"=2,"CA"=2,"BA"=2,"IA"=2,"PR"=1,"Svan"=2,"Georgian"=2,"Laz"=3,"Megrelian"=2)) + 
scale_color_manual(values=c("S.Caucasus"="#f3500f","N.Caucasus"="#30ff01","Anatolia"="#01ff8d","Iran"="#823ddd","Levant"="#a4a4a4","Pontic-Caspian Steppe"="#4ca8cf","SE.Europe"="#dae421","C.Europe"="#24c8bd","S.Europe"="#d69b24","W.Europe"="#73a07b","E.Europe"="#b259c8","N.Europe"="#098000","W.Siberia"="#f7ff15","C.Siberia"="#ee5198","Arabian Peninsula"="#000004")) + 
scale_shape_manual(values=c("HG"=21,"N"=22,"CA"=23,"BA"=24,"IA"=25,"PR"=21,"Svan"=8,"Georgian"=12,"Laz"=3,"Megrelian"=4)) + 
labs(shape="", size="", tag="b") + 
scale_fill_manual(values=c("S.Caucasus"="#f3500f","N.Caucasus"="#30ff01","Anatolia"="#01ff8d","Iran"="#823ddd","Levant"="#a4a4a4","Pontic-Caspian Steppe"="#4ca8cf","SE.Europe"="#dae421","C.Europe"="#24c8bd","S.Europe"="#d69b24","W.Europe"="#73a07b","E.Europe"="#b259c8","N.Europe"="#098000","W.Siberia"="#f7ff15","C.Siberia"="#ee5198","Arabian Peninsula"="#000004")) + 
guides(color=guide_legend(override.aes=list(size=3))) + 
guides(color="none", fill="none") + 
coord_fixed(ratio=1)

grid.arrange(p1, p2, ncol=2) # arranges multiple ggplots in two columns on one page.

df3 <- subset(df1, Archaeological_Period != "MP" & !(ID_name %in% c("ElMiron","GoyetQ376-19","GoyetQ53-1","GoyetQ56-16","KremsWA3","Ostuni1","Ostuni2","Paglicci108","Paglicci133","Pavlov1","Vestonice13","Vestonice14","Vestonice15","Vestonice16","Vestonice43"))) # subsets the data by excluding individuals from the medieval period and those older than the Mesolithic/Epipalaeolithic period.

PC1.Caucasus <- df3$PC1[df3$Region %in% c("S.Caucasus","N.Caucasus")]

PC2.Caucasus <- df3$PC2[df3$Region %in% c("S.Caucasus","N.Caucasus")]

df4 <- subset(df3, PC1>=min(PC1.Caucasus) & PC1<=max(PC1.Caucasus) & PC2>=min(PC2.Caucasus) & PC2<=max(PC2.Caucasus))

df4$Population.modified <- df4$Population
df4$Population.modified[df4$Archaeological_Period != "PR"] <- df4$Archaeological_Period[df4$Archaeological_Period != "PR"]
df4$Population.modified[df4$Population == "ABKH"] <- "Abkhasian"
df4$Population.modified[df4$Population == "ARM"] <- "Armenian"
df4$Population.modified[df4$Population == "BLK"] <- "Balkar"
df4$Population.modified[df4$Population == "CHCHN"] <- "Chechen"
df4$Population.modified[df4$Population %in% c("AJAR","IMR","KAKH","KHEVS","KRT","MSKH","TUSH")] <- "Georgian"
df4$Population.modified[df4$Population == "Georgian"] <- "Kartvelian"
df4$Population.modified[df4$Population == "KRCH"] <- "Karachai"
df4$Population.modified[df4$Population == "LAZ"] <- "Laz"
df4$Population.modified[df4$Population == "North_Ossetian"] <- "Ossetian"
df4$Population.modified[df4$Population == "SMG"] <- "Megrelian"
df4$Population.modified[df4$Population == "SVN"] <- "Svan"
df4$Population.modified[df4$Population == "TSAKH"] <- "Tsakhur"
df4$Population.modified[df4$Population == "ANDI"] <- "Andi"

df4$Point.Label[df4$Population == "CHG"] <- "CHG"
df4$Point.Label[df4$Population == "Caucasus_KuraAraxes_BA"] <- "Armenia_KuraAraxes"
df4$Point.Label[df4$Population == "Georgia_Doghlauri_KuraAraxes_BA"] <- "Georgia_KuraAraxes"
df4$Point.Label[df4$Population == "Georgia_Didnauri_BA"] <- "Georgia_Didnauri"
df4$Point.Label[df4$Population == "Georgia_Doghlauri_BA"] <- "Georgia_Doghlauri"
df4$Point.Label[df4$Population == "Georgia_Nazarlebi_BA"] <- "Georgia_Nazarlebi"
df4$Point.Label[df4$Population == "Azerbaijan_Shamakhi_IA"] <- "Azerbaijan_Shamakhi"
df4$Point.Label[df4$Population == "Anatolia_Ikiztepe_LC"] <- "Anatolia_Ikiztepe"
df4$Point.Label[df4$Population == "Russia_Eneolithic_steppe"] <- "Russia_steppe"
df4$Point.Label[df4$Population == "Steppe_Maykop"] <- "Russia_Maykop"
df4$Point.Label[df4$Population == "Caucasus_Maykop_BA"] <- "Russia_Maykop"
df4$Point.Label[df4$Population == "Caucasus_MaykopNovosvobodnaya_BA"] <- "Russia_Maykop"
df4$Point.Label[df4$Population == "Caucasus_LateMaykop_BA"] <- "Russia_Maykop"
df4$Point.Label[df4$Population == "Armenia_LchashenMetsamor_BA"] <- "Armenia_LchashenMetsamor"
df4$Point.Label[df4$Population == "Armenia_CA"] <- "Armenia"
df4$Point.Label[df4$Population == "Armenia_EBA"] <- "Armenia"
df4$Point.Label[df4$Population == "Armenia_MBA"] <- "Armenia"
df4$Point.Label[df4$Population == "Armenia_LBA"] <- "Armenia"
df4$Point.Label[df4$Population == "Iran_TepeHasanlu_IA"] <- "Iran_TepeHasanlu"
df4$Point.Label[df4$Population == "Iran_Shahr_I_Sokhta_BA2"] <- "Iran_Shahr_I_Sokhta"
df4$Point.Label[df4$Population == "Iran_Shahr_I_Sokhta_BA3"] <- "Iran_Shahr_I_Sokhta"
df4$Point.Label[df4$Population == "Iran_Shahr_I_Sokhta_BA1"] <- "Iran_Shahr_I_Sokhta"
df4$Point.Label[df4$Population == "Iran_HG"] <- "Iran"
df4$Point.Label[df4$Population == "Iran_HajjiFiruz_IA"] <- "Iran_HajjiFiruz"
df4$Point.Label[df4$Population == "Iran_HajjiFiruz_BA"] <- "Iran_HajjiFiruz"
df4$Point.Label[df4$Population == "Caucasus_North_BA"] <- "N.Caucasus"
df4$Point.Label[df4$Population == "North_Caucasus"] <- "N.Caucasus"
df4$Point.Label[df4$Population == "Late_North_Caucasus"] <- "N.Caucasus"
df4$Point.Label[df4$Population == "Caucasus_Eneolithic"] <- "N.Caucasus"
df4$Point.Label[df4$Population == "Caucasus_Dolmen_BA"] <- "N.Caucasus_Dolmen"
df4$Point.Label[df4$Population == "Caucasus_lowlands_LC"] <- "S.Caucasus_lowlands"
df4$Point.Label[df4$Population == "Caucasus_lowlands_LN"] <- "S.Caucasus_lowlands"

df4$Population.modified <- factor(df4$Population.modified, levels=c("HG","N","CA","BA","IA","Svan","Georgian","Laz","Megrelian","Kartvelian","Abkhasian","Adygei","Balkar","Karachai","Ossetian","Chechen","Lezgin","Tsakhur","Andi","Kumyk","Armenian","Turkish","Iranian","Greek","Lebanese","Syrian","Druze"), ordered=FALSE)

p3 <- ggplot(df4, aes(x=PC1, y=PC2, shape=Population.modified, color=Population.modified, fill=Population.modified)) + 
geom_point(size=2) + 
scale_color_manual(values=c("HG"="black","N"="black","CA"="black","BA"="black","IA"="black","Svan"="#f3500f","Georgian"="#f3500f","Laz"="#f3500f","Megrelian"="#f3500f","Kartvelian"="green","Abkhasian"="#30ff01","Adygei"="#01ff8d","Balkar"="black","Karachai"="#4ca8cf","Ossetian"="#d69b24","Chechen"="#73a07b","Lezgin"="#b259c8","Tsakhur"="#098000","Andi"="black","Kumyk"="black","Armenian"="#ee5198","Turkish"="yellow","Iranian"="#823ddd","Greek"="#dae421","Lebanese"="#a4a4a4","Syrian"="#000004","Druze"="black")) + 
scale_shape_manual(values=c("HG"=21,"N"=22,"CA"=23,"BA"=24,"IA"=25,"Svan"=8,"Georgian"=12,"Laz"=3,"Megrelian"=4,"Kartvelian"=12,"Abkhasian"=21,"Adygei"=21,"Balkar"=21,"Karachai"=21,"Ossetian"=21,"Chechen"=21,"Lezgin"=21,"Tsakhur"=21,"Andi"=21,"Kumyk"=21,"Armenian"=21,"Turkish"=21,"Iranian"=21,"Greek"=21,"Lebanese"=21,"Syrian"=21,"Druze"=21)) + 
scale_fill_manual(values=c("HG"="NA","N"="NA","CA"="NA","BA"="NA","IA"="NA","Svan"="#f3500f","Georgian"="#f3500f","Laz"="#f3500f","Megrelian"="#f3500f","Kartvelian"="green","Abkhasian"="#30ff01","Adygei"="#01ff8d","Balkar"="#24c8bd","Karachai"="#4ca8cf","Ossetian"="#d69b24","Chechen"="#73a07b","Lezgin"="#b259c8","Tsakhur"="#098000","Andi"="#098000","Kumyk"="#f7ff15","Armenian"="#ee5198","Turkish"="yellow","Iranian"="#823ddd","Greek"="#dae421","Lebanese"="#a4a4a4","Syrian"="#000004","Druze"="#f3500f")) + 
geom_text_repel(aes(label=Point.Label), size = 2, max.overlaps = Inf) + 
guides(color=guide_legend(override.aes=list(size=4))) + 
labs(color="", fill="", shape="") + 
coord_fixed(ratio=1)

######################################################

# Supplementary interactive PCA plot

library(plotly) # loads a package that makes interactive, publication-quality graphs.

setwd("C:\\Lexo") # sets a working directory.

df1 <- read.csv("Supplementary Data 7.csv")

df2 <- subset(df1, Archaeological_Period != "MP" & !(ID_name %in% c("ElMiron","GoyetQ376-19","GoyetQ53-1","GoyetQ56-16","KremsWA3","Ostuni1","Ostuni2","Paglicci108","Paglicci133","Pavlov1","Vestonice13","Vestonice14","Vestonice15","Vestonice16","Vestonice43"))) # subsets the data by excluding individuals from the medieval period and those older than the Mesolithic/Epipalaeolithic period.

df2$Population[df2$Population == "ABKH"] <- "Abkhasian"
df2$Population[df2$Population == "ARM"] <- "Armenian"
df2$Population[df2$Population == "BLK"] <- "Balkar"
df2$Population[df2$Population == "CHCHN"] <- "Chechen"
df2$Population[df2$Population == "AJAR"] <- "Georgian (Adjarian)"
df2$Population[df2$Population == "IMR"] <- "Georgian (Imeretian)"
df2$Population[df2$Population == "KAKH"] <- "Georgian (Kakhetian)"
df2$Population[df2$Population == "KHEVS"] <- "Georgian (Khevsuri)"
df2$Population[df2$Population == "KRT"] <- "Georgian (Kartlian)"
df2$Population[df2$Population == "MSKH"] <- "Georgian (Meskhian)"
df2$Population[df2$Population == "TUSH"] <- "Georgian (Tush)"
df2$Population[df2$Population == "Georgian"] <- "Georgian, Megrelian or Svan"
df2$Population[df2$Population == "KRCH"] <- "Karachai"
df2$Population[df2$Population == "LAZ"] <- "Laz"
df2$Population[df2$Population == "North_Ossetian"] <- "Ossetian"
df2$Population[df2$Population == "SMG"] <- "Megrelian"
df2$Population[df2$Population == "SVN"] <- "Svan"
df2$Population[df2$Population == "TSAKH"] <- "Tsakhur"
df2$Population[df2$Population == "ANDI"] <- "Andi"
df2$Population[df2$Population == "CHG"] <- "Caucasus Hunter-Gatherer (CHG)"
df2$Population[df2$Population == "Iran_HG"] <- "Iran Hunter-Gatherer"
df2$Population[df2$Population == "EHG"] <- "East European Hunter-Gatherer (EHG)"
df2$Population[df2$Population == "Villabruna"] <- "West European Hunter-Gatherer (WHG)"
df2$Population[df2$Population == "Anatolia_HG"] <- "Anatolia Hunter-Gatherer"
df2$Population[df2$Population == "Levant_HG"] <- "Levant Hunter-Gatherer"
df2$Population[df2$Population == "West_Siberian_HG"] <- "West Siberian Hunter-Gatherer"
df2$Population[df2$Population == "Caucasus_KuraAraxes_BA"] <- "Armenia_KuraAraxes_BA"
df2$Population[df2$Population == "Russia_Eneolithic_steppe"] <- "Russia_steppe_BA"
df2$Population[df2$Population == "Caucasus_Eneolithic"] <- "Caucasus_BA"

df2$Archaeological_Period[df2$Archaeological_Period == "HG"] <- "Mesolithic-Epipalaeolithic"
df2$Archaeological_Period[df2$Archaeological_Period == "N"] <- "Neolithic"
df2$Archaeological_Period[df2$Archaeological_Period == "CA"] <- "Copper Age"
df2$Archaeological_Period[df2$Archaeological_Period == "BA"] <- "Bronze Age"
df2$Archaeological_Period[df2$Archaeological_Period == "IA"] <- "Iron Age"
df2$Archaeological_Period[df2$Archaeological_Period == "PR"] <- "Present day"

df2$Archaeological_Period <- factor(df2$Archaeological_Period, levels=c("Mesolithic-Epipalaeolithic","Neolithic","Copper Age","Bronze Age","Iron Age","Present day"), ordered=FALSE)

df2$Region <- factor(df2$Region, levels=c("S.Caucasus","N.Caucasus","Anatolia","Iran","Levant","Pontic-Caspian Steppe","SE.Europe","C.Europe","S.Europe","W.Europe","E.Europe","N.Europe","W.Siberia","C.Siberia","Arabian Peninsula"), ordered=FALSE)

p1 <- ggplot(df2, aes(x=PC1, y=PC2, shape=Archaeological_Period, size=Archaeological_Period, color=Region, fill=Region, label1=Population, label2=Archaeological_Period, label3=Region)) + 
geom_point() + 
scale_size_manual(values=c("Mesolithic-Epipalaeolithic"=3,"Neolithic"=2,"Copper Age"=2,"Bronze Age"=2,"Iron Age"=2,"Present day"=1)) + 
scale_color_manual(values=c("S.Caucasus"="#f3500f","N.Caucasus"="#30ff01","Anatolia"="#01ff8d","Iran"="#823ddd","Levant"="#a4a4a4","Pontic-Caspian Steppe"="#4ca8cf","SE.Europe"="#dae421","C.Europe"="#24c8bd","S.Europe"="#d69b24","W.Europe"="#73a07b","E.Europe"="#b259c8","N.Europe"="#098000","W.Siberia"="#f7ff15","C.Siberia"="#ee5198","Arabian Peninsula"="#000004")) + 
scale_shape_manual(values=c("Mesolithic-Epipalaeolithic"=21,"Neolithic"=22,"Copper Age"=23,"Bronze Age"=24,"Iron Age"=25,"Present day"=21,"Svan"=8,"Georgian"=12,"Laz"=3,"Megrelian"=4)) + 
scale_fill_manual(values=c("S.Caucasus"="#f3500f","N.Caucasus"="#30ff01","Anatolia"="#01ff8d","Iran"="#823ddd","Levant"="#a4a4a4","Pontic-Caspian Steppe"="#4ca8cf","SE.Europe"="#dae421","C.Europe"="#24c8bd","S.Europe"="#d69b24","W.Europe"="#73a07b","E.Europe"="#b259c8","N.Europe"="#098000","W.Siberia"="#f7ff15","C.Siberia"="#ee5198","Arabian Peninsula"="#000004")) + 
labs(shape="Archaeological Period", size="Archaeological Period", color="Region", fill="Region") + 
guides(color=guide_legend(override.aes=list(size=3))) + 
coord_fixed(ratio=1)

p.interactive <- ggplotly(p1, tooltip = c("label1","label2","label3")) # creates an interactive plot in .html, where the selected variables will be interactively displayed.

######################################################
